# Supplementary material for: Global identification of mRNA-interacting circular RNAs by CLiPPR-Seq
Source: Nucleic Acids Res. Author manuscript; Available in PMC 2024 Apr 15. (PMC11014417; doi:10.1093/nar/gkae058)
Supplement: Table S1 [file EMS194846-supplement-Table_S1.xlsx]

## Sheet: bTC6 CLiPP-Seq
circRNA_id	chrom	start	end	score	strand	thickStart	thickEnd	itemRgb	exonCount	exonSizes	exonOffsets	circType	geneName	isoformName	index	flankIntron	sequences	SpliceLength	CliPP-Seq-1	CliPP-Seq-2
chr17|66743074|66745386|-	chr17	66743074	66745386	0	-	66743074	66743074	0,0,0	2	159,225	0,2087	circRNA	Mtcl1	ENSMUST00000086693.12	3,2	chr17:66692914-66743074|chr17:66745386-66755311	GACGAGCTGGATGAGCTCCGTGCAGAGATGGAGGAGATGAGGGATAGCTATCTGGAGGAGGACGGGTACCAGCTGCAGGAGCTCCGGAGAGAGCTGGACCGTGCTAACAAGAACTGCAGAATCCTGCAGTACCGACTCAGGAAAGCCGAGCAGAAGAGCCTGAAAGTGGCGGAAACAGGGCAGGTGGACGGGGAGCTCATCAGAAGCCTGGAGCAGGACTTGAAGGTAGCCAAAGATGTGTCTGTCAGATTACACCACGAACTCGAGACCGTGGAGGAGAAGCGCGCTAAGGCTGAAGACGACAACGAAACGCTCCGGCAGCAGATGATCGAGGTGGAGGTATCCAGACAGGCCCTCCAGAATGAGGTGGAGAGACTGAGGGAG	384	1	0
chr4|9635900|9639347|-	chr4	9635900	9639347	1	-	9635900	9635900	0,0,0	2	69,150	0,3297	circRNA	Asph	ENSMUST00000078139.13	3,2	chr4:9610938-9635900|chr4:9639347-9668780	AGGCAAAGCACGGAGGACACAAGAATGGGAGAAGAGGAGGGATTTCAGGAGGGTCCTTTTTCACATGGTTCATGGTCATTGCATTGCTCGGCGTCTGGACATCTGTGGCTGTCGTGTGGTTTGACTTGGTCGATTATGAAGAAGTTCTAGGAAAACTAGGAGTCTATGATGCGGATGGCGATGGAGACTTTGATGTGGATGATGCCAAAGTTTTATTAG	219	1	0
chr9|65701903|65702777|-	chr9	65701903	65702777	0	-	65701903	65701903	0,0,0	1	874	0	circRNA	Zfp609	ENSMUST00000159109.2	2	chr9:65638483-65701903|chr9:65702777-65734747	CAATGATGTTGTCCACTGGACATGTTCTGACCAAGGAGGCAGGTCTGAGAACGTAGCTGAAGCTGAAAATAGGAAAGCTGGGGGCAAGGAAGAGCCTTGAACCTTGAGGTGGGACGTTGACTCTAAGATGTCCTTGAGCAGTGGAGCCTGCGGAGGGAAAGGAGTGGATGCAAACCCGGTTGAGACATACGACAGTGGGGATGAATGGGACATTGGAGTAGGGAACCTCATCATCGACCTGGACGCCGATCTGGAAAAGGACCAGCAGAAACTGGAAATGTCAGGCTCCAAGGAGGTGGGGATACCAGCCCCCAATGCTGTGGCCACACTACCAGACAACATCAAGTTTGTCACCCCAGTGCCAGGTCCTCAAGGGAAGGAAGGCAAATCAAAATCCAA…	874	1	0
chr13|35999891|36000558|+	chr13	35999891	36000558	0	+	35999891	35999891	0,0,0	1	667	0	circRNA	Cdyl	ENSMUST00000075220.14	5	chr13:35974158-35999891|chr13:36000558-36040645	GTGGAAAGTATCGTTGACAAAAGGAAAAACAAGAAAGGGAAGACAGAATATCTGGTGCGGTGGAAAGGCTATGACAGTGAGGATGACACGTGGGAGCCTGAGCAGCACCTGGTGAACTGTGAGGAATACATCCATGACTTCAACCGGCGCCACAACGAGAGGCAAAAGGAAGGTAGCCTGGCTCGTGCCAGCAGAGCCTCCCCCAGCAACGCCCGGAAGCAGATTTCCAGGTCCACCCACAGCACTCTCTCCAAGACCAACTCCAAAGCACTTGTGGTAGGCAAAGATCATGAGTCCAAAAGCAGCCAGCTGTTGGCTGCCAGCCAGAAGTTCAGGAAAAACCCAGCCCCATCTCTTGCAAACCGCAAGAACATGGACCTCGCCAAGTCAGGGATCAAA…	667	1	2
chr5|110903262|110904632|-	chr5	110903262	110904632	0	-	110903262	110903262	0,0,0	1	1370	0	circRNA	Ep400	ENSMUST00000041558.15	2	chr5:110889926-110903262|chr5:110904632-110918357	GGGAACAGTACATTGGATAGAAAAGGGAGGTGATAATGCACCATGGCAGTGGTCCTCAGAATGTCCAACATCAGCTGCAGAGGTCTAGGTCCTTCACTGGGAGTGAAGAGGAGCAGCCAGCCCATCCCAACTTACCCCCATCTCCTGCAGCGCCTTTCGCTCCATCAGCCAGTCCATCTGCACCCCAATCCCCTGGGTACCAGATACAGCAGCTGATGAGCAGAAGTCCTGTGGCCGGGCAGAATGTGAACATCACACTGCAGAATGTTGGCCCAGTTGTGGGAGGAAACCAGCAGATCACACTGGCCCCCCTGCCACTGCCCAACCCCACTTCTCCAGGTTTTCAGTTTGGTGCCCAGCAAAGGCGCTTTGAGCATGGCTCTCCATCATACATTCAAG…	1370	1	3
chr1|180560730|180566202|+	chr1	180560730	180566202	0	+	180560730	180560730	0,0,0	4	142,141,159,175	0,1211,3526,5297	circRNA	Acbd3	ENSMUST00000027780.6	2,3,4,5	chr1:180553943-180560730|chr1:180566202-180572635	TAAAAGATGGCAAAGCCTTTCATCCAACTTATGAAGAAAAACTGAAGTTCGTGGCACTGCATAAGCAAGTTCTTTTGGGCCCATATAACCCAGACACGTCCCCTGAGGTTGGATTCTTTGATGTGTTGGGGAATGATAGGAGGAGAGAATGGGCAGCTCTGGGAAACATGTCCAAGGAGGATGCCATGGTAGAGTTTGTGAAGCTTCTAAATAAGTGTTGTCCTCTCCTCTCGGCATATGTTGCGTCCCACAGAATAGAGAAGGAAGAAGAAGAGAAAAGAAGAAAGGCGGAGGAGGAGCGAAGGCAGCGTGAAGAGGAAGAACGAGAGCGGCTGCAAAAGGAAGAAGAGAAGCGGAAGCGAGAGGAGGAAGACCGGCTGAGACGGGAGGAGGAAGAGA…	617	2	5
chr7|122742972|122762100|+	chr7	122742972	122762100	0	+	122742972	122742972	0,0,0	3	88,22,384	0,8414,18744	circRNA	Tnrc6a	ENSMUST00000094053.7	3,4,5	chr7:122723938-122742972|chr7:122762100-122768758	GGATTTAGTGCAAGAAGAAGAACAGTTGATGGAAGAAAAGAAAAAGAAAAAAGACGACAAGAAAAAGAAGGAAGCTGCTCAAAAGAAGGCCACTGAACAAAAAATCAAAGTGCCAGAACAGATAAAGCCCAGTGTAAGCCAGCCTCAGCCTGCCAACTCTGATAACGGCACTTCCACAGCAACCAGCACTAATAATAATGCCAAGCGAGCTACAGCCAGCAATCAGCAGCCGCCGCCACCGCAGCAGCAGCAGCCGCAGCAAGAGCAGCAGCAGCAGCAGCCACAAGCCTTGCCTCGGTATCCACGTGAAGTACCTCCACGATTTCGCCACCAGGAACACAAACAGCTTCTGAAGAGGGGTCAGCATTTTCCTGTCATAGCAGCAAACTTGGGATCTGC…	494	12	4
chrX|88451506|88452153|-	chrX	88451506	88452153	0	-	88451506	88451506	0,0,0	3	148,89,72	0,240,575	circRNA	Dcaf8l	ENSMUST00000113959.8	7,6,5	chrX:88451244-88451506|chrX:88452153-88452379	AAGAGAGGAGATCGAGAAAAGAAGAGAAAGGAAAAGAACATAAAAAGCAAAACATAAAGGCAGTACATTGCTAAAGGACGAGATTGAGAAAAGAAGAGAAAGGAAAAGAACATAAAAAGCAAAACATAAAGGCAGTACATTGCCGTAAGTTACCTGAAGAGGTTTCTCATTTTTCCTGTGACGGACGTGCCAAGTGCTTGCTGCCCCTTGCCACGTGGTTCTTCTCCTGTGTCTTCTAGAAGAGACGAGATTGAAAAAGACGAAAAAGAAAAGAAGATAAAAAGCAAAACATAAAGGCAGCACATTGCT	309	0	1
chr1|10152477|10166238|+	chr1	10152477	10166238	0	+	10152477	10152477	0,0,0	7	94,58,206,134,79,130,148	0,1248,3494,5798,6629,7935,13613	circRNA	Cspp1	ENSMUST00000071087.12	10,11,12,13,14,15,16	chr1:10147467-10152477|chr1:10166238-10174436	GAGGTGAAGATCGAGAACTTACCAAGAGAAGGAAGGAGAAATATAGGCAAGAACTACTAGAACAGATAGCTGAGCAACAGAAGAAGAAGAGACGAGAAAAAGATTTAGCATTTGGAATTACAACTTCTGGAGTACAAGACCCTGAAAAATCGCCTGATAGACTAAAGCAGTTTAGTTTGACACCAAGACACTTTGAAGAGATGCCACCTGAGAGGCCCAGAGTAGCTTTCCAGACACCTCCCCCTCCCTTCTCTGCCCCGTCTAGCCCATCCGTCCCACCAGTTCATTCCGCCCCTTCTCACAATGAAGACTTGCACAGTGGACTCGGCAGCACCCTTGGTGAACTGGCGCATCCCAGGGTTCTGCCTGTGCCTCTGAATCCACCCCCGCCTCCGCTCC…	849	1	0
chr1|128179939|128190694|+	chr1	128179939	128190694	0	+	128179939	128179939	0,0,0	7	103,29,119,172,94,55,165	0,3230,3916,6629,7241,8631,10590	circRNA	Ubxn4	ENSMUST00000027592.6	2,3,4,5,6,7,8	chr1:128172289-128179939|chr1:128190694-128194026	GGGATGATGAGCAATCTATACAAATGGCTGCAAGTTGGGAAGATGAAAAAGTGACACAAGCATCATCAAACAACTTTGTTGCTATTAAAATTGATACTAAAAGTGAAGCCTGTCTGCAGTTTTCACAAATTTATCCTGTAGTATGTGTTCCATCCAGTTTCTTTATAGGAGACAGTGGAATCCCTTTGGAAGTAATAGCGGGGAGTGTTTCTGCAGATGAGCTTGTTACAAGAATTCATAAAGTCCAACAGATGCACTCGTCAAAAGGTGAAGCATCAGTGACAAATGACAACCAGTCAGAAAGTTCAGTATCTACCCCATCTGCCTCATTTGAACCTGATGTATGTGAAAATCCCGAGTCCAAAAATACAGAGCTTTGTGAGACACCAGCTACCTCTG…	737	0	1
chr1|128188570|128194151|+	chr1	128188570	128194151	0	+	128188570	128188570	0,0,0	3	55,165,125	0,1959,5456	circRNA	Ubxn4	ENSMUST00000027592.6	7,8,9	chr1:128187274-128188570|chr1:128194151-128197605	ACTAACAAAAAAACTTGAAGAAAGGAGAGAAGAGAAGCGGAAGGAAGAAGCACAGAGAGAGATTAAGAAGGAAATTGAAAGGAGAAAAACTGGAAAGGAAATGTTGGATTATAAAAGAAAACAAGAAGAAGAATTAACAAAAAGAATGTTAGAAGAAAGAAGCAGAGAGAAGGCAGAAGATAGAGCGGCTCGAGAGCGCATCAAGCAGCAGATTGCCCTGGATCGTGCAGAAAGAGCTGCTCGTTTTGCAAAGACAAAGGAAGCAGAAGCTGCCAAAGCTGCTGCCTTGCTGACCAAACAGGCAGGAACGGAAGTCAAGAGAGAGTCTACAGCACGAGACAGAAG	345	0	1
chr1|135301043|135302115|-	chr1	135301043	135302115	1	-	135301043	135301043	0,0,0	1	1072	0	ciRNA	Shisa4	ENSMUST00000041240.4	2	chr1:135301023-135302115	GTGGGCTGCGGACTCCCACTCCACCCCCTCTCCGGAGGCCTCCTGCTGGCTCCAGTGCCCACCTCCACATTCTTAACTGCAGGAGTCACCAGGACTCCAAATGGTGACAGAGCTGGGTGGTTGGTGTTAGTTACCATGGGCTTGCCTGGGCTGTTTCCAGGGGCTTTCTGGATCCTGACAGGTCCTGGGAGGGAGTGTGCTGAGTTAACACTAACATTCAAACAGCAGAGTGCCTTGGTAGACGCTCTGGTGAGAGGGCAGGAAGACTTGGGTTTTGTTTCCAGGCTGGTGCACTGTGATCCAGCTAAGGCGCTTGCCCTCTATAGAGTACCGCTACCTTTTAAAATAATATGGAAGTTGCTAGCCCGGCCTGGTGGCTCGCACCTGTAATCCCAGCAC…	1072	1	0
chr1|14279118|14323326|-	chr1	14279118	14323326	0	-	14279118	14279118	0,0,0	5	90,84,140,187,83	0,20598,22518,43533,44125	circRNA	Eya1	ENSMUST00000027066.13	12,11,10,9,8	chr1:14254908-14279118|chr1:14323326-14340928	GTAGCAGCTTTACCACGTCATCAGGATTATATTCAGGAAATAATTCACTCACCAACTCCTCCGGATTCAACAGTTCACAGCAGGACTATCCGTCTTATCCCGGCTTTGGCCAGGGTCAGTACGCACAGTATTATAACAGCTCGCCGTATCCAGCACACTACATGACGAGCAGTAACACCAGCCCGACCACACCGTCCACCAATGCCACTTACCAACTCCAGGAACCACCTTCTGGCGTCACAAGTCAGGCGGTCACAGACCCCACAGCAGAGTACAGTACAATCCACAGTCCTTCCACACCCATTAAAGAGACTGACTCCGAGCGGCTGCGTCGAGGTTCAGATGGGAAGTCACGTGGCCGAGGCAGAAGAAACAATAATCCCTCCCCTCCCCCGGATT…	584	0	1
chr1|155657232|155658270|-	chr1	155657232	155658270	1	-	155657232	155657232	0,0,0	1	1038	0	ciRNA	Qsox1	ENSMUST00000035325.15	10	chr1:155657200-155658270	GTGAGTCCAGGGCCTGCTCACTGCACTCTGCCTCAAATCTGTCTGTCTGTCACATCTGTCTGTCCCCCATGGGAGTCAGCTAGACTGATCCTGTATTAGTGGGAGGCAGAAAGAAAAGGAAGTGTTTGCAGGAATACAGTTCTGGAGATGCTGAGAAGAGGGAGGCAGAGCTGACAGAGCCATGATGTGGGGCAGTTAGACCTGGAGTGGGGGTGGGGGAGATGGAGCAGGAGGGGGCACAGTGGTACAGACACTGATGTTGCAAAGCAGAGACAGACACACACACACACAGACACACAGAGAGAGATGGGAGAGAGAGAGGGGGGGGGAGGGAGAGAGAGGGAGAGGGAGAGAGAGAGAGAGAGAGAGAGCACTCCTACGAGGTCCTGGGGGATAGAG…	1038	0	1
chr1|155657233|155658270|-	chr1	155657233	155658270	0	-	155657233	155657233	0,0,0	1	1037	0	ciRNA	Qsox1	ENSMUST00000035325.15	10	chr1:155657200-155658270	GTGAGTCCAGGGCCTGCTCACTGCACTCTGCCTCAAATCTGTCTGTCTGTCACATCTGTCTGTCCCCCATGGGAGTCAGCTAGACTGATCCTGTATTAGTGGGAGGCAGAAAGAAAAGGAAGTGTTTGCAGGAATACAGTTCTGGAGATGCTGAGAAGAGGGAGGCAGAGCTGACAGAGCCATGATGTGGGGCAGTTAGACCTGGAGTGGGGGTGGGGGAGATGGAGCAGGAGGGGGCACAGTGGTACAGACACTGATGTTGCAAAGCAGAGACAGACACACACACACACAGACACACAGAGAGAGATGGGAGAGAGAGAGGGGGGGGGAGGGAGAGAGAGGGAGAGGGAGAGAGAGAGAGAGAGAGAGAGCACTCCTACGAGGTCCTGGGGGATAGAG…	1037	0	1
chr1|157114300|157126834|-	chr1	157114300	157126834	0	-	157114300	157114300	0,0,0	2	124,128	0,12406	circRNA	Rasal2	ENSMUST00000078308.13	3,2	chr1:157057715-157114300|chr1:157126834-157239306	ATGTAAAAGGCCCACCAACCCACCGTCTGTCTTGTGGTCAGTCACCCTATACTGAGACGACATCATGGGAGAGGAAGTACTGCATCCTCACAGACAGCCAGTTGGTGTTGCTCAACAAGGAGAAGGAGATGCCTGTGGAAGGACAGGATCAACAGACAGATTCCACCAAAGGGCGCTGTCTGAGGAGAACTGTCAGTGTTCCTTCAGAGGGTCAGTTTCCGGAGTACCCACAGGAGGGCACCACTAAACTAG	252	1	0
chr1|162548049|162552438|-	chr1	162548049	162552438	0	-	162548049	162548049	0,0,0	4	126,110,178,166	0,949,2629,4223	circRNA	Prrc2c	ENSMUST00000182149.8	5,4,3,2	chr1:162546479-162548049|chr1:162552438-162567893	ACTACTTTTAAGGGGTGTGTCAGGAGGTTTTGGACTAGATGAGTTTCCACCGAAATGTCGGAGAAGTCAGGCCAGAGCACAAAAGCCAAGGATGGGAAGAAGTATGCAACACTCAGTTTGTTTAACACTTACAAAGGAAAGTCCTTGGAAACACAGAAGACTACAGTTGCAGCTCGACATGGGTTACAAAGTCTTGGAAAAGTTGGTATTTCACGGCGAATGCCCCCACCTGCTAACCTTCCAAGTCTCAAAGCAGAGAACAAAGGCAATGATCCTAATGTGAATATTGTGCCCAAAGATGGGACAGGATGGGCATCGAAACAAGAGCAACATGAAGAAGAAAAAGCACCAGAAGTGTCACCAGCACAGCCCAAACCTGGGGTTGCAGCTCCCCCAGAA…	580	1	0
chr1|171184396|171185395|+	chr1	171184396	171185395	0	+	171184396	171184396	0,0,0	1	999	0	ciRNA	Pfdn2	ENSMUST00000135941.8	3	chr1:171184396-171185417	GTGAGCAAGAATTCCTCTATAGGCGTTTGGGCAGCCAAGAGGTTAAATGTAGGTGACTAGGGATTTAGGGAATTCATGTTGATGGTAGCATGCAGCCTGTTAGCTATCTACTGTGCCCTTTATACTATTACAAAGTTGAAGTCCAACTCCTTAAGTGAGGAGTTGTTGGCTGTGTGCCCTTTCCATGGGCTCTTTGATGTGGTTGAGTGGGGAGGGAATGGGTAGAGCAGTGTTTCTCACAATATAGTCTGTGGATCCCTGAGTCAGAATCTCCTGAAGAACTTGTTTAGCAGTGTTGGGCATCAGACCCAGGGCCTCATGCGCAGTAGGCTAAATACTCTTCTCATTGAGCTACACCTCCAGCCAAGGACCAGTTTAAAATGCAGCTTCTTAAGAGCT…	999	0	1
chr1|171288768|171289233|+	chr1	171288768	171289233	0	+	171288768	171288768	0,0,0	2	206,103	0,362	circRNA	F11r	ENSMUST00000043839.5	5,6	chr1:171288543-171288768|chr1:171289233-171289372	TACCTCCATCCAAGCCGACGATCAGTGTCCCCTCCTCTGTCACCATTGGGAACAGGGCAGTGCTGACCTGCTCAGAGCATGATGGTTCCCCACCCTCTGAATATTCCTGGTTCAAGGACGGGATATCCATGCTTACAGCAGATGCCAAGAAAACCCGGGCCTTCATGAATTCTTCATTCACTATTGATCCAAAGTCGGGGGATCTGATCTTTGACCCCGTGACAGCCTTTGATAGTGGTGAATACTACTGCCAGGCCCAGAATGGATATGGGACAGCCATGAGGTCAGAGGCTGCACACATGGATGCTG	309	1	0
chr1|171900179|171900343|-	chr1	171900179	171900343	0	-	171900179	171900179	0,0,0	1	164	0	ciRNA	Ncstn	ENSMUST00000003550.11	6	chr1:171900142-171900343	GTAGGTGGCTCCAAGCCGTGCAGGTGGACCCAGGCAGCAGGCACTGGGTGGGAGAGTTGTGAAGAGAGCCGGAGCTAGACCAGTTGAAGGTGGAGAAATGGCCCTTGGGGTATATGAGGACTAGTCTGAGGTATCTTGAAGGCCTTCTCCATAACTACTCTCTC	164	0	1
chr1|178871301|178877943|-	chr1	178871301	178877943	0	-	178871301	178871301	0,0,0	2	175,88	0,6554	circRNA	Smyd3	ENSMUST00000128302.8	10,9	chr1:178799861-178871301|chr1:178877943-178913888	GATGCTGACATGCTAACGGGTGACGAGCAAATATGGAAGGAGGTTCAAGAGTCGCTGAAGAAAATCGAAGAGCTGAAGGCGCACTGGAAGTGGGAGCAGGTTCTGGCGCTGTGCCAGGCGATCATAAACAGCAATTCCAACCGGCTTCCCGACATCAACATCTACCAGCTGAAGGTGCTCGACTGTGCCATGGATGCCTGCATCAACCTGGGGATGCTGGAGGAGGCGTTGTTCTACGCCATGCGCACCATGGAGCCGTACCG	263	0	1
chr1|180564256|180566202|+	chr1	180564256	180566202	0	+	180564256	180564256	0,0,0	2	159,175	0,1771	circRNA	Acbd3	ENSMUST00000027780.6	4,5	chr1:180562082-180564256|chr1:180566202-180572635	AAAGGCGGAGGAGGAGCGAAGGCAGCGTGAAGAGGAAGAACGAGAGCGGCTGCAAAAGGAAGAAGAGAAGCGGAAGCGAGAGGAGGAAGACCGGCTGAGACGGGAGGAGGAAGAGAGGCGGCGGATAGAGGAAGAGAGGCTTCGGCTGGAACAGCAAAAGCAGCAGATAATGGCAGCTTTAAACTCGCAGACTGCCGTGCAATTCCAGCAGTATGCAGCCCAGCAGTATCCAGGGAACTACGAACAACAGCAGATTCTCATCCGCCAGCTGCAGGAGCAGCACTATCAGCAGTATATGCAGCAGTTATATCAAGTCCAGCTTGCACAACAACAG	334	1	0
chr1|180921061|180921278|-	chr1	180921061	180921278	1	-	180921061	180921061	0,0,0	1	217	0	ciRNA	Nvl	ENSMUST00000191721.2	1	chr1:180919764-180921278	GTAAGTTGGCTGTGTTAGTAAAACCACATCTGCTAGTGTGGGCTGATAAACCATGTGCTAGGCCCCAAGAACCCTGAGCCACTGTCCTGACCCTGCTGACTGACAGGCAAGGGACAGCCACCCAAGCCCAATAAGAGGAGTAAAAAAAGTAGCAAAATTGCATTCACCACTGTCTCCCAGGCTTTGAAAGGTAGCAGTCTAGGCTATAAAAGTCTAG	217	1	0
chr1|181758242|181789484|-	chr1	181758242	181789484	0	-	181758242	181758242	0,0,0	3	85,178,166	0,25716,31076	circRNA	Enah	ENSMUST00000193703.6	4,3,2	chr1:181751405-181758242|chr1:181789484-181847094	TGAACAGAGTATCTGTCAGGCAAGAGCTGCTGTGATGGTCTATGATGATGCCAATAAGAAGTGGGTGCCAGCTGGTGGCTCAACTGGGTTCAGCAGAGTACATATATATCACCATACAGGCAACAACACATTCAGAGTTGTGGGCAGAAAGATTCAAGACCATCAGGTTGTGATAAACTGTGCCATTCCTAAAGGGCTGAAGTACAATCAAGCTACACAGACTTTCCACCAATGGAGGGATGCTAGACAGGTGTATGGTCTCAACTTTGGCAGCAAAGAGGATGCCAATGTCTTCGCAAGTGCCATGATGCATGCCTTAGAAGTGTTAAATTCACAGGAAGCAGGGCCAACATTGCCTAGACAAAATTCACAGCTACCTGCTCAAGTTCAAAATGGCCC…	429	1	0
chr1|185130590|185139950|+	chr1	185130590	185139950	0	+	185130590	185130590	0,0,0	5	113,118,360,234,263	0,828,2915,8567,9097	circRNA	Eprs	ENSMUST00000046514.13	16,17,18,19,20	chr1:185129464-185130590|chr1:185139950-185142381	CATGAAGAGCTAATGCTAGGAGATCCTTGCCTTAAAGATCTGAAAAAAGGAGACATCATACAACTGCAGAGGAGAGGGTTCTTCATATGCGACCAGCCATACGAACCTGTCAGCCCATATAGTTGCAGAGAAGCTCCATGCATCCTGATATACATACCTGATGGGCACACAAAGGAAATGCCAACATCCGGATCAAAGGAAAAGACCAAAGTGGAAATCTCAAAAAAGGAGACAAGCTCTGCTCCTAAAGAAAGACCAGCACCTGCTGTGAGTTCTACTTGTGCTACAGCTGAGGATTCCTCCGTCCTCTACAGCAGAGTGGCGGTGCAGGGGGATGTGGTTCGTGAATTGAAAGCCAAGAAAGCGCCAAAGGAAGATATAGACGCAGCTGTGAAGCAG…	1088	0	1
chr1|191921032|191924345|+	chr1	191921032	191924345	0	+	191921032	191921032	0,0,0	2	129,119	0,3194	circRNA	Kcnh1	ENSMUST00000078470.12	4,5	chr1:191907259-191921032|chr1:191924345-191959005	GGACACCTGTGTGGTTTTTTGTGAAGATCGCTCCGATCAGGAACGAACAGGATAAAGTGGTCCTGTTCCTTTGCACTTTCAGCGACATAACTGCATTCAAGCAGCCCATCGAGGACGACTCCTGCAAAGGTTGGGGGAAGTTTGCCCGACTGACCAGAGCTCTGACAAGCAGCAGGGGAGTCCTGCAGCAGCTGGCCCCCAGTGTACAGAAGGGTGAGAATGTTCACAAGCACTCGCGCCTGGCAGAG	248	1	0
chr1|192662653|192669190|-	chr1	192662653	192669190	0	-	192662653	192662653	0,0,0	2	216,165	0,6372	circRNA	Syt14	ENSMUST00000195354.6	4,3	chr1:192615693-192662653|chr1:192669190-192709277	TCTCTCCAGAGGCGGTTGGATTTTTGTCAGCAGTTGGGGTGTTTATTGTCTTGATGCTGCTCCTTTTTCTCTATATTAATAAGAAGTTCTGTTTTGAAAATGTTGGAGGGTTTCCAGATCTTGGTTCAGGATACAATACACGGACGAATTCACAAGATAAAATGTATAATTCTTACATGGACAGAGATGAGCCTGGTTCATCCTCTGAAAGTGAAGATGAAGCACTGGGTAAATATCACGAGGCCTTATCCAGAACACACAATTCCAGATGGCCATTGGTAGATTCTAGACAAAAGAGCTATGCCTGGGAAACAAGGCAGAAGTACAGCCCCCTGTCTGCAGAGTACGACGGGTACAGCACTGAGGCATCCATGGAGGACG	381	0	1
chr1|30859161|30863600|-	chr1	30859161	30863600	0	-	30859161	30859161	0,0,0	4	157,145,184,310	0,602,1050,4129	circRNA	Phf3	ENSMUST00000186733.7	8,7,6,5	chr1:30855665-30859161|chr1:30863600-30868923	GTTTATGGTCGGCTGTGGGAGATGTGATGACTGGTTTCATGGAGACTGTGTTGGATTAAGTCTTTCTCAAGCACAGCAAATGGGAGAGGAAGACAAAGAATATGTTTGTGTAAGGTGCTGTGCTGAAGAAGATAAAAAGACTGACATACTAGACACAGAGATTTTTGAAGCCCAAGCTCCCATCGAAGCCCACAGCGAAGATAAAAGGATGGAGTGTGGAAAGCTGACATCATCGAAGCACGCAGTCACTGACGATAAACACAGACACTCAGATGACCCTGGGAAGCACAAGGTCAAAATTTTAAAACGGGAGTCTGGTGAGGGAAAAACTTCCTCTGACAGTAGAGATAATGAAATTAAAAAATGGCAGCTAGCCCCTCTTCGCAAGTTGAGCCAACC…	796	1	0
chr1|36739287|36739417|-	chr1	36739287	36739417	0	-	36739287	36739287	0,0,0	1	130	0	ciRNA	Actr1b	ENSMUST00000043951.10	10	chr1:36739259-36739417	GTGAGATTGGGCTCAAGGAGAAGGGCTCGGGGAGGGACTGGCCGGGGGAAGTGGATGGACGTCTTTCCCAAGTAAAGGAATGTGAGATCCGAGGACCCAGGGAAGGCAGTTGGCCCAGCCCACAGGAACT	130	1	0
chr1|38056886|38061395|+	chr1	38056886	38061395	0	+	38056886	38056886	0,0,0	5	126,85,670,218,151	0,219,1059,3788,4358	circRNA	Eif5b	ENSMUST00000027252.8	2,3,4,5,6	chr1:38037405-38056886|chr1:38061395-38071357	TACCAAGGATGATACTGATTTGGGCGCCTTGGCTGCAGAAATAGAAGGAGCTGGTGCTGCCAAGGAGCAGGAGCCTCAGAAGTCAAAGGGAAAGAAGAAAAAGGAGAAAAAGAAACAAGACTTTGATGAGAACGACATTCTGAGAGAGCTGGAGGAGTTGTCTCTGGAAGCCCAAGGCATCAGAGCTGACAGAGACGCCGCTGCAGTCAAGCCTACAGAAAACAATGAAGAAGAATCTGCCTCAAAACAAGATAAAAAGAAGAAGGGACAAAAAGGCAAGAAAACAAGTTTTGATGAGAATGATAGTGAAGAATTGGAAGATAAAGATTCAAAGTCAAAAAAGACTGCCAGACCTAACTCAGAGGCACCCCTTTCTGGGAGTGAGGATGCTGATGATTC…	1250	1	0
chr1|39407015|39407199|+	chr1	39407015	39407199	0	+	39407015	39407015	0,0,0	1	184	0	ciRNA	Rpl31	ENSMUST00000086535.12	1	chr1:39407015-39407229	GTGAGTATGGCTGCGGGGTCGCGGCTCTGAAATCCGGCGCCATCCGCGCCCGGCGCGGGACGGGCAGGCTCGGTGGGGTTTGTCCCGCGCCGCGCGGAGGCTCTGCGGTCCGGGGCGGTGGGAGGACGGCCTGCGGGGTACGGGTGCACCTTAGCTCGGGCTTGGGCTTTCCCACTACCTGCTT	184	1	0
chr1|59231047|59238350|-	chr1	59231047	59238350	0	-	59231047	59231047	0,0,0	4	163,66,181,172	0,2144,4302,7131	circRNA	Als2	ENSMUST00000027178.13	13,12,11,10	chr1:59227025-59231047|chr1:59238350-59242073	CTTGGATACATAAGCAGAGTAACAGCAGGAAAAGATAGCTATCTAGCCTTGGTGGATAAGAACATCATGGGATACATCGCCAGTCTCCATGAGTTGGCTTCTACAGAAAGACGGTTTTACTCAAAACTGAGCGAAATCAAATCACAGATACTTAGGCCTCTTCTCAGTTTAGAAAATTTGGGCACAGTGACCACTGTCCAGCTGTTGCAGGAAGTTGCCAGCCGGTTCAGCAAGTTGTGTTACCTCATTGGGCAGCATGGAGCCTCACTAAGCAGCTACCTACAGGGCATGAAGGAAGCCAGCAGCCTGGTCATCATGAAGCACTCAAGTCTTTTCCTGGACAGCTACACAGAGTACTGCACATCAGTTTCAAATTTCCTGGTTATGGGAGGATTCCAG…	582	1	0
chr1|66893782|66893920|-	chr1	66893782	66893920	0	-	66893782	66893782	0,0,0	1	138	0	circRNA	Acadl	ENSMUST00000027153.6	3	chr1:66892450-66893782|chr1:66893920-66896557	ATGGGAGAAAGCTGGAGAAGTGAGTAGAGAGGTCTGGGAAAAAGCTGGCAAGCAGGGCTTGCTTGGCATCAACATCGCAGAGAAACATGGCGGCATTGGTGGGGACTTGCTCTCAACAGCAGTTACTTGGGAAGAGCA	138	1	0
chr1|74629258|74629395|+	chr1	74629258	74629395	1	+	74629258	74629258	0,0,0	1	137	0	ciRNA	Bcs1l	ENSMUST00000113733.10	3	chr1:74629258-74629423	GTATGAGATGGGACAGGCAGGCTATCAAAGTGGGGAGGTTGGGCATCTGCTGCTTGGAGAGGAGGAATAAGGATCCGAGTCCTTGGGAGAAGGGTACCAGGTCAGAGCTCTACCTGACTGAAGCATCAGCATGATCA	137	1	0
chr1|75113611|75113969|-	chr1	75113611	75113969	1	-	75113611	75113611	0,0,0	1	358	0	ciRNA	Cnppd1	ENSMUST00000168720.8	8	chr1:75113576-75113969	GTGAGAAGGGGTTATGAGGAAGAGGGGCTTGAGTAGGCTTGGACAAGCACACATGAGACCCTGTGTGTGAGTGTTTGTGTTGAAAAGCAGATTCTGACCCGGGCATGGTGGCGCACGCCTTTAATCCCAGCACTTGGGAGTCAGAGGCAGGTGAATTTCTGAGTGAGTTCCAGGACAGCCAGGGCTACACAGAGAAACCTTGTCTTGAAAAACCAAAAGAAGAAAAAAGAAAAAAAAAGAAAAGCAAATTCTAAAGGTCTCAGAAGAAGTTGAGACTAGATGGGAGGGTGGAGGAGGCAAGGGAAGTTACAGAGAAGTGTGACTTGAGAGACTAGTAGGGGGTAGTGACAGATAATCA	358	1	0
chr1|75231889|75232270|-	chr1	75231889	75232270	0	-	75231889	75231889	0,0,0	1	381	0	ciRNA	Ptprn	ENSMUST00000027404.12	9	chr1:75231855-75232270	GTGAGTGCTGCATCCTGGGGAAGCCCTCCAGTCCCTATGGGATTGGGTTAGCCTGTCTGGCAAGAAGCAAAGAGCAAGAATCCAGTGCTATTTAAAAAAAAAAAAAAAAGGTTGGGAGGAGTGGGGCTGGAGAGATGGCTCAGCGGTTAAGGGCACTGACTGCTCTTCCGAAGGTCCTGAGTTCAAATCTCAGCAACCACATGGTGACTCACAACCCTCCGTAATAAGATCTGATGCCCTCTCCTGGTGTGTCTAAAGACAGCTACAATGTACTTAGATAGAATAATAAATAAATCTTTAAAAAAAAAAAAAGAGGTAGAGGGGGGAGGGGTAGTTCTACACGTCTTGAGGTGGCCTGTCTCAAAAGAGTGCCTGAGAGTC	381	1	0
chr1|87808089|87809661|+	chr1	87808089	87809661	0	+	87808089	87808089	0,0,0	2	111,81	0,1491	circRNA	Dgkd	ENSMUST00000027517.14	2,3	chr1:87781178-87808089|chr1:87809661-87842821	ACCATCCTCAAAGAAGGCATGCTGACCAAACAGAACAACTCGTTCCAGCGATCCAAGAGGAGGTACTTTAAGCTTCGAGGGCGAACACTTTACTATGCTAAAACTGCAAAGTCGATTATATTTGATGAGGTAGACCTGACTGATGCCAGCGTAGCAGAATCCAGCACCAAAAATGTCAACAACAGTTTTACG	192	0	1
chr10|117191839|117203893|-	chr10	117191839	117203893	0	-	117191839	117191839	0,0,0	8	190,154,116,505,174,146,104,210	0,3058,4505,4921,6079,7040,10146,11844	circRNA	Cpsf6	ENSMUST00000069168.13	9,8,7,6,5,4,3,2	chr10:117185372-117191839|chr10:117203893-117212743	GAAGCAGAATATGGTGGACATGATCAGATAGATTTGTATGATGATGTCATCTCTCCATCTGCAAATAATGGCGATGCCCCAGAAGATCGCGACTACATGGATACTCTTCCACCAACTGTTGGTGATGATGTGGGTAAAGGAGCCGCACCAAACGTTGTGTACACTTACACTGGGAAGAGAATCGCATTGTATATTGGAAATCTAACATGGTGGACAACAGATGAGGACCTAACTGAGGCCGTTCATTCTTTGGGAGTAAATGATATTTTGGAGATAAAATTCTTTGAAAATCGGGCAAATGGACAATCAAAGGGATTTGCCCTTGTTGGTGTTGGATCTGAAGCATCTTCCAAAAAGTTAATGGATCTTTTGCCTAAAAGAGAACTTCATGGTCAGAGT…	1599	1	0
chr10|126900322|126900423|+	chr10	126900322	126900423	0	+	126900322	126900322	0,0,0	1	101	0	ciRNA	Cdk4	ENSMUST00000006911.12	2	chr10:126900322-126900453	GTGAGAAGGTTGGATTGGGAGTGGGGCGGAGAGGACAATAGGACCCGTAAGGCAGGAGTGGGACCCTAGAACGCCAGAGGCCACGTTGAGACAAAGGGGAC	101	1	0
chr10|128158399|128158643|+	chr10	128158399	128158643	1	+	128158399	128158399	0,0,0	1	244	0	ciRNA	Cnpy2	ENSMUST00000026446.4	1	chr10:128158399-128159198	GTCAGTTTCGGTGGGGGGCTCGCACGGGACCCTCAGATCTCCGCTTAGGTGCCTAGTTAAGTGCGGGAAGCTGGGCCAGGCGGTCACTGGCCACCCTGAACCTGGCGGGAGCCGGAGCGCTCTGGAGAAGCCGGGACAGCCCCGTTTTTCCCAGCCAGCTGCTAGGGTTGGGACCCACAGAAAACAAAGTGAGAGTCCGGCTGCTTTCCAGAGCCTGGGCCACGGCGGCGGCCGTGGGAGCAGA	244	1	0
chr10|128346929|128347334|-	chr10	128346929	128347334	1	-	128346929	128346929	0,0,0	1	405	0	ciRNA	Esyt1	ENSMUST00000026427.8	29	chr10:128346898-128347334	GTGAGAAGGCCAGGACTAAAGCTGCTGGTGCCATCTGGGGCATGACCGTGACCCTATCCTCACACAGTGGTTCACCTGGGGTGTGACCGTAACCTCCCACAGTGGTTTGAAATGATAAAAGTATGTTGATAAGACAGGTCCTTTGAAAATACTAAAATGGGCTGGTGAGATGGCTCAGTGGTTAAGAGCACTGACTGCTCTTCCAAAGGTCCTGAGTTCAAATTCCAGCCACCTCGTGGTGGCTCACAACCAACCGTAACGAGATCTGATGCCCTCTTCTGGAGTGTCTGAAGACAGCTACAGTGTTCTTACATATAATAAATAAATCTTTAAAAAAAAAAAAAAAGAAAGAAAGAAAGAAAAAGAAAAAGGAAGGAAGGAAGATAGAAAGAAAATACC…	405	0	1
chr10|128352647|128352822|-	chr10	128352647	128352822	0	-	128352647	128352647	0,0,0	1	175	0	ciRNA	Esyt1	ENSMUST00000026427.8	18	chr10:128352627-128352822	GTCAGAAGTGAGTGGCTGGGACTCCTCTATCTGCCCCAACAGTGACTGCTATTCTATGGTCATGGGGATGTGGTCAACCGATGGGGGTGTGGTCAGCAGATGGAGGTGTGGTTATCTGATGGGGGTGTGGTCAGCGGATGGGGGTGAGTAGTCTTTTAAAGAGGAAAAGGAGAGA	175	0	1
chr10|128384346|128384526|-	chr10	128384346	128384526	0	-	128384346	128384346	0,0,0	1	180	0	ciRNA	Rpl41	ENSMUST00000177163.8	2	chr10:128384298-128384526	GTACGTTTAATTTTTCAAGACTACCTTGGGGCAGTGGGGGCAAGCTCGGTGTGGGATATTTGGTTGGAAGAAAATATCTGGCGGGAAGGAAGCAGGAGTCGCCGCCCAGTACAGCAGAGCTGGTGCTTGTTAATCTCATCGTCTCTTGTACTCGTGCACTAAGTGTACGTATTGATAGAT	180	1	0
chr10|128384362|128384526|-	chr10	128384362	128384526	0	-	128384362	128384362	0,0,0	1	164	0	ciRNA	Rpl41	ENSMUST00000177163.8	2	chr10:128384298-128384526	GTACGTTTAATTTTTCAAGACTACCTTGGGGCAGTGGGGGCAAGCTCGGTGTGGGATATTTGGTTGGAAGAAAATATCTGGCGGGAAGGAAGCAGGAGTCGCCGCCCAGTACAGCAGAGCTGGTGCTTGTTAATCTCATCGTCTCTTGTACTCGTGCACTAAGT	164	0	1
chr10|128471811|128472509|-	chr10	128471811	128472509	0	-	128471811	128471811	0,0,0	1	698	0	ciRNA	Ikzf4	ENSMUST00000133342.10	6	chr10:128471790-128472509	GTGGGGCTGTGGGTCGTACCATAGGGGAGCTGAGGGTAGGGCCAGGAGTTCAGGCAAGGGTGATTCTAGCACCTCTTTCCACAGGGATGAGGCTGCCCTTAGCGAACCATCCAAGCATTCGTTCCTAAGCACCCCATGAGTGGCCAGCACAGCTCTGGGACAGGTCAATAGGGGGATCCAGACATAGAGGAAGGTCTACAGGGGGAAGGGAGCATAGAGAAAGTTTGGATCTATAATCTCAGGGTAGCGGGAGAGAAGGCACAAAGAATCGAAGATCAAGGGCTGGACATGTACGATGATTCTTGGCAAATGGTCTAAAGTGTTCCTGGAATGAACTTAAAGTAAAGACCCAATGGTGGTACATTCCTTTAATCCTGGCACTTAGAAGGCAGAGACAGG…	698	1	0
chr10|41365597|41365978|-	chr10	41365597	41365978	0	-	41365597	41365597	0,0,0	1	381	0	ciRNA	Smpd2	ENSMUST00000019965.13	1	chr10:41365556-41365978	GTAAGTAAGTGCTCCCAGGCGTGGGCTGCAGCCTCGGAGCCACCTTCCAGTCCCCTCTCGCACATGCCTAGGAAGGAAGCAGGTCTTCTTCAGCCGAGCTAGACCCTGTCCTTCCCGAACCACCAAAGTCCACATCGCCTAAAGACCAGAGCTTGGGTGGTTGCAGCAATCACCAAAGTCCCTATCATCCAAAGCTGAGGTGATGACAGCAGTAATCGTCCCAAACCTGGCCCATGTCTTTCCTTTTAAATGATTTACTTTTATTTTATGTACATTTGGTGTTTTGCCTGTATGTATGTCTGTGTGAAGGTGCCAGATTCTCTGGAACTGGAGTTACAGACAGTTGTAAGCTGTCATGTGCTTGCTGGAAATTGAACTGCT	381	1	0
chr10|62588952|62589192|-	chr10	62588952	62589192	0	-	62588952	62588952	0,0,0	1	240	0	circRNA	Ccar1	ENSMUST00000020268.7	18	chr10:62587633-62588952|chr10:62589192-62592261	GTTTCACTGTTTGCAGAACTTTTCAATGAAATGCTTCAAAGAGACTTTGGGGTTAGAATATACAAATCATTACTCTCTCTTCCTGAGAAAGAGGACAAAAAAGATAAGGAGAAGAAAAGCAAAAAAGAAGAGAGAAAAGATAAAAAAGAAGAAAGAGAAGATGATATTGATGAACCAAAACCAAAACGGAGAAAATCAGGCGACGATAAAGACAAAAAAGAAGACAGAGATGAGAGAAAG	240	1	0
chr10|78165109|78165170|-	chr10	78165109	78165170	0	-	78165109	78165109	0,0,0	1	61	0	circRNA	Agpat3	ENSMUST00000001240.12	2	chr10:78123907-78165109|chr10:78165170-78188046	GCCCTGCAGGTCGGACACCCTTGAGGACAGCCATCGCCTGGCCCTGCTAGCCTGTGCCTTG	61	0	1
chr10|79696803|79697517|+	chr10	79696803	79697517	0	+	79696803	79696803	0,0,0	1	714	0	ciRNA	Ptbp1	ENSMUST00000172282.8	9	chr10:79696803-79697847	GTATGTGGGTATTGCTGTGCTCTGCTTATACATGGAGTAGTGGTGGGGTGCTGACTGACCACAAGTCAGGGTGGGGGAGCATACTGGATGGCAAGCAGGGTTTCTGGGTGTCCCAGGCGCCGTGTGGGTATAGGCGTGCTGCCCCTCTATCTGCCACTGCTGGCCTCCGCTCCTTCCCAGCTGCTCTGAGGTTTTCTGTTTTCCTCTCAGCTCCATTCGCACCCTGGCCCTCAGTGCTCAGAGCCGCGGTGTTTTTCTTGCTGTACAGACAGTCTGTTAATTTGGGGCATGGCAAGGAGGCCTGGGAGTGCCGGTCGGAAGGGAGGTGGTGGCTCAGGCTTGTGCTGACCAGGCAGTCTCTGGCTGGTGCTCTGTAGAGCCCAGGTAGCCCTTGAGGCT…	714	0	1
chr10|79749194|79749390|-	chr10	79749194	79749390	1	-	79749194	79749194	0,0,0	1	196	0	ciRNA	R3hdm4	ENSMUST00000045628.15	2	chr10:79749180-79749390	GTAAGCAGGGAGTAGGGTGTGTTTCCCTTGCTGTGAAACACCCCGTACTGGCCAGGCGTTAGAATAGGGCTTCAGAGGGTGCATAGGAGTTCAGCAATGCAGGGAGAGATAGATGGGGCTCTAGAGACTGGGTGGGTGAAAAAAAAAAAAAGAAAAAAAATTGGGGACAGTAGGAACCCAGGGCTGCATGACCCCA	196	0	1
chr10|79872459|79872597|-	chr10	79872459	79872597	0	-	79872459	79872459	0,0,0	1	138	0	ciRNA	Polr2e	ENSMUST00000147507.8	2	chr10:79872432-79872597	GTGAGAAGCCACAGTGGTTGTTCCCCTCCTAGGCCCTTTGGGAATTATTGGATCTCCCTGGTTCCTCCATCTCCTCCCTGTCTCTGAGGCCAAGACCACCATTGCCATAGGCCAGTGGTCCCAAGGCCCTGCCACCAC	138	0	1
chr10|79905298|79905444|-	chr10	79905298	79905444	1	-	79905298	79905298	0,0,0	1	146	0	ciRNA	Sbno2	ENSMUST00000219260.2	8	chr10:79905270-79905444	GTAAGTGTCTGGGCCAGGGATGGCACGGAGACACCACTAAGAAGACGGGTGGGTTCATCATCCACAGTGTGGGGCGTCAGGAGCAGGTTGTGTGTGCAGTGGATGAATGGCATCCTGCTGGCCACTCTTCCTTTGTCATGTGCCAA	146	1	0
chr10|80662739|80664047|+	chr10	80662739	80664047	0	+	80662739	80662739	0,0,0	1	1308	0	ciRNA	Oaz1	ENSMUST00000060987.15	1	chr10:80662739-80664070	GTGAGAGCCCTGCCCCCGCCGCCGCGAACCTTCCAGAAACAGCGTCCGCGTAGGCCCCAGAGGGCAGCGCAGGACGCGCAGGCCCGGAGCGGGGTCGGCCTCCGGCGCCAGATAAGTCTCGGCAGCGCGAGATCCGCCCCTTTGTGGCGGCCACAATCGCGCAGGGGGCGGGGCGGGGCGGGGCGGGGCCTGTGGAGCGGGTCGCGGACTCGGATTTGGGATTCGAGTGGAATTAGGGAGTCTCAGGTTGAGGAATAGGGTTTGGTTTGATTGGAGGACCGGGAACATTTCGCGAAAATGTAGGATTCGATTTTGGGTTCGAATCGGATTCGGGGGTTGTGAGTTGAGCCTAAGATTTGGGGAGGGATCTGAGAAGAGATTGGAGACTCGAATTTGGGG…	1308	1	0
chr10|80885745|80886832|-	chr10	80885745	80886832	0	-	80885745	80885745	0,0,0	1	1087	0	ciRNA	Sgta	ENSMUST00000005067.6	4	chr10:80885715-80886832	GTGAGGGAGACAGATGTCCCCATGGGGTCTGTGCAAAGTGCTGTAGGGATGCAGCCCAGATCAGCCAGGTCCCATTGGCGGGGGCGGGGCTGGGGAGCTGAAGAGATGGTGTGGCAGTTAGAGGCTTCCTGCACTCTCAGGCAGCTAGCTCAGGGCTGGTTCTAAGCCCAGGTTTGGGGCATCTAGTGCCCTCTTTTGGTGTCTGTGGGCACTGCACCTACACACATACACACACATATCCCCCACTCAGAATAATATATATTTATGCTTTAAAGTGGCAGACTTAGGCAAATCTCTGTGAGTTCAAGACAAGCCCAGTCCACATGGTACATTTAGGCCACCCAGAACTACATCATAAAACTTTGTCCCCAAAACAAAACAAAAAATATTTTTAAAAAT…	1087	1	0
chr10|80991770|80992845|-	chr10	80991770	80992845	0	-	80991770	80991770	0,0,0	1	1075	0	ciRNA	Pias4	ENSMUST00000005064.14	7	chr10:80991740-80992845	GTGAGTGAGTGGCAGGCTGCAGGGCCTCGCCAGGATCTCCTGGAAAGGTGTGCAGCCCCACAAAGATGTGGGGTCAAGGTCTGGCCCTGGTCTGTGACAGGCCAGGGACTGAGGGCGGGTGGGGTATGGGGAGCAAGATGGCATGTGAGACTCCAGGCCAGGTGTCCTGTTCCTATGATGGGATTTTTCTTTTGAGACACGAACTCTCTGTATAGCCCTGGCTGTCCTGAAACTCACTCTGTAGACCAGGCTGGCCTCAAACTCAGAGATCTGCCTGCCTCTGCCTCCCAAGTGCTGGAATTAAGGATGTGTGTCATCAGCACCCAACTTGTGATGGGTGTTTTTAAATCAAGATGGTGTAGTTCTGGAAGAGATGGCCCTGGAAGCAGGTCTAAGCCC…	1075	1	0
chr11|107874919|107877073|-	chr11	107874919	107877073	0	-	107874919	107874919	0,0,0	1	2154	0	ciRNA	Prkca	ENSMUST00000059595.11	9	chr11:107874884-107877073	GTAAGAAGAGAGGGGGTTTGCATAAAAGTCTGGAGCAGTACTGCTCAAGTGTGGACCGAGGTGTCCTGTAGTCACACAGGCACATGCCTCACACACTTCACACTTGGTTAAAAACAGCATTGGAGAGTTGGAGAGAAATGACTCAGCAGTTAAGAGTTGGAGAGAGATGACTCAGCAGTTAAGAGTACTTGCTCTCCTTCCAGAGGATCTGGGTTCAGCCCCCAGCACCCTTCGGGCAACTCAGAACCAACCACCTGTAATTCCAGCTCTGGGAGACCCAATGCCTCTGGTCTCTCTGGGCACCCGTGCTCCCAAGCATGTGCTCCACCACACACATGCACACATGCATGCAAAATTAGAAGTAAAATAAATCTTTTTAAAAATAATTTTGAAGCCAAC…	2154	1	0
chr11|115050567|115051064|+	chr11	115050567	115051064	1	+	115050567	115050567	0,0,0	1	497	0	ciRNA	Rab37	ENSMUST00000067754.11	6	chr11:115050567-115051124	GTGAGTGGCTCTGTGCTACAGTCGATGCACTGATGCGCTCGGCCTTTCTCTCCCACTGCCTCAGCACCAGCCCCACCCAGCTCCATAACCACCTAAATCCTTCCGGCAGAGGACTCTGAGGTCTCCAGCGTGGGAGTCAGACATGTCTTGTGGCTTCTGCCTGTCCTGCCCCAGAGCTTTAGTAGCAGCCCCTTCCACCAATAGCCTCAAATGCCTCCAGAGAGATGCCAGGTGACTCAGCTGCCAGCCATCCTTAGATTGTTATGGACAGGGTCAGGGGTTAAGTACAAAGGGTTTAATTCAGCGGCTGTCACCTGATGAAGCTGGGTCACCACACCCTTTGCTAGAGTTACACACCTCCCCAAGTGCTCAGGGCTGGCATTGGGCACATGGCCGGAG…	497	1	0
chr11|115241442|115241744|-	chr11	115241442	115241744	0	-	115241442	115241442	0,0,0	1	302	0	ciRNA	Hid1	ENSMUST00000044152.13	14	chr11:115241424-115241744	GTCTGGATGCTGTCAGGCTAGGAGAGTGTGGGGCTTGGCTGGGGGTGTATTGTGAGGGGGTGAGTGTGATCTCTGGGGTGTCTTTCCCATTTAGGAAGGCAAGGAAAAGCAATTCAGCAGCATGTAGGGGTGGAAGTACTGTGTGGGCCTAGGTCGCTTGATGGGGGTTAGAGGAGGTACATGGGCAGGGCTCAGAACTGAGATTAGCTATAGGAGGGAAGGGCAAACACAATATCTCAGCTGTGAATGGGGAGCACACAGCCTCTAGTACCAGAAGGGTACTATGGCATGTCCCTCTCTTC	302	1	0
chr11|115405045|115405174|-	chr11	115405045	115405174	0	-	115405045	115405045	0,0,0	1	129	0	circRNA	Jpt1	ENSMUST00000145104.8	1	chr11:115394000-115405045|None	GGAGTCGTCTGCGCCTGTTGGTCCCAGTCCCCCTTGGCGTTTTCAGGGCCAGCCTACCTCGCCCCTTGGCGCCATGACCACTACCACTACCTTTAAGGGTGTGGACCCTAACAGCAGGAACAGCTCCCG	129	1	0
chr11|115676768|115676981|+	chr11	115676768	115676981	0	+	115676768	115676768	0,0,0	1	213	0	ciRNA	Tmem94	ENSMUST00000093912.11	4	chr11:115676768-115677001	GTGAGCAGGGGCCATGACGGCTGTAAGCTCTACTCTAACCCCTGGGATATCCCAGGGCTCTGAGGAGCTGTAGTGACCCGAGCATAGAAGGAGACCCCTCTCCCTTGACTGGGGTCAGGGAGGCAGGAAGCAAGTGAGATTGGCTGGAGGAGTGAGGCATCTTGGGATGTGGGGCTGGCTGGGAAGCCTTCTCCCTGGAAACACTTGGTGCTC	213	0	1
chr11|116041706|116041844|-	chr11	116041706	116041844	1	-	116041706	116041706	0,0,0	1	138	0	ciRNA	Fbf1	ENSMUST00000136318.8	18	chr11:116041673-116041844	GTTTGTTTCTGTCTTTGCTTGGGGTTTAGCCCTGGGTGATGAGGATACCTTGAGCTCCTTTGGATTCTCTGAAAGATGAGTGACAAGACACCCTCCCTAGACCCTCCCTGGCACCAAGCGAGCTCTGCAGGCCTCTGA	138	0	1
chr11|116138641|116145226|-	chr11	116138641	116145226	0	-	116138641	116138641	0,0,0	5	130,95,157,65,99	0,915,2920,4913,6486	circRNA	Srp68	ENSMUST00000106425.4	12,11,10,9,8	chr11:116137546-116138641|chr11:116145226-116151619	GCTGAAAGTGAAGAAACGAAGGAGCGTCTGTTCGAGTCCATGCTGAGTGAGTGCCGAGACGCCCTCCAAGCCGTGAGGGAAGAGCTCAAGCCCGATCAGAAGCAGAGAGACTATGCCCTTGATGGAGAGTCTGGGAAGGTGTCAAATCTCCAGTACCTGCACAGCTACCTGACCTACATCAAGCTGTCAACAGCAATCAGGCGAAACGAGAACATGGCTAAAGGCTTGCACAGGGCTCTGCTGCAGCAGCAGCCGGAAGATGACAGCAAGCGCTCTCCCAGGCCTCAGGACCTCATCCGGCTCTATGACATCATTCTGCAGAATCTGGTGGAATTGCTGCAGCTTCCTGGCTTAGAAGAGGACAGAACCTTCCAGAAAGAGATAAGCCTCAAGACCCTG…	546	1	0
chr11|116185691|116185999|-	chr11	116185691	116185999	1	-	116185691	116185691	0,0,0	1	308	0	ciRNA	Exoc7	ENSMUST00000021147.14	9	chr11:116185666-116185999	GTGTGTGAGCCGGGAGGTCTGTTAGACACACACAGATAGACACACACAGATAGACACACACAGATAGACACACACACACACACACAGCGTCCCTTTACTCCCTTCTGGGAAACCATTCCGTGCTCACCCACAGCTCTTATGAGTGGCTCCCAAGGGGCTTTGGACAAGTCAAGATGCTCCCAAGGTAACAGAAGAGCTGTGGTTAATCTCCACCTGCTGAAGTCGGTCTCTGCTGAGGGTTGGGAAGGACCTAGAAGGAGTTACACTCGGGGCTTGCTGGAGAGGGCAGTGCTCCGCACTTCTGATGA	308	0	1
chr11|117591550|117591650|+	chr11	117591550	117591650	0	+	117591550	117591550	0,0,0	1	100	0	circRNA	Tnrc6c	ENSMUST00000026658.13	2	chr11:117545512-117591550|chr11:117591650-117593204	GGTAAAAGAACAGGAAACACAAGAAGAGGAACGTTTGATGGAAGAAAAGAAAAAGAAAAAGCAGGAAGACAAGAAAAAGAAGGAAGGTGCTCAGAAAAAG	100	1	0
chr11|119887573|119887807|+	chr11	119887573	119887807	0	+	119887573	119887573	0,0,0	1	234	0	ciRNA	Baiap2	ENSMUST00000103021.10	8	chr11:119887573-119887834	GTGAGTCCTGGGGCTTTAGAAGCTTAGTGGGTGCTCCCTTTGCTTGGGGTGGTAGCATGCTCTCCAAAGGGCAAGCCCAATGCGCTGAGCCCAGGCCCAAGCTGGCTCCCAGCGACGCCCTGCCCCTGCCTCTTCCTCCAGCGGATGTCTGCTCAGGAGAATGTACCTGTCATGAATGGCGTCGCAGGCCCGGACAGCGAGGACTACAACCCCTGGGCTGACCGAAAGGCTGCC	234	1	0
chr11|3630888|3631656|+	chr11	3630888	3631656	0	+	3630888	3630888	0,0,0	1	768	0	ciRNA	Morc2a	ENSMUST00000096441.5	16	chr11:3630888-3631674	GTGAGCCTTTCTTTAACAAAGATTATGATTACTCTTCCCTCCCTGTGGTAGTTTACTTTCTCTTGCTGTGATTGACATCAGGAACAAAAGCAATTTAGCTACACTTCCAAACATAGTCCATCATTTAGAAAGTCAGGCAGAGCCTGGCGTGGTGGCGCACGCCTTTAGTCCCAGCACTTGGGAGGCAGAGGCAGGTGGATTTCTGAGTTCCAGGACAGCCAGGGCTACACAGAGAAACCCTGTCTCAAAAAAATACAAAATCCAAAAAAAGAAAAAAAAAAAAAAAAAAAGTCAGGCAGGAGTTCAAGCAGGACCTTGAAGTAGAACCATGAAAAAACACTGTGTACCAGGCCATGCTTAGCCAGCTTTCTTAGACATCCCAACCACCTGTCTAGGGAT…	768	1	0
chr11|43595360|43596304|+	chr11	43595360	43596304	0	+	43595360	43595360	0,0,0	1	944	0	circRNA	Pwwp2a	ENSMUST00000094294.5	2	chr11:43573443-43595360|chr11:43596304-43607856	GTTTGGGCCCCATGGGATCCCTGTGACAGTATTTCCCAAAAGGGAATATAAGGACAAACCGGACGCCATGCAGCTCCAAAGTACCACATTCCAAGAAGGGATAGAAGTCAAGCAGGAAGTGAACGGTGCTGTTCCCGATGACCTCTCTCCAGTCCCTCCTCCTGAGCGCCTGTGGGCTTCCAAGCCACCTCCTCTCTTCCATGAAGGAGCACCTTACCCTCCCCCCTTGTTTATCAGGGACACATATAACCAATCAATACCTCAGCCGCCGCCTCGGAAAATTAAGCGACCCAAACGAAAAATGTACAGGGAAGAACCCACTTCAATAATGAATGCGATTAAGCTACGGCCCAGGCAAGTCCTGTGTGATAAGTGTAAAAACAGTGTTGTTGCTGAAAA…	944	1	0
chr11|50189955|50191881|-	chr11	50189955	50191881	0	-	50189955	50189955	0,0,0	2	216,157	0,1769	circRNA	Canx	ENSMUST00000179865.8	11,10	chr11:50189063-50189955|chr11:50191881-50192584	GGATGAGGATATGGACGGAGAATGGGAGGCTCCTCAGATTGCCAACCCCAAGTGTGAGTCAGCCCCTGGGTGTGGTGTCTGGCAGCGACCTATGATTGACAACCCCAATTATAAGGGCAAATGGAAGCCTCCAATGATTGACAACCCTAACTACCAGGGAATCTGGAAACCAAGGAAAATACCAAATCCAGATTTCTTTGAAGACCTAGAACCTTTTAAGATGACTCCTTTCAGTGCTATTGGTTTGGAGCTCTGGTCCATGACATCCGACATCTTTTTTGACAACTTTATCATTAGTGGTGACCGAAGAGTAGTTGATGATTGGGCCAATGATGGGTGGGGCCTGAAGAAAGCTGCTGATGGGGCTGCTGAG	373	1	0
chr11|59656351|59657534|+	chr11	59656351	59657534	1	+	59656351	59656351	0,0,0	1	1183	0	ciRNA	Mprip	ENSMUST00000072031.13	17	chr11:59656351-59657553	GTGAGTCACCAACCCTGTGAGAGCCCTGTGGGAGAGGGCTACTTTACCAAGTCTAAGACAGCTTTAAGGATGCTCTTGGGGAGGCGAGGAGACCTTGGTTCTAACGACAACCCACACTACTTTGCTCTCAAGACTGAGCCTTAAGATGCAGATAAACAAATGTAACAAGTGACATTTTAAAATCATAACTTAAGCTAGACATGATGATATTTGTAATCCCAGTACTTAGTAGCCTGAGGCTGGAAGATTGCCACAAATCTGAAGCCAGCCTGGACTGTATATGGAGACCCTATTCTAAAACGAAACAAAGTACTTTGTACTTATTAGGGTTGACTGCAGACATCATCCCCCAATTTGTTTGGACCACTGCTACTATATCAGCACCTTAAAAGGAACCAG…	1183	1	0
chr11|60097415|60097663|-	chr11	60097415	60097663	0	-	60097415	60097415	0,0,0	1	248	0	ciRNA	Srebf1	ENSMUST00000134660.8	1	chr11:60097399-60097663	GTGAGCGAGTGATGGAAGAAGAGTGGCCGCTGTGCTCTTACAGAGGAATTCCCAGGCTTCAGAAGTTAGGTGGTCATCCTGCGACCTGAGATGCCCTTTGGTTCTGGGCCCAGTGCATCCCCCCAACCCCCAGTTGTGCAGCTGGAAGGTGACATGTGCAGGGTCTGTCCTGCTATGAAGTAATGGGGATAGTTATGTGAGGCCAGTCGGGGTAAAGGTCGGCAAGGCAGCCTGTGCCAGCAACCTTA	248	1	0
chr11|60608362|60608945|-	chr11	60608362	60608945	0	-	60608362	60608362	0,0,0	1	583	0	ciRNA	Flii	ENSMUST00000002889.5	18	chr11:60608339-60608945	GTGAGTCATGGTGTCGCTGTCGGCAGGTACCGAATCAGCTTGGTACATTGGTATTGCTTTGAGAGAAGGAGGCGTCTATCACCTGGATGAGAAGCTCAGGTCTGGAAGGCAGCTTTGAGGGTGGAGTCCGAATGCTCTTCCAGAAGGTAGACCAGAAGTCTCAGTTGAACATTTGCTTTAGTTTTTTTGAGTGGCAAAAGACTAAGATTCTTATGAGCAGGAAAGAGATAAGTCAGAAACAGGGCCGGGCACTGGTGGCACACGCCTTTAATATCAGCACTTGGGAGGCAGAGGCAGGCGGATTTCTGAGTTCAAGGACAGCCTGGTCTACAGAGTGAGTTCCAGGACAGCCAGGGCTACACAGAGAAACCCTGCCTCAAAAAAAAAAAAGGATATTTA…	583	0	1
chr11|6143153|6143476|-	chr11	6143153	6143476	0	-	6143153	6143153	0,0,0	1	323	0	circRNA	Nudcd3	ENSMUST00000066496.10	2	chr11:6100627-6143153|chr11:6143476-6149942	GTCTTTAAAACATTTGATCACATGGCCCGCCAGGATGATGAGAAAAGGAAGAAAGAACTAGAAGAGAAAATAAGAAAAAAGGAGGAAGAGGCCAAGGCCTTGCCAGCTGCTGAAACTGAGAAGGTAGCGGTGCCGGTCCCAGTGCAGGAGGTAGAGATCGATGCTGCTGCAGACTTGAGTGGGCCTCAGGAAGTAGAGAAGGAGGAGCCCCCAGGCTCCCAGGACCCCGAGCACACAGTGACCCATGGCCTGGAGAAGGCGGAAGCTCCAGGAACAGTTAGCAGTGCTGCTGAAGGCCCTAAGGACCCTCCTGTGCTCCCCAG	323	1	0
chr11|62269322|62275668|-	chr11	62269322	62275668	0	-	62269322	62269322	0,0,0	4	158,63,215,125	0,2911,4664,6221	circRNA	Ncor1	ENSMUST00000101067.10	17,16,15,14	chr11:62267587-62269322|chr11:62275668-62280516	CAGATTGCCCGTCCCTCACAAGAAGAAAAAGTAGAAGAAAAGGAAGAGGATAAAGCAGAAAAAACAGAGAAAAAGGAAGAAGAAAAGAAGGATGATGAAGAAAAAGATGATAAGGAAGACTCTAAAGAAACAACCAAGGAAAAGGACAGAACGGAAGCCACAGCAGAAGAACCTGAAGAAAGAGAGCAGGTCACTCCAAGGGGGCGAAAGACTGCTAACAGCCAAGGCCGCCGGAAGGGCCGGGTCACCAGGTCGATGACAAGTGAAGCTGCAGCTGCCAATGCTGCTGCTGCAGCCACTGAGGAGCCCCCGCCACCCCTGCCGCCACCACCAGAGCCCATTTCTACAGAACCTGTTGAGACTTCAAGATGGACAGAAGAAGAAATGGAAGTTGCTAAA…	561	1	0
chr11|69291687|69291818|-	chr11	69291687	69291818	0	-	69291687	69291687	0,0,0	1	131	0	ciRNA	Kdm6b	ENSMUST00000094077.5	19	chr11:69291674-69291818	GTAAGAGGCTGGGGTCGGGTCATCATGGGGTACGTATGAGGAGCGAACCCTGGAGGGGAAAACTGGGTCTGGAGAATCAGAGTCTGAGGGAAGAAGGGGCCGGGGGCTGGTTGAGACCCCTGCATGACTTC	131	1	0
chr11|69541898|69542039|+	chr11	69541898	69542039	0	+	69541898	69541898	0,0,0	1	141	0	ciRNA	Fxr2	ENSMUST00000018909.4	12	chr11:69541898-69542064	GTGAGACAGCTGTGTGGGCAGTGGAGGAGGTGGGTGGAAACTTAGGAAAGCAGTGACTGACCTGGGTCCTGTGAGTGGTAGGAAGAGGAATTCTAATTTAGATGTGGTGGTTGAACTCCTAGGACAAGCACTATTGTCTCT	141	1	0
chr11|69541898|69542041|+	chr11	69541898	69542041	0	+	69541898	69541898	0,0,0	1	143	0	ciRNA	Fxr2	ENSMUST00000018909.4	12	chr11:69541898-69542064	GTGAGACAGCTGTGTGGGCAGTGGAGGAGGTGGGTGGAAACTTAGGAAAGCAGTGACTGACCTGGGTCCTGTGAGTGGTAGGAAGAGGAATTCTAATTTAGATGTGGTGGTTGAACTCCTAGGACAAGCACTATTGTCTCTGA	143	0	1
chr11|69559396|69559469|-	chr11	69559396	69559469	0	-	69559396	69559396	0,0,0	1	73	0	ciRNA	Eif4a1	ENSMUST00000128519.8	6	chr11:69559374-69559469	GTGGACAAATGGCGAGGTTGATAGGACACAAGGGGCTTGGTTGTGATCTGAGGAATGTACAGTGCCCTCATCA	73	0	1
chr11|69860438|69861386|-	chr11	69860438	69861386	0	-	69860438	69860438	0,0,0	1	948	0	ciRNA	Elp5	ENSMUST00000142788.8	4	chr11:69860414-69861386	GTCAGGAGAGACAAAGGAGAAGACTGGAGATTAGGATCTGAAAGGCCAGAGTCTTAGTCAGGGTTTCTATTGCTGCTATGAAACACCACGACCAAAAGCAACTTAAGGAGGAAAGGGTTTATTTGGCTTACACATCCATCCACATTTTAGTCCATCATTGAAGGACGTCAGGACAGGAACTGAAACATGAAACAGGGCAAGGAGCCTGGGGCTGGGGCTTCCCCACCTTCCCACTCTGTTAATCACTAATCAAGGAAATGAGCCACAGCTGCTTCTTAGGGAGGCCTTTCCGAAATTTAGGTTCCAGATGACTTACGTCAAACTGATATCAAACTGGCCAGGGCAGGCAGCATAATGGGATGAGCAATAAAAACTGATGTTCTCTTGGGAAGTAGAGGC…	948	1	0
chr11|69930144|69930286|+	chr11	69930144	69930286	0	+	69930144	69930144	0,0,0	1	142	0	ciRNA	Dlg4	ENSMUST00000231506.2	11	chr11:69930144-69930309	GTGAGAGAGGCCCGTGCAAGGGTCTGCACTGCCCACCAAAGAGAGTCCTGTGCTCTTGGGGAGGGGCTCAATGGGCTCAAGCCAGGTCCGGTTGGACCACTCCCTGACTCACTGAGTCCCAAATTGTCTTCCCATCCCAGGT	142	1	0
chr11|70791297|70811794|+	chr11	70791297	70811794	0	+	70791297	70791297	0,0,0	6	136,179,132,468,105,117	0,4133,7914,16843,18705,20380	circRNA	Rabep1	ENSMUST00000076270.13	6,7,8,9,10,11	chr11:70784514-70791297|chr11:70811794-70813968	GTTAAGGAGCTGAATCATTATCTGGAGGCCGAGAAGTCTTGCAGGACTGACCTGGAGATGTACGTAGCTGTTTTGAACACTCAGAAATCTGTGCTACAGGAAGATGCTGAGAAATTGAGGAAAGAACTGCATGAAGTTTGCCATCTCTTGGAACAAGAACGACAACAACACAACCAGTTAAAGCATACATGGCAGAAGGCCAACGACCAGTTTCTGGAATCTCAGCGTTTGCTGATGAGAGACATGCAGAGAATGGAGATTGTGTTAACTTCGGAACAGCTCCGACAAGTTGAAGAACTAAAGAAGAAAGACCAGGAGGAGGATGAACAACAAAGGGTCAATAAGAGAAAAGATAACAAGAAAACAGATACCGAAGAAGAAGTAAAAATACCAGTAGTG…	1137	1	0
chr11|70869088|70869253|-	chr11	70869088	70869253	0	-	70869088	70869088	0,0,0	1	165	0	ciRNA	C1qbp	ENSMUST00000078528.7	5	chr11:70869070-70869253	GTGAGTGTTGGCTGAGGGGGTGCTGGGCGTTTGCAGAGAAGTGTCCTCTTTCAAGCATTACAAGAGGGGAAATAAATGTGTCTGCGTGGGTGTGCTGAACCACACGGGAAGGTCAGCCCACAGACCTTGCCAGACCACTTTTGGGTTTTGTTTTTCAAGCTAGTA	165	1	0
chr11|74789041|74789181|+	chr11	74789041	74789181	0	+	74789041	74789041	0,0,0	1	140	0	ciRNA	Tsr1	ENSMUST00000155702.8	1	chr11:74789041-74790007	GTGAGTAGACAGGAGGGAGAGGGGCTGCTTAGCCGGTACCCGTGCCCACACCGAGACTAGACTTGGGACCCTTGCCCAAGGCTCTTAAGCGGCGCAGGAAGGTTCTTGTTGGTTGATTTGACTGAGAGGAGAAGAGCAGC	140	0	1
chr11|78072086|78072242|-	chr11	78072086	78072242	0	-	78072086	78072086	0,0,0	1	156	0	ciRNA	Rpl23a	ENSMUST00000127270.2	2	chr11:78072049-78072242	GTGAGTTGGGCCAGGCAGAGATCAGAAAGCTTGTGGGCCTTTACTTAAGCTCTGTGCAAATGATGGAAAACTCAATGTTTGGAAAAGAATGACACCAACAAAGGAACCACTGATGCTGAGGAGGGATATGGGAAGGGTGTGGGAAGGGCAGGGGTT	156	1	0
chr11|8428224|8429665|-	chr11	8428224	8429665	0	-	8428224	8428224	0,0,0	3	81,118,161	0,168,1280	circRNA	Tns3	ENSMUST00000239091.2	20,19,18	chr11:8403250-8428224|chr11:8429665-8442092	GTGATGACCCCATTGGGGGACGGCTTCGTAAGCTGAGCATCGGGCAGTATGACAATGATGCTGCGAGCCAGGTGACCTTCTCTAAGTGTGGATGGGGAAAGGCTGGAGTGGACCCAGCCCCAAGCCTGGGATCATTTTCCTCTCCTGAAGACATCAAAGAGACGGTGATCACTGCATATCCCTCTGACCTCAATATGATCGATGGCAGGATTCCAAACAGCAAGGAGTCATCTATGTGTCTGACCCCATCATTCCCTGTGTCTCCGGAAACACCATATGTGAAAACATCGCCACGCTACCCTCCGTTCAGTCCACCTGAGCCCCAGCTGAGCAGCCCAGCCAGTTTGCACAAAGGTCGAG	360	1	0
chr11|84727190|84727550|-	chr11	84727190	84727550	0	-	84727190	84727190	0,0,0	2	149,126	0,234	circRNA	Ggnbp2	ENSMUST00000172405.8	12,11	chr11:84725409-84727190|chr11:84727550-84728666	GTATGTCTCCACACTGTAATGGTAGTGACTGTGGATATTCATCTAGCATGGAAGGAAGTGAAACAGGTTCTCGAGAAGGTTCAGATGTTGCCTGCACCGAGGGAATTTGTAACCATGATGAACATGGTGAAGATTCCTGTGTTCACCACTGTGAAGACAAAGAAGATGATGGTGACAGTTGTGTTGAATGTTGGGCAAATTCTGAAGAAAATAACATAAAAGGAAAAAATAAAAAGAAGAAAAAGAAAAGCAAGATGTTGAAATGCGATGAACAT	275	1	0
chr11|94186745|94187993|-	chr11	94186745	94187993	0	-	94186745	94186745	0,0,0	2	161,284	0,964	circRNA	Luc7l3	ENSMUST00000166312.8	9,8	chr11:94184104-94186745|chr11:94187993-94188584	GAAAAGTTAAGAAAAAGAACAGAGGAACCTGATCGGGATGAACGTCTCAAAAAAGAGAAGCAAGAAAGAGAGGAAAGAGAAAAAGAGCGGGAGAGAGAAAGAGAAGAACGGGAAAGAAAAAGACGAAGAGAAGAGGAAGAAAGGGAAAAAGAAAGAGCTCGTGACAGAGAAAGGAGAAAGAGAAGTCGTTCACGGAGTAGACACTCAAGCCGAACTTCTGACCGGAGATGCAGCAGGTCTCGGGACCACAAAAGATCACGGAGTAGAGACAGAAGGCGAAGCAGAAGTAGAGATCGACGAAGAAGCAGAAGCCATGACAGATCAGAAAGAAAACATAGATCTCGCAGTCGGGATCGAAGACGGTCAAAAAGCCGAGATCGAAAGTCATATAAGCACAGG…	445	1	0
chr11|97059788|97059973|-	chr11	97059788	97059973	0	-	97059788	97059788	0,0,0	1	185	0	ciRNA	Kpnb1	ENSMUST00000001479.5	13	chr11:97059762-97059973	GTGAGGCGACTGCAGTGTTTTATCCTGGGCAAGGTGGCAAAGCTTTGGATGCACACAAAAGTGCTTTTGCCCTTGACCATGCTCGGAGGTTTAATCACCATCACCCAAACCCAAAAAGCTCTCAGCGTGCTGCTCCCTGTTACATTGCAGAGGCTCAGCTGACATCAGCAGTGGAGGTTTCACTA	185	1	0
chr11|97603357|97604193|+	chr11	97603357	97604193	1	+	97603357	97603357	0,0,0	1	836	0	ciRNA	Psmb3	ENSMUST00000103147.5	5	chr11:97603357-97604218	GTGAGTATGGGTTGGGAGAACTCAATAAATACTGGACAGATGCAGTGTCCCCTTCCCCACAGCACCGCTGACCCTCCTCGGGTGTGAGATCAGAGAAGTGCCCCCGAAGCAGAGCCTGGTGACTGACTGCAGCCAGGTGGCAGGACACTTGTATTCTCAGCACTGGGGAGGCTGAGGCTAGGGGGTTTTGAATTCAAGATTAGTTTGAGGAAGAAGGAAGGAGAGAGCAGACAATAGGCCTGCTTTACTAAGGTAGGCCTCGGGTGACACTCTGTGACTGAGTCTCCTGACGGTGGACATTTCTTTCCTTCCCTAACAGTGTCCCCAAAGTTTCAGGGGTGATGATGGGCAGCAACTTCCCGCAGATAGAGTGGCTTAGGGCTCCCCAGCGTCCCTGCA…	836	0	1
chr11|99103945|99104961|-	chr11	99103945	99104961	0	-	99103945	99103945	0,0,0	2	211,102	0,914	circRNA	Smarce1	ENSMUST00000103133.4	10,9	chr11:99101103-99103945|chr11:99104961-99105939	CGGAAACTAGAAGCCGAGCTCCTTCAGATAGAGGAACGACACCAGGAAAAGAAGAGGAAATTCCTGGAAAGCACGGACTCCTTTAACAATGAACTTAAAAGGTTATGTGGTCTGAAGGTGGAAGTAGACATGGAGAAGATTGCGGCTGAGATCGCACAGGCGGAGGAACAAGCCCGCAAGAGGCAAGAGGAGAGGGAGAAGGAGGCAGCAGAGCAGGCTGAGCGCAGTCAGAGCAGCATGGCCCCTGAGGAAGAGCAAGTGGCGAACAAAGCCGAGGAGAAGAAAGATGAGGAGAGCATCCCGATGGAGACAG	313	1	0
chr12|102525616|102527558|+	chr12	102525616	102527558	0	+	102525616	102525616	0,0,0	1	1942	0	ciRNA	Chga	ENSMUST00000021610.7	4	chr12:102525616-102527603	GTATTTCAGCAGCATACGCAGTTCCACACAGAAAAGCCAGCAACAGAGCCTGAGGGGACCTGGGTGGAGGCTGAGTGTACTCTTCCAGGTGCTCAGTTCCAGAGCAGAAAGGCGGGGTCCTCTGTGTCACCTGGCTCCATTGTCTAGAGACTAAGAGCTCAAGGCTCAGTGAGGCTCAGGGATTCCCTCAGGGTCACAGTGAGTAGATCTTGTTAAGGACAGATCCAGGTCTGCTGATGTTCCTCCGCCATCCAGGGAGGCCGAGAGAGCTCTTCTCTGCAGACCCAGAAATGAACTCACACAGAGAGAAGACTTTCATTTCCTGCGACTCTTTGTTCTATGGGTAATGCTTGCCGATAAACACAGAGCAGATGAGTGTGTTTCGGACTGAGAGGTAAC…	1942	1	0
chr12|111755893|111760835|+	chr12	111755893	111760835	1	+	111755893	111755893	0,0,0	1	4942	0	ciRNA	Klc1	ENSMUST00000134578.2	5	chr12:111755893-111772441	GTGAGTATGAGCGTAGAGTGGAATGGGGTAAGTACAGCGCGCTGGCTGCACCGGGCAGGACCTGCCGGCCTCCCCAGCGGCACTCGCTAGCTGTCGTGTCTCACGCTAGACTCGCCACTTTTCGCAAATTAAGCATCAGGGAAGCTTTCTGTAAGTCCTAACTTCTGCTAACTCGGAAGCTGTGTTGCTTGCAGTAGTTTTCTTTAGGAATCCCTGAAAGCTGACTGGCCTCTTGTAGAGCATGTGTGCACGCTGATTGAGTGTCCTGGCCGTGCAAAAACCTTGTCCACACTCTGGTCTCCTGTAACCCGGGGATGAGCATGGGCATGGCTGACTAACTGACTTTCCTAACTCCCCATGTCCTGCTAACTCAGTGCTCTTGACACCGCTCAGGAGGCT…	4942	0	1
chr12|11347150|11351668|+	chr12	11347150	11351668	0	+	11347150	11347150	0,0,0	5	136,81,171,138,146	0,1112,2109,3421,4372	circRNA	Smc6	ENSMUST00000020931.6	18,19,20,21,22	chr12:11345084-11347150|chr12:11351668-11356078	TGACTTGGAGACTGAGATTGAAAATAAAAAGGGCCACATAATAACCCTTCAGCAGCGTCTGTCTGCGCTTGAGAAGGATATCAAACGCAATGAAGAACTTCTTAAAAGGTGCCAACTACATTATAAAGAAATAAAGATGAAAATAAGAAAAAATATTTCTGAAATTCGGGAACTTGAGAATATAGAAGAACACCAATCTGTAGATATTGCAACCTTGGAAGATGAAGCTGAAGAAAATAAAATAAAAATGCAAATGGTGGAGAAAAATATGGAACAACAAAAAGAAAACATGGAGAATCTTAAAAGTCTAAAAATTGAAGCAGAAAATAAGTATGATACAATTAAATTGAAGATTAATCAGCTATCAGAGCTAGCGGATCCACTTAAGGATGAGTTAAA…	672	0	1
chr12|29780939|29861733|+	chr12	29780939	29861733	0	+	29780939	29780939	0,0,0	6	136,154,55,34,63,362	0,44499,52680,52914,53310,80432	circRNA	Myt1l	ENSMUST00000218583.2	4,5,6,7,8,9	chr12:29694418-29780939|chr12:29861733-29876864	AGTGACCACATCTGATAGAAGAGGGGAAGATGTAGTTTCTGAGTCCAGTCCAGTGTTTGTGTCTCTCACATTGTCAACAAAAGAAAGGCTCCAGCTGTCCCCACAGACATATGGATATTCCAGGAGCCACGTAAAGATGGAGAAATGGAGGCACAGAGAAATTAAGTGACTTGGCCACAGTCACAAGCTGGGGAGGACCAGGGAAAGCCTAGAGAGAGCTGGCTCTGGGCCTGCATCCTGCCCACGGAGTCACCCTGCCTCCGTCCTCAGGAGAGAAGGCTTCCTACAAGATGGACGTGGACTCTGAGGAGAAGCGCCATCGCACACGGTCCAAAGGGGTTCGAGTTCCTGTGGAGCCAGCCATACAAGAGCTGTTCAGCTGTCCCACTCCAGGCTGCG…	804	1	0
chr12|51694776|51708496|-	chr12	51694776	51708496	0	-	51694776	51694776	0,0,0	6	142,127,174,82,74,104	0,2110,4678,7408,13157,13616	circRNA	Strn3	ENSMUST00000013130.15	7,6,5,4,3,2	chr12:51689997-51694776|chr12:51708496-51738204	GCACGGATTGCATTTTTACAAGGAGAAAGGAAAGGTCAAGAGAATTTGAAGAAGGATTTAGTGAGAAGAATAAAGATGTTAGAGTATGCATTAAAACAAGAAAGGGCAAAGTATCACAAATTAAAATATGGCACAGAACTGAACCAAGGTGATTTGAAAATGCCCACCTTTGAATCAGAGGAAACCAAAGATGTGGAGGCTCCTCCAGCACCTCAGAATAGTCAACTAACATGGAAGCAAGGCAGACAGCTATTAAGACAGTATCTTCAGGAAGTAGGATACACAGATACAATATTAGATGTACGATCTCAACGGGTAAGGTCATTACTTGGACTGTCTAATTCAGAGCCAAATGGATCTGTAGAAGCAAAGAATTTAGAACAGATCTTGAATGGTGGT…	703	1	0
chr12|51702184|51708496|-	chr12	51702184	51708496	0	-	51702184	51702184	0,0,0	3	82,74,104	0,5749,6208	circRNA	Strn3	ENSMUST00000013130.15	4,3,2	chr12:51699628-51702184|chr12:51708496-51738204	GCACGGATTGCATTTTTACAAGGAGAAAGGAAAGGTCAAGAGAATTTGAAGAAGGATTTAGTGAGAAGAATAAAGATGTTAGAGTATGCATTAAAACAAGAAAGGGCAAAGTATCACAAATTAAAATATGGCACAGAACTGAACCAAGGTGATTTGAAAATGCCCACCTTTGAATCAGAGGAAACCAAAGATGTGGAGGCTCCTCCAGCACCTCAGAATAGTCAACTAACATGGAAGCAAGGCAGACAGCTATTAAGACA	260	1	0
chr12|83706196|83719658|+	chr12	83706196	83719658	0	+	83706196	83706196	0,0,0	8	186,54,84,281,217,90,74,151	0,885,1172,4556,8669,8996,12485,13311	circRNA	Rbm25	ENSMUST00000181983.8	8,9,10,11,12,13,14,15	chr12:83698218-83706196|chr12:83719658-83721112	AACGCCAGACCAGAAACTGTCACTAATGATGATGAAGAAGCCTTAGATGAAGAAACAAAGCGAAGAGACCAGATGATTAAAGGGGCCATTGAAGTTTTAATCCGAGAATATTCCAGTGAACTAAATGCCCCCTCACAGGAGTCTGACTCTCACCCCAGAAAGAAGAAAAAGGAAAAGAAGGAGGACATTTTCCGTAGATTTCCAGTGGCCCCATTGATCCCTTACCCACTCATCACCAAGGAGGATATAAATGCTATTGAAATGGAAGAAGACAAAAGAGATTTGATATCCCGAGAGATCAGCAAATTCAGAGATACACACAAGAAACTGGAAGAAGAGAAAGGCAAAAAAGAAAAAGAAAGACAGGAAATTGAGAAAGAACGGAGAGAAAGAGAGAGG…	1137	0	1
chr12|85177838|85179366|+	chr12	85177838	85179366	0	+	85177838	85177838	0,0,0	1	1528	0	ciRNA	Dlst	ENSMUST00000053811.10	14	chr12:85177838-85179392	GTAGGAACCATTGTTTCTGAGATTTTTAATCGCTGAATGGCTGGCTGTAAGAGAGAAAGCTAACCAAATCCTTACTATAAAGCATCCACTGTAATTTTAATTACTAAGTGACAGTTAAGACACTGGTTCTCAAACTGTGATCTGGGGCTATTGACATCATCTGGGAACTTGTCAAAAATGCAAGTGCTGGACCGGCGAGACGAATCAGCAGTTAAGAGCACTTGCTGCTAGCAAAGTAGCTAGATTCAGTTCTCAGCATCCACGTAGTGGCTTGCCGCCATCAGTAATTCCGGTTCTGAGGTATCGGGCACCATCCTCTGTCCTCCTTGGCTGCTAGGCACGCATACATGTAGGCGAGATGCTCATACACAGTAAATACTAATTTATTTTTAAGTAAAT…	1528	0	1
chr12|87319474|87319861|+	chr12	87319474	87319861	0	+	87319474	87319474	0,0,0	1	387	0	ciRNA	Ahsa1	ENSMUST00000021425.8	6	chr12:87319474-87319896	GTGAGTGAGCTTGCTGTCAGCCTGGCATGCAGGGCTGCGCTGATGGATGGAATGGCAAGGCCTCCTGACACCAGGGGGGGTGGGGGTGGGCGTGGGGGGTGCTCATGAGGGAGTACACGACCACACACACTTTGGTGTAATGGGAGCCACTGCATTCTTATTAGAGGTGTAGCTCAGTGATAAGCACTTATGCACAAGGCCCCAAGTTGAATCTCTAGCACCGAAGAGAAGGGGAAATATAAAGCATCATGGGTTCAAAATGGTGCTGAGCTCCTAGCCCAGTCTGCAGAGGACCAGAACAGGGAGACTGAAACCCCCTCACTGGGCACAGTGAATCTTCAGGAAGAGTTGGGGCATGCAGGCTGGTTGTGTCCAGGTGTCCATTGA	387	1	0
chr13|118521247|118521769|-	chr13	118521247	118521769	0	-	118521247	118521247	0,0,0	1	522	0	ciRNA	Mrps30	ENSMUST00000022245.10	2	chr13:118521208-118521769	GTAAGAGTTTTGTATCTGTTGGCATCCGGTGTGAGCATTGCCAAAAGGCAATCAGGTAACTGGTTGACTGTGGTGAGGTATGTTGGTAGATTTCTTGCCTTCCATGTTTGTTCATGATGGCAACTTTTCTGGAAGTCTTTTTCAACTCTCTAGTTTGGAGTGTTATGTTCTACCAAGATCAAGTAGGTAAATCAATTTATGATAGTTTATTATAGCAGGATTTTTAAAAACTTTCTCCATATGACCGCTTTAGTCCCATCAGCAGATGTTAGTGCCGGTGAGCTCTTCTGTTTTGACAGTGCTGATTGAAACACTGCAGAAGTCAGAGCATCTCAGACTTAGCATTTGATTTAGGAACGTCCGTCTCGCAGGCTCTGAATGTTCCCAACTTTGGAAACA…	522	1	0
chr13|35974083|36000558|+	chr13	35974083	36000558	0	+	35974083	35974083	0,0,0	2	75,667	0,25808	circRNA	Cdyl	ENSMUST00000075220.14	4,5	chr13:35867821-35974083|chr13:36000558-36040645	CAAAATAATGTGGTTCCTGCAACAGTCTCAGAACCCGATCAAGCGTCCCCTGCAATTCAAGACGCGGAGACTCAGGTGGAAAGTATCGTTGACAAAAGGAAAAACAAGAAAGGGAAGACAGAATATCTGGTGCGGTGGAAAGGCTATGACAGTGAGGATGACACGTGGGAGCCTGAGCAGCACCTGGTGAACTGTGAGGAATACATCCATGACTTCAACCGGCGCCACAACGAGAGGCAAAAGGAAGGTAGCCTGGCTCGTGCCAGCAGAGCCTCCCCCAGCAACGCCCGGAAGCAGATTTCCAGGTCCACCCACAGCACTCTCTCCAAGACCAACTCCAAAGCACTTGTGGTAGGCAAAGATCATGAGTCCAAAAGCAGCCAGCTGTTGGCTGCCAGC…	742	1	0
chr13|39138084|39139912|-	chr13	39138084	39139912	0	-	39138084	39138084	0,0,0	2	122,288	0,1540	circRNA	Slc35b3	ENSMUST00000021870.12	3,2	chr13:39128630-39138084|chr13:39139912-39144588	GCCCAGCCAGCAGAAGAAAGACAGGACGAAGCATCCGAAAAGAGCAGAGACCAAGTTGCAGGCCTTGACTGTGGCAGAGCAGAAACAATGGACCTCAAGTTCAACAACTCCAGGAAGTATGTCTCCATCTCAGTGCCCTCCAAAACGCAGGCCATGTCGCCGCACATCAAGTCAGTTGAGGACGTCGTGGTGCTGGGCGTGAACCTCAGCAAGTTTAGCAAGCTCACACAGTTTCTCATCTGTGTGGCTGGAGTTTTTGTATTTTACCTAATTTATGGATACTTACAGGAGCTGATCTTTTCAGTGGAAGGCTTTAAGCCTTACGGCTGGTACCTTACCTTAGTGCAGTTTGCCTTTTACTCCGTATTTGGCCTAATCGAGCTACAGCTCACTCAGGAC…	410	1	0
chr13|49066332|49068425|-	chr13	49066332	49068425	0	-	49066332	49066332	0,0,0	2	228,88	0,2005	circRNA	Fam120a	ENSMUST00000060805.7	9,8	chr13:49063906-49066332|chr13:49068425-49075157	CCACATCAGCGGGAACAAGATTGGCTGGGAGAAGACAGGAAGCCATGCAGAGCCACTGGCACGGGGAGACCCAGGAGACCAAGTAAAGGTAGAAGGCTCATCCACTGCCTCTTCGGGGAGCCAGCTAGCTGAAGGCAAAGGGAGCCATATGGGCACTGTTCAACCAATCCCGTGCCTCCTGTCAATGCCAACTAGGAACCACATGGATATCACCACACCTCCATTGCCCCCTGTCGCACCTGAGGTGTTGAGAGTGGCTGAGCACAGACACAAGAAGGGACTGATGTACCCCTACATCTTCCATATCCTGACAAAG	316	1	0
chr13|49533509|49534020|+	chr13	49533509	49534020	0	+	49533509	49533509	0,0,0	1	511	0	ciRNA	Bicd2	ENSMUST00000048544.14	5	chr13:49533509-49534046	GTGAGAGGAGTGGGAGGGGGCGCTGCCACCAGAGCCTGCTGGGGGGCGCTGCCTCCAGAGCCTGCTGTTGGGAGGGATCACTGCCCACTGCTGCCACAGCCCCTAGGCCTGTGCCATCACCTTGTTGCTGCTGTCTCCTTCCTCAGGGCTTCCAGCCAGGGGATGGAGTGAGTGTGGGGATTAGAGGGTGCTTTAGCCAGAGCTTTTCAGTCATTAAGTACTGCTGCTTCTGTCCACCTTACAGTTGCTCACGCTGTGGTAACAGAGAGCAGTGGTCTGAGTGCCCTGTGGGTTCTCCAGGACAGAGTCTATGGTGCATCATTCTTCCTTGCTAATCAGGGTTGAAGCTAGGACTTACTGAGGCAAACTGGCATGCCAGGAGCATGGCTAGCATTTTGT…	511	0	1
chr13|58339535|58346884|-	chr13	58339535	58346884	0	-	58339535	58339535	0,0,0	5	244,159,263,116,152	0,355,1530,4835,7197	circRNA	Ubqln1	ENSMUST00000058735.12	6,5,4,3,2	chr13:58331138-58339535|chr13:58346884-58363097	TTCAAAGAGGAAATCTCTAAACGTTTCAAATCTCATATTGACCAACTTGTGTTGATATTTGCTGGAAAAATTTTAAAAGATCAAGATACTCTGAGTCAGCATGGGATTCATGATGGACTTACGGTTCACCTTGTCATCAAAACACAGAACAGGCCGCAAGATAATTCAGCTCAGCAAACAAATGCCCCTGGAAGCACTGTGACCAGCTCACCAGCTCCCGATAGCAACCCCACGTCTGGTTCTGCTGCTAACAGCTCCTTTGGCGTAGGCGGACTTGGAGGACTTGCAGGTCTTAGCAGCTTGGGTTTAAACACCACCAACTTCTCTGAACTCCAGAGCCAAATGCAGCGGCAACTTTTGTCTAACCCTGAAATGATGGTCCAGATCATGGAAAATCCC…	934	1	0
chr13|59006982|59009369|+	chr13	59006982	59009369	0	+	59006982	59006982	0,0,0	3	137,133,306	0,977,2081	circRNA	Ntrk2	ENSMUST00000225488.2	7,8,9	chr13:58994668-59006982|chr13:59009369-59019549	GTCTGCCATCTGCACGTCTGGCTGCTCCTAACCTCACCGTGGAGGAAGGAAAGTCTGTGACCCTTTCCTGCAGTGTGGGGGGTGACCCACTCCCCACCTTGTACTGGGACGTTGGGAATTTGGTTTCCAAGCACATGAATGAAACAAGCCACACACAGGGCTCCTTAAGGATAACGAACATTTCATCTGATGACAGTGGAAAGCAAATCTCTTGTGTGGCAGAAAACCTTGTAGGAGAAGATCAAGATTCTGTGAACCTCACTGTGCATTTTGCGCCAACTATCACGTTTCTCGAGTCTCCAACCTCAGATCACCACTGGTGCATTCCATTCACTGTGAGAGGCAACCCCAAGCCTGCGCTTCAGTGGTTCTACAATGGGGCCATACTGAATGAGTCCA…	576	1	0
chr13|59019549|59026076|+	chr13	59019549	59026076	0	+	59019549	59019549	0,0,0	3	36,98,100	0,2592,6427	circRNA	Ntrk2	ENSMUST00000225488.2	10,11,12	chr13:59009369-59019549|chr13:59026076-59133615	AGACAAACCCAAATTACCCTGAAGTCCTCTATGAAGACTGGACCACGCCAACTGACATTGGGGATACTACGAACAAAAGTAATGAAATCCCCTCCACGGATGTTGCTGACCAAAGCAATCGGGAGCATCTCTCGGTCTATGCCGTGGTGGTGATTGCATCTGTGGTGGGATTCTGCCTGCTGGTGATGTTGCTCCTGCTCAAGTTGGCGAGACATTCCAAGTTTGGCATGAAAG	234	0	1
chr14|118351850|118352528|-	chr14	118351850	118352528	0	-	118351850	118351850	0,0,0	1	678	0	ciRNA	Tgds	ENSMUST00000227350.2	9	chr14:118351822-118352528	GTGAGTGGACTGTGTGAGAGACAGGTATGTAGACTATGTGAGTGACTGGTGGAGTGGATTATGTGAGTGACTAGTGAGTGGACTACGTGAGTGACAGGTGAGTGGACTACATGAATGACAAGTCAGAACATACGGTGAAGATGGTGAAGCCATAGGTGCTTATATGATGTATGAACTCGTCAGAAAAATAGTTTAACTTGTGAATTCCCTTCCCAAGCCTAAGTGTCATAGAGATTAAGGACTGCGCTATTTTCAGCTGTGGGCTTCAAGTTTTAGGGACTCTTTCCCAGTGTGCAGTTTCCTCCCTTGTGAAATCTGGCGATTATCTCCTTAGAAAAGTATTCTAAGCTATAGTTACAATATAGACAAAGTATCTTGCCCTAAGCTTGACACCCAAGA…	678	1	0
chr14|119160228|119160322|-	chr14	119160228	119160322	0	-	119160228	119160228	0,0,0	1	94	0	ciRNA	Dzip1	ENSMUST00000047208.12	1	chr14:119160203-119160322	GTAAGATGCACGAGGCCGGAGGTGTCTGTCCCGGGATGCAGGGCAGGGACGGTCGGGGTTCGCCTGGACTCTTGTCTCTCCATCCCCCGCCTCC	94	0	1
chr14|121493007|121494095|+	chr14	121493007	121494095	1	+	121493007	121493007	0,0,0	1	1088	0	ciRNA	Farp1	ENSMUST00000026635.8	14	chr14:121493007-121494128	GTGCAGATCTGTGGGAAAGAGGGAGTGTAGTGAAGTAACCACACTGTGAGCCACACCAGCCTGCAGATTGCCCAACAAAACCTTTCCTGATGACTAACAATTCCCCATTCCTTGACAGCCAACCCAAACTGCTTGCTGGTTTTGTCTCTTTCTGACTGGCTTCATTCACGTGGCGTCTCCTTCTCGGGGTTCATCCATGGGGTGGCTTGGGTCAGCATGTCTCTTTCCATGTGGCTGGGTCCACTGTGTAGATCCCTGCGGTGTGAATGCATCTGCCAGTGCATGCTTTATTCTCCTCATCTTCTGGTGTTCCGGGAACATGGACCCCAGACACTTACTGAGGTTCCCTTTAGAGCTTCTTCATGTAAATACCGAGGTGGAAGTGGGAAGTTCTAGCGG…	1088	1	0
chr14|30783425|30811579|+	chr14	30783425	30811579	0	+	30783425	30783425	0,0,0	9	277,106,643,212,186,158,264,146,158	0,3277,5853,13302,21081,22605,23317,26047,27996	circRNA	Pbrm1	ENSMUST00000112098.11	17,18,19,20,21,22,23,24,25	chr14:30778237-30783425|chr14:30811579-30827303	TAAAAAGAACATAAGAAAACAGCGAATGAAAATTTTATTCAATGTTGTTCTTGAAGCTCGAGAGCCAGGTTCAGGCAGAAGACTTTGCGATCTATTTATGGTTAAGCCATCCAAGAAGGACTATCCTGATTATTATAAAATCATCTTAGAGCCAATGGACCTGAAAATAATTGAGCATAACATCCGAAATGACAAATATGCAGGTGAAGAAGGAATGATGGAAGACATGAAACTCATGTTCCGCAATGCCAGGCACTACAATGAGGAGGGCTCCCAGGTATACAATGATGCCCATATCCTGGAGAAGTTACTCAAAGATAAAAGGAAAGAGCTGGGCCCTCTGCCTGATGATGATGACATGGCTTCTCCCAAACTTAAATTGAGTAGGAAGAGTGGTGT…	2150	0	1
chr14|30907404|30908715|-	chr14	30907404	30908715	1	-	30907404	30907404	0,0,0	1	1311	0	ciRNA	Nisch	ENSMUST00000168206.8	7	chr14:30907382-30908715	GTAAGCCCCAGAAGCAGTAGCAGAGCCCAGAGAGACTGGCAAGGAAAACCCAGTCTGTCTGCAAAGGCAGATCGAGGTAAGGCTGTCCACTCTGTCCTTGTCTTCTTCTGAGGGACGTCTGCTCTTCAGGGCTGCAGTCCCCTGCTCCCCGTGGGAGTACCCCTGCAGACCCCACCTCTCTCCTGGCGCTCTTTATTCCCTGGCAGGCTTCATGGGTGCCAGGACTTCAAGCTTGGAGGGTTTCAGGAACACATGGGCACAGAAAGATTGTTTCCAACTTTTAAAAACTACATTGGAAGCTGAGCAGTGGTGGTTCACACCTTTAATCTCAGAACTCAGGAGGCAGAGACAAGCAGATCTCTGTGAGTTCAAGGCCAGTCTAATCTACAGAGCAAGTTC…	1311	1	0
chr14|52244628|52244820|-	chr14	52244628	52244820	0	-	52244628	52244628	0,0,0	1	192	0	ciRNA	Zfp219	ENSMUST00000226522.2	4	chr14:52244604-52244820	GTGAGGGAGGCTTTCTGCATAGGGGAGGGTCTAGGAGGAAGAAAGGTAAGAGCAGCCAGAAGGCTGGAGGTTCTGCTGGCCACCCTTCAGGTTGGAAAGATCATCTAAATCACCTCGCGGGGAGTCAGCGTTTGCTCCTTGGGATGAAGTTTGTAAATTGAGCAAAATACATGTGGGTGTGCGAGTGGTAGT	192	0	1
chr14|52452134|52452629|-	chr14	52452134	52452629	1	-	52452134	52452134	0,0,0	1	495	0	ciRNA	Chd8	ENSMUST00000089752.11	18	chr14:52452105-52452629	GTGAGTCTGTAGATAAGTTGCTGATGGTTCATAATAGGAGAAAAAAGCAATTACTTAAGAATTATTATTGGAAGCCTTGCAGTGGTGGTGCACACCTTTAATTAATCTCAACACTTGAGAGGCAGAGACAGGTGGATTTCTGAGTTTGAGGCCAGCCTGGCCTACAGAGTGAGTTCCAGGACAGTCAGGGCTATACAGAGAAGCCCTGTCTCGAAGAAAAAAAAAAAAAAGAATTATTATTGGATGTATGTTTGTGCACGTGTGCATGCACATGTGGAGTCAGTTGTCCTTCCACCTTACGTGAGTGAGTTCTGGAGATGGAATTCAGTCACCAGGCTTGCAGTGCAATCAGCTTCACCTTCTGAGGCATCTTGCCAGCCCAAATGCAATTTTTGCACA…	495	1	0
chr14|72827193|72836582|-	chr14	72827193	72836582	0	-	72827193	72827193	0,0,0	2	238,77	0,9312	circRNA	Fndc3a	ENSMUST00000089017.12	5,4	chr14:72822284-72827193|chr14:72836582-72889455	GTCCTGCTCAGGTTCCAATGATGTCCCCAAATGGTTCCGTGCCTCCTATTTATGTGCCTCCTGGATATGCCCCACAGGTTATCGAAGACAATGGTGTTCGGAGAGTCGTTGTGGTTCCGCAATCACCAGAATTTCATCCTGGTGGCCACACAGTTATCCACCGCTCCCCACATCCTCCTCTGCCTGGTTTCATTCCTGTCCCAACCATGATGCCCCCTCCACCACGCCATATGTACTCACCAGTGACTGGAGCTGGCGACATGGCAACGCAGTATATGCCGCAGTATCAGTCTTCACAAGTATATGCAGATGTAG	315	0	1
chr14|75529008|75562044|+	chr14	75529008	75562044	0	+	75529008	75529008	0,0,0	10	126,110,112,109,140,158,198,308,651,192	0,609,2322,14220,17340,18076,24312,30028,31655,32844	circRNA	Zc3h13	ENSMUST00000227049.2	2,3,4,5,6,7,8,9,10,11	chr14:75522105-75529008|chr14:75562044-75564983	TAGTTCAAAATGTCAAAAATTAGGAGAAAGGTCACAGTGGAAAACACCAAGACCATATCTGAGAGTACATCCCGAAGACCTAGCGTATTTGAGAGGCTTGGCCCCAGCACTGGAAGCACAACAGAGACACAGTGTCGTAACTGGCTGAAGACTGGCAGCTGCCTCTATGGAAACACATGTAGGTTCATACATGGCCCTTCACCTCGTGGGAAAGGCTACAGCAGCAATTACAGAAGGTCACCAGAAAGACCCACAGGTGACCTCAGAGAAAGAATGAAGAATAAGCGTCAGGATGTGGATTCTGAATCCCAGAAACGGAATACAGAGGAGCCATCCTCACCTGTTAGGAAAGAATCTTCAAGAGGGAGACATAGAGACAAGGAAGACATAAAAATTGTT…	2104	0	1
chr15|102338591|102339127|+	chr15	102338591	102339127	0	+	102338591	102338591	0,0,0	1	536	0	ciRNA	Sp1	ENSMUST00000163709.8	5	chr15:102338591-102339159	GTGAGTAAGACCCAAGGGAAAAGGGAAAGTAGTAGACAGAAAAGAAATGAGGGCTGGAGAAATGGCTCAGTGGTTAAGAGCATTGACTGCTCTTCCAGAGGTCCTGATTTCAATTCCCAGCAACCACATAGAGGCTCATAACCATCTATAATGGGATCCAATGCCCTCTTCAGACAGCTACAATGTATTCATGAATAAAATAGATAAATCTTTAAAAAAAAAAGAAGAAAGAAAGAAAGAAATGAGCTCATAAGCTCTCACCTCTCTTATTCTCATCTCCAGCTCTCCCCCTCCCTTCCCTCCTTTCTCCACTTGGCCATGGCAGTCCTCTCTCTTTCTACCTTCTCTCTTTCTGTCTTTCTATAATAAAGCTCTAAAACCATAAAAAGAAAAGAAAAA…	536	0	1
chr15|27553774|27571740|+	chr15	27553774	27571740	0	+	27553774	27553774	0,0,0	6	119,84,171,135,93,96	0,3475,9035,11213,13826,17870	circRNA	Ank	ENSMUST00000022875.7	3,4,5,6,7,8	chr15:27544553-27553774|chr15:27571740-27590428	CCTACAGTGACTTAGGGTACTACATCATCAACAAGCTGCATCATGTGGATGAGTCTGTGGGGAGCAAAACACGAAGGGCCTTCCTGTATCTCGCTGCCTTCCCTTTTATGGATGCCATGGCGTGGACTCATGCTGGCATTCTCTTAAAACACAAATACAGTTTCCTGGTGGGATGTGCCTCAATCTCAGATGTCATAGCTCAGGTTGTTTTCGTAGCCATTTTGCTTCACAGTCACCTGGAATGCCGAGAACCGCTGCTCATCCCCATCCTGTCTCTGTACATGGGTGCGCTTGTGCGCTGCACCACACTGTGCCTGGGCTACTACAGGAACATCCACGACATCATCCCCGACAGGAGCGGCCCAGAGCTGGGGGGTGATGCAACCATAAGAAAGATGC…	698	1	0
chr15|27754178|27755223|-	chr15	27754178	27755223	0	-	27754178	27754178	0,0,0	1	1045	0	ciRNA	Trio	ENSMUST00000090247.7	43	chr15:27754149-27755223	GTGAGGGCTGAGGGGGGCAAGAGCAGAGTCGCTGGTCACTCTGCTCAGTGGGCGGGACTTCCCTCACCGCCCACACCTCCACCTGGTGGGAGACCGCTCTACTGCCTTCTTGCAGAGCTGCTTGCTATTTCTGGTTCCAAGTGTTTCAAAGTAACTCTTTACACTGTTCTTCAACAGTTCACTCCTCTCAAATTCTGAGCCAAGTTCTTGTTTGTCTGCCACATACCTTGGACTGCTAGTGATTTTTCTTCAGCTCTATCAACCTCATTTTTAAATATATGTATGTTTTATGTGTATGGGTGTTCTGCCTTCTTGTATGTCTGTACACCCCATATGCTTGGTGCCCCTGGAGGGCAGAAGAGGGTATTGGGTCCCGTGGGACTAGAATTGCAGATGGTT…	1045	0	1
chr15|34099629|34118256|+	chr15	34099629	34118256	0	+	34099629	34099629	0,0,0	5	102,85,177,66,231	0,14540,15315,16827,18396	circRNA	Mtdh	ENSMUST00000022865.17	2,3,4,5,6	chr15:34083559-34099629|chr15:34118256-34123813	CCAAATGGACGGACTGTTGAAGTACCCGAGGATGAAGTTGTTAGAAATCCCCGAAGTATAACTGCAAAACAAGCACCAGAGACAGACAAGAAAAATGAAAAGTCAAAGAAAAATAAGAAGAAATCAAAGTCAGATGCTAAAGCAGTGCAAAACAGTTCACGCCATGATGGAAAGGAAGTTGATGAAGGAGCCTGGGAAACTAAAATTAGTCACAGAGAGAAACGACAACAGCGTAAACGTGATAAAGTGCTGACTGATTCTGGTTCATTGGATTCAACTATCCCTGGGATAGAAAATATCATCACAGTTACCACCGAGCAACTTACAACTGCATCATTTCCTGTTGGTTCCAAGAAGAATAAAGGTGATTCTCATCTAAATGTTCAAGTTAGCAACTTT…	661	1	0
chr15|39315435|39374770|+	chr15	39315435	39374770	0	+	39315435	39315435	0,0,0	12	68,120,100,124,47,113,131,172,154,69,157,111	0,2320,4638,5724,7549,10458,20294,24340,26517,54926,57605,59224	circRNA	Rims2	ENSMUST00000227381.2	2,3,4,5,6,7,8,9,10,11,12,13	chr15:39301318-39315435|chr15:39374770-39398233	GAGACATGGAGTACAGCTGGTTGGAGCAAGCGTCTTGGCATAGCAGTGAGGCGTCCCCAATGTCTTTGCACCCTGTGACCTGGCAGCCATCCAAAGATGGAGATCGCCTAATTGGTCGTATTTTATTAAATAAGCGTTTAAAAGATGGGAGTGTACCTCGAGACTCAGGAGCAATGCTGGGCTTAAAGGTTGTAGGAGGAAAGATGACTGAATCAGGTCGACTTTGTGCATTTATTACCAAAGTAAAAAAAGGAAGTTTAGCTGATACTGTAGGACATCTTAGACCAGGTGATGAAGTCTTGGAATGGAATGGGAGGCTATTGCAAGGAGCCACATTTGAGGAAGTTTACAACATTATTCTAGAATCCAAACCTGAACCACAAGTTGAGCTTGTTGTTT…	1366	0	1
chr15|39315619|39399377|+	chr15	39315619	39399377	0	+	39315619	39315619	0,0,0	13	209,120,100,124,47,113,131,172,154,69,157,111,110	0,2136,4454,5540,7365,10274,20110,24156,26333,54742,57421,59040,83648	circRNA	Rims2	ENSMUST00000082054.12	7,8,9,10,11,12,13,14,15,16,17,18,19	chr15:39301318-39315619|chr15:39399377-39430338	GGGACAGTCAAAAGGGAAAAAGAAAAACTAGTGAGCAGGGAGTTTTGTCGGATTCTAACACCAGGTCTGAGAGACAAAAGAAAAGGATGTACTATGGTGGCCACTCTTTGGAAGAGGATTTGGAATGGTCTGAGCCTCAGATTAAGGACTCTGGGGTAGATACCTGTAGTAGCACAACCCTTAACGAGGAGCATAGCCATAGTGATAAGCACCCTGTGACCTGGCAGCCATCCAAAGATGGAGATCGCCTAATTGGTCGTATTTTATTAAATAAGCGTTTAAAAGATGGGAGTGTACCTCGAGACTCAGGAGCAATGCTGGGCTTAAAGGTTGTAGGAGGAAAGATGACTGAATCAGGTCGACTTTGTGCATTTATTACCAAAGTAAAAAAAGGAAGTT…	1617	1	0
chr15|64024678|64039678|-	chr15	64024678	64039678	0	-	64024678	64024678	0,0,0	5	101,123,76,86,130	0,6052,7392,13630,14870	circRNA	Asap1	ENSMUST00000177371.8	10,9,8,7,6	chr15:64021524-64024678|chr15:64039678-64044533	TACAAAAATTGAGAAGGAGAAAAGAGAGCACGCAAAACAGCACGGGATGATCCGAACAGAGATAACAGGCGCTGAGATTGCAGAAGAAATGGAAAAGGAACGGCGGCTTTTTCAGCTCCAGATGTGTGAATATCTCATTAAAGTAAATGAAATCAAGACCAAAAAGGGTGTGGACCTGCTGCAGAACCTTATAAAGTATTACCATGCACAGTGCAATTTCTTTCAGGATGGCTTGAAAACGGCTGATAAACTGAAACAGTACATAGAAAAGCTGGCTGCTGACTTATATAATATAAAGCAAACCCAAGATGAAGAAAAAAAACAGCTAACTGCACTCCGAGATCTAATAAAATCCTCTCTGCAACTTGATCCGAAAGAAGTAGGTGGTTTATATGTTGC…	516	0	1
chr15|68866900|68867019|+	chr15	68866900	68867019	0	+	68866900	68866900	0,0,0	1	119	0	circRNA	Khdrbs3	ENSMUST00000022954.7	2	chr15:68800682-68866900|chr15:68867019-68885206	AAATAGAAAAGTTTCAAAAGGGAGAAGGCAAGGAGGAAGAGAAGTACATTGACGTGGTGATAAACAAGAACATGAAGCTGGGACAGAAGGTGCTGATTCCCGTGAAGCAGTTTCCCAAG	119	1	0
chr15|75709315|75712413|-	chr15	75709315	75712413	0	-	75709315	75709315	0,0,0	2	197,1309	0,1789	circRNA	Zc3h3	ENSMUST00000100538.4	3,2	chr15:75681527-75709315|chr15:75712413-75713698	GTCTAATTGATGACTATAAAACACTCCACGGCAATGGCCCTGCCCTGGGCAACTCATCAGCTACTCGGTGGCAGCCACCCATGTTCCCGGGTGGCAGGACCTTTGGCGCCCGCTACTCCCGTCCAAGTCGGAGGGGCTTCTCCTCACACCATGGCCCTTCGTGGCGCAAGAAATACTCCCTTGTGAATCAGCCTGTGGAATCTTCTGACCCAGCCAGCGATCCTGCTTTTCAGACATCCCTCAGGTCTGAGGATAGCCAGCATCCTGAACCCCAGCAGTATGTACTGGAGAGACAGGTCCAGCTCAGTCCAGATCAGAATATGGTTATTAAGATCAAGCCACCATCAAAGTCAGGTGCCATCAATGCTTCAGGGGTCCAGCGGGGGTCCTTGGAAGGCT…	1506	0	1
chr15|75931691|75932415|-	chr15	75931691	75932415	0	-	75931691	75931691	0,0,0	1	724	0	ciRNA	Scrib	ENSMUST00000136390.8	3	chr15:75931655-75932415	GTAAGTAGTGACCCCTTGCCTTGCAGCAAGGGACAGCTGTTCCCTCTAAGGTCCGTAGAGTCTTGAGTACTGAGACACTTGGGTGTCTCCATCTTCCCCAGAAGTCTAGGGCCCAATGATAACTGGGTCAGGCTATTGTGCTCTTTCTTAATCAGTAGGCTTAGAAGTCCTCTGTCAAGTTCCCTCTCCATCTGGATCTAGGTTAGTGGTAGATCTCTGACTTACTATGCATGATACTGTGGGTTTAATCTCCATTTCTACAGAGGATGGGATGTTTAAAAAAAAAAAAAAAACAGCAGCCCTCGGGCTAGGCAAGAGGCTCCAGGCAGATTCTGAGTAGCCTGGTGGGGTCAGACCTCTGTGGAAGCCCTGGAGGTTTCTATCTGGCCCCTTGGCCAT…	724	1	0
chr15|76254154|76254337|+	chr15	76254154	76254337	0	+	76254154	76254154	0,0,0	1	183	0	ciRNA	Hgh1	ENSMUST00000023213.8	3	chr15:76254154-76254361	GTGAGTGACTTGGGTGGTTGCCTCAGGGCTGTCTGGTGCTAGAGGGAAGACTACAAGAGGGAGATGGAGAGGTGTGCAGGTCTGGAGTCCCTCAGTCCGGCAGCCTTTAAGGAGGGGGTCGTTACAGACACACACAAGGCTCACCCAGGCAGAGCAGGGCTTGGGTGTTCAGCACAGGGACCA	183	1	0
chr15|76522442|76522671|-	chr15	76522442	76522671	0	-	76522442	76522442	0,0,0	1	229	0	ciRNA	Tonsl	ENSMUST00000168185.8	5	chr15:76522413-76522671	GTGAGGAGGCACCATCCCTGTCCCCAAGAGGGAGTAGGTGGTCCCCTGGGATCCTTCCAAGAGGGCAGCTTGCCTAAGTTGTTCATTTGCCACGCACATTTAGGCCTGAAACCACAGAATGGTCGAGCCGGGGTCTAGGTGGTGTTAATAGCCGTAACTGGTTGAACATCAATAGTATCATAGGTATTTCGGTGTCTCACTGTTCCAAGGTTGGTGGACACCAGACGCT	229	0	1
chr15|8049069|8112066|-	chr15	8049069	8112066	0	-	8049069	8049069	0,0,0	6	77,154,134,60,205,121	0,16142,23122,26843,59574,62876	circRNA	Wdr70	ENSMUST00000045766.8	9,8,7,6,5,4	chr15:8006623-8049069|chr15:8112066-8123159	AAGCAAGAGAAAAAGAGGAAGAAATGAACAGAGAAAAAGAATTAAGAAAACAAATTGAAGATATGGAGCCAGCACCGTCAAGCTCGAGTGCAGCCAGAGAGCGCTCACAGTCATCATGCAGGGACACAAGCAGCAGTGACAGTGAGAGTGACGACAGTTCTGATTCATCTGACGATGAGCTAATCGGCCCTCCTTTACCCCCTAAAATGGTAGGAGAATCCGTAACTACTGTGGACGAAGGCACCCTTGGCCCTTTACCTCCACCTCTGTGTGAAGAAGGAGAAGATGATGATGATGACGAGTTAGACGATGAAGGAGAAGAGGATAACCCTGTCCAGAGGATTCCTGACTCGCATGAGATAACACTGAGGCATGGCACTAAAACAGTTTCTGCTCTGG…	751	1	0
chr15|8065211|8112066|-	chr15	8065211	8112066	0	-	8065211	8065211	0,0,0	5	154,134,60,205,121	0,6980,10701,43432,46734	circRNA	Wdr70	ENSMUST00000045766.8	8,7,6,5,4	chr15:8049146-8065211|chr15:8112066-8123159	AAGCAAGAGAAAAAGAGGAAGAAATGAACAGAGAAAAAGAATTAAGAAAACAAATTGAAGATATGGAGCCAGCACCGTCAAGCTCGAGTGCAGCCAGAGAGCGCTCACAGTCATCATGCAGGGACACAAGCAGCAGTGACAGTGAGAGTGACGACAGTTCTGATTCATCTGACGATGAGCTAATCGGCCCTCCTTTACCCCCTAAAATGGTAGGAGAATCCGTAACTACTGTGGACGAAGGCACCCTTGGCCCTTTACCTCCACCTCTGTGTGAAGAAGGAGAAGATGATGATGATGACGAGTTAGACGATGAAGGAGAAGAGGATAACCCTGTCCAGAGGATTCCTGACTCGCATGAGATAACACTGAGGCATGGCACTAAAACAGTTTCTGCTCTGG…	674	1	0
chr15|80742881|80760862|+	chr15	80742881	80760862	0	+	80742881	80742881	0,0,0	3	88,22,345	0,5704,17636	circRNA	Tnrc6b	ENSMUST00000067689.9	5,6,7	chr15:80669007-80742881|chr15:80760862-80763067	AGAGAAGGAGCAAGAAAGGGAAGAACAGTTAATGGAAGACAAGAAAAGGAAGAAAGAGGATAAAAAGAAAAAAGAAGCCACCCAGAAGGTCACGGAACAAAAAACCAAAGTGCCCGAAGTGACGAAACCAAGTTTAAGCCAACCAACGGCCGCCAGCCCAATTGGCAGCTCTCCATCGCCACCAGTCAATGGTGGCAACAATGCCAAAAGGGTGGCAGTGCCGAACGGACAACCGCCAAGCGCCGCCCGCTACATGCCTCGGGAGGTGCCACCGCGATTCCGTTGCCAGCAGGACCATAAAGTGTTACTAAAACGTGGGCAGCCCCCTCCACCGTCCTGCATGCTCCTCGGGGGTGGGGCGGGGCCTCCTCCCTGCACAGCACCTGGAGCAAACCCCAA…	455	1	0
chr15|81267180|81276523|-	chr15	81267180	81276523	0	-	81267180	81267180	0,0,0	4	67,71,73,58	0,5350,6671,9285	circRNA	St13	ENSMUST00000172107.8	5,4,3,2	chr15:81262201-81267180|chr15:81276523-81283685	CATGGGGGGGAAAGTACCACCTGCTACTCATAAAGCTAAGTCAGAAGAAAACACCAAGGAAGAAAAAAGAGACAAGACGACAGAGGAAAACATAAAGACAGAGGAGCTATCAAGCGAGGAGAGCGATCTAGAAATTGACAATGAAGGTGTAATTGAACCAGACACTGATGCCCCTCAGGAAATGGGAGATGAAAATGCAGAGATAACCGAGGAGATGATGGATGAAGCAAATGAGAAGAAGGGGGCTGCCATTGAAGCCCTAAATGATG	269	1	0
chr15|89311131|89311526|-	chr15	89311131	89311526	1	-	89311131	89311131	0,0,0	1	395	0	ciRNA	Gm44502	ENSMUST00000052315.13	8	chr15:89311095-89311526	GTGAGAAAGGAGGGGAAAGGGGAGGGGAAAACCCTTCAGAAGAAAAAAGGAGGCCAGGCAGTGGTGGTGCTTAATTCCAGCACTTGGGAGGCAGAGGCAGGCGGATTTCTGAGTTCAAGGCCAGCCTGGTCTACAGAGTGAGTTCCAGGACAGCCAGAGAAACCCTTTCTCAAACAAAACAACAAAACAAAACAAAACAAAACAAAACCAAAAACAAAAAAAAGGAAAAGAAAAAGGAGCCCTGCAGGTAAGGTGTCAGGGTAGAGGTAGAAGACCACACCAGAGACTGTCAGAGAGAGTCTCAGTCTGGACGGGGATTAGGGAACTGGCAGAGCCGTGGATATTTTGGAGGCTGGGCAGCCCGGGCTGGAAGCCAGGCAGTGTGAAATGGGCTC	395	1	0
chr15|89343494|89344541|+	chr15	89343494	89344541	1	+	89343494	89343494	0,0,0	1	1047	0	ciRNA	Mapk8ip2	ENSMUST00000023291.6	8	chr15:89343494-89344578	GTCAGTGTGGAGACGGTGGCAGGCACAGGCTGGAGGCCCAGCTGAATGTCACTCCAGTCTCACAGGGTGTCACAGCTCCCGTGGCTCCAAGCCTTGAAGGGAGATGTTTTATATAGGGCTGGCTCTCACACCTGATTCAGAAGCCCAATCAGAAAGACCCAGAGAGAGCCGGGCGTTGGTGGCGCACACCTTTAATCCCAGCACTTGGGAGGCAGAGGCAGGCGGATTTCTGAGTTCGAGGCCAGCCTGGTCTACAGAGTGAGTTCCAGGACAGCCAGGGCTACACAGAGAAACCCTGTCTCGAAAAAACAAAACAAAACAGAAAAGCAGAAAGAAAGAAAGAAAGAAAGAAAGAAAGAAAGAAAGAAAGAAAGAAAGGAAGGAAGAAAGAAAGACCCC…	1047	0	1
chr15|96507736|96522050|-	chr15	96507736	96522050	0	-	96507736	96507736	0,0,0	3	116,76,214	0,6286,14100	circRNA	Slc38a1	ENSMUST00000088454.13	4,3,2	chr15:96490461-96507736|chr15:96522050-96540008	GGGTCTCAGGCATCTGTATTTGCTGCTGTCTGCTACTAAAGAGCCTCAGAACGGAAGAAATTTGGGTTGACTTTTGACTGCGGACACCGAATATGATGCATTTCAAAAGTGGCCTCGAGCTAACGGAGCTGCAGAACATGACGGTGCCCGAAGATGACAACGTCAGCAACGACTCTAATGACTTCACAGAAGTAGAAAACGGCCAGATAAATAGCAAGTTCATCTCAGATCGGGAGAGTAGGAGGAGTCTCACAAACAGCCATCTGGAGAAAAGGAAATGCGACGAGTATATTCCAGGAACAACCTCCCTGGGAATGTCTGTCTTTAACCTGAGCAACGCCATCATGGGCAGTGGAATCTTGGGCCTTGCCTTCGCCTTGGCCAACACCGGGATCCTCC…	406	0	1
chr16|20500328|20500458|+	chr16	20500328	20500458	0	+	20500328	20500328	0,0,0	1	130	0	ciRNA	Eif4g1	ENSMUST00000044783.14	14	chr16:20500328-20500486	GTGAGTGGGGCTGGTTGAGGGGCAGATTGTTAACGAATGGGGTAGAATCTTATATGTGTCATCCATTGGGGAGAAGTTGTCTCAGAGCTGTGTGGAAATGGGGTCACATTGTATTTGCTGTTCTCTGTCT	130	1	0
chr16|20502931|20503110|+	chr16	20502931	20503110	0	+	20502931	20502931	0,0,0	1	179	0	ciRNA	Eif4g1	ENSMUST00000044783.14	20	chr16:20502931-20503157	GTGAGTGTGAGGCTCGGGCTGAGGAGGCAGAGGAGCTCCTAGAGGATATAATACCCTTTCCGCTGATGACTTCTGTCAGTGCCACGTGTCTGGGCCACTGAGACCACATGATGGGATTGAGGACCTGAGGAAGAGAGGCTAAGGGTGGCCCAAGAAGGGGTTGTCAGGACTTGTTACTC	179	1	0
chr16|22069614|22078011|-	chr16	22069614	22078011	0	-	22069614	22069614	0,0,0	5	116,189,163,134,276	0,1742,3543,4119,8121	circRNA	Tra2b	ENSMUST00000162413.9	6,5,4,3,2	chr16:22067883-22069614|chr16:22078011-22084490	GTTAATGTTGAAGAAGGAAAATGCGGAAGTCGTCATTTGACAAGTTTTATAAATGAGTATTTGAAGCTCAGGAATAAGTGAAGCTGAAATTTGAAAAAATAAAAGAAAGAATGCATGCTAATTATCAGACCAGAAGTCCCACTTGTAGAATATTGAGCAATTTGTGTGAAGTGGGGAAGATGAAAGAAGTCAGAATTTGAAACGGAAGAATGAAGAAAAGAAATAAAAATGAAGTTAAGATAAGAAGTAATCTGGAATCAGAAAGCACTACGCTAAGAATCCCGTTCTGCTTCCCGAAGTGGAAGTGCTCACGGATCGGGGAAATCTGCACGGCATACACCTGCAAGGTCTCGCTCCAAGGAAGACTCAAGGCGTTCTAGATCAAAGTCCAGGTCCAGG…	878	0	1
chr16|32101128|32104367|+	chr16	32101128	32104367	0	+	32101128	32101128	0,0,0	2	77,180	0,3059	circRNA	Rnf168	ENSMUST00000155649.8	2,3	chr16:32097233-32101128|chr16:32104367-32107977	TTGATGAGTGCCAGCCAGTTCGTCGGCTCAGTGAACCTGGGGAGTTGAGGCGAGAATATGAAGAGGAGATAAGCAGGGTGGAGGCTGAGCGACAAGCCAGCAAGGAAGAGGAAAACAAAGCCAGTGAGGAGTACATCCAGAGATTGTTGGCTGAGGAGGAGGAGGAGGAGAAAAGACAGAGAGAAAAAAGAAGAAGTGAGATGGAAGAACAGCTGAGAGGCGATGAAGAACTGGCTAGGAGCCTGAGCACCAGTATC	257	1	0
chr16|32101128|32108058|+	chr16	32101128	32108058	0	+	32101128	32101128	0,0,0	3	77,180,122	0,3059,6808	circRNA	Rnf168	ENSMUST00000014218.15	2,3,4	chr16:32097233-32101128|chr16:32108058-32110720	TTGATGAGTGCCAGCCAGTTCGTCGGCTCAGTGAACCTGGGGAGTTGAGGCGAGAATATGAAGAGGAGATAAGCAGGGTGGAGGCTGAGCGACAAGCCAGCAAGGAAGAGGAAAACAAAGCCAGTGAGGAGTACATCCAGAGATTGTTGGCTGAGGAGGAGGAGGAGGAGAAAAGACAGAGAGAAAAAAGAAGAAGTGAGATGGAAGAACAGCTGAGAGGCGATGAAGAACTGGCTAGGAGCCTGAGCACCAGTATCAACAGCAACTATGAGAGAAATACCTTGGCTTCTCCTTTGAGTTCCAGAAAATCAGATCCAGTCACAAACAAGTCCCAGAAGAAAAATACAAGTAAACAAAAAACCTTTGGAGATATTCAAAA	379	1	0
chr16|33241690|33255344|+	chr16	33241690	33255344	0	+	33241690	33241690	0,0,0	3	82,136,349	0,5873,13305	circRNA	Zfp148	ENSMUST00000165418.9	2,3,4	chr16:33201397-33241690|chr16:33255344-33277245	GATAGAAGAGAAGAATCAGTGGTTTGGAAATTTAGCCAAGTGATCTGGCGGGATGGGCTTATACCTGACACATTTTATAGAGGCATTGGATGGCACAAGTGACTGAGAGGATCCCGAGAGTTTCCGGGGCCTGTGAAAGGTAGAAACTCAACCATGATTTCTTTCTCAACTCAACAGCATTCCCTTCCTTGAAGTCTTCGTTTTTACTTCAGCCTCAGGCAGTTATACTTAAGCATGAACATTGACGACAAACTGGAAGGATTGTTTCTTAAATGTGGCGGCATAGACGAAATGCAGTCTTCCAGGGCAATGGTTGTAATGGGTGGAGTGTCTGGCCAGTCCGCCGTGTCTGGAGAACTGCAGGAGTCAGTACTTCAAGATCGAAGTTTGCCTCACCAG…	567	0	1
chr16|36707600|36709856|+	chr16	36707600	36709856	0	+	36707600	36707600	0,0,0	3	165,150,123	0,318,2133	circRNA	Golgb1	ENSMUST00000114812.9	4,5,6	chr16:36706590-36707600|chr16:36709856-36711728	GACTCATCCCAGGAAACTGCCATGGAATCGAATAATAGAATAATGGAATCCACGCAAGAGGATGCTCTGCACCGCCTGGCTGAGGCAGAGAAGTTAGTGGTGGAGCTGAAGGATATTATTAGTCAGAAGGATGTTCAACTCCAGCAGAAGGACGAAGCTCTGCAGGAGGAAAAAAAAGCTGCTGAAAACAAAATTAAAAAAATAAAACTCCATGCAAAGGCCAAGATCATGTCCTTGAACAAACACATGGAAGAAATAAAGACACAAGGAGGGGCTGCTCTGCCTCCAGAAGCCCAGGCAGAGGAGCTCTCCAAGCATAATAAGAGTTCAACAGAAGAAGAGATGGAAATAGAAAAAATAAAACATGAACTCCAGGAAAAGGAGAAATTAATTAGTAGT…	438	1	0
chr16|42112161|42112729|-	chr16	42112161	42112729	0	-	42112161	42112161	0,0,0	1	568	0	circRNA	Gap43	ENSMUST00000102817.5	2	chr16:42069477-42112161|chr16:42112729-42160835	GTTGAAAAGAATGATGAGGACCAAAAGATTGAACAAGATGGTGTCAAGCCGGAAGATAAGGCTCATAAGGCTGCGACCAAAATTCAGGCTAGCTTCCGTGGACACATAACAAGGAAAAAGCTCAAAGGCGAGAAGAAGGGTGATGCACCAGCTGCTGAGGCCGAGGCCAAGGAGAAGGATGATGCTCCCGTTGCTGATGGTGTGGAGAAGAAGGAGGGAGATGGCTCTGCTACTACCGATGCAGCCCCAGCCACCAGCCCCAAGGCTGAGGAGCCCAGCAAGGCAGGAGATGCACCTTCTGAGGAGAAGAAGGGTGAAGGGGATGCGGCCCCCTCCGAGGAAAAGGCCGGCTCAGCGGAGACAGAAAGTGCTGCTAAAGCTACCACTGATAACTCCCCG…	568	0	1
chr16|43751556|43767891|+	chr16	43751556	43767891	0	+	43751556	43751556	0,0,0	6	191,250,461,92,83,102	0,7720,12310,13445,15475,16233	circRNA	Ccdc191	ENSMUST00000132859.8	8,9,10,11,12,13	chr16:43735966-43751556|chr16:43767891-43777180	TGTCAAAAACGGTATTTCTCTGCCTGGCACAAGCTGATTCTGGATCATAGGATTAAGCTGGGGAAAGCGGGGACTCTGTCTGACTGGAAGCTTCAACTGAAGGTCCTGAGAGCCTGGAGAGACCATACACGATCCCGGAAGTTGGAACGAGAGACCAAAGCCTTGGAAAATGACCTTAGGGAAGAAAACAGAAAACAACAGCTGGCTACTGAGTTTAACCGGAAACACGTTCTTCGATACTGCTTTGGTGAATGGCAGCGTTGGCATGGTTCAGAAGTTATCAAGAGGGAGCTGGCTCTCGCAAAGGAGCAAACTAGGAAGAAAATGGATGAGCTGCTGAAGGCAGCCTCCCTCGGGAAACTCAGTTCTAAGGGGTCATCAGGTATCGGTCTCGTTGCT…	1179	0	1
chr16|84821740|84837195|-	chr16	84821740	84837195	0	-	84821740	84821740	0,0,0	4	159,75,134,57	0,570,5379,15398	circRNA	App	ENSMUST00000227723.2	11,10,9,8	chr16:84812248-84821740|chr16:84837195-84840463	CAACCCAAAGTTTACTCAAGACTACCAGTGAACCTCTTCCCCAAGATCCTGATAAACTTCCCACGACAGCAGCCAGCACCCCCGACGCCGTCGACAAGTACCTGGAGACACCCGGGGACGAGAACGAGCATGCCCATTTCCAGAAAGCCAAAGAGAGGCTGGAAGCCAAGCACCGAGAGAGAATGTCCCAGGTCATGAGAGAATGGGAAGAGGCAGAGCGTCAAGCCAAGAACTTGCCCAAAGCTGACAAGAAGGCCGTTATCCAGCATTTCCAGGAGAAAGTGGAATCTCTGGAACAGGAAGCAGCCAATGAGAGACAGCAGCTTGTAGAGACACACATGGCCAGAGTTGAAGCCATGCTCAATGACCGCCGCCGCCTGGCCCTCGAGAATTACATCA…	425	0	1
chr17|24027039|24030055|+	chr17	24027039	24030055	0	+	24027039	24027039	0,0,0	6	108,165,78,63,33,51	0,288,1903,2347,2673,2965	circRNA	Srrm2	ENSMUST00000190686.7	3,4,5,6,7,8	chr17:24026176-24027039|chr17:24030055-24030612	GTACGAAGAACAGCAAATTCAGGAAAAAGTGGCGACCTTTCGACTCATGTTGCTGGAAAAGGATGTGAACCCTGGGGCCAAGGAAGAAACCCCAGGGCAGAGACCAGTGGTAACTGAGACCCATCAGTTGGCAGAACTGAATGAGAAGAAGAATGAACGACTCCGTGCTGCCTTTGGCATCAGTGACTCCTATGTGGATGGCAGTTCTTTTGATCCTCAGAGACGTGCTCGAGAAGCTAAACAAATAGCTCCTGAGCCTCCCAAACCATACAGCCTTGTTCGAGAGACCAGCAGTTCTCGCTCACCAACTCCAAAGCAAAAGAAGAAGAAAAAGAAGAAAGATAGAGGACGCAGGTCAGAGAGCAGTTCTCCTCGACGAGAGAGGAAGAAGAGTTCAAA…	498	1	0
chr17|25941957|25942193|-	chr17	25941957	25942193	1	-	25941957	25941957	0,0,0	1	236	0	ciRNA	Chtf18	ENSMUST00000170070.3	12	chr17:25941916-25942193	GTCAGCAGGGCAGGGAGGGGGGCAGCTTCTATCCCAACCTCCCCACCCATGTTCCTCCCCTCTGAGCATCCTGGTTCTGTTTTGTATTGAGCTGTCGGGTTGTAGTATAGTCCTATCACGGGACCTGCCCTGCACCCTCTGGCTGCCCCCAGCACAGAGCTGTTTACCGGCATCCGGGGAACCAGGTCGTGCCACAGGGTTGGCTCTGAGGATGTGCTAGACTGGGCATGGGTCCT	236	1	0
chr17|27336899|27337300|+	chr17	27336899	27337300	1	+	27336899	27336899	0,0,0	1	401	0	ciRNA	Itpr3	ENSMUST00000049308.9	52	chr17:27336899-27337330	GTCTTGGGGACTTCCTTTCTGGGGTGGGTGTGTGGGGTGACAGTGGACACGCACAGGTGACTGGTGGCGACACCAGATAGGGCGACAGGGCGTGCTTAGTCCTCCAAGCTCCTGCCTTCTTCCTGTTGGATTTTGGGGAGGTCTAGCCTACGTCAACCTGCACCCCCATGCATGCCTGTGAGCTCGATGCAGTCAGAAGGGTGGGCAGAGCCTTGACAGCCTCTGGCTTGATTTGCATCTGTCATTCGTGCAGAGCTTGGTGTCTGCAGGGGCTGCCTGGGTGTTGGGTCCAGAGTCAGAGACCCTACTATCTGTGTGACAGTCTCTGTGTGAGCCAGCAGGGCCAGGAGCGGCTTCCTGGGACAGACTAGAGAAACACTATGGTCAGACAGACATTGG…	401	1	0
chr17|28204039|28207890|+	chr17	28204039	28207890	0	+	28204039	28204039	0,0,0	5	297,76,102,102,197	0,1186,1485,1679,3654	circRNA	Anks1	ENSMUST00000114842.9	5,6,7,8,9	chr17:28197463-28204039|chr17:28207890-28210281	AACAACGACAATGAGACGGCCCTGCACTGCGCGGCCCAGTACGGCCACACGGAGGTCGTGAAGGCTCTGCTGGAGGAGCTCACGGACCCCACCATGCGCAACAACAAGTTTGAAACGCCCCTGGACTTGGCGGCGCTGTACGGGCGGCTGGAGGTGGTGAAGCTGCTGCTGGGTGCACACCCCAATCTCCTGAGCTGCAGCACTCGGAAACACACGCCCCTGCACTTGGCAGCAAGGAATGGCCACAAGGCCGTGGTGCAGGTCCTGCTGGACGCCGGCATGGATAGCAACTATCAGACGGAGATGGGCAGTGCTTTGCATGAGGCTGCTTTGTTTGGCAAGACCGATGTGGTGCAAATCCTGCTGGCTGCAGGAATCGATGTTAACATAAAGGATAAC…	774	1	0
chr17|32431812|32440482|-	chr17	32431812	32440482	0	-	32431812	32431812	0,0,0	5	296,200,210,129,363	0,688,1792,7322,8307	circRNA	Brd4	ENSMUST00000003726.16	11,10,9,8,7	chr17:32430251-32431812|chr17:32440482-32440846	ACAAAGAAAGGGGTGAAGAGGAAAGCAGATACCACCACCCCTACCACCATCGACCCCATTCATGAGCCACCCTCACTGGCCCCAGAGCCCAAGACCGCCAAGCTGGGTCCTCGGCGGGAGAGCAGCAGACCTGTGAAGCCTCCAAAGAAGGATGTACCGGACTCACAGCAGCACCCAGGGCCAGAGAAGAGCAGCAAGATCTCTGAGCAGCTAAAGTGCTGCAGTGGCATCCTCAAGGAGATGTTTGCCAAGAAACATGCTGCCTATGCCTGGCCTTTCTACAAGCCTGTGGATGTGGAGGCACTGGGTCTGCACGACTACTGTGACATCATCAAACATCCCATGGACATGAGCACAATCAAGTCTAAACTAGAGTCCCGAGAGTACAGAGATGCCCAG…	1198	1	0
chr17|34249539|34249708|-	chr17	34249539	34249708	0	-	34249539	34249539	0,0,0	1	169	0	circRNA	Slc39a7	ENSMUST00000025186.16	2	chr17:34249395-34249539|chr17:34249708-34249797	GCACTGGGGGCCACAGTGCTGATCTCCGCAGCTCCGTTCTTCGTGCTGTTCCTCATCCCAGTAGAATCTAACTCTCCCAGGCACCGCTCTCTGCTCCAGATCCTGCTCAGTTTTGCTTCCGGGGGGCTCCTGGGTGATGCGTTCCTCCACCTCATCCCGCATGCCTTGG	169	0	1
chr17|34331973|34332150|-	chr17	34331973	34332150	1	-	34331973	34331973	0,0,0	1	177	0	ciRNA	Brd2	ENSMUST00000114242.9	11	chr17:34331952-34332150	GTGAGTATCAGATGATTGATGTCCATCAGTCAACACTGCTCCACAGTAGTACTTGTGAGGACAGCAAGATGTGGGGGTCTGGTGTGTGTGTGTTTGTGGCAAGCAGCATCCAGGATGACTGGGCTGCTTCAGGAATGGAAGTTGGCGACTCTGGGGGAAGACTTGGCAATAGAGTGA	177	1	0
chr17|36002149|36002338|-	chr17	36002149	36002338	0	-	36002149	36002149	0,0,0	1	189	0	ciRNA	Ddr1	ENSMUST00000119825.8	5	chr17:36002122-36002338	GTGAGTAGGTCAGCCTCTGAAGAGTCCCTTCCAGTCCTGGAAGCTAGGCTAGAGGGTGTGAGGAAGGGCATCAGAGCACCTTTCCAGTCAGCAAGGTGTCAGGGAGAGGGAAGAGGGGAGAGGGCACTAAACTGCATAGCCTTCTCCACACTAGTGGAGAAGGGCTGAAATCACTCAGGCCTGATGGCT	189	1	0
chr17|36239790|36240050|+	chr17	36239790	36240050	0	+	36239790	36239790	0,0,0	1	260	0	ciRNA	Ppp1r10	ENSMUST00000087211.9	14	chr17:36239790-36240112	GTGAGGAGAGGTGTGCAGTGCCTGTGTGGTGGGGAAACAGGAAAGCACCACAGAGAGCCTAGGGGGGCAGCCAGGCACAGTGTTGAATGCCTTTAATGCCAGCATTCCAGAGGCAGAGGCAGAGGCAGGCGAGTCTGTTGTGAGTTCAAAGCCAGCATGATCTACAAAGTAAGTTTCAGGACAGCCAGAATTGTAGACAGAGAAACCTGTGTCAAACAAAAAAAGAAAAAGAGAAAGAAAACACCATCTTGAGGGTACTA	260	1	0
chr17|40157243|40159092|+	chr17	40157243	40159092	0	+	40157243	40157243	0,0,0	1	1849	0	circRNA	Rn18s	ENSMUST00000240377.1	1	None|None	TACCTGGTTGATCCTGCCAGTAGCATATGCTTGTCTCAAAGATTAAGCCATGCATGTCTAAGTACGCACGGCCGGTACAGTGAAACTGCGAATGGCTCATTAAATCAGTTATGGTTCCTTTGGTCGCTCGCTCCTCTCCTACTTGGATAACTGTGGTAATTCTAGAGCTAATACATGCCCACGGGCGCTGACCCCCCTTCCCGGGGGGGGGGGGGGATGCGTGCATTTATCAGATCAAAACCAACCCGGTGAGCTCCCTCCCGGCTCCGGCCGGGGGTCGGGCGCCGGCGGCTTTGGTGACTCTAGATAACCTCGGGCCGATCGCACGCCCCCGTGGCGGCGACGACCCATTCGAACGTCTGCCCTATCAACTTTCGATGGTAGTCGCCGTGCCTACCA…	1849	0	1
chr17|46850343|46851164|-	chr17	46850343	46851164	1	-	46850343	46850343	0,0,0	1	821	0	ciRNA	Cul9	ENSMUST00000066026.8	4	chr17:46850314-46851164	GTGGGCGCCAATGCTGCTGGCCACCGACAGACCTAGTCTGTGGTGGTGGCGGCTGGGCAGCTAGGAGGTTCTGATATGCCACCCAAGGAGAAAGCCTTCAGGTGTGGCCCTTCAGGCATGGCCTGAGGGTGTAACTCAGCTGATGGAAAGCTTGCCTAGTGTATATGGAGTCCTGGGTTTGACCCCAGCACCACATAAAACCGGGTGTGCTGTCGCATGCTTGAAATCTCAGGATGGAGAGGAAGAGACAGGACTAAAGTTCAAGGTCATCTTTGGCCAAGTAGCAAGCTTGAGGGTAGCTTTGGCGACATGAGACTCTGTTTCAACCACAGAAAGAAAGGAGGGCCAGGCATGGTAGCATGGCTTTAAGCCTGGCTCTTAAGAGGGAGAAGCAGGCAG…	821	0	1
chr17|47086686|47088977|-	chr17	47086686	47088977	0	-	47086686	47086686	0,0,0	1	2291	0	ciRNA	Rpl7l1	ENSMUST00000078286.6	6	chr17:47086662-47088977	GTGAGGCGAGTGTGTGCTGCCTGCTGCACAGCGCTTGTGTCGCCAGACACCAGCCTCGGCTCGGAGAGGGCCTGAGAAGGGGTGACTGGGAGCGGGGAAACAAACAGCTCAAAGTCAGGTGCTGGGTCCAAGCTGGCAGCCTGTGCCCTGCTCCAGACACTTGGCCAGCCTCCTCTCTGTTCTGCTTGAGACTGGATAGCTCGTCTCTTGCAGATTATAGGCACAGCTTTTTATTTTACAAATCAATCCAGATAGTTACTCCAGGTTCCTATGAATCAGCCTCCCTTGACCACAGCTCCTTAATTCTTAGGAGACTGCAAATGGACCTTTTCTTTTAACTTTGCAAAAGAATTCAGATATCTGCCTGCCTCTGTTATCACAGACAGGGAGCTAGTTTGT…	2291	1	0
chr17|56405753|56405952|+	chr17	56405753	56405952	0	+	56405753	56405753	0,0,0	1	199	0	ciRNA	Hdgfl2	ENSMUST00000226053.2	12	chr17:56405753-56405973	GTAAGACACCTGCTGCAACCCCACACTGTCCTGAAATGGGTGCTTTTCCTCAACCACCTCCTTACTGATTCCTTGGAAGTCTTGGGAAACTGAGGCAGGGTCCCCTGGATGGAGGAGTGGGTTTCATAGTATTTCAGGGATTGCCTTGCAGTCTCCCCTGGGAACAGCAGGCAGCATTCTAGGAGACAGCCTGGGCTGC	199	1	0
chr17|56496513|56496761|-	chr17	56496513	56496761	0	-	56496513	56496513	0,0,0	1	248	0	ciRNA	Dpp9	ENSMUST00000223616.2	16	chr17:56496465-56496761	GTGGGGCATGCTGTGAGGAGCAGCAGGGGGGCGCAGGCCCCGGGACTCGCAGGGCACTGTGGGGCGGCGGCCATGAGGAGGCGGAGGAGGCTGGAAGGTGGGACGGGCCCTCCCTCCACATCCTGTGTGTCCCCGAGCAGCTTAAGGCCCACAGGACCTGTCTGAGGGCCCCCTTCCAGCCACCACCCCCATGCATGAGCTTCCCAGCCCTCCGCTGAGGCCCACAATCTCGGCCAAGGCCACACTCC	248	0	1
chr17|56506450|56507582|-	chr17	56506450	56507582	0	-	56506450	56506450	0,0,0	1	1132	0	ciRNA	Dpp9	ENSMUST00000223616.2	7	chr17:56506433-56507582	GTGAGTTTCTTGGGAATGGGCAAGCATCTGCAGGCTACTTGGGGCCCCACCAGCGTGGAACTCAGTGCCGTGCAGCCATGACTTTCCCCTCAGGGTCCCCTCCAGCCCTAGCCAGCAGGAGACAAAGCGGGAGACTCAGGGGTCAGGTCAGTCTGACCAGAGTCATGAGGGTGGTCCAGGGTAGAAGAAAACACTAGGCCCAGACAGGATGAAGCCCTTGGGGTCCCCAGTGCTCCACAGTTGGGACAGAATGCAGAGACAAACAGCCTTCTTCACCACTTCCTCCTCATCTTTCCTCTTGCTGTGTAGCCCAGGCTGACCTAGAACTTGCTTTGAAGTCAAGGATAACCCCTTTTGCCTCTACCTCCCTACTCTTGGGATGACAGGTGCACAGCCATG…	1132	0	1
chr17|56506462|56507582|-	chr17	56506462	56507582	0	-	56506462	56506462	0,0,0	1	1120	0	ciRNA	Dpp9	ENSMUST00000223616.2	7	chr17:56506433-56507582	GTGAGTTTCTTGGGAATGGGCAAGCATCTGCAGGCTACTTGGGGCCCCACCAGCGTGGAACTCAGTGCCGTGCAGCCATGACTTTCCCCTCAGGGTCCCCTCCAGCCCTAGCCAGCAGGAGACAAAGCGGGAGACTCAGGGGTCAGGTCAGTCTGACCAGAGTCATGAGGGTGGTCCAGGGTAGAAGAAAACACTAGGCCCAGACAGGATGAAGCCCTTGGGGTCCCCAGTGCTCCACAGTTGGGACAGAATGCAGAGACAAACAGCCTTCTTCACCACTTCCTCCTCATCTTTCCTCTTGCTGTGTAGCCCAGGCTGACCTAGAACTTGCTTTGAAGTCAAGGATAACCCCTTTTGCCTCTACCTCCCTACTCTTGGGATGACAGGTGCACAGCCATG…	1120	0	1
chr17|56912657|56912775|+	chr17	56912657	56912775	1	+	56912657	56912657	0,0,0	1	118	0	ciRNA	Safb	ENSMUST00000182533.8	19	chr17:56912657-56912796	GTGAGGACCGGGTGGGAGCCAGGGCTGCCTGCTGAGCGGGGATCAAGGCTGTGATGAAGTGGAGCTGGCTGAAGCCAGTGGAGATTGTTGACTCCATACTTGCCAAACTGCCCACTTG	118	0	1
chr17|5937271|5949770|+	chr17	5937271	5949770	0	+	5937271	5937271	0,0,0	4	87,75,126,169	0,3078,4777,12330	circRNA	Snx9	ENSMUST00000002436.11	2,3,4,5	chr17:5891821-5937271|chr17:5949770-5952638	GCTCGGGTCATGTACGACTTTGCTGCTGAGCCTGGAAACAATGAGCTGACCGTTACTGAAGGAGAAATCATCACAGTTACAAACCCGAATGTTGGTGGAGGATGGCTGGAAGGAAAGAACAACAAAGGAGAGCAGGGGCTTGTTCCTACTGACTACGTGGAAATTTTACCAAACGATGGAAAAGATCCGTTTTCTTGTGGGAATTCAGTAGCCGACCAAGCTTTCCTCGATTCCCTGACAGCTAGCACAGCTCAAACCAACTCATCTTCTGCCAACAGCAATAACCAGGTTGGTGGTGGCAATGACCCCTGGACAGCCTGGAATGCTCCCAAACCTGGGAACTGGGACAGCTCCGATGCCTGGGGCTCCAGGACAGACGGAACTAGCGCTCAGAGGAAC…	457	0	1
chr17|66344487|66360086|-	chr17	66344487	66360086	0	-	66344487	66344487	0,0,0	4	147,69,148,138	0,5040,12293,15461	circRNA	Ankrd12	ENSMUST00000038116.13	5,4,3,2	chr17:66338566-66344487|chr17:66360086-66383878	ATCCAGGATGAGAAGACTGTTAGAAGAAGCAGCTAGCTGAACAGCTATAAAATGCCCAAATCTGGGTTCACAAAACCAGTTCAGAGTGAAAATTCTGACAGTGACAGCAGTATGGTGGAGAGGCCATATGGAAGAAAGAGTAAAGACAAGATTGCATCTTACAGCAAAACTTCAAAAATTGACCGAGGTGATATGGGCAAGGAAATGAGAGAGAAACCATCCATGAAACGAAAGCTGCCTTTTACAGTCAGCCCATCGAGAAATGAGGAGCGCGACTCAGACACAGATTCAGACCCAGGACATACAAGTGAAAATTGGGGGGAGAGACTTATATCTTCTTACAGGACATACTCAGAAAAAGAAGGTCCAGAGAAGAAGAAAACAAAAAAAGAAGCTGGA…	502	0	1
chr17|69514853|69517378|+	chr17	69514853	69517378	0	+	69514853	69514853	0,0,0	2	218,198	0,2327	circRNA	Epb41l3	ENSMUST00000239167.2	2,3	chr17:69434740-69514853|chr17:69517378-69545339	AACAATCAACCATGACGACCGAATCAGGATCAGACTCAGAATCGAAGCCAGACCAGGAGGCTGAGCCCCAGGAGGCAGCAGGGCCTCAGGGGCAAGCAGGGGCACAGCCTGGACCAGAGCCTGCAGGTGGAAACGGCAGCCTCAACGGAGAGAAGCAGCAGCCGGCCCTAGAGCAGTTCCCTGAAGCCGCTGCACACAGCACCCCAGTGAAGAGGGAGATCGGTGACAAAGACCGGGACTTTGCTGCTGCAGCTGCGAAACAGCTTGAATATCAGCAGTTTGAGGACGATAAGCTCTCTCAGAGATCATCCAGCAGCAAACTCTCACGGTCCCCGCTGAAGATCGTGAAAAGGCCTAAAAGCATGCAGTGCAAAGTGACGCTTCTGGATGGGTCAGAGT…	416	1	0
chr17|87741514|87742503|-	chr17	87741514	87742503	0	-	87741514	87741514	0,0,0	1	989	0	ciRNA	Calm2	ENSMUST00000040440.7	5	chr17:87741483-87742503	GTGAGTCACAAGGGCAGTCTCACTCGCTCACTCCACGCTGAATTCTAGGTAAAGTTACCAAGGGGGTTCCTAGCTGAAGATCAGGAATCTTTACCTCCCGAAATTTGGGTGCTAAAATAGTTCTCACTAAACTTATGTCATTTAAAATGTCTGCCAACAAGGCTCCATGACTCACCTGAGAACTCTGACTCTCAGGTCTACGCCTGTACCTAGAACACGAACACTGTAACAAGTTGTTAACATTTGGACGGAGCTGTGCAGTTTTTGTAGAAGGTGATGGGATCATTTTAAAAGTTTGAAATTTTACTGTGAATTTCCTAAAATGAAATTAACAGACTGTATGTGACTAGGTTCTGTTTTTTCTTTCTGATTCCAATCTGGAATGGTTTTAATTAAAAA…	989	1	0
chr18|34866767|34867771|-	chr18	34866767	34867771	0	-	34866767	34866767	0,0,0	1	1004	0	ciRNA	Cdc25c	ENSMUST00000060710.9	13	chr18:34866741-34867771	GTGAGTGTCTGCATGAGTTGAAGCCGGGGATGGAAACGGATCTTGAGTGAGACGTGGCACACCTGTTTGGACAGAGATGAACCTAAATGAATGCCTGCCACTGCAGTTCCATGAGCATTAGGGTGATCGAAGGAAGGTGTTCTTACAGTTCAAAAGAATTGGGCATTGGCAATGTAACTCCGCTGGCAGAGTACTTGCCTAGAATATTTAGTCCTTGGGCTTGATCCCCAATATTGCATAAAGCTGGGCGTAATTATACATCCCTATGATCCCAACACAGAAAAGTAAGGGAGTCGTGGTGTGTCAGGGATACACAAGCAGGAAGATCAGAAATTTAAGGTTCTAAATCAGTCTGAGCTAGAGATCCTGTCTCAAAAAAAAAAAAAAGATCCAGACATG…	1004	1	0
chr18|36927443|36928071|+	chr18	36927443	36928071	1	+	36927443	36927443	0,0,0	1	628	0	ciRNA	Zmat2	ENSMUST00000001419.10	2	chr18:36927443-36928093	GTGGGTGCTCGCTCCACGAAGGGATAAGGGGACGGTAGAGATGATGCTGTGGCTAGAGAAGGAATGCCTCAGCAACAGGATAGATAAATCACTTGCAGTTAACGAGGCAAACAAAACAAAACAAAACAAAACAGAACAAAACAAAAGCCCTAAAGCTTTTTCCTCTCCTTTTTACGTGAGCTTCCCCTAGGCGTAGCCCATATTCCAAATCAAATCAAATCAAAACCTCCCAAACAAGCGTGTCCAGCTGCTTGGGTCTTAGTTGATTCCAGATGTAACTGCATGAAAACATTGAACATACGCTACTCGGTGTGAGTACCCCTCTTTTGAAAGGGTCACCTCCAGGAAAAATTCAGAACTCCTCAGTTCAACTAGACAACACATAGGAAACACTGTTTA…	628	1	0
chr18|39360420|39363018|+	chr18	39360420	39363018	0	+	39360420	39360420	0,0,0	2	66,75	0,2523	circRNA	Arhgap26	ENSMUST00000097593.9	13,14	chr18:39338373-39360420|chr18:39363018-39376658	CCGCACAATTGGACAGTATCGGCTTCAGCATAATAAGGAAATGCATCCATGCGGTGGAGACCAGAGGGATCAATGAGCAGGGGCTCTACCGAATCGTGGGGGTCAACTCCAGGGTGCAGAAGTTGCTGAGCGTCCTGATGG	141	0	1
chr18|60688276|60689260|+	chr18	60688276	60689260	1	+	60688276	60688276	0,0,0	1	984	0	ciRNA	Dctn4	ENSMUST00000223984.2	13	chr18:60688276-60689299	GTAAGTGATCTTTCTGTGTCCTCTGACCACAGTCAGCTGATCCGGATGGAGCCTGACCAGGAACAGCCTAAGGAAGACAGGTTATTTAGCTCCAATTTCAGAGGGAGTTCTGTTGATCATGGTAGGCGAGGCATGAAAATAGGAGGGGCTTTGCCTGTGTCTTTGACATGAGTGCACAAGGCTACAAGCATCACCTGGTGCAGAGAAAAGCTGCAAACAGCTAGACTAGAAATAGGCAGGTAACCTCTAGAGTGTCTGTTTATGTGGACTGCCTCCTCCAGCTAGACCCCACTGCCTACCAGCTCCATGGCCTTCAGAATAGCTCCACATGCTCAGGACAGAACAATGAAGATGTGGCTTGTGTGAGACGGCAGAGTCAGACCTTAAAAATGCACACTT…	984	1	0
chr18|60845794|60846704|-	chr18	60845794	60846704	0	-	60845794	60845794	0,0,0	1	910	0	circRNA	Ndst1	ENSMUST00000237783.2	2	chr18:60841167-60845794|chr18:60846704-60881572	CATCCCAGCCTTTACCCTGTGGGCCCAACGTGAGGAGTGTGAGGAGCGGCATGCGGCGCCCCCTGGCTGGTTCGGTGTCTTTTGACCTGCTGTTGACTGCTCCCAGGGGGCCCTGACGCCCTGGGGCACTTTTGCTCTGCACAGGACCACGCTGGGGTTTGCCATGGTGACATAAAGGGGTGTAGAGGAAGGAAGGAGCAAGACCAGCCTGTAGACTGTGCCCCTGGCTGGGCAAAAGGGCCAGGGGCCCGGAGCCTTCCCTCCACTGCCCTCGAACGCCTCACTTCCTAAGTCTCTGCATTTCTCAGTCAGTGGACAGCTTTTGGGACTCTTGTGTGAGGACTTTGGGGGACCAGGCCAGGCTGGGCCTCTGCTGATTGAGATCTTGGGATCCAGAAT…	910	0	1
chr18|77861810|77863456|+	chr18	77861810	77863456	1	+	77861810	77861810	0,0,0	1	1646	0	ciRNA	Atp5a1	ENSMUST00000026495.15	1	chr18:77861810-77863476	GTGAGCACCGGGGCCTAGGCAGGCTGGCGCGGGAGCGGAGATCTCAGGTCTCTGCGGAGCGGAGCCGGAGCGGTGCAGCGCGGGGCAGGGGCGGACGGCGCCATCTTGCACCGTGGCTGCGGAGCAGCGCGGACGGCCGAGGGGCTTTGCTGCGGGCCTTCGGGGCGCGCGCGGCGGGGCGGGGGTCTGGGACCTCGGCGTGGCTGAGCAAGGGGGCTCTAGGAGGGATCTGGGCTTGGGGTGAGAGCGGGCCTGGAGGTGAAGGTCAGGGTGTGTGCCCTGCTCGTCTGGCCTGCCCGGAAGCTTGTCCTGGGGTCCGGCTCTGCTGAAGGTCAGAGGAGCTGTCAGCCGTCTTGTGCCGGAGGAGGAGGAGGAGGCGAGCCTGACATTGTGTGAAGG…	1646	0	1
chr18|82973648|82975574|+	chr18	82973648	82975574	0	+	82973648	82973648	0,0,0	1	1926	0	circRNA	Zfp516	ENSMUST00000171238.8	2	chr18:82929117-82973648|chr18:82975574-83004868	GTGCTTGCTGCATCTGCCACACCACAGAACATGCGCGTACTCATCACAGGGACCTCTCTCCCCTCTGGGCAGCAGGAACCCCTCTAAGAATGGAGAGATAAGACACTTCAGGCCCCTACGACACAAGGCTGTGCTGGGACGCTCGTACCGCCCTGATGGATCGCAGCAGAGAGGCTGAGATGGAGCTGAGGAGAGGACCCAGCCCACCCAGGGCTGGCAGGAGCCACGAAGTGGATGGGGACAAGGCTGCCTGCCACAGCTGCTGCATCTGTGGCAAGAGCTTTCCTTTCCAGAGCTCCCTGTCACAGCACATGCGCAAGCACACGGGAGAGAAGCCCTACAAGTGTCCCTACTGTGATCACAGGGCTTCCCAGAAGGGCAACCTCAAGATTCATATCC…	1926	0	1
chr19|16993571|16998017|+	chr19	16993571	16998017	0	+	16993571	16993571	0,0,0	2	150,95	0,4351	circRNA	Prune2	ENSMUST00000224145.2	5,6	chr19:16984149-16993571|chr19:16998017-17032153	GCAGCATCCTGTTCACGTGGATGAGTATGGATCCTGAGCTCCCGGAGAAGCAGGAGGAAATCCTCTCCATCCTGGAAGAACAGTTTCCCAACCTCCCTCCGAGGGATGATATCATCAACGTGCTGCAAGAGAGTCAGCTCAGTGCTCAGGGTTTAAGTCTTGAACAAACAATGCTGAAAGATCTAAAGGAGCTGTCAGACGGTGAAATAAAAGTGGCCATCAGCACCGTGAACATGACCCTGGAG	245	1	0
chr19|24416416|24421052|-	chr19	24416416	24421052	0	-	24416416	24416416	0,0,0	2	69,87	0,4549	circRNA	Pip5k1b	ENSMUST00000112673.9	3,2	chr19:24374510-24416416|chr19:24421052-24533128	GAACCTGGGGGAACAAAAGCAGTGTCAACGATGAGCAGACCACCCGTCACCACCAACTCCAGATGACTTGCCATTTTCCTTACAAAGATGTCGTCAACTGCTGAAAATGGAGACGCCGTACCTGGAAAACAAAACGAAGAAAAAACCTACAAAAAG	156	1	0
chr19|26729223|26737331|+	chr19	26729223	26737331	0	+	26729223	26729223	0,0,0	2	218,54	0,8054	circRNA	Smarca2	ENSMUST00000176030.8	28,29	chr19:26698347-26729223|chr19:26737331-26748337	GCCATCGAAGACGGCAATTTGGAAGAAATGGAAGAGGAGGTACGGCTTAAGAAGAGAAAAAGACGAAGAAATGTGGATAAAGACCCCGTGAAGGAAGATGTGGAAAAAGCGAAGAAAAGAAGAGGCCGCCCTCCGGCTGAGAAGTTGTCACCAAATCCCCCAAAACTAACGAAGCAGATGAACGCCATCATTGATACTGTGATAAACTACAAAGACAGGTGTAACGTGGAGAAGGTGCCCTGTAATTCTCAGTTGGAAATAGAAGGAAACAG	272	1	0
chr19|41859399|41859573|-	chr19	41859399	41859573	0	-	41859399	41859399	0,0,0	1	174	0	ciRNA	Rrp12	ENSMUST00000038677.5	28	chr19:41859374-41859573	GTGAGCAAGAACAGCTGACCTAGGAACCCAGAGTTGACCTCCCCTGTTGCTGGATTCATGGGTGGTAGGCAGGGGTTGGCTTCTGAGGATGGCCTGTGGGCAAGGGCTAAAAGTCCCCTAGTTGAGAGCTTTGGTGTTGGGGGGGCTCCGAGGGAGGAAGAGTTGACTAGGACT	174	1	0
chr19|46071802|46071935|+	chr19	46071802	46071935	0	+	46071802	46071802	0,0,0	1	133	0	ciRNA	Nolc1	ENSMUST00000165017.2	10	chr19:46071802-46071958	GCATGTATCTGTGGAGTCATCCCATCCCCTGGGTTTTGTCTGTAGTCCTGGGATGTCCTCAGGGAGGGAGGTGGACGGGGAGACAGTTATCTCCTGAGTGCTGGTGGAGCTTCCCGGGAGGCCTGGCTCCTGA	133	1	0
chr19|46320520|46321056|-	chr19	46320520	46321056	0	-	46320520	46320520	0,0,0	1	536	0	ciRNA	Cuedc2	ENSMUST00000235485.2	2	chr19:46320495-46321056	GTAAGGGACAGGCCAGGTTCAGAGAGGCGGCTGCCAGACAATACTGTGGGCGCTGGCCAATGAAAAGGTGATTAGAAACTATTCAGCCCTCTTCTGAGGGAACTGAGTCCTGCAAGAACAGCGAGCACTCTTAACCATGGTGTGTGTGTGTGTGTGTGTATGTGTGTGTGAGAGTGTGAACGCGTGCGCACGTATGCATGTAGGTGCCCATGGAGACCACAAGAGCTGGCAGTATAGGCAGCCACTTCACATGGGTGCTGGAATTAAACTTGGATCCTCTGAAGAACAGTCAGCGCTCTTAACTCCTGAGCCATCTCTCCAGCTCTGGGGAGTTGATTTGTATTTGCTTAGATGGTCTTATCGCTCATATTGTGTCTATCACCTACACTGTATTGATGG…	536	0	1
chr19|46370881|46372658|-	chr19	46370881	46372658	0	-	46370881	46370881	0,0,0	1	1777	0	ciRNA	Actr1a	ENSMUST00000040270.6	4	chr19:46370857-46372658	GTGAGGGCCTGTGTGTAGGACACTCCTGTGCAGGATGCCGAGTTAGGTAGAACTCCACCCCAGAGATGACAAGGAGGATAAGAATGACTGTGATGACTGCCAAAAGCATTTGAGTATAAATAGTCCAGCACTGAGCTGTCTACTTCCAGATACATTGTAGTGTTATCTCCGTATCATTCCTACCGATATATTAGCACTGAAGTTAAGTATAGTAATATGCTTATAGGGCTAGCACCTGGATGGCAGAGGCAGCAGGTGAGGAATGTTTGAGACCCATCTAGGGCTATATAGCAAGACTCTTATCTCAAAAAAACAAAAATAGGGGCCGGAGAGATGGCTGGCTCTGTGGTTAAGAACACCTACCGTGCTCCCAGAGGACCCCGGCTTGGTTCCCAGCAC…	1777	1	0
chr19|4652647|4652763|+	chr19	4652647	4652763	0	+	4652647	4652647	0,0,0	1	116	0	ciRNA	Pcx	ENSMUST00000068004.13	6	chr19:4652647-4652785	GTAAGCAGGGCAGCACGTACGCCAAGGTCTCGGTGCCGGGCTGGCAGCCCCTGTGCTGGTCTCTGGGAAGTGTACAGAGGTGTCAGCAGAGGGCACAGAGCTGGCCCCATGTCTGC	116	1	0
chr19|53609019|53612019|+	chr19	53609019	53612019	0	+	53609019	53609019	0,0,0	5	118,176,81,165,122	0,1142,2015,2463,2878	circRNA	Smc3	ENSMUST00000025930.10	8,9,10,11,12	chr19:53607280-53609019|chr19:53612019-53613379	ATCAACCAAATGGCAACGGCACCAGATTCTCAGAGATTAAAGCTGTTGAGAGAAGTAGCTGGTACTAGAGTGTATGATGAACGGAAAGAAGAAAGCATCTCCCTGATGAAAGAAACAGAGGGCAAACGGGAAAAGATCAATGAGTTGTTGAAGTACATTGAAGAGCGCCTGCACACTCTAGAGGAGGAGAAGGAGGAGCTGGCCCAGTATCAGAAGTGGGATAAGATGAGGCGCGCCCTGGAGTACACCATCTACAACCAGGAGCTCAACGAGACGCGCGCTAAGCTCGACGAGCTTTCTGCTAAGCGAGAAACGAGTGGAGAGAAATCCAGACAACTAAGGGATGCCCAGCAGGATGCAAGAGACAAAATGGAGGATATTGAGCGCCAGGTTAGAGAA…	662	0	1
chr19|6392816|6393107|+	chr19	6392816	6393107	1	+	6392816	6392816	0,0,0	1	291	0	ciRNA	Map4k2	ENSMUST00000133696.8	5	chr19:6392816-6393133	GTCAGTACCCGGGGGACACTCAGGGACCATAGAACTGAGTGCTGGAGATCCCAGTCACTTTACTGTTTGAGCCTCAGTGTCCCCATTTAGAAGATGTAGCATTATTGCCTGCCAGTAGTTGGCTGTATGAGATTGGCTGGGGAGGGATCTGACATGGCATTGTTTTTAGAGATGGAAGGGTGGGGACCCCTCTCAGAAGAGGGGCCTGGCCTGGCTTGGTACAGTTGTGGCTGGACCCAAGCCCTACCTGGTATAGCCTGGGCCCTGGGGTGGGAGGTAAGTGAGGCCCTG	291	0	1
chr19|6960258|6962728|-	chr19	6960258	6962728	0	-	6960258	6960258	0,0,0	1	2470	0	ciRNA	Vegfb	ENSMUST00000130048.8	6	chr19:6960235-6962728	GTAAGGAGTCTGTGGGGTGGTGCTTGTGTGAGAAGGCCGCAAGGTTATGTCCTGGAGCAGGTCCAGATGAGCCTGCTAGTGGTGAAAAGACCAGGGATGGAGAAGCCAGCTGAATGTGTTAAGTCATTTACTGTGCATCTGCTGGTAACCAGATCATCAAAACCTCAGCTGAAGACTAGATGTGCAAGTCAGAGGGTGAGAGAGCTGATGCCACTCTTAGGAAAGGATGCTGAACCTGTGATAGGGGCACCAATCTAGCTAAGCAATCAACCATCTCCCGGAGTGGAACTAAAGAAGGCTTTTTCCAATCTGCAGAGCTTTATGTGATTGATATTTCTCCATTCTGCAGGCTCTGAGAGAGCAAAGATAATATGAGAGCCCCCATCTGCCTCTGCCTGG…	2470	0	1
chr19|8800167|8800670|+	chr19	8800167	8800670	0	+	8800167	8800167	0,0,0	2	136,77	0,426	circRNA	Hnrnpul2	ENSMUST00000096753.5	2,3	chr19:8798177-8800167|chr19:8800670-8800893	GAGATGACCAAGATAGTGAAAAGTCAAAACCAGCAGGCTCAGATGGTGAGCGGCGGGGGGTAAAGAGACAGCGGGATGAGAAGGATGAACATGGCCGAGCTTACTATGAATTCCGAGAGGAGGCTTACCACAGCCGCTCAAAGTCCCCACCACCTCCAGAAGAAGAAGCAAAAGATGAAGAGGAGGACCAGACGCTTGTGAACCTGGACACGT	213	1	0
chr19|8850877|8851210|+	chr19	8850877	8851210	0	+	8850877	8850877	0,0,0	2	192,52	0,281	circRNA	Ubxn1	ENSMUST00000166407.9	6,7	chr19:8849651-8850877|chr19:8851210-8851502	AATGTTGGAACTTGTGGCACAAAAGCAGCGGGAACGTGAAGAAAGAGAGGAGCGAGAAGCTTTAGAACGAGAAAAGCAGCGGAGGAGACAAGGGCAAGAGCTGTCAGTTGCACGACAGAAACTGCAGGAAGATGAGATGCGCCGGGCTGCGGAGGAGCGCAGGAGGGAAAAGGCTGAAGAGTTAGCTGCCAGACAAAGGGTTCGAGAAAAAATTGAAAGGGACAAAGCAGAGAGAGCCAAGAAG	244	1	0
chr2|119531598|119536124|+	chr2	119531598	119536124	0	+	119531598	119531598	0,0,0	2	148,205	0,4321	circRNA	Rtf1	ENSMUST00000028767.9	3,4	chr2:119522707-119531598|chr2:119536124-119541445	TGGACATTTGGGAGCAATAAAAATAAGAAGAAAGGAAAAACCAGAAAAGTAGAGAAGAAAGGAGCCATGAAGAAGCAAGCCAACAAAGCTGCCTCCTCGGGCAGCTCAGACAGAGACAGCTCAGCTGAGAGCTCTGCCCCTGAGGAAGGTGAAGTGTCAGATTCTGAGAGCAGCAGCTCCTCTTCCAGTTCAGATTCAGACTCCTCGTCAGAAGATGAAGAATTCCATGATGGCTATGGAGAGGATCTTATGGGAGATGAGGAAGATAGGGCCCGACTGGAGCAGATGACGGAGAAGGAGAGGGAGCAGGAGCTCTTCAACCGCATAGAGAAGAGAGAGGTGTTGAAAAGAAG	353	1	0
chr2|119595108|119595219|-	chr2	119595108	119595219	1	-	119595108	119595108	0,0,0	1	111	0	ciRNA	Rpap1	ENSMUST00000110793.8	24	chr2:119595084-119595219	GTAAGTCACCTCTCTATGTTCAGAGGGAAGGAGGGAGCTGGTGGACCAGTTGGGGATGGGCTGAGGGTTAAGTGAGTCCCTGGGTGGGTACCAGTCCTCGGCTTTGTGTCA	111	1	0
chr2|121193581|121193956|+	chr2	121193581	121193956	1	+	121193581	121193581	0,0,0	1	375	0	ciRNA	Ckmt1	ENSMUST00000078222.9	9	chr2:121193581-121193978	GTGAGGTCTTATGAATCAGGTTAAGAGGTTGAGATAAGGCAGTGAGTGAGCCTCAGGAACATAATAGAATCTGAAGCAATGGTCAGGTTGAGTGGGGAGGGAAGAGAAAACGAGTTTTCAGAGATGGAAGAGCTAAAGAAACTCAGGTCAGGCAAGGTGGTCTGTGCTTTTAATACCAGCAGAAGCAAGACAGATCTCTGTGAGTCTCAGGCCAGCCAGGGCTACATAATGAGATCCTGTCACAAAAACTGAAAAAAGAAAAAGAAGGAAAGGAAGGAAGGAGGGAAGGAAGGAAGGGAGAGAGAGAGAGAGAGGGAGGGAGAGAGAGGGAGAGAGAGAGAGATTAAGAGAAGCTCGGGTACACCGGGAAGCAGG	375	0	1
chr2|121871636|121872154|+	chr2	121871636	121872154	0	+	121871636	121871636	0,0,0	2	55,92	0,426	circRNA	Eif3j1	ENSMUST00000028668.8	3,4	chr2:121859392-121871636|chr2:121872154-121877916	GATAACTGGGATGATGATGATGATGAAAATAAAGAGGAAGCAGAAGTCAAACCAGAAGTAAAAATTTCAGAGAAGAAAAAAATAGCAGAAAAGATAAAAGAGAAAGAACGGCAGCAGAAGAAAAGGCAAGAAGAAATTAAAAAGAGG	147	1	0
chr2|124958584|124958793|-	chr2	124958584	124958793	0	-	124958584	124958584	0,0,0	1	209	0	circRNA	Myef2	ENSMUST00000110501.8	2	chr2:124957410-124958584|chr2:124958793-124965304	GGAGAATGATGAGTCAGTGAAGGAAGAAAAATCTGATTTAAAAGAAAAGTCTACAGGAAATAAGAAGGCCAATCGGTTCCATCCTTATTCAAAAGATAAGAATTCGGGCACTGGAGAAAAGAAAGGTCCAAATCGGAACAGAGTGTTCATTAGCAACATACCCTATGACATGAAGTGGCAGGCTATTAAAGATTTGATGAGAGAAAAAG	209	0	1
chr2|130119890|130120032|+	chr2	130119890	130120032	0	+	130119890	130119890	0,0,0	1	142	0	ciRNA	Nop56	ENSMUST00000103198.11	10	chr2:130119890-130120075	GTCAGTGTGTGCTTGGTTGTGGTAGCTGAGTGCCAGAAAGACTGTTGGAAAGGATGAACGAACTTGGCCTGACCTTCAGAAATGGAGGCAATACAACTGATTTAATGAGCCTGATCCAGCAAGACTAGGAGTGTTGTGGCAA	142	0	1
chr2|135749418|135752164|+	chr2	135749418	135752164	0	+	135749418	135749418	0,0,0	3	81,60,144	0,851,2602	circRNA	Plcb4	ENSMUST00000134310.8	4,5,6	chr2:135719401-135749418|chr2:135752164-135771874	GAATCTTTTGTGTTTGAGCCCAACTGCCTCTTCAAAGTAGATGAATTCGGCTTCTTCCTGACGTGGAAGAGTGAAGGCAAGGAAGGACAAGTGCTAGAATGTTCCCTCATCAACAGTATTCGCCAAGCAGCCATACCAAAGGATCCCAAAATCCTGGCTGCTCTCGAAGCTGTTGGAAAATCTGAAAATGATCTGGAAGGGCGGATATTGTGTGTCTGCAGCGGCACGGATCTGGTGAATATCGGCTTCACTTACATGGTGGCTGAAAATCCAGAAGTAACTAAG	285	1	0
chr2|143791698|143792347|-	chr2	143791698	143792347	0	-	143791698	143791698	0,0,0	1	649	0	ciRNA	Rrbp1	ENSMUST00000154649.8	2	chr2:143791675-143792347	GTTAGGGTGATAAGCTGGTCCTCACCCCTAACATCACATGGTGCTCAGGGGTGGGCAGCCTATGTGCTGATTAAACTGAGTGCAGGTACTTCAGTCCCCACTGCTAGCCACCTCCTCATCCCGTGTGATCTGGGTGAGAGGACCCAGAATGGAAGGGTGTAGAGCTAAGGGCGGGTGGCTAGGGCCCTTGGCCCTTACTACACAAGGAAGGGACTTTTGGACCTGTGTGTAGCTTGGGTTTGGGTAGCCACAGAGGAGATTTGTCTTTAGCTGTGGCCCTTTACTGGGGCATTGCTAGCCGGACATCTGTCTTCCAGAGTTTTGACCAAAAGATCAGTTACCAAGAGCAATTGGCAAGAGGCAGGGACCTATCATTGGGCTCCCATTGTAGACCATGTC…	649	1	0
chr2|152152447|152153213|+	chr2	152152447	152153213	0	+	152152447	152152447	0,0,0	1	766	0	ciRNA	Tbc1d20	ENSMUST00000028963.14	6	chr2:152152447-152153236	GTAGGTACACACTGGGAGGCAGTGACTAGGTGCACTGTAAACCCATCCAACTTGATCCGTGATCTTGAAGGGGATGGTAGAACCTAGGCTGGTGGCCCATTCCCTAGTCTGAAAAGTGTTAGGAAATGTTATTAAGCAGCTGTCCTCACTTAGAGACTTGAGACCCTTCAAAGCACCAGAGTGCCATGTAACTGTCAGTGACTACTGTTACCTCCTGGAACTCTAGCTAGTAGACATCATTAAGGGCACAGCCGGTGGGTCAATGTGCCTGCCAGAGGCAGGCCTGGTGATAGGCTTAAAAGAGTAGCTCTTGGAAGAGTGTGGGGTTCATGCCCAAAAGGGCTGAGTGGAGAGTGGCCCTTTAGCAGCTTTAAACATTAGCTGTGCTGTCAGGAGGAT…	766	0	1
chr2|154726230|154730280|-	chr2	154726230	154730280	0	-	154726230	154726230	0,0,0	3	136,104,178	0,3393,3872	circRNA	Eif2s2	ENSMUST00000099173.11	4,3,2	chr2:154720484-154726230|chr2:154730280-154734609	ATGATTTTTGATCCTACTATGAGCAAAAAGAAAAAGAAGAAGAAGAAGCCTTTTATGTTAGATGAAGAAGGTGATGCCCAGACAGAAGAAACCCAGCCCTCAGAGACAAAAGAAGTGGAGCCAGAACCAACTGAAGAAAAAGACGTGGACGCTGATGAGGAAGACAGTAGGAAGAAAGATGCTTCTGATGACTTAGATGATTTGAACTTCTTTAATCAAAAGAAAAAGAAGAAAAAGACAAAAAAGATATTTGACATTGATGAAGCTGAAGAAGCTATAAAGGATGTTAAGATTGAGAGTGATGCTCAAGAGCCAGCCGAGCCAGAGGATGACCTTGACATTATGCTTGGCAACAAAAAAAAGAAAAAGAAGAATGTTAAATTCCCAGAAGAAGATGAA…	418	1	0
chr2|155405657|155406679|-	chr2	155405657	155406679	1	-	155405657	155405657	0,0,0	1	1022	0	ciRNA	Gss	ENSMUST00000079691.13	12	chr2:155405639-155406679	GTAAGCCAGTCAGGAACAGCTACTTCTACTACATCCCTACAAGAGTGCCAATCGAGAAAGCACAGACTGAACCGTGGACAGAGCCATGAGCCCCAGGTTCAGTTTCAGCTCTAGCTTTATTACCTGTTTCCTTGCCTGTTGAATAAGGCCAAGGATCCAAGACTTACCCAGCCCACAGCACGAACAGCGAATCCTGGAAGAGACATGCATTATAACAGTAAAGGAAATTCCATGTAGTACCAAGATGACTGAGAAAAGATGGTTGGGAATCCAGGTCAAGTATGAAAGTCTGAGCCCAGCTCTAAAACCAATAGGGATTCCAGAGACAGAGGAGAGAGAGGAGAGTAGTTAATGGCTTTGAAATGCTGAGTAGCTTCTGGATTTAGATTTGAATATTAA…	1022	1	0
chr2|160512019|160512122|+	chr2	160512019	160512122	0	+	160512019	160512019	0,0,0	1	103	0	circRNA	Top1	ENSMUST00000109468.3	3	chr2:160488552-160512019|chr2:160512122-160524570	ATTCTCACAAACACAAAGATAAACACAAAGATCGAGAACACCGGCATAAGGAGCACAAGAAGGATAAGGATAAGGACCGGGAAAAGTCTAAGCATAGCAACAG	103	1	0
chr2|160512019|160526423|+	chr2	160512019	160526423	0	+	160512019	160512019	0,0,0	3	103,124,56	0,12551,14348	circRNA	Top1	ENSMUST00000109468.3	3,4,5	chr2:160488552-160512019|chr2:160526423-160529567	ATTCTCACAAACACAAAGATAAACACAAAGATCGAGAACACCGGCATAAGGAGCACAAGAAGGATAAGGATAAGGACCGGGAAAAGTCTAAGCATAGCAACAGTGAACATAAAGATTCTGAAAAGAAACACAAAGAGAAAGAGAAAACCAAACACAAAGATGGCAGCTCAGAAAAACATAAAGACAAACATAAAGACAGAGACAAGGAAAGACGAAAGGAGGAAAAGATTAGAGCTGCTGGGGATGCAAAAATAAAGAAGGAAAAGGAAAATGGCTTCTCTAG	283	0	1
chr2|160524570|160526423|+	chr2	160524570	160526423	0	+	160524570	160524570	0,0,0	2	124,56	0,1797	circRNA	Top1	ENSMUST00000109468.3	4,5	chr2:160512122-160524570|chr2:160526423-160529567	TGAACATAAAGATTCTGAAAAGAAACACAAAGAGAAAGAGAAAACCAAACACAAAGATGGCAGCTCAGAAAAACATAAAGACAAACATAAAGACAGAGACAAGGAAAGACGAAAGGAGGAAAAGATTAGAGCTGCTGGGGATGCAAAAATAAAGAAGGAAAAGGAAAATGGCTTCTCTAG	180	1	0
chr2|160532196|160535722|+	chr2	160532196	160535722	0	+	160532196	160532196	0,0,0	2	76,107	0,3419	circRNA	Top1	ENSMUST00000109468.3	7,8	chr2:160529663-160532196|chr2:160535722-160540043	TGCTGATTATAAACCTAAGAAAATTAAGACAGAAGATATCAAGAAGGAGAAGAAAAGAAAATCAGAAGAGGAAGAGGATGGTAAACTTAAAAAGCCCAAGAATAAAGATAAAGATAAAAAAGTTGCTGAGCCAGATAATAAGAAAAAGAAGCCGAAAAAGGAAGAGGAACAGAAGTGGAAATG	183	1	0
chr2|160592882|160594494|+	chr2	160592882	160594494	0	+	160592882	160592882	0,0,0	8	85,84,35,73,102,119,86,121	0,180,473,670,821,1125,1332,1491	circRNA	Plcg1	ENSMUST00000151590.8	6,7,8,9,10,11,12,13	chr2:160590249-160592882|chr2:160594494-160595104	TATATCAGCCAAGGACTTGAAGAACATGCTGTCTCAGGTCAACTACCGAGTCCCCAATATGCGCTTCCTCCGAGAGCGGCTGACGGACCTTGAACAGCGCAGCGGGGACATCACCTACGGGCAGTTTGCTCAGCTGTACCGCAGCCTCATGTACAGCGCCCAGAAGACGATGGACCTTCCCTTCTTGGAAACCAACGCTTTGAGGACTGGAGAGCGTCCGGAGCATTGCCAGGTGTCCCTTTCTGAGTTCCAGCAGTTCCTCCTTGAATACCAGGGGGAGCTGTGGGCTGTCGACCGGCTCCAGGTGCAGGAATTCATGCTCAGCTTCCTTCGAGACCCCTTGCGAGAGATTGAGGAGCCATACTTCTTCTTGGATGAGCTTGTCACCTTCCTGTTCTC…	705	1	0
chr2|164677641|164678322|+	chr2	164677641	164678322	0	+	164677641	164677641	0,0,0	1	681	0	ciRNA	Ctsa	ENSMUST00000103093.10	7	chr2:164677641-164678346	GTAAAGGAAGAGGGACCGTTGGGCAATGTCTAAGGCGGGGCAGGTCATACGATCTCAGCACAGGATTCCCACTCTGGTTTATGTGTAGGCCGGAGCTGGAATTGACCAAAGGGCTTGATGCTTTAAAGGCCAAGCCTAGGGTTTAAAGAAACTAAGGCAGCTAGACATGGTGATACACACCTGTAACCTGGCACTTGAAAACGGGCAGAAGAATCCTGACTTTTAGGCTAGCCTGTGCTACATAGTGAGTTTAGTATTTGAGCCCAGGTTATGTAAAAAAAAAAACTCTCAAGAACATTTTTTTTCTACTTTTTAAAAAAGGCACTGGGAGGGCTGGCGAGATGGCTTAGTGGTTAAGAGCACCCGACTGCTCTTCTGAAGGTCCAGAGTTCAAATCCC…	681	0	1
chr2|164680869|164681052|+	chr2	164680869	164681052	0	+	164680869	164680869	0,0,0	1	183	0	ciRNA	Ctsa	ENSMUST00000103093.10	14	chr2:164680869-164681070	GTAGGACTTTGTGCCTAGTGAGGGACAGCCGGGGCCAGAGCGGGGGAGTGGTGTGACTTCCCCGTCTCTCTCTGATGATTCTGGGTCACCCTTGATGCATTGGGCGAGCTTGCAGGGTGAGGAGGTGAAGAAGGAAGCGGCTGGAAGTGAGGGGTGATGCATGTTGGGGATCCAGATCTCTCA	183	1	0
chr2|18106268|18151683|+	chr2	18106268	18151683	0	+	18106268	18106268	0,0,0	6	55,110,104,94,96,96	0,8324,20787,22261,24676,45319	circRNA	Mllt10	ENSMUST00000028076.15	4,5,6,7,8,9	chr2:18076015-18106268|chr2:18151683-18164266	AGATGTGAGCTGTGTCCCCATAAAGATGGAGCTTTAAAAAGAACAGATAATGGGGGTTGGGCTCATGTGGTTTGTGCCCTCTATATTCCAGAGGTACAATTTGCCAATGTTTCTACAATGGAGCCAATCGTTTTACAGTCTGTCCCACATGATCGTTATAATAAGACTTGCTATATATGTGATGAACAAGGACGAGAAAGCAAAGCAGCCACTGGTGCTTGCATGACATGTAATAAACATGGATGTCGACAGGCTTTCCATGTAACATGTGCTCAGTTTGCCGGGCTGCTTTGTGAAGAAGAAGGGAATGGCGCAGACAATGTTCAATACTGTGGCTACTGTAAATACCACTTTAGTAAGCTGAAAAAGAGCAAACGGGGATCTAATAGGTCATATGAG…	555	1	0
chr2|18289433|18321811|-	chr2	18289433	18321811	0	-	18289433	18289433	0,0,0	7	164,91,94,98,166,47,102	0,9331,22350,23292,24161,31735,32276	circRNA	Dnajc1	ENSMUST00000091418.12	8,7,6,5,4,3,2	chr2:18236634-18289433|chr2:18321811-18397101	GATGCTTCATCTGCAGACATCAGAAAAGCATATCGTAAGCTTTCACTAACCTTACATCCAGACAAGAATAAAGATGAAAATGCAGAAACTCAATTTAGACAATTGGTGGCCATTTATGAAGTTTTAAAGGATGATGAAAGAAGGCAGAGGTATGATGATGTTCTGATCAATGGACTTCCAGATTGGCGACAGCCTGTATTCTACTACAGGCGAGTGAGAAAAATGAGCAATGCTGAGCTGGCTTTGCTCTTGTTCATTATTCTCACAGTGGGTCACTATGCTGTGGTTTGGTCCATCTACCTGGAAAAGCAACTGGATGAACTGCTTGGTAGAAAAAAGAGAGAAAGGAAGAAGAAGACAGGAAGCAAGAGTGTGGACGCAGCAAAACTTGGTGCTTCT…	762	0	1
chr2|26801583|26802013|+	chr2	26801583	26802013	1	+	26801583	26801583	0,0,0	1	430	0	ciRNA	Rpl7a	ENSMUST00000102898.5	3	chr2:26801583-26802030	GTGAGGTTCCGGGCCCCAGAGCCAGAAACTGGCCCCGAGTTTGCCCTTACTGCAGTGCATGGCCACACTAATACAGCTATGAAGAGAGAGGTGGAAGGGGGTCCCCAGTCCCTCCACCTGGAATGGGCGGGATTTGGTGAGGAAGCAGTTGAGGAAGGATCCCCGTGTTGACCTCCTGCCGTCTCATCAGTGTACCACAATAGGGTGGTTTTGTTGGGGGATCAGGGTCTCTAGTTGTGGAGCTCAGCATTGCTGCCTGTTTCATGAGTGCTGGTATTAATGGCATGAGCCACAGCCATTCAGGGCTAGGAGGTCAGACACAACTTTTCAATGCCAGGTTAAGTGACAGGTTAGAATTGGGCCTGGGCGTGAGATTGCTGGCCAAGTAATAGCCCCAGC…	430	1	0
chr2|26809370|26809722|+	chr2	26809370	26809722	0	+	26809370	26809370	0,0,0	1	352	0	ciRNA	Surf2	ENSMUST00000015017.8	5	chr2:26809370-26809738	GTGAGTGGTGGGCTGCAGAGTGCTGAGGGTAGGGGGCTACTCAGCAAATTCTGCAAGTGCACTTGTCGGGTAGCAGCCTAAAATATGGAAGCCAAGGCCACTTTAGAAGGTCTGCAGGAGTAAGTCCTGACTGCTCAGGAACTTCACTGCTGGGTACTCCCTCTCTATGGGACAGGACTGAGTATTCTGTCAGAGAGGAGCAAGGTAGACAAAGTCTCTAGTCACCTGTGTTGCCCTCTCCCAGGCCCCACACTGACCCAGCAATAGAAGTGTTGAGAAGGCAGACTTAAGGCTCTTCCGGCTTAGACACACAGTGCCTTTCCCTGTGAACCTGCAGAGGCCCTGGTCAGCA	352	0	1
chr2|27342844|27343086|-	chr2	27342844	27343086	0	-	27342844	27342844	0,0,0	1	242	0	circRNA	Brd3	ENSMUST00000028282.15	9	chr2:27340561-27342844|chr2:27343086-27344324	CTGAAGGCCGTGCACGAACAGCTGGCTGCCTTGTCTCAGGCCCCAGTGAACAAACCAAAGAAGAAGAAAGAGAAGAAGGAAAAGGAAAAGAAGAAGAAAGACAAGGACAAAGACAAAGAGAAGGAGAAGCACAAGGCCAAGTCTGAGGAGGAGAAGAAGGCCAAGGCAGCCCCAGCAGCCAAGCAGGCCCAGCAGAAAAAGGCTCCCACCAAGAAGGCCAACAGCACAACCACAGCCAGCAG	242	1	0
chr2|27342844|27344516|-	chr2	27342844	27344516	0	-	27342844	27342844	0,0,0	2	242,192	0,1480	circRNA	Brd3	ENSMUST00000028282.15	9,8	chr2:27340561-27342844|chr2:27344516-27346920	GATGTGTTTGAGATGAGGTTTGCCAAGATGCCCGATGAGCCCATGGAGGCGCCTGCGCTGCCCGCTCCCACGGCCCCCATCGTGAGCAAGGGGGCTGAGAGCAGCCGCAGTAGTGAGGAGAGCTCTTCAGATTCAGGCAGCTCAGACTCAGAAGAGGAGCGAGCCACTCGGCTGGCTGAGCTGCAGGAGCAGCTGAAGGCCGTGCACGAACAGCTGGCTGCCTTGTCTCAGGCCCCAGTGAACAAACCAAAGAAGAAGAAAGAGAAGAAGGAAAAGGAAAAGAAGAAGAAAGACAAGGACAAAGACAAAGAGAAGGAGAAGCACAAGGCCAAGTCTGAGGAGGAGAAGAAGGCCAAGGCAGCCCCAGCAGCCAAGCAGGCCCAGCAGAAAAAGGCTCCC…	434	1	0
chr2|28358371|28358814|+	chr2	28358371	28358814	0	+	28358371	28358371	0,0,0	1	443	0	ciRNA	Mrps2	ENSMUST00000038600.4	2	chr2:28358371-28358832	GTAAAGATCAGCGGGTGGAGCTGGGCCGGGGCGCGGAATCGTGGAGAGGTTGTCATTGCAGGGTCCCCAAAGGAACCCAGTACCAATCTAAGTGTGGTGGGAGGGAGATAGAACCCCTGTGGCCTGGTAGCTCTCGAAACCCGTGAAGACTTACTTTTGTATCTGTCCATCTTGCTGGTCTTCTGGAGGGGCGTTTAAGGCACCCGAAGTCAACGAGGCCCCTGGTTCGTTTTCCTCTTACATCTGTGGAGATTAAGGGAAGAGGACTTGGCCAGGTTTTCCCCGCACACAGTCACTTTAGACCTTGACACTAGTCCCTCGGTGTTGCAAAAATGCCCCTGTGTCTTCCAGATCTTTCCTGGCGTTTCCTCACAGCTTTGAGTTTCCCACTCCCAGGAG…	443	0	1
chr2|29828617|29829135|+	chr2	29828617	29829135	0	+	29828617	29828617	0,0,0	1	518	0	ciRNA	Gle1	ENSMUST00000019859.9	3	chr2:29828617-29829146	GTAAGTGAGAGCAGGGGACGGGGCTTGACACTACAGAGCCACTTTGTGGGAGATTCTCTGGGGAGGATACTAACTGTATGCTAATCATGATTTGCCACCCACTGACAGCTCACTTGGGGAGGTAGTGTGACAGTGAACTCTAACTGAAGTCTGCTTCTATTTTCTGACAGGTAGAAGTTTAAGGTCAACCTTAGCTATAGAACAAGTTTGAGACCAGCACGGGATACATGAAATCCTGTCTCTAAAAAAGATAGAAAGAAAAAGAATAAAAATAAAAACTAACTATAAAGTGTTTTTTTAGAAAAATAAAATATATGGTAAGCAACTTGTGTTACAAAAAAAAAAAAAAAAAAGATAGGAAGACAAAAAAAATTTCAAGGACAAGTCAGTGCTTGAATA…	518	0	1
chr2|29897597|29897833|+	chr2	29897597	29897833	0	+	29897597	29897597	0,0,0	1	236	0	ciRNA	Sptan1	ENSMUST00000113719.9	28	chr2:29897597-29897854	GTGAGGGTACCAAGCATTAGCTGGGACAGGAGGAAATAAGAACTTTGCCCCTTGTAGACGAGGCTTGCTGAGTGGGACCTCAGCATAAGTAGCTATGCCTTACTGATGTTTGGGCTCTTAACATCAAAGCCATGTAAGAACAGTGGATGTTGTTAATCCTGTTGGGAGTGAATGTGTGCAACTACGACAGATATGCATATGCCAGCCCTGGGACAAGGCAGTGGTGCTTGTCACTC	236	1	0
chr2|30025564|30026625|+	chr2	30025564	30026625	0	+	30025564	30025564	0,0,0	1	1061	0	ciRNA	Tbc1d13	ENSMUST00000136183.8	3	chr2:30025564-30026684	GTAAGTGAGGACGATGCAGCTAATCCTCCATCCTTACTGGAGCTAAACTGGGAATTGAATGAAATGGTGGTTGTCTGGCACAGAGCCCTCAACAGGACCAATGTGGGGAAGCCACAGAGCCATTGCTTATGTCTAGCACAGGACACAGACACAGGGGCATCAACAAATAGATAAGCTTTTGCCTGCCTGAGAACTTAAAGTCATACTCAGGTCTTTATGTAATTCCAGTTTCTATGGGTGCTATGGAGAAACCAGAGAGCCATTGTTTATAAGCAGCACCGCGACATTAATGCCTGCCCAGCATAGTGATTCACACCTTTAATCCTAGAGCAAGAGGTAAAGGCAGGTGAATCTTTGTGAGTTCAAGGCCAGCCTGGTGGTCTACATAGTGAGTTCTAG…	1061	1	0
chr2|3305848|3317285|+	chr2	3305848	3317285	0	+	3305848	3305848	0,0,0	9	136,43,50,145,119,92,117,171,109	0,585,2171,4655,7644,7850,8049,9882,11328	circRNA	Nmt2	ENSMUST00000081932.13	2,3,4,5,6,7,8,9,10	chr2:3285443-3305848|chr2:3317285-3323607	AAGCCCTGGAGGGGATTTGGGAGCAAAAAAGAAAAAGAAGAAACAAAAGAGAAAAAAGGAGAAGCCAAATTCTGGGGGTACCAAGTCCGACTCTGCATCTGACTCCCAGGAGATTAAGATTCAGCAGTCTTCTAAACACAACGCCATCTGGCAGCAGATTTCAGCAGGAGCAGCCATGGGTGGTGATACTATGGAAGGTGAATGGATAGATTTAAGAATGTATCATAAGAATCCCACCATCCCTATTCAGAAGCTACAAGACATCCAGAGAGCAATGGAGCTGCTGTCTGCATGCCAAGGCCCAGCCAGGAACATTGATGAGGCCACAAAACGCAGATACCAGTTTTGGGACACACAGCCAGTGCCCAAATTGAATGAAGTCATAACATCTCATGGTGC…	982	0	1
chr2|38894902|38895095|-	chr2	38894902	38895095	0	-	38894902	38894902	0,0,0	1	193	0	ciRNA	Rpl35	ENSMUST00000080861.6	1	chr2:38894880-38895095	GTGAGGCTGCGGGAATCGGGTGCCATCGGTCGCCGGGGACACGTGGGGACAGTGGCGCGGGGCGCGGGGCGGACGGGGGGAACTCAGAGAGCAGCGGGGGCCGGCTCAGGCTGCCCGCCCTCGCTTACGCCGCGGCCTCTGGCGCACCGTCCCTCCTGGGTCGGCCGGGGACGAAGCGGGAGCTCCGTGACCC	193	1	0
chr2|59762448|59767095|-	chr2	59762448	59767095	0	-	59762448	59762448	0,0,0	4	66,45,66,66	0,1566,3110,4581	circRNA	Baz2b	ENSMUST00000112550.8	18,17,16,15	chr2:59756504-59762448|chr2:59767095-59773105	GAAAAAATTAAGAGAATACAGCAAATCAGAATGGAGAAAGAACTGAGAGCTCAGCAGATTCTCGAGGCTAAAAAGAAAAAGAAGGAAGAAGCGGCAAATGCCAAATTATTGGAGGCCGAGAAACGAACCAAGGAGAAAGAACTGAGAAGACAGCAGGCTGTCCTTCTGAAACACCAGGAACGGGAGCGAAGGCGGCAGCATGTGATGCTTATGAAAGCTATGGAAGCTCGTAAAAAAGCAGAA	243	1	0
chr2|70600347|70617339|-	chr2	70600347	70617339	0	-	70600347	70600347	0,0,0	2	72,119	0,16873	circRNA	Tlk1	ENSMUST00000135128.8	3,2	chr2:70599274-70600347|chr2:70617339-70655536	GTGCAATGGATGAGCTTCACAGTCTGGACCCAAGAAGGCAAGAATTATTGGAAGCAAGATTTACTGGAGTTGCTACTGGGAGTACTGGGAGTACTGGGAGTTGCAGTGTTGGAGCAAAAGCTTCAACAAATAATGAAAGTTCTAATCACAGTTTTGGAAGCTTAGGATCTCTAAGTGACAAAGAATCAGAG	191	1	0
chr2|90973456|90973866|-	chr2	90973456	90973866	0	-	90973456	90973456	0,0,0	1	410	0	ciRNA	Madd	ENSMUST00000111373.8	27	chr2:90973432-90973866	GTACTCAGGGTCTGTGTTTGGGCTGGGGATTGGATAGGTATTTAAGAATTCCTCACTGGGGGGCTGGTGAGATGGCTCAGCGGTTTGGAGTGCCGACTGCTCTTCCAAAGTTCCTGAGTTCAAATCCCAGCAACCACATGGTGGCTCACAACCATCTGTAATGAGATCTGACGCCCTCTTCTGGTGCATCTGAAGACAGCTACAGTGTACTTATATATAATAAATAAATCTTTAAAAAAAAAAAAAAAAAAAGAATTCCTCACTGGGAAGTTACAATTCCAAAATCCACAGCTAGAGCCAGAGCTGGCCTCTAGCTCTCATGTGGAATGCTCACCCTGGCTCTGAGACAGTAGTAGCCTTTGGAAGCTCTAGAACAGGGGAAATGGCAGCTTGGCAGGG…	410	1	0
chr3|100551856|100563590|-	chr3	100551856	100563590	0	-	100551856	100551856	0,0,0	4	81,119,97,256	0,2451,7998,11478	circRNA	Man1a2	ENSMUST00000008907.14	5,4,3,2	chr3:100539914-100551856|chr3:100563590-100591876	GGAAGAAGAAGAGCGTCTGAGAAATAAGATTAGAGCTGACCATGAGAAAGCCCTGGAAGAAGCAAAAGAAAAATTAAGAAAGTCAAGAGAGGAAATCCGTGCAGAAATTCAGACAGAGAAAAACAAAGTAGCCCAAGCAATGAAGACAAAAGAGACCAGGGTACTGCCGCCTGTCCCTGTCCCACAACGTGTAGGGGTCAGTGGTGGGGATCCAGAAGACATGGAGATCAAGAAGAAAAGAGACAAAATTAAAGAGATGATGAAACATGCCTGGGATAATTACAGAACATACGGATGGGGACATAATGAACTAAGGCCTATTGCAAGGAAAGGCCATTCCACTAACATATTCGGAAGCTCACAGATGGGTGCCACCATAGTGGATGCTTTGGATACCCT…	553	0	1
chr3|109535346|109571749|+	chr3	109535346	109571749	0	+	109535346	109535346	0,0,0	6	137,66,35,117,88,130	0,19641,23755,29211,29891,36273	circRNA	Vav3	ENSMUST00000046864.14	20,21,22,23,24,25	chr3:109485680-109535346|chr3:109571749-109590121	GTTTGCCGAAGATGCAGGTCATTAGGAACTACACTGGCACCCCGGCCCCAGGGCTTCATGAAGGACCACCATTGCATATCCAGGCAGGCGACACTGTTGAACTTCTGAGAGGAGATGCACACAGTGTGTTCTGGCAGGGACGAAACTTAGCTTCAGGAGAGGTTGGATTTTTCCCAAGTGATGCTGTCAAACCCTCTCCATGTGTACCTAAACCAGTAGATTATTCTTGCCAACCCTGGTATGCTGGCCCAATGGAAAGATTGCAGGCAGAAACTGAACTTATTAACAGGGTGAATAGTACTTACCTTGTAAGGCACAGGACCAAAGAATCTGGAGAATATGCAATTAGCATTAAGTACAATAATGAAGCAAAACACATCAAGATTTTAACAAGAGATG…	573	0	1
chr3|135361260|135375100|-	chr3	135361260	135375100	0	-	135361260	135361260	0,0,0	5	99,38,79,40,70	0,3528,7415,12253,13770	circRNA	Nfkb1	ENSMUST00000029812.14	6,5,4,3,2	chr3:135332504-135361260|chr3:135375100-135396883	GTACCCTCAGAGGCCAGAAGAGGGTGTCAGAGCCCTTGTAACTGGAGTTTGACGGTCGTGAGCTGCGCATCTTCACCATGGCAGACGATGATCCCTACGGAACTGGGCAAATGTTTCATTTGAACACTGCTTTGACTCACTCAATATTTAATGCAGAATTATATTCACCAGAAATACCACTGTCAACAGATGGCCCATACCTTCAAATATTAGAGCAACCAAAACAGAGGGGATTTCGATTCCGCTATGTGTGTGAAGGCCCATCACACGGAGGGCTTCCGGGAGCCTCTAGTGAGAAGAACAAGAAATCCTACCCACAGGTCAAA	326	0	1
chr3|27674753|27697238|-	chr3	27674753	27697238	0	-	27674753	27674753	0,0,0	2	76,139	0,22346	circRNA	Fndc3b	ENSMUST00000195008.6	4,3	chr3:27610345-27674753|chr3:27697238-27736886	GTAGCAGGTTGAGGGCAATTCTCCATGAATGTACGTCACCATGATGATGACCGACCAGATCCCCCTGGAATTGCCACCTCTGCTCAATGGGGAGGTGGCCATGATGCCCCACTTGGTGAACGGAGAAGCAGCTCAGCAGGTCATTCTTGTCCAAGTGAACCCAGGTGAGACCTTTACCATCAGAGCCGAGGATGGGACACTTCAGTGCATCCAAG	215	1	0
chr3|51762919|51764497|-	chr3	51762919	51764497	0	-	51762919	51762919	0,0,0	1	1578	0	circRNA	Maml3	ENSMUST00000121440.4	2	chr3:51605264-51762919|chr3:51764497-52011099	CTGCAAGAGACTGTGAAGAGGAAGTTGGAAGGGGCCCGATCGCCACTAAATGGGGACCAGCAGAATGGCGCTTGCGACGGGAGCTTCTCTCCCACAAGCAAGCGCATCCGAAAGGATCTTGGCACGGGGCTGGAAGCCATCAACAATTTGCCCAACAACATGCCCCTGACGTCAGCATCTCCCCTTCACCAACTTGACCTCAAGCCTTCTTTGCCCTTGCAGAACAGCGCTGCTCACACCCCTGGGCTTCTGGAAGATCTGAGTAAGAACGGCAGGCTCCCTGTCAATGGCTGTGGGGATCTGGAGGATAGCTTTGCTATCTTACAGAACAAGGACCTCAAACAGGAGCCTCTTGACGACCCTGCCTGCATAGACACATCGGAGACGTCCCTTTCTAAT…	1578	0	1
chr3|66901849|66903923|+	chr3	66901849	66903923	0	+	66901849	66901849	0,0,0	2	196,126	0,1948	circRNA	Rsrc1	ENSMUST00000162036.8	2,3	chr3:66888875-66901849|chr3:66903923-66989868	AAATGGGACGCCGGTCTTCAGACACTGAAGAGGAAAGCAGAAGCAAGAGGAAAAAGAAACACCGGAGGCGCTCGTCTTCAAGCAGCTCTTCAGACAGCAGGACATACAGCCGCAAGAAGGGCGGGAGGAGGCCGAGGTCCGACTCAAGGTCCTGGTCTAGAGACCGCCAGCTTCGCTCGCATTCTTATGAGAGAAGACGCAGGCGCAGATCAAGCAGCAGCTCTTCTTATGGCTCCAGAAGGAAAAGAAGTCGCAGTCGTTCCAGGGGCCGAGGGAAACCCTATAGAGTTCAAAGGTCTCGGTCAAAAAGCAGAACCAGAAG	322	0	1
chr3|66901849|66990042|+	chr3	66901849	66990042	0	+	66901849	66901849	0,0,0	3	196,126,174	0,1948,88019	circRNA	Rsrc1	ENSMUST00000162036.8	2,3,4	chr3:66888875-66901849|chr3:66990042-67088161	AAATGGGACGCCGGTCTTCAGACACTGAAGAGGAAAGCAGAAGCAAGAGGAAAAAGAAACACCGGAGGCGCTCGTCTTCAAGCAGCTCTTCAGACAGCAGGACATACAGCCGCAAGAAGGGCGGGAGGAGGCCGAGGTCCGACTCAAGGTCCTGGTCTAGAGACCGCCAGCTTCGCTCGCATTCTTATGAGAGAAGACGCAGGCGCAGATCAAGCAGCAGCTCTTCTTATGGCTCCAGAAGGAAAAGAAGTCGCAGTCGTTCCAGGGGCCGAGGGAAACCCTATAGAGTTCAAAGGTCTCGGTCAAAAAGCAGAACCAGAAGGTCCAGGTCAAGGCCTCGTCCACGCTCACATAGTAGAAGCAGTGAAAGATCCAGTCACAGAAGAACCCGTAGCAGGT…	496	1	0
chr3|68936860|68937548|+	chr3	68936860	68937548	0	+	68936860	68936860	0,0,0	1	688	0	ciRNA	Smc4	ENSMUST00000042901.15	17	chr3:68936860-68937575	GTATGTTTAAAAGTAAACTGCTGCCAGGTGGTGGTGGCGCACACCTTTAATCCCAGCACTTGGGAGGCAGAGGCAGGTGGATTTCTGAGTTTGAGGACAGCCAGAGCTACACAGAGAAACCCTGTCTCAAAAAAAAAAAAAAAAAAAAAAAAAAAAGTAAACTGCTGCCCTTTTCACATTTCAAATTAGCAATGTGTCACTGCAGCTGTCAAGCATGTACTTCACCTGATGTCCCCATCGTTAATTACTGCTTATACTAAGGTACTGACTTACCAGCAAAAGCCAGTCAGTTAGTTCATCATTTATGCCTTCTACATTGCACAGTGTCTTTGGTTGATTAGACCAGGGACGTGTCCTTAGACTTGTGCCCTTCGCTTTGTTATAATGTGGAGGACTGTT…	688	1	0
chr3|88258888|88260235|+	chr3	88258888	88260235	0	+	88258888	88258888	0,0,0	1	1347	0	ciRNA	Smg5	ENSMUST00000001451.11	12	chr3:88258888-88260269	GTGCGTGGGTGCATGAGAGTCCACCTTCTCGCAGAGTAACCTCACCCTTGGGGCTTTGCTGTCACTGTGGAATCCTTGTCCTGTGCACGTACTCATTTCCAGCCTCCAGAACGTTTGCTGTCTTGCTGCTTTCCACTGCAGACTGCTCCAGCTTCACTCTCTTCTCTCCTCATATTGGAGGTTGTACTTCCTTCCCTCATGGCATCCAGCTTCCTGAAGGCTCCCAGAAGCTGGGCATAATGTTCCTGTAACAGTAGTACATTTGAGTGACACTCAAGTGTCATCATTGTGTAACCTGTTCTATGTTGAGCACTAGGCTAGACTGTGTTGGAGTGTTGTCTTTTCTTTTGCTACTCCTGGAGAAGGCAGCCTTGTGCATGCTGGCCTCGTGTTACACAC…	1347	0	1
chr3|88472397|88472489|+	chr3	88472397	88472489	0	+	88472397	88472397	0,0,0	1	92	0	ciRNA	Ubqln4	ENSMUST00000008748.8	8	chr3:88472397-88472519	GTGAGTGAGGTTCACAGAGGGGGAAGCCTGGCGGCCAGAGTTATGGTGACCAACAGGCGCCAGCTGTACTTACTGGCTCTTTCCTGCTTCTC	92	0	1
chr3|89993752|89997386|+	chr3	89993752	89997386	0	+	89993752	89993752	0,0,0	6	134,118,71,76,63,70	0,1009,1228,2602,3351,3564	circRNA	Tpm3	ENSMUST00000121503.8	3,4,5,6,7,8	chr3:89981152-89993752|chr3:89997386-89998319	GCTGAAGCTGAGGTGGCCTCCTTGAACCGCAGGATCCAGCTGGTTGAAGAGGAGCTGGACCGTGCGCAGGAGCGCCTTGCCACTGCTTTGCAGAAGCTGGAGGAAGCAGAGAAGGCTGCTGATGAGAGTGAGAGAGGTATGAAGGTGATTGAAAATCGGGCTCTAAAAGATGAAGAAAAGATGGAACTCCAGGAAATCCAGCTAAAGGAAGCAAAGCACATTGCAGAAGAGGCCGATAGGAAGTATGAAGAGGTGGCTCGTAAGTTGGTGATTATTGAAGGAGACTTGGAACGCACGGAGGAACGTGCTGAGCTGGCAGAGTCTAAGTGTTCTGAGCTGGAGGAGGAGCTGAAGAATGTCACCAACAACCTCAAGTCTCTTGAGGCTCAGGCGGAGAAG…	532	1	0
chr3|94941106|94941228|-	chr3	94941106	94941228	0	-	94941106	94941106	0,0,0	1	122	0	ciRNA	Psmd4	ENSMUST00000107237.8	7	chr3:94941075-94941228	GTGAAAGAGGTGGATTCTGAACTCCTGGGCCTGAGGGTGCTAGCCATTTCACGATGCAGTGGGGAGGGCAGGGCTGGGCTGGGCTTGGGGAGCAGTGTGGCCAGCCCTGTGGAATATCTACT	122	0	1
chr3|95232177|95233028|-	chr3	95232177	95233028	0	-	95232177	95232177	0,0,0	1	851	0	ciRNA	Setdb1	ENSMUST00000124638.8	18	chr3:95232152-95233028	GTAGTCTGAAAATGTTTGGATGTGGTAGGAAGGAACAGGAAAAGTAGGAAAAACACTTTTAAAAGAAGGAAATAAGCTGAGTGTGGTGGTGCATGCCTTTAATCCCAGCACTCGGGAGGCAGAGGCAGGTGGATTTCTGAGTTCCAGGCCGGCCTGGTCTACAGAGTGAGTTCCAGGACAGCCAGGGCTACACAGAGAAACCCTGTCCCGAAAAAAAAACAAAGACAAAAAAAAAAGAAGGAAGTAATTCAGATCCTAAGAGTTGGGCAGGTTTCCCACCTCAGCTGAACTGTTGAACTGCCATGTGCCCTTCCCTTCTTCCCCATACCCCTCCGTTTCTTCAGCTCCTTAGTTCAACATAACTATTCATGCTTTTAATAAAGTGTGACAATCTCAGCC…	851	1	0
chr3|9630123|9630359|-	chr3	9630123	9630359	0	-	9630123	9630123	0,0,0	1	236	0	circRNA	Zfp704	ENSMUST00000041124.13	2	chr3:9539662-9630123|chr3:9630359-9674329	GTGGGGAGTTTTAAGCGGGAGATGACCTTCACGTTTCAATCAGAGGACTTCAGACGTGACTCCAGTAAGAAGCCGTCTCATCACCTGTTCCCACTGGCCATGGAGGAAGACGTGAGAACAGCAGACACCAAAAAAACCAGTCGGGTCCTTGACCAAGAAAAAGAAACTCGGTCTGTTTGTCTTCTTGAGCAGAAGCGGAAAGTAGTTTCTTCCAATATCGATGTCCCTCCTGCAAG	236	0	1
chr4|115891534|115892948|-	chr4	115891534	115892948	1	-	115891534	115891534	0,0,0	1	1414	0	ciRNA	Nsun4	ENSMUST00000030475.3	5	chr4:115891508-115892948	GTGAGTAACATAGTTACAGAATCTCAGCCATTAGGGTCTAGTCACCTGAGATCTCTGCTGGGGGACTGGAAGCCAAGACCATCATATGTAAGAATTTGGCTGGAGATTTGCCTGGAGGCAGGAGGCTTCATGAGTTGGTTCTTTCTAGAATAATAACTACTCTACTTCATCATTTTATCCCTAGTGCCAGTGCCAGCATTTTTGAAAAGCAGATTCTGTCAGCTATCCTTAGATATTTTAGAAGCTCAGGCAGTAGAATAGCTTGAGCCTAGGAGTCTGGGTTATCCTAGGTGCTAACCTGGGCAACATAGTGAGACCCTATCTCAGAGAGAAAAAGGAGACCGGAGAGATGACTCAGCAGTTAAGAGCACTATTTGCTCTTGCAGAGGACCAGGTCTG…	1414	0	1
chr4|125967597|125981562|+	chr4	125967597	125981562	0	+	125967597	125967597	0,0,0	8	155,168,81,104,129,70,140,64	0,2912,3531,9077,9791,10588,12738,13901	circRNA	Oscp1	ENSMUST00000035497.5	2,3,4,5,6,7,8,9	chr4:125952585-125967597|chr4:125981562-125982114	TTCTGAACGACATCATTTCAACCATGTTCAACAGGAAGTTCATGGACGAACTGTTCAAACCCCAGGAGCTGTACTCCAAGAAGGCCTTGCGGACTGTGTATGACCGCCTGGCTCATGCCTCCATCATGCGACTGAACCAGGCCAGCATGGATAAGCTCTACGACCTGATGACCATGGCTTTCAAATATCAAGTGCTGCTGTGTCCACGCCCCAAGGACGTGTTGCTGGTCACTTTCAACCACTTAGACGCCATCAAGGGTTTTGTCCAAGACTCTCCCACCGTCATACATCAGGTGGACGAGACCTTCCGGCAGCTGTCAGAAGTGTATGGGAAGCTCTCTGAAGGGGAGTTCCAGCTGATCCGGCAGACACTGCTCAACTTCTTCCAAGACCTGCATA…	911	1	0
chr4|126030707|126030843|+	chr4	126030707	126030843	0	+	126030707	126030707	0,0,0	1	136	0	ciRNA	Stk40	ENSMUST00000116286.9	10	chr4:126030707-126030869	GTGAGTCCTGCCTCCTGGGAGGGCTTGGGAAGGGATCAGCCGGCCCTCTGGGATGTCAGTGAATAGACAGAAACACCACTGGGGTCCTGGAGTCGTGGGTCAGAGCCCCCCCAACCCTACTCCTCATCACGCGGCT	136	0	1
chr4|126741660|126742576|+	chr4	126741660	126742576	0	+	126741660	126741660	0,0,0	1	916	0	ciRNA	AU040320	ENSMUST00000102608.10	19	chr4:126741660-126742603	GCAAGAAGATGGGGTAGTGACGTGGGGTGGGGGTGGGGGCAGGGGTAAGATGAATTCTTTGAAGTCCATCTGGCTTCATGTCACAGGATTTTTTCCATGAGGTGTCTGGCGTCTTTCTTATAGGATTTCACTGGGCTCCCAGTCACTGTGGTGGGGTTGACCACCCCAAGGCCTGCAGCAGAAAATTCTCATTACCAATGCCAGAGGGCACAAGCCCTCACTTAAGGGGTGTCACTGTAGAGATTTGCAAGGTGGGGACCCTGGTGGGGTGTGGTTGGGTGCACATCCTCTGAAGTGCTATGGCCCAGCCTCATACCTGGACACAGGAGAGTTTCACACACTTACAGCTGAGTTCATAAGGGGTTGTTCTAGTTTGTTTCTTTGTTTTTATTTGCAACA…	916	0	1
chr4|130455308|130455475|+	chr4	130455308	130455475	0	+	130455308	130455308	0,0,0	1	167	0	circRNA	Pum1	ENSMUST00000030315.13	6	chr4:130446662-130455308|chr4:130455475-130457588	GGCCCAAGGGATGCAGACAGTGATGAAAACGACAAAGGTGAAAAGAAGAACAAGGGTACGTTTGATGGAGATAAGCTAGGAGATTTGAAGGAGGAGGGAGATGTGATGGACAAGACCAATGGTTTGCCAGTGCAGAATGGGATTGATGCAGACGTCAAAGATTTTAG	167	1	0
chr4|140428961|140429439|+	chr4	140428961	140429439	0	+	140428961	140428961	0,0,0	1	478	0	ciRNA	Rcc2	ENSMUST00000071169.9	3	chr4:140428961-140429457	GTAGGGGCTGGAAACCGTCTGGGACCAGTTTGCAGGGTCTGGGAAAGTTTTTTTTTTTTCCTCTTTTTTTTTCTCCTCTCCCTCCCCCTTCCCCCCCGAGAAAGGTTAAAAAAAAAAAAAAAGACGCTGGGGAAGGGGGGGTTGGGGGACGGAATGAATAAGAAGGGGAAGGAAGGCGGATCCACGTGGTTTAATCGGAGACAGACAGAGATCCCATTGTTCAAAATCAATAAAAAAAAAAAAAAAAAAAAAAAGCAGACGGGGCGAGCGCCGGGCCGCGGGGGCCGGGCTGGGGCCCCACGAAAGTTCCTCTTTTCGCGCGTGCTCGCAGGTGCTTGGGGCCCGGCCGGGGTACAGGGGGGGGTCCCCGCGTGGCGCGCGGCGTGGGGAGGGGCGAGG…	478	0	1
chr4|148240602|148241163|-	chr4	148240602	148241163	0	-	148240602	148240602	0,0,0	3	136,96,127	0,249,434	circRNA	Fbxo44	ENSMUST00000167160.8	5,4,3	chr4:148238101-148240602|chr4:148241163-148242993	AGGGATTTGAGTTCTGGAGCCTGGACGTGAACGGAGGCGATGAATGGAAGGTAGAGGATCTCTCTAAAGACCAGCGAAAGGAATTCCCCAATGACCAGGTCAAGAAATACTTCGTGACTTCCTATTACACCTGCCTCAAGTCCCAGGTGGTGGACCTCAAGGCTGAAGGGTATTGGGAGGAGCTGATGGACACCACCCGGCCGGACATCGAGGTCAAGGACTGGTTTGCAGCCAGGCCAGACTGCGGGTCCAAGTACCAGCTGTGCGTCCAACTCCTGTCGTCAGCCCACGCACCACTGGGAACCTTCCAGCCGGACCCGGTGATGATTCAGCAGAAAAGCGATGCCAAGTGGAGGGAG	359	1	0
chr4|149307686|149338208|-	chr4	149307686	149338208	0	-	149307686	149307686	0,0,0	10	179,149,94,73,181,84,107,80,76,80	0,1860,3033,22108,22312,23107,23998,24575,28511,30442	circRNA	Kif1b	ENSMUST00000060537.13	25,24,23,22,21,20,19,18,17,16	chr4:149306821-149307686|chr4:149338208-149342326	GAGTCAGAGAAGATCATTGCTGAGTTGAATGAAACCTGGGAAGAGAAACTTCGTAAAACAGAGGCCATCAGAATGGAGAGAGAAGCCTTGTTGGCTGAGATGGGAGTTGCCATACGGGAAGATGGGGGGACACTTGGAGTTTTCTCTCCTAAAAAGACCCCACATCTTGTTAACCTCAATGAAGACCCATTAATGTCGGAGTGTTTGCTCTATTACATCAAGGATGGAATTACAAGGGTTGGCCAGGCAGATGCTGAGCGGCGCCAGGACATAGTGCTGAGTGGGGCCCACATTAAAGAGGAGCATTGTCTCTTTCGGAGTGAGAGGAGCAACACTGGTGAAGTTATTGTGACCTTGGAGCCCTGTGAGCGCTCAGAAACATACGTGAATGGCAAGAGG…	1103	1	0
chr4|28935703|28943378|+	chr4	28935703	28943378	0	+	28935703	28935703	0,0,0	4	125,184,109,56	0,2892,6882,7619	circRNA	Epha7	ENSMUST00000080934.11	6,7,8,9	chr4:28871996-28935703|chr4:28943378-28946218	CTCCCTCGCAAGTGAGTGGAGTCATGAAGGAGCGAGTACTGCAGCGGAGTGTGCAGCTTTCCTGGCAGGAGCCGGAGCATCCCAATGGAGTCATCACGGAATATGAAATCAAGTATTATGAGAAAGATCAACGGGAAAGGACGTACTCAACACTCAAAACCAAGTCCACCTCCGCCTCCATTAATAATCTGAAACCGGGAACAGTGTACGTCTTTCAGATCCGGGCGGTCACTGCTGCCGGTTATGGAAACTACAGCCCTAGGCTTGATGTTGCCACACTTGAGGAAGCTTCAGGTAAAATGTTTGAAGCGACAGCAGTCTCCAGTGAACAGAATCCTGTCATCATAATTGCTGTAGTGGCTGTAGCAGGGACCATCATCTTGGTGTTCATGGTGTTCG…	474	0	1
chr4|34656262|34656729|+	chr4	34656262	34656729	0	+	34656262	34656262	0,0,0	1	467	0	ciRNA	Rars2	ENSMUST00000029968.14	16	chr4:34656262-34656767	GTGAGACGGGGCGGGAGGGGGCCCGCTGTGGTTCTAAGACCAGTGGTTAGCCCTCTTATCAACAGTTCTTACTCAGATCTGGGCAAAACACAGTGGCCCTCTTGTTGTTAAACATTCATTTATAGTGTAAAACACCCATTATAAGAAACACTCGCTGGGCAGTGGTGGCGCACGCCTTTAATCCCAGCACTCAGGAGGCAGAGGCAGACAGATTTCTGAGTTCGAGGCCAGCCTGGTCTACAGAGTGAGTTCCAGGACAGCCAGGGCTACACAGAGAAACCCTGTCTCAAAAAAAAAAAAAAGAAAAGAAAAGAAAAGCTTTCACATGGCCTTACTTCATCCTCAGTAATTCTGCCAAAGAATATCCTGTACCTACATTCTAAGAGACTCTGAAAATAT…	467	1	0
chr4|3835053|3835191|-	chr4	3835053	3835191	0	-	3835053	3835053	0,0,0	1	138	0	ciRNA	Rps20	ENSMUST00000138502.2	2	chr4:3835009-3835191	GTCAGTACGATGCTCGGGGTGGCTTGGTGATCGCTGGGGCGCGGTCGGCGATGAGGAGATACCAACCGTATTGAGTTATAGTGATATTTCTTATACGCTATTCTGAGCCGATAGGCGAACTTGTTTAAAACGCCTCGA	138	1	0
chr4|41371323|41371692|+	chr4	41371323	41371692	0	+	41371323	41371323	0,0,0	1	369	0	ciRNA	Ubap1	ENSMUST00000154529.2	1	chr4:41371323-41371724	GTAAGTACTTTGGATTTTGTACTGAGTGTAATTGAAAACAAACCCTAGCCAGGTGGTGGTGGTGGCACCCGCCTTTAATCCCAGCACTTGGGAGGCAGAGGCAGCCGGATTTCTGAGTTTGAGGCCAGCCTGGTCTACAGAGTGAGTTCCAGGACAGCCAGGGCTATACAGAGAAACCCTGTCTTGAAAAAAAAAACAAAAAAACAAACAAAAAAAGAAAACAAACCCTAATATGAAGTAGACTGAGTAGAATTCTTTAATGGTCAGATGTCAGTAAGCCATTGGAGAGGGACTCAAATGTTAGGGTGGTATAAATGAGTGTGTGTCAACTCAGCATAAGATTATAGCATATAAATGTTATTTGCTGAT	369	1	0
chr4|46468558|46471467|+	chr4	46468558	46471467	0	+	46468558	46468558	0,0,0	3	229,125,70	0,1324,2839	circRNA	Anp32b	ENSMUST00000102926.5	4,5,6	chr4:46463929-46468558|chr4:46471467-46472086	AAAAGGTTGGATTGTCTGAAAAGCCTGGATCTGTTTGGCTGTGAGGTCACTAACCGGAGTGATTACCGAGAAACTGTCTTCAGGCTCCTGCCCCAGCTGTCCTATCTGGATGGCTATGACCGAGAGGACCAGGAAGCACCTGACTCAGATGTGGAGGTGGATAGTGTAGAGGAAGCCCCCGACTCAGATGGAGAGGTGGATGGTGTGGACAAAGAGGAAGAGGATGAAGAAGGAGAGGATGAAGAGGAAGAGGAAGATGAGGATGGTGAGGAAGAAGAAGATGAAGACGAAGAAGATGAGGATGAAGATGAGGATGTAGAAGGAGAAGATGATGAGGATGAAGTCAGCGGGGAGGAAGAAGAATTTGGACATGATGGGGAAGTTGATGAAGATGAAGAA…	424	1	0
chr4|59481361|59485746|-	chr4	59481361	59485746	0	-	59481361	59481361	0,0,0	4	217,93,34,140	0,1183,3977,4245	circRNA	Ptbp3	ENSMUST00000030076.12	12,11,10,9	chr4:59477232-59481361|chr4:59485746-59488110	GTCTGTCTGTCCCAGCTGTTCCCGGAGCCCTTGGTCCTCTCACACTTACCTCCTCTGCTGTCAGTGGAAGGATGGCCATTCCTGGGGCAAGTGGTATGCCTGGGAATTCTGTTCTGCTGGTCACCAACCTCAATCCTGACTTTATCACACCACATGGGCTTTTTATCCTATTTGGAGTGTATGGTGATGTACATCGAGTGAAGATTATGTTTAACAAGAAAGAAAACGCCTTGGTGCAGATGGCGGATGCGAGTCAAGCCCAGCTAGCAATGAACCACCTAAGTGGTCAGAGGCTCTATGGAAAAGTACTTCGGGCTACACTGTCCAAACATCAAGCCGTCCAGCTCCCTAGAGAGGGACAGGAAGACCAAGGTCTGACCAAGGACTTCAGCAATAGTC…	484	1	0
chr4|62615569|62618203|+	chr4	62615569	62618203	1	+	62615569	62615569	0,0,0	1	2634	0	ciRNA	Rgs3	ENSMUST00000084521.11	12	chr4:62615569-62618234	GTAGGTTGGGACGATCCTGATTGTCTCCTGACATTCCTTCTCTTCTACCCCAGACTTGGGAGAAGTAGGGTTGCACTCCAGCCCCACCCACACCCCCAGACAGATACTAAGGAGCAGTGAGCTATTGAAGACTCAGGATAAATCATTAGGATCTTGAAAGTTTATTTTCTCAGAGCTAGGCAGGAACTAAGTATCCCTGGCCCAGCCTAGCCTCTGAGCCAAGCAGTGATTTATAAAAGTCCTTGGCATACAAAGAGCTGAACTGACAAGTCTCTGGACTTCCTGAAAGTGAACAGTCTCAGGCATGGCCAGAAGGGGGCACTGCTGGCCTAGCTACACTATGCCATGCTCTCTGCAAGTTTTTCTGGCCAGCCCAGCCCAGCCCAGGCTCCCTACCCT…	2634	0	1
chr4|86991424|86994394|-	chr4	86991424	86994394	0	-	86991424	86991424	0,0,0	2	109,39	0,2931	circRNA	Slc24a2	ENSMUST00000107157.9	4,3	chr4:86968171-86991424|chr4:86994394-87145119	TCACCTACAGCTGGGGACAAGGATGGGCCAACTTTACCGTCGAAGCCACGCCTCCAACGAGGCGGAAGCTCTGCCTCCCTCCACAACAGTCTCATGAGGAATAGCATCTTCCAGCTCATGATACACACCCTTGACCCACTCGCTGAAG	148	0	1
chr4|87949760|87949941|-	chr4	87949760	87949941	0	-	87949760	87949760	0,0,0	1	181	0	circRNA	Mllt3	ENSMUST00000078090.12	2	chr4:87798385-87949760|chr4:87949941-87951320	TGTGCCGTGCAGGTGAAGCTGGAGCTGGGGCACCGCGCCCAGGTGAGGAAGAAACCCACAGTGGAGGGCTTCACCCACGACTGGATGGTGTTCGTGCGCGGCCCGGAGCACAGTAACATTCAGCACTTTGTGGAGAAAGTCGTCTTCCACTTGCACGAAAGCTTCCCTAGGCCAAAAAGAG	181	0	1
chr5|100623547|100633714|-	chr5	100623547	100633714	0	-	100623547	100623547	0,0,0	3	143,124,716	0,4509,9451	circRNA	Lin54	ENSMUST00000239512.1	4,3,2	chr5:100607661-100623547|chr5:100633714-100648359	CACCTGGGCATCTCTCTAGAAGCGGTGCGATCATGGAGGTGGTGCCGGCCGAGGTGAATAGTTTGCTTCCAGACGACATAATGGACACTGCTATAACGTTAGTGGATGAGGATAGTATTGAGGCTGTAATTGTGTCATCCCCAATTCCCATGGAGACAGAGCTGGAAGAAATTGTCAACATAAATTCTACCGGTGACTCTACAGCCACGCCCATTTCCACGGAACCAATCACAGTGTACAGTAACCACACTAACCAAGTTGCAGTGAATACCACAGTTTCTAAAGCAGATTCTAATACCACAGTGAAACCAGCATTTCCAAGTGGCCTTCAAAAACTTGGTGCTCAGACTCCTGTGACTATATCAGCCAATCAGATTATTTTAAACAAAGTATCACAGA…	983	0	1
chr5|102189520|102189609|-	chr5	102189520	102189609	0	-	102189520	102189520	0,0,0	1	89	0	circRNA	Wdfy3	ENSMUST00000053177.14	2	chr5:102157753-102189520|chr5:102189609-102217461	GTGTAACACTTCTCGACATCTGCTTCAGGAAGAAAGTGCCTGCCATTCCTGTCTCTGCAGATTCATGCCAGCCCAGCACACAGCGTCAG	89	0	1
chr5|106782696|106814711|-	chr5	106782696	106814711	0	-	106782696	106782696	0,0,0	3	606,3026,61	0,779,31954	circRNA	Zfp644	ENSMUST00000112696.8	4,3,2	chr5:106767508-106782696|chr5:106814711-106844397	GCTTGATTTAAATTTGGATGAGATTATTCTTGCATCAAGATGTTAATAAGCCAAAATTTAGACTAAAGGTGTTAAATGATCTTGCCAACAATATGGATGATTTGAAGATAAACACCGACATTACTGGTGCTAAAGAAGAACTCCAAGATGACAACAATTTTATCTCTGAGAAAGACAGTGGAGTTCATAAACCAAAAGATTGTCAGACATCATTTCAGAAAAACAGTTCATTGACTCGATCTGAGGAATTGTCAGAGGATCAATCAGAACAAGCCTTAAGTGGAGGCCAGTCTGCTTTGTTTCTCCCTGCCAGCACTCCTGCTGTTCCTACTGAAAACTTTCCCTTGCCCACAGGAGCTGTTGTTAATGGACCAGTCTCATGCTCCTCCTCCACAAAGA…	3693	0	1
chr5|113428288|113430457|-	chr5	113428288	113430457	0	-	113428288	113428288	0,0,0	1	2169	0	ciRNA	Sgsm1	ENSMUST00000048112.13	9	chr5:113428260-113430457	GTAAGAGTTGAACTTCAGTTGGATGTGCCCCAAGACCTTCTACTCATCTAAACACGGAGATGCTCTCTTCAGAGCCAGACAGGCCTGCCTGTTGTGTGAACTGGTTGTTATGGTGACCTGGCCCAGCCTCCCTGCTGCTGTAGCTTCAGAAGGAACACCAGCTTTGGGAGCACCTGGAGACAGGGGGCAGGGCCTCAGGAATAGGCGTGGTCAGCTGCTCACATTCATAAGTGTATTCTCAGGGGCCAGTGAGATGGCTCAGTTCCTCGAAGCCTGAGTTCTATTCCCGGGGCCCATCTGGTGGAAGGAGAGAACCTGACTCCTTCATATTACCCCTTGACCTCCACTCATTCAACATGCTGTGTACCCACCATACACACACACACAGCTAAATAAATA…	2169	1	0
chr5|114536943|114537831|+	chr5	114536943	114537831	0	+	114536943	114536943	0,0,0	1	888	0	ciRNA	Ube3b	ENSMUST00000074002.12	11	chr5:114536943-114537850	GTGAGTCTAGAGGCTGGCTTTGAGTTGGTCCTGGCCGTGGGGGAGGCCTTCATGTTTCGTTAAGGTCATTAGCAGGAGTTAATATAAAAAACAGATTCGCTCCATAGTGCAGATAGAAGAACAGTTAGAGCCACGAGTAGAGTATGACTGCATGGGTGCCCGTGTCCTGCTGGCCCTGGTGTCCTTCCCTAGAAAGAAGGGCCCCCGGCTCAGATCAGAGCCTCGCTGTGTTCCTGTGGGACTGCAGCATTTGCAGGCCGGGAACACAGCTCTTTCTTGGTCTGAGGAAGAGAGTTTCAACAAAGCTGGGCTTAGATTGGCACCTGTCAGACCGGCAGGCTCCCCTCGGTTACAGCATTTGTGTTTCTCAGGCTGGACCCTAAGGAGAGTACTTTGGTG…	888	1	0
chr5|115437990|115438571|-	chr5	115437990	115438571	0	-	115437990	115437990	0,0,0	1	581	0	ciRNA	Dynll1	ENSMUST00000009157.4	2	chr5:115436892-115438571	GTGAGGACCCGGCGCCGCGTAGTTCCTACTCCCCGATTCTGCGTCCTCTGGGCGCCTGGCAGTTTCCCTGTAGCACTCAGGGCGGCTCGGGATGGATAGTTCTAGAAAGGACGCAAGGGTTTCGCGTTCCTCTGGGGAAGACCAGACCCTCAACGCCAGAAGTTTTTTTTTTTTTTTTAAACCCCCAGCTCCTTGGGGGAAAGCGCCACCTAGCAACGGTTTCCAAGATCAGGGAGTTGCGAGCAGTTCCCCCTGCTGTAGAATTCCTGCGCCGAGGATCCATCTGGGTGTTCCGGGAGGGGGGGGGGTTGCGCCTGCCTGCGTGGGTGTTTCCAGCCGGGCTAGGAGGAGATCTTGCCAGCCTTCTAGTCGGGAGTTAGTCGACAGTTCAGGGAAAGT…	581	1	0
chr5|115683864|115684851|+	chr5	115683864	115684851	1	+	115683864	115683864	0,0,0	1	987	0	ciRNA	Pxn	ENSMUST00000067268.15	5	chr5:115683864-115684871	GTGAGTATTCACTGGGAAGCTCTTGAAGGTCCTGCCCAGACAGGCTCCAGGCCGGAGTGCCTGTGACGTAGCCCTAGAGTCACCTGGTTCCCTTAAGTGCCCGTTACTTGCCGTACCAGCCATCAATCGGCACTGTGCTGTGTGTGCGGAGCCCGTCTGTGGTTCAGACGGTTGCTAAGGCCCCAGAGGGCTGGAATCCTGGCTGGGCCAGTTAGTACACTCAGCTCTCCAGTCTGTCTTTTCCTCTGTAAGTTGGAATAAGCCGAAGTGAGGCACGGTGATAACGTGGTCACGAGCCCAGCATCTGGGGATTCGGGGCTTGGGGGAATCGCGTGTTCAAGGCTAGTCTAGGCTATACACTAAGTTCCAGGTTGGTCTGAACTGCACAAGACCTTGTTT…	987	0	1
chr5|115736925|115737103|+	chr5	115736925	115737103	0	+	115736925	115736925	0,0,0	1	178	0	ciRNA	Gcn1	ENSMUST00000064454.12	32	chr5:115736925-115737130	GTGAGCAGATGACGAAGGAGCACTGTGTGACAGGGCGCCAGCACCTGCTGGGAAACTTCATTTGTTGCAGAGAGACCATGAGAGGATATAGTTCTCAGGGCTCTGCTGTAGGCCTGCTGGGAAGCCGGGTAAGCGGGCAGCATTGCCAGCCCCAGCAGCCAGCCTGTGGCTTGGAGCT	178	0	1
chr5|118731397|118731635|+	chr5	118731397	118731635	0	+	118731397	118731397	0,0,0	1	238	0	circRNA	Med13l	ENSMUST00000201614.2	2	chr5:118698922-118731397|chr5:118731635-118809077	GCTGAACTCACAGGAATCAAATGGCGTAGGTACAATTTTGGAGGGCACGGGGACTGTGGACCCATAATTTCAGCCCCAGCCCAAGATGATCCAATCCTGTTAAGTTTCATCCGCTGTCTGCAAGCCAACCTGCTGTGTGTATGGCGTCGTGATGTCAAGCCAGATTGCAAAGAGCTCTGGATATTCTGGTGGGGAGATGAACCCAACCTAGTGGGAGTAATACATCATGAACTGCAGG	238	1	0
chr5|120257995|120258112|+	chr5	120257995	120258112	0	+	120257995	120257995	0,0,0	1	117	0	ciRNA	Rbm19	ENSMUST00000031590.12	4	chr5:120257995-120258161	GTGAGTATTCTGTGGGTAGAGAGGGAGGAGGGTGAGTGTTGTGTGGCTGAAGAAGGAGGAGGCCTGTGAGCACTGAGAGGGAGGAGGGCTGGAACACCGAGCCTCCTGAAGCGCTGC	117	1	0
chr5|123728855|123780679|-	chr5	123728855	123780679	0	-	123728855	123728855	0,0,0	14	53,121,107,117,216,166,157,84,58,117,717,61,104,198	0,12806,18446,21029,26543,26864,31003,31963,32420,36501,39660,49701,50985,51626	circRNA	Clip1	ENSMUST00000111564.8	19,18,17,16,15,14,13,12,11,10,9,8,7,6	chr5:123721701-123728855|chr5:123780679-123784145	TTGACTGAAACCTCCTCCCGCTACGCCCGCAAGATCTCGGGCACCACTGCCCTCCAGGAGGCGCTGAAGGAGAAGCAGCAGCACATTGAGCAGCTGCTGGCTGAGCGGGACCTGGAGCGGGCCGAGGTGGCCAAGGCTACCAGCCACGTGGGGGAAATAGAGCAGGAGCTAGCCCTGGCCCGAGATGGGCATGACCAGCATGTCCTGGAACTAGAGGCCAAGATGGACCAGCTACGGACCATGGTGGAAGCTGCTGACAGGGAGAAAGTGGAGCTGCTCAACCAGCTGGAAGAGGAGAAGAGGAAGGTTGAGGACCTTCAGTTCCGAGTTGAAGAAGAATCAATTACCAAAGGCGATCTTGAGGTGGCTACCGTCTCAGAAAAGTCCCGAATAATGGAA…	2276	0	1
chr5|124127796|124127978|+	chr5	124127796	124127978	1	+	124127796	124127796	0,0,0	1	182	0	ciRNA	Hip1r	ENSMUST00000000939.15	3	chr5:124127796-124127999	GTGAGTAGTGAGCACAGCCCTTGGTCCCACAGGCTCAGGCAAGCGCCGCCGCCATGCCACCAGCTGACATCATCCACTGTATCCCATGGAAGTGTGCTGCTCTGACATGTGTCTGTCCTCCTGGGCTGGGGGCTGGACACCCTGCCCAGTGCTGGGAGGGACGGCTCAGGTTCTGTGTCCTC	182	1	0
chr5|135807655|135812131|+	chr5	135807655	135812131	1	+	135807655	135807655	0,0,0	1	4476	0	ciRNA	Mdh2	ENSMUST00000019323.11	1	chr5:135807655-135812158	GTACAAGGGGCTGCCTGCCTAGGAAGGAACTCCGGGGGCGGCACACGCGTCCCCGGAGCTCGGCGTTTCTTAACCATCCAAGGCTCACTCTGGACGTCTGGGCCGCCCGGCTCACATCCCGACCAACATGGAAGGGGGACAGAGTCAGTCCAGGTTTCCTCCATAGTCTGCGCTCCACGTAGGTGCAGAAGCCGAGGCTCGCGGTCCGGATGCGAGTTGCATTATATGCAACTTTGCATTGCTTCGACTTAACTGATTTTCTCCTTGAAGCCTCCATGGATGTGAGGCACCAGGAGAGAAATAACGCGGACGTTAACTTCGTAGTGCCGGGGGCTCCGAGGGTGGAGAACGGATCAGGGTCACAGTAGTTTGGGAGATTCGATTGAAATTAGCACAGTC…	4476	0	1
chr5|135818631|135818903|+	chr5	135818631	135818903	0	+	135818631	135818631	0,0,0	1	272	0	ciRNA	Mdh2	ENSMUST00000019323.11	8	chr5:135818631-135818930	GTGCGTATCCAGGGCGAGCCCACATCACTGCCTGGGGACCTGCTTGGCTTTAGGGGAGGAGGAACAATGTCACTTAGAGCAGAGCTGTGCAAGTATAGCTTGGGGAATGTGGCAGCTGTGAACGGCTGTCAAGGCCAGGCCACAGTTGAAAGAAAAGGGCTTTTGGGCTGGTGTGCAGCTAAGGTGCAGTCCTTCTGCTTAGAACCCTCCAGTGAGGGACTGGCCGTGTGACCTGGTAGAGCTCTGCGCTGCCAAGCTAGAATGTGGTTTCA	272	1	0
chr5|139036412|139036571|-	chr5	139036412	139036571	0	-	139036412	139036412	0,0,0	1	159	0	circRNA	Prkar1b	ENSMUST00000026973.14	7	chr5:139028250-139036412|chr5:139036571-139048308	GTATATGTGAACGGGGAATGGGTGACCAACATCAGTGAGGGGGGAAGCTTCGGGGAGCTGGCTCTCATCTACGGCACCCCCAGAGCGGCTACCGTGAAGGCCAAGACGGACCTCAAGCTCTGGGGTATCGACCGTGACAGCTACAGGCGCATCCTCATG	159	0	1
chr5|141568047|141598995|+	chr5	141568047	141598995	0	+	141568047	141568047	0,0,0	3	160,107,148	0,27702,30800	circRNA	Sdk1	ENSMUST00000085774.11	2,3,4	chr5:141227847-141568047|chr5:141598995-141778682	ATGACGTTGCACCGTATTTCAAAACGGAGCCGGGCCTGCCACAGATCCACCTGGAAGGGAACCGCCTGGTGCTCACCTGCCTGGCTGAAGGGAGCTGGCCTCTGGAATTCAAGTGGATACGGAACGACAGTGAGCTTACCACCTACAGCAGCGAATATAAGTATATCATCCCCTCTTTGCAGAAGCTGGACGCCGGGTTTTACCGCTGCGTGGTGCGGAACAGGATGGGAGCTCTCTTGCAGAGAAAATCAGAAATTCAAGTAGCATATATGGGGAACTTCATGGATACAGACCAGAGGAAAACAGTTTCTCAAGGGCATGCGGCACTTCTCAACTTACTGCCTATCGTCAGCTGCCCCCAACCTCAAGTGACGTGGTTTAGAGAAGGACACAAGATTA…	415	1	0
chr5|145220590|145223092|+	chr5	145220590	145223092	1	+	145220590	145220590	0,0,0	1	2502	0	ciRNA	Zscan25	ENSMUST00000200246.2	2	chr5:145220590-145223117	GTGGGTGAGAAGAGGGTGTCCAGGCCTTCCTCGGTTGGTGTGGGAATCAGAGATGAAGAGGTTAAGAAAGTGGTGGGAATAGATGAGACATGGGACCTCCTCCATTGTCCCCCAGTTCCCAGAGGTCCTTTCCTGGAGAGTAGCTGCATTTTAGCAAGAAGATTCAGGAGTTGAGGAGAGGCTCAGTGGGTAAGCACTTCCTGTACAAGCATGAGGCTTTGGGATTAAATCTCCAGGACCTATAGACAGGGCACATAAGGTAGTATGCACGTGTGGTCCCAGCAGTGAGACCAGCGGCAGAGAGAGGAGAGCCCTGGAAACTTGCCGGCCAGGGAGCCAGGCATACTCAGCAGTGTGGTCACCATAAGGTGGAAGATGAGAACCAACACTGGAAGTTGT…	2502	1	0
chr5|146771319|146771778|+	chr5	146771319	146771778	1	+	146771319	146771319	0,0,0	1	459	0	ciRNA	Rpl21	ENSMUST00000035983.12	3	chr5:146771319-146771801	GTAAGTTGATGGAGTGGAGGGAAGGGCACACGTGTTAGGAATTGTGATTTAATTACTTGAAGTTAATAGCCCAGGATGGGGGAAAAGTAAAAGATACAGTTAAAAATAACCTTATTAGGAATTGAGAGCGCTGCCTCATGCCTTTGAGCCTAGCTAGCACTCAGTGCAAAGGCAAGCAGATTTCTCTAGTTCAAGGCCAGATGAGGCTGTACAGTTAGACCCCCATATGAAGATAATATTTGTTATTAAAGATGGCAGTGTTACGGAACCCCCCGTGAAGGCCGTGTCCTTTGATGGGTCGTTGAACAGATTCTGTCGCTCTGGAACTTAATGATGATTGTCTGTTTGATTGCTTGATGCAATGTGAAAACCACATTTCACCGGCTCTGAGAGTTCTTG…	459	1	0
chr5|150480565|150480710|+	chr5	150480565	150480710	0	+	150480565	150480565	0,0,0	1	145	0	circRNA	Brca2	ENSMUST00000044620.11	20	chr5:150480481-150480565|chr5:150480710-150481854	TGGGTGGAGAAGACAGTGTCTGGATTGTACATATTTCGTAGTGAGAGAGAAGAGGAGAAGGAAGCACTGAGATTTGCAGAGGCCCAGCAGAAGAAACTAGAGGCCTTGTTCACCAAAGTCCACACAGAGTTTAAAGACCACGAAG	145	1	0
chr5|27977001|27980677|-	chr5	27977001	27980677	0	-	27977001	27977001	0,0,0	2	621,114	0,3562	circRNA	Paxip1	ENSMUST00000002291.12	6,5	chr5:27971288-27977001|chr5:27980677-27986419	GTGTCATCTGAAGACAGAAGTGCCCTGTGGGCCTTGGTTACGTTCCACGGGGGCAGTTGCCAACTAAACCTTAACAAGAAGTGCACACACTTGATTGTCCCAGAGCCAAAGGGGGAGAAATACGAGCGTGCTGTCAAAAGAACAAGTATTAAGATTGTCACCCCGGACTGGGTCCTGGACTGTGTGTCTGAGAAGAGGAGGAAGGATGAAGCGTTTTACCATCCACGCCTGATCATCTATGAGGAGGAGGAAGAGGAGGAGGAAGAGGGAGACAACGAGGAGCAGGACTCCCAGAACGAGGGCAGCACTGAGAAGTCCAGTGTCGCCAGCTCTGCAGTGGCCTCCCCTGCTGAGCAGCCGTGCTCTCCCAAGCCCAGGGCTGAGGTGTCCAAAGGAGAG…	735	0	1
chr5|31349496|31349969|-	chr5	31349496	31349969	0	-	31349496	31349496	0,0,0	2	136,44	0,429	circRNA	Eif2b4	ENSMUST00000077693.10	3,2	chr5:31349091-31349496|chr5:31349969-31350336	AATCGAGATCCGAGATGAAGACTGAACTTTCTCCTCGGCCCGGGGCAGCAGGGCGGGAGTTGACCCAAGAAGAGAAGCTTCAGCTTCGAAAAGAAAAGAAACAGCAGAAGAAGAAACGGAAGGAGGAAAAGGGGGCAGACCAAGAAATTGGCTCTGCTGTGTCTGCAGCTCAACGGCAAG	180	0	1
chr5|31692271|31693457|+	chr5	31692271	31693457	0	+	31692271	31692271	0,0,0	1	1186	0	ciRNA	Slc4a1ap	ENSMUST00000114533.9	7	chr5:31692271-31693481	GTGAGACTGTCAGTCAATAGTTACCGAGTACCTGTCATATAAGTATGTACTGCATCAAAAAAAAAAAAAAAAAAAAAAAAGAAGAAGAAGAAGAAGAAGGGGGGACTGGAGAGATGGCTCAGGGGTTAAGAGCACTGACTGATCTTCCAGAGGCTGTGAGTTCAATTCCTAGCAACCACATGGTGGCTCACAACCAACTGTAATGGGATCTCTGATGCCCTCTTCTGGTGTGTCAGCAACAGTGTGCTCACATACTTTAAATAAATAAATAAATAAATAAATAAATAAATAAATAAATAAATCATACTTTAAATAAATAAACAAACAAACAAACAAACAAAGTGCTGCATCGTGTTAGGCATTGGGATACACTGGAACATTCAGGCTTTGGAGGTACTT…	1186	0	1
chr5|4004791|4026326|+	chr5	4004791	4026326	0	+	4004791	4004791	0,0,0	10	171,156,177,2346,214,74,136,86,112,199	0,1365,2832,5320,13788,15872,17110,17964,20807,21336	circRNA	Akap9	ENSMUST00000044492.10	4,5,6,7,8,9,10,11,12,13	chr5:4001734-4004791|chr5:4026326-4031117	GAAGAAGAATTTTCACTTGATGACTCCTCCTCTGAGCAAGGAGCTCAGTCCAGTCAGACCTGTCTTCAGATGGTAGAAAAGGAGTTGGCCGAGAAGCAGCATGATATTGAAGAGTTGACTCAGGAGTTGGAAGAGATGAGGGCCAGCTTTGGGACCGAAGGGCTGAAGCAGTTACAAGAATTTGAAGCCGCCATTAAACAGCGAGACGGCATCATAACTCAGCTCACAGCTAACTTGCAGCAAGCAAGGAGAGAGAAGGATGACACGATGGTAGAATTCTTAGAGCTGACAGAACAAAGTCAAAAACTGCAGATTCAGTTCCAGCACTTACAGGCTAATGAAACTTTGCAAAACAGCACTCTCAGCCGAACTGCGACAGATTTACTGCAGGCCAAACGA…	3671	1	0
chr5|41983805|41995507|-	chr5	41983805	41995507	0	-	41983805	41983805	0,0,0	7	139,112,167,150,615,191,125	0,646,2290,4982,5748,7195,11577	circRNA	Bod1l	ENSMUST00000050556.11	8,7,6,5,4,3,2	chr5:41981384-41983805|chr5:41995507-42001274	CCTGCCTATCAGAATCTCAGGCAGAGAGTTGACAACTTCGTTGCAAACCACTTGGCAACTCATACATGGAGTCCCCACCTCAACAAGAACCAACTGAGAAACAATATCCGACAGCAAGTTCTGAAATCAGGAATGCTGGAGTCTGGTATTGACCGAATTATTTCTCAGGTTGTGGATCCAAAGATCAACCACACATTCAGGCCTCAGGTAGAAAAAGCTGTGCACGAGTTCCTGGCCACATTGAATCACAAAGAGGAAGCTGCTGGCAGCACAGCTCCTGATGATGAGAAGCCAGAATCTTCTGTCATTACCCAAGGTGCTCCTGCTCCTGGGCCCAGTGCTAATGTAGCCAGTGATGCCATGTCAATCTTGGAAACCATAACTTCTCTTAACCAAGAA…	1499	0	1
chr5|65723331|65728933|+	chr5	65723331	65728933	0	+	65723331	65723331	0,0,0	2	94,59	0,5543	circRNA	Ube2k	ENSMUST00000142407.8	2,3	chr5:65694889-65723331|chr5:65728933-65738728	ACGAGCAAAAATCAAATTAAAGTAGATCTTGTAGATGAGAATTTTACAGAATTAAGAGGAGAAATAGCAGGACCTCCAGACACACCGTATGAAGGTGGAAGATATCAACTAGAGATAAAAATACCAGAAACATATCCATTTAACCCCCCTAAG	153	0	1
chr5|66548969|66557624|-	chr5	66548969	66557624	0	-	66548969	66548969	0,0,0	3	61,86,206	0,145,8449	circRNA	Apbb2	ENSMUST00000162366.8	8,7,6	chr5:66522463-66548969|chr5:66557624-66608810	ATATCTGGAGTGATCACTCATTTCAGACAGATCCCGATTTGCCGCCGGGCTGGAAGAGAGTCAATGACATTGCCGGGACCTATTACTGGCACATCCCAACAGGGACGACTCAATGGGAACGGCCTGTCTCCATCCCAGCAGATCTCCACGGCTCTAGGAAAGGGTCACTTAGTTCTGTAACGCCATCGCCCACCCCAGAGAATGAGGATTTGCACGCAGCCACAGTTAACCCAGACCCCAGTTTAAAAGAGTTTGAAGGAGCAACGCTACGCTATGCATCCTTGAAACTCAGAAACGCCCCTCATGGTGATGACGATGATTCTTGTAGTATCAACAGTGACCCAGAAGCCAAG	353	0	1
chr5|66833790|66834269|+	chr5	66833790	66834269	0	+	66833790	66833790	0,0,0	1	479	0	ciRNA	Uchl1	ENSMUST00000031131.11	2	chr5:66833790-66834286	GTGAGTGGCGCGGCGCGCAGTCTCTGTCCCTATCCTCCAAGAGCATCGTTGGAGACGCCCAGCCGGCCGCGCCCTGTGCAATGGAGGTGGCTGGGCTGGGGCGCCCAGCTGGGTGTCGTCTCTGCCCTGAGTTATCTAGGGGTTTGGGAGTGACTGAGAGATCGATCACGGGGAGGTGGCGGAGGATGGACCCGGACAGCAACGAGCGCGGGGAGCAGCTCTCGAGGGCGTGGCGACGGCCCGCGGACTCTAGTCCGAGGGCTTCGCGCGAGCCACGTGTGGGCTGAGCTTTGTGCTGTGTCACTGCGCGGCACGCAGGGTGGGACGGCGCGGAGGCTCCTCCCAGACTCGGGTGGGGACCCGTGTGTGTGTGTTTGGTGGGGGGTTGGGGAGTGGGAG…	479	1	0
chr5|72980798|72982473|-	chr5	72980798	72982473	0	-	72980798	72980798	0,0,0	2	186,87	0,1588	circRNA	Tec	ENSMUST00000071944.13	3,2	chr5:72946587-72980798|chr5:72982473-73025736	GTGTCGGACGACACTGAGGACACAGAGGATGTCCGAAGAATGAAATGAGCAGATGGAACTTTGAAGGCTGAGTCAACGGGCAGAGGGAATCCGGAGATCGTCAATGGCAGGAGAAAGAGCAACCAGAAGACCGAGATGAATTTCAACACTATCCTAGAAGAGATTCTTATTAAAAGGTCCCAGCAGAAAAAGAAGACATCACCCTTAAACTACAAAGAGAGACTTTTTGTACTTACAAAATCCGTGTTGAGCTACTATGAGGGTCGAGCGGAG	273	0	1
chr5|86963487|86975980|+	chr5	86963487	86975980	0	+	86963487	86963487	0,0,0	9	102,329,427,90,95,109,118,85,167	0,835,1278,4457,5623,6967,7162,11098,12326	circRNA	Ythdc1	ENSMUST00000119339.8	2,3,4,5,6,7,8,9,10	chr5:86952450-86963487|chr5:86975980-86978412	ATGGGGAACTTAATGTTTTGGATGATATTTTGACTGAAGTACCAGAACAGGATGATGAATTGTATAATCCAGAGAGTGAACAAGATAAAAATGAGAAAAAAGGATCAAAAAGAAAAAGTGAGAGAATGGAGTCTACTGACACCAAGCGACAAAAACCTTCCATCCATTCAAGACAATTGATTTCTAAGCCACTAAGCTCATCTGTAAGCAATAATAAAAGAATAGTTAGTACAAAAGGAAAGTCGGTTACAGAATATAAAAATGAGGAATATCAAAGATCTGAAAGGAACAAGCGTCTAGATGCTGATCGAAAAATTCGTCTGTCAAGCAGTTCCTCTAGAGAACCTTACAAGAGTCAACCAGAAAAAACTTGTCTACGGAAAAGGGATTCTGAAAGAA…	1522	0	1
chr6|11933251|11962788|+	chr6	11933251	11962788	0	+	11933251	11933251	0,0,0	5	767,145,160,112,138	0,8177,20035,28297,29399	circRNA	Phf14	ENSMUST00000115510.8	3,4,5,6,7	chr6:11926836-11933251|chr6:11962788-11986340	ATTCTGAAGGGAGTGGTAATGGAAGTGAAGATCCTTCAAAGGACAGTGGAGAAGGTTCCTGTAGTGATTCTGAGGAAAACATTTTAGAAGAAGAACTGAATGAAGATATTCAAGTAAAAGAAGAACAGCTTAAAAATTCTACAGAGGAAATAATGCCATCAGACAAACAGTTAATTAAAATGGAAAAGAAGGAAGAAGAAGAAAACGGAGAAAGACCTAGAAAGAAAAAGGAGAAAGAAAAGGAGAAAGAAAAGGAAAGGGAGAAGGACAAAGAGAAAGCAACAGTATCTGATAGTGCAGCTGCTTCTGCTGCTGGCACCACACCAGCCACAAGCCCTCCTGCTGTCACCTCCCCTTCTGTCCCTACCACCACTACCACCACCACGGAGGAACAAGTCA…	1322	0	1
chr6|120405338|120406984|+	chr6	120405338	120406984	0	+	120405338	120405338	0,0,0	1	1646	0	ciRNA	Kdm5a	ENSMUST00000005108.10	25	chr6:120405338-120407020	GTATTAATTACCTCTTGAAAAGGTACAATCTGGGCAAGGTGGTACATGCTTGTCATCTAAGTAAGCACTTGGAGATGTAGGCCGGAGAGCCTGGGAGTTCCTGACTATCAGATAGCAAGTTGGAGGCCAACCTAGGCTACCTGAGATCCTGTCTTCATGAAAACAGAAGTGGGCTTGGGAGATGGTTCAACACCAGCCATGTAAATCTGACAACCTAAGTTTTATTTCCAGAACCCTTATAAAAACGTTAGATGCAGTGTCATGTGTATGTAGTTCTGGTGCTGGTACAAGAGGTAGGAAGTGGAGACAGATTTGGCTGGGAATTCTCAGACTAGCCTGTGTGCAGTAAGTAGCACAACAGGAGAAACAACAGGTCCCTCAACAAACTCTCGAAACATT…	1646	0	1
chr6|125077552|125077696|+	chr6	125077552	125077696	1	+	125077552	125077552	0,0,0	1	144	0	ciRNA	Chd4	ENSMUST00000112392.8	3	chr6:125077552-125077761	GTGAGTGGGTGACTGAGTGTTCTGGGGAGTGAGAAGAGAGAGGAGGAGGAGGCGCTCAAGGAGAGTTGTGAGGCTGCGGGTAGTTTTTCTCCTGGAGCTGGGGGTCAGGTTCTGGGGCGAGCCTCAGGACTGTCCTGGGTGAGC	144	1	0
chr6|125077552|125077708|+	chr6	125077552	125077708	0	+	125077552	125077552	0,0,0	1	156	0	ciRNA	Chd4	ENSMUST00000112392.8	3	chr6:125077552-125077761	GTGAGTGGGTGACTGAGTGTTCTGGGGAGTGAGAAGAGAGAGGAGGAGGAGGCGCTCAAGGAGAGTTGTGAGGCTGCGGGTAGTTTTTCTCCTGGAGCTGGGGGTCAGGTTCTGGGGCGAGCCTCAGGACTGTCCTGGGTGAGCATGTGTGTAGCA	156	1	0
chr6|125085444|125085597|+	chr6	125085444	125085597	1	+	125085444	125085444	0,0,0	1	153	0	ciRNA	Chd4	ENSMUST00000112392.8	16	chr6:125085444-125085621	GTATCTTAGTGTGTGGGAGGAGGAGACTGTTGAGCGAGTCACTGCTGTTGGCTGGTTTGCTGCCTCACCTGGTCTCTAAGTGAGGCAGAAAGAGAACTTTGGGAGCAGGGAAAGCCTACCTGTCCCATTGTGTGGATGTGGACCAGTAGTGAG	153	1	0
chr6|125085444|125085598|+	chr6	125085444	125085598	0	+	125085444	125085444	0,0,0	1	154	0	ciRNA	Chd4	ENSMUST00000112392.8	16	chr6:125085444-125085621	GTATCTTAGTGTGTGGGAGGAGGAGACTGTTGAGCGAGTCACTGCTGTTGGCTGGTTTGCTGCCTCACCTGGTCTCTAAGTGAGGCAGAAAGAGAACTTTGGGAGCAGGGAAAGCCTACCTGTCCCATTGTGTGGATGTGGACCAGTAGTGAGA	154	1	0
chr6|125142296|125142514|-	chr6	125142296	125142514	0	-	125142296	125142296	0,0,0	1	218	0	ciRNA	Gapdh	ENSMUST00000118875.8	1	chr6:125142274-125142514	GTGAAAATCGCGGAGTGGGCCGCAGGAGGCCGGGGACAGTCGGAAACTGGGAAGGGGAGTGGGCACTGTACGGGTCTAGGGATGCTGGTGCGAAGTGTGCAAGCCGGACCCAGGCTCCGCATTGCAGGGGGGGGATGATGGAGGACGTGATGGGGCGCACGGCGGGAATGGAGGCGGGGTGGGGGAGGGGACTGCCTGGTGTCCTTCGGGCCACGCTA	218	0	1
chr6|125162823|125163062|-	chr6	125162823	125163062	0	-	125162823	125162823	0,0,0	1	239	0	ciRNA	Ncapd2	ENSMUST00000043848.11	5	chr6:125162799-125163062	GTAATTGGATATCCCTGACCTATTTTATGTGAGGGGGAAAGGAATTGATGGGAAAGGAACCAATGATTTTAGCATGCTTATTGTTCTTGCTTGGGGTTTAGGAGGGAGCACTTAAGGTCCAGCTCTCCTTCCCTGTCAAGTAGTTCCTGTGCATTCTAGAGCTTATCCTCCATGGTACTGCCTGGCCTTGCCTTGATACTGAGTGCGGGCACAGGGACTCGATGACCGCTGCTCTCTCT	239	1	0
chr6|24626692|24637782|-	chr6	24626692	24637782	0	-	24626692	24626692	0,0,0	5	169,24,97,87,135	0,3231,7143,7878,10955	circRNA	Wasl	ENSMUST00000031695.15	6,5,4,3,2	chr6:24625095-24626692|chr6:24637782-24664534	ACTATGTCTTCAGCAGTGGTGCAGTTGTATGCAGCAGATCGGAACTGTATGTGGGCAAAGAAGTGCAGTGGTGTCGCTTGTCTGGTTAAGGACAATCCTCAGAGATCTTATTTTTTAAGAATATTTGACATTAAGGATGGGAAATTACTGTGGGAACAAGAGCTATACAATAACTTTGTATATAATAGTCCTAGAGGATATTTTCATACCTTTGCTGGAGATACTTGTCAAGTAGCTCTTAATTTTGCCAATGAAGAAGAAGCAAAAAAGTTCCGAAAAGCAGTTACAGACCTGTTGGGCCGACGACAAAGGAAATCTGAAAAAAGACGAGATGCTCCAAATGGTCCCAATCTACCCATGGCTACAGTTGACATAAAAAATCCAGAAATCACAACAAAT…	512	1	0
chr6|32769588|32769792|-	chr6	32769588	32769792	1	-	32769588	32769588	0,0,0	1	204	0	ciRNA	Chchd3	ENSMUST00000129069.8	4	chr6:32768072-32769792	GTGGAACATTTTTCTTTTCCTAGTATGAAAATGACCCATTTAAAGAGAAGACCACTAAAGACAGACAGGCACTGGAAAATGGACTCAACTGAATCATAACGTGTTTTGATCAACAGTTTAAAAAGCCATGTTCTAGATCAGCGATCAGTCATCAAAGAACACTGTTAAGTGTTAATGAAACCACAAAATGAATAAAAGAGGAAG	204	0	1
chr6|32945135|33026359|-	chr6	32945135	33026359	0	-	32945135	32945135	0,0,0	3	118,82,88	0,40282,81136	circRNA	Chchd3	ENSMUST00000066379.11	4,3,2	chr6:32869310-32945135|chr6:33026359-33036934	CTTTCAGAAAATGTGATCGACCGGATGAAGGAGTCCTCTCCATCTGGCTCTAAGTCTCAGCGATATTCCAGCGTTTATGGTGCTTCAGTTTCTGATGAAGATTTGAAAAGAAGAGTAGCTGAGGAGCTGGCATTGGAGCAAGCCAAAAAGGAGTCAGAACACCAGAGACGCCTTAAGCAAGCAAGGGACCTAGAAAGAGAAAGGGCTGCAGCCAATGAGCAGCTGACCAGAGCTGTCCTTCGGGAAAGAATATCCAGTGAAGAGGAGCGCATGAAGGCGAAGCATCTG	288	1	0
chr6|38124054|38135179|-	chr6	38124054	38135179	0	-	38124054	38124054	0,0,0	5	154,224,206,116,197	0,1216,2436,8010,10928	circRNA	D630045J12Rik	ENSMUST00000117556.8	15,14,13,12,11	chr6:38119844-38124054|chr6:38135179-38145025	CTGCAGATCCCCAGCGTGAAGGGCTTCGATTTTGCTAAGCAGCATCTGGGCCAGCACAATAAAGACGACATCCTGATTATTCATGAGCCAGCGCCACTGCCAGGCCCTGTGAAGGACCACACCACACCCTCAGAAAACGGAGATGTGCCGAGCCCCAAGTCAAAGCTCCCTTCCAAGAACATACGGCTCAGAGGGAGAGTTTCCCCCTCAGATGCTGACTCAACAGTCAGCGAGGAGTCCAGCGAGAGGGACGCGGGAGAGAAGGCGCCGGCTGCTGCCCCTGAGAACAAGGCTCTCAGAGCTCCGCAGAGTGGCGCCCCCCTGCCCAGTTCAGGCAATGAGCAGCATTCCTCAGCCTCCATCTTTGAGCACGTGGACAGGGTTTCGAGGACCTCAGAG…	897	0	1
chr6|47517610|47554601|-	chr6	47517610	47554601	0	-	47517610	47517610	0,0,0	14	179,126,41,95,170,241,92,164,103,141,121,117,129,124	0,1168,1689,3269,3763,4999,6668,11055,11709,13447,15353,17501,35859,36867	circRNA	Ezh2	ENSMUST00000081721.13	15,14,13,12,11,10,9,8,7,6,5,4,3,2	chr6:47510771-47517610|chr6:47554601-47571827	AATAATCATGGGCCAGACTGGGAAGAAATCTGAGAAGGGACCGGTTTGTTGGCGGAAGCGTGTAAAATCAGAGTACATGAGACTGAGACAGCTCAAGAGGTTCAGAAGAGCTGATGAAGTAAAGACTATGTTTAGTTCCAATCGTCAGAAAATTTTGGAAAGAACTGAAACCTTAAACCAAGAGTGGAAGCAGCGGAGGATACAGCCTGTGCACATCATGACTTCTGTGAGCTCATTGCGCGGGACTAGGGAGTGTTCAGTCACCAGTGACTTGGATTTTCCAGCACAAGTCATCCCGTTAAAGACCCTGAATGCAGTCGCCTCGGTGCCTATAATGTACTCTTGGTCGCCCTTACAACAGAATTTTATGGTGGAAGACGAAACTGTTTTACATAACAT…	1843	0	1
chr6|47522609|47554601|-	chr6	47522609	47554601	0	-	47522609	47522609	0,0,0	9	241,92,164,103,141,121,117,129,124	0,1669,6056,6710,8448,10354,12502,30860,31868	circRNA	Ezh2	ENSMUST00000081721.13	10,9,8,7,6,5,4,3,2	chr6:47521543-47522609|chr6:47554601-47571827	AATAATCATGGGCCAGACTGGGAAGAAATCTGAGAAGGGACCGGTTTGTTGGCGGAAGCGTGTAAAATCAGAGTACATGAGACTGAGACAGCTCAAGAGGTTCAGAAGAGCTGATGAAGTAAAGACTATGTTTAGTTCCAATCGTCAGAAAATTTTGGAAAGAACTGAAACCTTAAACCAAGAGTGGAAGCAGCGGAGGATACAGCCTGTGCACATCATGACTTCTGTGAGCTCATTGCGCGGGACTAGGGAGTGTTCAGTCACCAGTGACTTGGATTTTCCAGCACAAGTCATCCCGTTAAAGACCCTGAATGCAGTCGCCTCGGTGCCTATAATGTACTCTTGGTCGCCCTTACAACAGAATTTTATGGTGGAAGACGAAACTGTTTTACATAACAT…	1232	1	0
chr6|72324694|72325485|+	chr6	72324694	72325485	0	+	72324694	72324694	0,0,0	1	791	0	ciRNA	0610030E20Rik	ENSMUST00000205472.2	1	chr6:72324694-72325511	GTGAGCCGCCGCCTGTCGCCCGCCCGCCCGCGGTCCCGCCCCCGGGCAAGCCCCTCTCTCTGCGTCAGGGCTCCTGCCCACCTGGCCCTTACAGCAGCCACTGCATCAATAGCAGCGCCCCCTGGGCCAGTGACCCCAGTTAAACTGCACTGTTATATAAGGTAGCTGGGACCCGGCCAGGAAACGCTGTCCACCAGTGTGATCTATCAGGCTGGGTTTTAATATTTCTGCCACCTGGAAGAGAAAGTGTGGCAGGGATTTAAAAAAAAAGAAAAGAAAAGAAAGATCAGTACATAAAATGAAACAAACCCAGTAAATGGCCTTTTCTTGGGCTTTCTGTGACCATGAACTCATGTTGACTAACATATGACACTAAGTTTGTGGGCTGTTCTTTACAGA…	791	1	0
chr6|76919190|76919304|-	chr6	76919190	76919304	0	-	76919190	76919190	0,0,0	1	114	0	circRNA	Ctnna2	ENSMUST00000160894.8	15	chr6:76909510-76919190|chr6:76919304-76931705	ACTCCAGAAGAGCTAGAAGATGATTCCGACTTTGAGCAAGAGGATTATGATGTGCGGAGTCGGACAAGTGTTCAGACAGAGGACGACCAGCTCATTGCTGGACAGAGTGCACGG	114	0	1
chr6|87872743|87872884|+	chr6	87872743	87872884	0	+	87872743	87872743	0,0,0	1	141	0	ciRNA	Copg1	ENSMUST00000113607.10	11	chr6:87872743-87872908	GTAAGAGTTGAGTGGAGAGGAGGGGATGCAGGCTGGTCCAGCTGCTGTCTCCTTTCCCTGAATGGACTGGGAGGCGGGTAGACATGGTCCCCAAAGGACCTCTGGCCAGGCCAGAGGTGAAATGACAGAATTGGGTACTGC	141	1	0
chr6|88332464|88335624|-	chr6	88332464	88335624	0	-	88332464	88332464	0,0,0	2	165,97	0,3063	circRNA	Eefsec	ENSMUST00000165242.4	4,3	chr6:88275218-88332464|chr6:88335624-88353185	ATTCCGGGGTGCACCGATTATTCCCGTGGCAGCCAAACCTGGGGGACCAGAAGCCCCTGAAACTGAAGCTCCACAGGGCATCTCAGAACTCATTGAGCTCCTGAAGTCCCAGATTTCCATCCCAACGAGAGACCCCTCTGGACCATTCCTTATGTCTGTGGACCACTGCTTCTCCATCAAGGGTCAAGGCACCGTGATGACTGGGACTATCCTCTCAGGCACTATCAGCCTTGGGGACAGTGTGGAGATCCCTGCCCTCAAG	262	1	0
chr6|88484384|88485543|-	chr6	88484384	88485543	0	-	88484384	88484384	0,0,0	1	1159	0	ciRNA	Sec61a1	ENSMUST00000032168.7	8	chr6:88484351-88485543	GTGTGTCCAAAGGCAGCTGAGAGCAGGTCTGCCTTGAGCAGCAGCCAGGCTCAGCATCGGTGTTGTCCTGCTTCACAGTTCTCAGGTTGTTTCTGAGTAAGACACCTGAACGGAGAGCTGTCTGAATTATACCCACCCTCAGGCTTAGTAGGGTTTTTGTATTTGAAAGTGGATGAGAGGGTGGGTTGGTTGGTTGGTTGGTTGGTTGGTTGGTTGGTTTGAGGCAGGGTCTGTCTAACCTTGGCTGGCCTGAAACTCAGTATGTAGATTAGGCTATCCTAAACTCATACAGATCTACCTTCCTCGGCCTTTCAGGTGTTGAGATTAAAGGTTTATGCCTCTATGCCCGGCATGGTTTGTAGTATTTTGATATTAACTGGAAGAAATTACAGCAGTTGT…	1159	1	0
chr7|118451625|118452563|-	chr7	118451625	118452563	1	-	118451625	118451625	0,0,0	1	938	0	circRNA	Knop1	ENSMUST00000116280.9	2	chr7:118449912-118451625|chr7:118452563-118454845	TAATGGTCAGCAAGACCCAGAAAGCAGACCTGGGCCCACAACTCCCAGAGAAGAAGAAAAAGAAGAAGAAGAAAAAGAGAGTGGTTGCAAATGTCTCAGAACCAGAGACTCAATACTCAGTCTTAAACAGTAATGATTATTTTATAGACGCTTCTCCTCCGAGGGCCACGTCCCCTTCTAACAATGTGGATGAGGTGCAGATCCCCGAGATATCACTGAGCAAGAGAAAGAAGAAAAAAAAGTCCTGTAGCACTCACTTGGAGGAGTGCCTGGGGGCTGAGCCTACACGGGCAAGGCAGAAAAAGTCACCTAGCCCTAGAAGGCAGGCCCTTGAGCAGTCAGCAGAAGGCCTCATCAGAGAGAAGAAAAAGAAGAGGCGGAAGTCCTTATCAAAGGCTG…	938	1	0
chr7|126092570|126092724|-	chr7	126092570	126092724	0	-	126092570	126092570	0,0,0	1	154	0	ciRNA	Atxn2l	ENSMUST00000040202.15	20	chr7:126092548-126092724	GTGCCTGAATGTGGGGTTTGGTTGGGAGGTCTGAGTGGTTGACCCAGGAATGGGTGGCTGGAAGAGGGCTTGAAAAGAGCTGGGTCATTCTCCAGTAGAGAAGTGGCATGAGCGAGCTTGTGCTTTGTCTGCATAGCAGAATGGGTGGCACTCA	154	1	0
chr7|12659663|12660421|+	chr7	12659663	12660421	0	+	12659663	12659663	0,0,0	2	129,99	0,659	circRNA	Rps5	ENSMUST00000108539.8	4,5	chr7:12659528-12659663|chr7:12660421-12660498	AACCCTCTGCAGGTCCTGGTGAATGCTATCATCAACAGTGGCCCCCGAGAAGACTCAACACGCATTGGGCGGGCCGGTACAGTGAGACGACAGGCTGTGGATGTGTCCCCACTGCGTCGAGTGAATCAGGCCATCTGGCTGCTGTGCACAGGGGCTCGTGAGGCTGCTTTCCGGAACATCAAGACCATCGCCGAGTGCCTTGCAGATGAGCTCATTAATGCTGCCAAG	228	1	0
chr7|132568235|132575352|+	chr7	132568235	132575352	0	+	132568235	132568235	0,0,0	4	188,154,72,199	0,4679,6183,6918	circRNA	Zranb1	ENSMUST00000106157.8	3,4,5,6	chr7:132552164-132568235|chr7:132575352-132583009	GTGTTGTGGAAGGTGACTTAGCAGCCATAGAAGCATACAAGTCATCGGGAGGAGACATTGCACGCCAGCTTACTGCAGATGAAGTACGCTTGCTGAACCGTCCTTCTGCTTTTGATGTTGGCTACACTCTGGTACATCTGGCCATACGCTTTCAGAGGCAGGACATGTTAGCGATATTGCTTACAGAGGTATCTCAGCAAGCAGCAAAGTGTATTCCAGCCATGGTGTGTCCTGAACTGACAGAGCAAATCCGGAGAGAAATAGCTGCTTCTCTTCACCAGAGAAAGGGGGATTTTGCTTGCTATTTTCTGACTGACCTTGTAACATTTACATTACCAGCAGATATTGAAGATTTGCCTCCAACAGTTCAAGAAAAATTATTTGATGAGGTGCTTGATA…	613	0	1
chr7|141930933|141931069|-	chr7	141930933	141931069	1	-	141930933	141930933	0,0,0	1	136	0	ciRNA	Gm49369	ENSMUST00000209263.2	2	chr7:141930907-141931069	GTGAGTCGTGGGTGTCGCTGGGGGCTGGGAGTATTATGTAGGGGTGATGTGCGGGAAGCCTGGGCAAAAAAAGCAGGTGTCTTCCAAGGCAGGGTCTAGACAAGCTATGCCCTATACTCACCTGTGACAGGGTAAA	136	0	1
chr7|142232670|142233083|-	chr7	142232670	142233083	0	-	142232670	142232670	0,0,0	1	413	0	ciRNA	Ins2	ENSMUST00000105931.8	2	chr7:142232639-142233083	GTGAGTTCTGCCACTGAATTCTGTCCCCAGTGCTAACTACCCTGGTTTTCTTCACACTTGGGACATTGTAAATTGTGTCCTAGGTGTGGAGGGTCTCGGGATAACCAGGGAGTGGGGACACGTTTCTGGGGGAAGCTAGACATATGTAAACATGGCAGCTGCCAGGAATGAGTAAGAATCCTGCCTTAAGGGGTCCTTGGTGGTAGTAACTTGGGACATGTGACTAGATCCCAGGATAGGTACCTATTTAGGGCCCTCATAGAGCACTGCACTGACTGAAGATGAGTAGGCTTTAGAGGCCCATGTGTCCATCCATGACCAGTGACTTGTCCCACAGGCATGCAACCCCTGCCACCTGCAGGGGTTAAGGGGCGAGAAAACCTGGGGTAGTAGGAGGTT…	413	1	0
chr7|16650336|16650622|-	chr7	16650336	16650622	1	-	16650336	16650336	0,0,0	1	286	0	ciRNA	Calm3	ENSMUST00000172594.2	2	chr7:16649603-16650622	GTGAACCCCATTGCCCTGCCCTGGGGAGCCTCTGCCCTCCTCCTCCAGCCCGGATGGCTCTCCTCCGGTTTTGGTTTGTTTCCTTTTGTTTGCCCTTCTTTTGGGTGCCGGGGTGGCCACCATTCCTGTCCCTGCTCAGTGGGGAGGGGAGCAAGGCCTTCTGCCAGGTGGAGGAGCATGTCCCCTGCCACTGTCGCATGCACCCCAGCCCTGTGACTCTGTGTGCAAGCCCAGCAGCCTGTGGGGCGGGGTGCCAAGAGGGGATGACGGGACGTTCCAGGACCGA	286	0	1
chr7|24584092|24584261|+	chr7	24584092	24584261	0	+	24584092	24584092	0,0,0	1	169	0	ciRNA	Rps19	ENSMUST00000108430.10	1	chr7:24584092-24584560	GTGAGTGAGGGCTCTGGGTCGCGGCTGTGCGCGGGGCCACGGGGCCGGGCTTTCTGGCCCCAAGAGCTCGTGCCGGGACCGCGGGAAGCCCGGCGCGGGGTCGCTCCGCCCTCTGGAGCCGCGGCCACGTGCGAGCGGCAGGCCCGGACATGCCTGATCGCCGCAATCC	169	0	1
chr7|24612823|24613141|+	chr7	24612823	24613141	0	+	24612823	24612823	0,0,0	2	100,97	0,221	circRNA	Arhgef1	ENSMUST00000117796.8	9,10	chr7:24612594-24612823|chr7:24613141-24615442	TGCTGCTGTGGTCACTGCCATCAGCCTGTATATGCGCCACCTTGGAGTCCGGACCAAGAGTGGGGACAAGAAGTCGGGAAGGAACTTCTTCCGGAAAAAGGTGATGGGGAATCGGAGGTCAGACGAACCCCCAAAGACAAAGAAAGGGCTGAGCAGTATCCTAGATCCTGCACGTTGGAACCGGGGAGAGCCATCCG	197	0	1
chr7|26874027|26874140|-	chr7	26874027	26874140	0	-	26874027	26874027	0,0,0	1	113	0	ciRNA	Rab4b	ENSMUST00000093040.13	4	chr7:26874001-26874140	GTGGGTGCAGGGCCTGGGTGGCGTGGGAGAGGCCGGGCCTGGGTGGCGTGGGAGAGGCCGGGCCTGGGTGGCGTGGGAGAGGCCGGGCCTGGGTGGCCCCACTCCTGTGCTGC	113	1	0
chr7|27362934|27363822|-	chr7	27362934	27363822	0	-	27362934	27362934	0,0,0	1	888	0	ciRNA	Map3k10	ENSMUST00000036453.14	4	chr7:27362896-27363822	GTGAAGGCAGGAGAAGAGGATGGGGTGGAGAGCCCAGCTCTGATGCCTCGGGCAGTTCAGAATTTCCCTGGTCCCTCCCCATTCCCCTTGGGTCTATGCAGGGTGTTTTTGCATGTTAAGACAGCTCTCTGTTGATGGACTGATAAGAAAATGACCCCCTGCCCTGGAGTACTTACAAATGATACTGCATGTTATAAGTATGATAGCATAAATTAAAAGTGGATTAAAAAAGAAAAGAAACAGACTTGCAAGGTGTAGGTGACTGCCAAAGCTCAGTATGGGTAACAAGGGTGCTGTTCTCTGCTTCGGGGCGTGTCTGAAGTTTTCCACTACTCTTTGCTTTTGTGTATGTTCATTTACCAAAGGACAGCTTACTTAACAAACTGAAGAGCTGAGAGC…	888	1	0
chr7|28016951|28017161|-	chr7	28016951	28017161	0	-	28016951	28016951	0,0,0	1	210	0	ciRNA	Supt5	ENSMUST00000207563.2	22	chr7:28016925-28017161	GTGAGATGGGGTTAGAGTTCAGAGATTAGTGTTGGGGGGAGCCTTAACTGTTCAACCATGTGGCCAGAGTGGAGTCAAGAAAGGCTTGGGATTTAGGGAATAGGTGGAGGAGGCTCCTAACCCAACTTGGGCTCTCAAGCTGGTAGAGAGGGATTTGAAGATGTCCTGGCTGTGGATATAGCATAAAAGGGACAAACATAATTCCTGGGC	210	1	0
chr7|28028515|28028683|-	chr7	28028515	28028683	0	-	28028515	28028515	0,0,0	1	168	0	ciRNA	Supt5	ENSMUST00000207563.2	9	chr7:28028475-28028683	GTAAGACAGTAGGAGGATAGAAATCAGGGTTGGAATCCCATACGGGGTCAAGACACATAGAAGTAGAGGAAGTAAGACTCTTGTGTACGGTTCATGAGGTGTGGTTCCTGGGCCAGAGGGGAAGATAGGTGGTGGTATAGATCATGACTTAGTGAGGAGACAGGTCTG	168	0	1
chr7|28519699|28519946|+	chr7	28519699	28519946	0	+	28519699	28519699	0,0,0	1	247	0	ciRNA	Hnrnpl	ENSMUST00000174548.8	10	chr7:28519699-28519969	GTGGGTACTGTCATCAGAAAAGATGGACAGAGGTGTGATTTCAGTTGTGATTGAGATCAGGGTGCTGACATAGGCAGGAATGGGGGTGGGGATAGGAGCCATGCTCCTCTTCCTCTGAAGCCTTGGGAGAAAGGAGGTTAGCTTGAGTGCAGCAGTGTGTGTTAAAAGCACTCAGCAGTATCAGATAGGCGTGAGGCCAGCTGAGCCTCTGGCTGACCCTAGAGGACAGACAATTCAGCATAGAACA	247	1	0
chr7|29025350|29028409|-	chr7	29025350	29028409	0	-	29025350	29025350	0,0,0	1	3059	0	ciRNA	Sipa1l3	ENSMUST00000183330.8	11	chr7:29025323-29028409	GTGGGTAGCCTCCACCCAGCCGCTCCTGACCCTCAGTGGTTGTCTGTTCCCAGAGGATGACTAGAGGGCCTATGGCTTTGCCGGACCTCGTGCCTGTGTTCCAGAGTCGCGGAGAACAAAGTTAAAGCCTTTCGTTGTCATCTGCTGACCACGCAGCCCAAGCAGGTGACCTTTTGATCACCTGCTACTTGGTCCACGGAAGGAGATCCCTCACCAACCGCCTGGGCTATATAGTAATGGTCGTGTGAAAAATGGGCCCAGAAACCCCGCACAAACAATACCCTACTGAAGGCTGCATGAGACCCATCTCAAAAAAGCAAAAACAAAACAGAACAAACCCAGGCAGGCTAGCCTGATCTATGTAGCAAGTTCCAGGACAGCCAGGACTGTAGAAAGACC…	3059	0	1
chr7|30257120|30257307|-	chr7	30257120	30257307	0	-	30257120	30257120	0,0,0	1	187	0	ciRNA	Lin37	ENSMUST00000043975.11	2	chr7:30257101-30257307	GTTGGAACCTGGTCCAGCCTGGGGAACCACAGGGTGGGAGCTGTTTGGACTGACTCTGATTGTTGGAGGGGGGATGTGGATGGGAGGCTGGAGGGGCTGCCTAGGGTGAAAAGTGCCCCATGGGATGTTTCATGGGAAGACTAATTAATAGCATCACACTCTGGGTCCTTGGTACCCTAAGCCAGTA	187	0	1
chr7|30261587|30261748|-	chr7	30261587	30261748	0	-	30261587	30261587	0,0,0	1	161	0	ciRNA	Psenen	ENSMUST00000207747.2	2	chr7:30261559-30261748	GTGAGTTCTAGGGCACCAGCAAAAAAAAAAAAAAAAAAGACAGTGGGTGGTTGGGTGGTTTGGAAGGGATGATGGAGGCTCCAGAACTCTAGGAGATCTGTGTCAGAGATGAACGGGCTGTCCTGGGTGGGTCCAGCTCCCCCCAGAGCAGCTGGAGGCCA	161	0	1
chr7|44508173|44509115|+	chr7	44508173	44509115	1	+	44508173	44508173	0,0,0	1	942	0	ciRNA	Pnkp	ENSMUST00000107876.8	4	chr7:44508173-44509146	GTGAGGCCGCCACCCCTGCTGCCACCCAGGCTAGCCAGTTAATGTAAAGTTTCCTGTGCAGCCCTGAGCTAGTCTTATCAAAGTTCCTGAGCCTCAACTGTTCTGTGCAGAGAAGACTGAGACCCCAGTGGTGCCGCCACCACTGAGGTACAGGGTACAGGTCAGGCCCTGTAATCAGTGGTGACCTTTCTTGGATCACTCTGAAATGAGGCCACAGAAAATTCACGGCCTAGTTTCCTGTGGCCACTCAGCCAACAGTGAGGTTTGTTTTTTTAAGAATTGATATGACCTGGCACTCGGGAGGCAGAGGCAGGCGGATTTCTGAGTTCGAGGCCAGCCTGGTCTACAAAGTGAGTTCCAGGACAGCCAGGGCTATAAAGAGAAACCCTGTCTCGAAAA…	942	1	0
chr7|44661546|44663017|-	chr7	44661546	44663017	0	-	44661546	44661546	0,0,0	5	116,101,98,58,114	0,202,575,1094,1357	circRNA	Scaf1	ENSMUST00000211735.2	6,5,4,3,2	chr7:44658396-44661546|chr7:44663017-44663628	GTGACCATGGAGGAGGAAGATGAGTCTCGAGGTAAAACAGAGGAGTCGGGAGAGGATCGGGGAGACGGTCCACCTGACAGAGATCCTGCCCTTTCTCCTTCTGCCTTTATTTTGCGGGCCATTCAGCAGGCTGTGGGAAGCTCCCTTCAGGGAGACCTGCCTAATGATAAAGATGGCGCTCGGTGTCGTGGCCTACGATGGAGGCGCTGCTGCCGGAGTCCTCGGTCAGAGCCTCGTTCACAGGAGTCAGGGGCTGCTGACACGGCCACTGTATTGGACACAGCTGCAGATAGCTTCCTTGTGGAGCTGGTGAGCATCCTGGATCCCCCGGACACCTGGGTTCCCAGCCGCCTGGACCTTCAGCCTGGCGAAAGTGAGGACATGCTAGAGCTGGTGGCT…	487	0	1
chr7|45704100|45705999|+	chr7	45704100	45705999	0	+	45704100	45704100	0,0,0	1	1899	0	ciRNA	Nomo1	ENSMUST00000033121.7	12	chr7:45704100-45706018	GTACATGATGGGTTTGGTTTATAGTGTCGGAGGGCTGGGAAGGCTGGGAAGTGGCTCAGGCAATAGAATGACTGCTGATAAGGCTCTCTCATCCCCAGAGTCCATATGAAAAGCCAGATGTGCTGGCAGGAGCTCGTCATTCCAGGGCTGGGCAGGCAGAGACAGGCTGGTCCCTGGGTTCACTGGCCAGCCAGACTTGCTTACTGGAGTAAGCTCCAGGCCAGTGAGAGATTCCATCTAATTTTGAACAAGCTAGATAGCTTCTGAGCAAACAACACCCAAGGTGGTCTCTGGTCTCCATACACTCACATGCCCACCGGCCCCCAAACTGAAAGAGCAAGGGTTTTCCAGAGTGTTAGGAGCTATAGCGGGGCACAAGGAGCCTTTCATTTCCTTCCT…	1899	1	0
chr7|46264041|46284980|-	chr7	46264041	46284980	0	-	46264041	46264041	0,0,0	7	159,63,114,61,95,156,136	0,4078,6943,11591,18042,19137,20803	circRNA	Sergef	ENSMUST00000033127.12	8,7,6,5,4,3,2	chr7:46240197-46264041|chr7:46284980-46289136	GGTGCAAACAGCTATGGGCAACTTGGCCTTGGCCATAAGGAAGATGTGTTTCTGCCCCAGCAACTGAGTGACTTCTGTCAAGCTGGGTGTATCAAGAGTGTCACAGGAGGAGGAGGGCATTCTGCAGTTGTCACAGATGGAGGAGATCTTTTTGTTTGTGGCCTGAATAAAGATGGGCAGTTGGGGCTTGGTCACACAGAGGAAGTTCTGCGTTTTACCATCTGCAAGCCTCTCCGTGGTTGTCCCATCCGACAGGTGGCCTGTGGCTGGGACTTCACCATCATGCTTACAGAAAAAGGTCAAGTTCTGTCCTGTGGATCCAATGCCTTTGGCCAGTTAGGTGTGCCTCACGGCCCTCGCAAATGCGTGGTCCCCCAGGCCATTGAGTGCCTGAGAGAG…	784	1	0
chr7|73085482|73104199|-	chr7	73085482	73104199	0	-	73085482	73085482	0,0,0	8	244,214,100,179,135,141,129,123	0,5851,8500,11400,13422,15964,17364,18594	circRNA	Chd2	ENSMUST00000169922.9	38,37,36,35,34,33,32,31	chr7:73079748-73085482|chr7:73104199-73105238	ATTCTACCAGTGGAGACGGATAAAAAGCCGCAGGGGAAGCAGCTGCAGACCCGAGTGGACTACTTGCTGAAGCTGCTCAGGAAGGGTCTGGAGAAGAAGGGCACCGTGGCCAGCGGAGAGGAGGCCAAACTAAAGAAGCGGAAGCCTCGAGTAAAGAAGGAGAACAAAGCCCCCAGGCTGAAGGACGAGCACGGGCTGGAGCCAGCGTCGCCTCGACACTCCGACAACCCATCTGAAGAGGGGGAAGTGAAGGATGATGGTCTAGAAAAAAGTCCAACGAAAAAAAAGCAGAAGAAGAAAGAGAACAAGGAGAACAAAGAGAAACCAGTGAGCTCTCGGAAGGACAGGGAAGGAGACAAAGAGAGGAAGAAGTCCAAAGACAAGAAAGAGAAGGTCAAA…	1265	0	1
chr7|79863073|79865276|+	chr7	79863073	79865276	0	+	79863073	79863073	0,0,0	1	2203	0	ciRNA	Sema4b	ENSMUST00000032754.9	4	chr7:79863073-79865371	GTGAGACTGAGGGATCTGGGCAGAACACTGAGCAGATATGGCTGTTATGGGAAGGACACAGTCTGGACATCGCCAGCACTGGGCTTCAGCCCCAGCCCCAGCCCCAGCCCCAGCCCTGTCCTCTATGTGATCCTGGATAAATAGATTCATCTGGTCACCCCTTGGTTTTCTCACCTGTAAGATGGGAATAGTATGCCTATATCCCTGGATAAACCAGTGCATCCAGGGCTCCTGTCCCATTAGCGTTAGCACCAACATGAACCTGGTGAGGTGGTGACAGTGTCTGTAAAGGGTCTCTAGTGGACAGATAAGTCTGGCAGATTCTAGTTTGATTTCAGCCAAGACATTAGATGGTATCCAGCCCAGTCCAGAGTTCTCTTGTAGGACTTGCTGCCATTC…	2203	0	1
chr7|79989118|79989298|-	chr7	79989118	79989298	0	-	79989118	79989118	0,0,0	1	180	0	ciRNA	Unc45a	ENSMUST00000154428.9	4	chr7:79989098-79989298	GTGAGGGGATCGGGTTGCTCTAACCTGGTTCTACCTGGGCCTGGGATTGCCCATAGCCGCTGCTGTTTGTGCACCAGTTGGGCATTTCCTAGCCACGCACGATTGCCAGAGGTCTTTAGGCGTGGGTAGTGGGGGATCAGGTGGTTCAGCAAAACAAGGGTGCCATTGCCACTCTCAGGC	180	0	1
chr8|106370147|106406891|+	chr8	106370147	106406891	0	+	106370147	106370147	0,0,0	8	117,134,121,150,161,183,136,186	0,23143,26715,27775,31353,32480,33699,36558	circRNA	Ctcf	ENSMUST00000132679.8	2,3,4,5,6,7,8,9	chr8:106363352-106370147|chr8:106406891-106408066	AATGACCACAAATCTAGAACCAAAGAACACGATGCACTAGCAGACAGACTCGAAGCTAGAGACTGGAGATCTGGGTTCTTTTGTCCTTCCTCAAACTGATTTTGCAGCCACGGAGAGGTACTCGTCCTCACAAGTGCCCAGACTGCGATATGGCCTTTGTGACCAGTGGAGAATTGGTGCGGCATCGTCGTTATAAACACACTCATGAGAAACCATTTAAGTGTTCCATGTGTGATTATGCCAGTGTAGAAGTCAGCAAATTAAAACGACACATTCGCTCTCATACTGGAGAGCGCCCGTTCCAGTGCAGTTTGTGCAGTTATGCCAGCAGGGACACATACAAGCTGAAAAGGCATATGAGAACCCATTCAGGGGAAAAACCTTATGAATGTTATATTT…	1188	0	1
chr8|111585326|111586492|+	chr8	111585326	111586492	0	+	111585326	111585326	0,0,0	1	1166	0	ciRNA	Cog4	ENSMUST00000165867.8	7	chr8:111585326-111586517	GTGAGCCGGGGAGCAGCCGTGGTCGGGGCACTCGGTAGAGGACGTTAGGAGAAATGAAGATGAATGAAAGAATCGATGGATGGGTGGGTGGGTGGATGGACCCACTGCCTAGAGGAGAAGGACAGATGCTGAAGGTAGAGTGGCCTTCACTTTGCCTAATGCTTAGTGCCTTAACACAACAGAAACAGAGGACCAGATTCTCTATCATTGAACGTTCAGCAGTGCCCTCTGCATGCTATTGAGTATCAAGTATTAATAATTTGTTTTTAATTTCACTTTAGTTTTTATGGCTCTCTTTTTCAGAACTAATTTTCCATTCCCATAAGCTCAGGAAATAAAAGTAGCACACAGAAGTAGGAATGGCCAGCAGAGTGGTGCATAACTATAATCTCAGCCCTG…	1166	1	0
chr8|112348319|112349083|+	chr8	112348319	112349083	0	+	112348319	112348319	0,0,0	1	764	0	ciRNA	Znrf1	ENSMUST00000172856.8	5	chr8:112348319-112349430	GTGAGCCCATACTTGGCGGGAGACTCTGGGCTAAGAGTCAAGTTTCTGGGAGCTGGGGGAGAGGAGCTGGCCTGCCTGATACACACCCCACCAAGGAGAAAGCAGAAGCAGAAAGACAGAAGCCATCTCCTCAGAGAGCAGTCCCCAGGAAGTAGGGGGATGTTCCTGGGAGTTGGGGGAGCATGAAAGAGCGATAGTAACCTAGTCATGAGAACTCCATGCAAAGATAGAACCAGGCTCCTTCCCCTCAGGAGAGGCAGAAGGTCCCCTGCAGGGTGCATGGGCTGGAGCAGAGGCGCCCCCAGCCAGGCTCTACAGCAGCCTCACCTCCCTCACCTCTCAGAGACTCGGTTCTGAAAGGGAAGAATCACTAAGTAGTGGCCTGTGGAACAGACATTG…	764	1	0
chr8|112566989|112568622|-	chr8	112566989	112568622	0	-	112566989	112566989	0,0,0	2	128,208	0,1425	circRNA	Cfdp1	ENSMUST00000034432.7	4,3	chr8:112557621-112566989|chr8:112568622-112571725	GAAAAGGAAACAAAGTGGCCTCTTGTTAGAAGAAGAGGAAGATGGCAAGGAAGACTCTGGAGGTAGTAGCAGTGAAGAAGATGAAGAGGAGCAAGAAGGAGGCCTTGGGTCAGAGAATGCAAGGAAGAAGAAGGAAGATGAGTTGTGGGCCAGCTTCCTTAATGATGTAGGACCAAAGTCAAAAGCAGCCCCAGGTTCACAAACTAAGGTAGCCGAGGAGACTGAAGAGATTAGTTCGAATAAACCGTTGGTCAAAGCAGATGAGCTGGATAAGCCTAGAGAATCAGAAAAGGTGAAGATTACCAAGGTGTTTGACTTCGCTGGCGAAGAAGTAAG	336	1	0
chr8|120071226|120071741|+	chr8	120071226	120071741	1	+	120071226	120071226	0,0,0	2	133,67	0,448	circRNA	Hsbp1	ENSMUST00000034300.8	1,2	None|chr8:120071741-120072351	GAACTGTCGGCTTGTGGGCGTCTGCGCCGAGAAACCGAAGTGTAGGTGACGGTTCCGAGACATCGCCGCCAAGCTGGGCACCGGGGAGATGGCCGAGACGGACCCCAAGACCATGCAGGACATCACCTTGGTGGTGGAGACGCTCTTGCAGCAGATGCAAGACAAGTTTCAGATCATGTCAGACCAGATCATCGGAAGGA	200	1	0
chr8|123635406|123642784|-	chr8	123635406	123642784	0	-	123635406	123635406	0,0,0	2	139,145	0,7233	circRNA	Ankrd11	ENSMUST00000172906.8	3,2	chr8:123627437-123635406|chr8:123642784-123701467	ACAGTTGATGATGAAGCAATAGCAGCATAAATGAAGATCAAGTAAGGGGAGGAGAACGATGCCCAAGGGTGGGTGTTCTAAAACACCACAGCAAGAAGACTTTGCTCTCAGCAACGACATGGTGGAGAAACAAACTGGGAAAAAGGATAAAGATAAAGTTTCTCTAACCAAGACTCCCAAGCTGGACCGCAGTGATGGCGGGAAGGAGGTGAGAGAACGAGCCACCAAGCGGAAGCTGCCCTTCACCGTGGGGGCCAATGGAGAGCAGAAGGACTCGGACACAG	284	1	0
chr8|123830693|123831764|+	chr8	123830693	123831764	1	+	123830693	123830693	0,0,0	1	1071	0	ciRNA	Rpl13	ENSMUST00000000756.6	5	chr8:123830693-123831782	GTAAGTGGACACTGCTGTAGGCTCAGCTCCGTAATAGACAAGATTGGCAGGGATAAAAAAGTGTGTTGTGACAGACTAATTAGAGACTGGTGAAGGTTTCAGGCTGGTGAAAGAAAGTTCTCTTACCTTGGGGACAACCTCCCAATCTTTGGGGTGGGGGGGCACTTTTTGTTGTTTTGAGAGAAAGAGATTCTCTGTAGCTTTGGGCTGGCCTTGAACTCAGAGATTGACTGCCTCTGCCTCCCAAGTGCTGGGTTTACAGGCATTCATTCATTACCACCATGGGCTAACTGCCAAGATTTTAAAGGACTGGCTTGTGTTCCTTTTAGAAATGCGCAGGTCCCTAACTTAGCATTCCCTACTTGTTTGGAGTGCTTGGGAGTGTAATTTTGTTCTTCT…	1071	1	0
chr8|125022096|125032407|+	chr8	125022096	125032407	0	+	125022096	125022096	0,0,0	2	94,154	0,10157	circRNA	Galnt2l	ENSMUST00000127664.2	2,3	chr8:120637678-125022096|chr8:125032407-125050410	GGTGACTGGAATGACATCGACTCCATTAAGAAGAAAGACCTTCACCACAGCAGAGGAGATGAGAAAGCACAGGGTGTGGAGACCCTCCCTCCAGGCAAAGTCCGGTGGCCAGACTTTAACCAGGAGGCATACGTTGGCGGTACAATGGTTCGCTCTGGGCAGGACCCGTACGCACGCAACAAGTTCAACCAGGTGGAGAGTGACAAGCTGCACATGGACAGAGGCATCCCCGACACCCGGCATGACCA	248	1	0
chr8|3502285|3503010|+	chr8	3502285	3503010	0	+	3502285	3502285	0,0,0	1	725	0	ciRNA	Arhgef18	ENSMUST00000239102.2	26	chr8:3502285-3503037	GTTAGTGGGCCTGTATGGCCAAACCCACTAAGCTGGAAATGTGGCTCAGTTTTGTGCTTGCCTAGTGTGCATGAAGCCCCTTGTTCCAACCCCAGCACTGTATTTAAAAAAAAAAAAAAACATCAAATGTGGTGGCATAGCCCTGTTATTCTAGCACTGAAGAGTTAGAGGTAGGACATTAGAACATCCTTGGTTACATAGCAACTACAAGACCATTTGGGCTATGTCAGACCCTAGGGCATTGGTGCCGGGCCTAACATCACATACTTTTTTACCTTTAATCCCAGCACTTAGAATACAGAGATGGATCTCTGTGAATTTTAGGCCAACCTGGTCTACACAGAGTTCCAGGACAGCCAGGGCTACATAGAGAGGCCCTGTCTCCAAAAACAAAAAAAC…	725	1	0
chr8|41864259|41867910|-	chr8	41864259	41867910	0	-	41864259	41864259	0,0,0	2	126,71	0,3580	circRNA	Frg1	ENSMUST00000033999.8	3,2	chr8:41863358-41864259|chr8:41867910-41869936	TAAAAAGAAAAAGAGCAAAGATAAGAAGAGAAAACGGGAAGAAGACGAGGAGACCCAACTTGATATTGTGGGAATCTGGTGGACTGTATCCAACTTTGGGGAGATTTCAGGAACTATTGCCATTGAAATGGATAAAGGAGCCTATATCCATGCACTGGACAATGGACTGTTTACACTGGGAGCTCCACACAGAGAAG	197	0	1
chr8|46662635|46663848|-	chr8	46662635	46663848	1	-	46662635	46662635	0,0,0	1	1213	0	ciRNA	Slc25a4	ENSMUST00000034049.5	1	chr8:46662545-46663848	GTCAGGACGGCTGGGGGCGCGAGCGGGGCGCGGCAGGGCGCTGGGGGGATGCGGGGCGGGGCGCGCGCGTCAGGGCGCAGGGATGCGGGCGGGGCGCGGGGATGCTGCGGCGCGGGCGCGCGCGACGCTGCGGAAAAATCTGTGCTAGGCCGCAAGCCCGGGGCCTAGGCGAAGGGGAAGGTGCCCTCTACGCAGATACAGGTCCAGCGTCAGTGGCAGATTCCTGGTGTCGGGTGGCGCCCGCGTTGGGGTGTCTATATATGGAAACCCACCCCGAAGCTGGTCTACCTCGAGCCAGATCCTGTGCCCGGTACAGCAAGCGACATTCCATCTAAGGCCTCTTAGGCGGGCCTCACCCTTTGGCCACATCCTCTGCACCTTCTTATCTGCATCCACCCT…	1213	0	1
chr8|71234044|71234155|-	chr8	71234044	71234155	0	-	71234044	71234044	0,0,0	1	111	0	ciRNA	Mast3	ENSMUST00000212140.2	3	chr8:71234018-71234155	GTGATATGTCACTTTTCCTTGTGGTGGGGTGCTTCTAGAACTGGACACAAGGCCAAGCGCCAGGGTGGGGGTCATGTGGCCACATGGGAGAAGAATAGAAACCCACATGTA	111	0	1
chr8|73323885|73324717|-	chr8	73323885	73324717	0	-	73323885	73323885	0,0,0	1	832	0	ciRNA	Smim7	ENSMUST00000167290.8	2	chr8:73323862-73324717	GTGAGTAGGCCGCGACAGGCGGTGTCCCAGACAGCCAGGCCCTCCCACAGCCAGTCCCCGCCCACACCCTTGGTCACCGCCAGTCCCGCCCTGTGCATGCTCCACGCCCCACTAATCCTACCTCTAGCCACGCCTCCGCGCTGCTTCACCAGGCTCTGACAGTTCTGTATCACTCCAGGATCTTTAAATCTGTACTCTCTAGACCAGGGAACGGCTCAGCGGGCAGAGGCGCTTGCTGCCAAGCCTGACTACTTGAGTCCGATTCCCGGATCCCCCATGGTAGAAATCCTGTTGATTGTCCTTTTGATCTCCACACAACTGCTGCGGGATGGCACACTCATTCTTTTTTTTTTTTTTTTTTTTTTTTTTGGTTTTTCGAGACAGGGTTTCTCTGTGTAG…	832	1	0
chr8|79844803|79847169|+	chr8	79844803	79847169	0	+	79844803	79844803	0,0,0	2	240,58	0,2308	circRNA	Zfp827	ENSMUST00000098614.9	6,7	chr8:79818695-79844803|chr8:79847169-79863188	CGGAAAGCTACAAGGAGACGCAGGCGGTGACGGTTAAAGAAGAACCCATGGAGGTGGACATCCAGGACTCCCCAGCCTCCATATCACCCAGCCGGAACATTGGCTACAGCACTTTAATGGGGCGAGAGAAAACTGAACCCTTACAGAAGCTGCCAGAAGGTCGAGTTCCCCCAGAGAGAAATCTCTTCAGCCAGGACATCTCTGTGAAGATGGCTTCTGAGCTGCTTTTTCAGCTCTCGGAAAAAGTGAGCAAAGAACACAATCACACGAAAGAAAACGCAATGCGGACAACCACCAG	298	0	1
chr8|85647136|85647243|-	chr8	85647136	85647243	1	-	85647136	85647136	0,0,0	1	107	0	ciRNA	Mast1	ENSMUST00000109741.9	16	chr8:85647111-85647243	GTAAGAGGCCTTCTGCAAAGACAGCTGAGATGGGAGCAGGTTGCTGTCCCAGCTTGAGCTGAGGCCTGGGGCAGTAATTGGGCTTGGTGTGCTGGGCAGGCGCTGGG	107	0	1
chr9|107434756|107434940|+	chr9	107434756	107434940	1	+	107434756	107434756	0,0,0	1	184	0	ciRNA	Rassf1	ENSMUST00000093786.9	3	chr9:107434756-107434968	GTGAGTTGGCTGTTCAGGAATGTGGGAGAACAGAAGCCCAGCTCTGGGCCAGATGTCCAGAGAGTCAGAGCAAAGTATTCTGGGGTGTACCCAAGCAGCTATCTGTGCAGACCTGGCTTTACCCTGCCCCTGGACGACTCAACCTAACTCTTCCATCTCCAGTAGAACTTCCTGACATGGCATG	184	1	0
chr9|121274880|121277248|+	chr9	121274880	121277248	0	+	121274880	121274880	0,0,0	3	79,131,75	0,875,2293	circRNA	Trak1	ENSMUST00000211301.2	8,9,10	chr9:121272800-121274880|chr9:121277248-121277887	GCCTGTCAGCTGAAGACAGAGACCATCACCTATGAGGAGAAGGAGCAGCAGCTGGTGAACGACTGCGTGAAGGAGCTGAGGGATGCCAACGTCCAGATTGCGAGCATCTCTGAGGAGCTGGCTAAGAAGACGGAAGATGCCGCCCGCCAGCAGGAGGAGATCACCCACCTGCTGTCGCAAATCGTGGACTTACAGAAGAAGGCAAAATCTTGCGCGGTGGAAAATGAAGAGCTTGTCCAGCACCTGGGCGCTGCCAAGGACGCCCAGCGTCAACTCACAGCCGAG	285	1	0
chr9|21922549|21922701|+	chr9	21922549	21922701	0	+	21922549	21922549	0,0,0	1	152	0	ciRNA	Prkcsh	ENSMUST00000216344.2	10	chr9:21922549-21922733	GTCTGTGGTGAGAGGAGGGGAAGTGGCCCTGCCCCCACCCCCACAAAAATACCACCTCCTGTGCTGGCACCCAGTCCCCTGTGGAGGCCACCTCTTCCAGATGCGTGAACTAGTATCCCCAGCCATGAAATGAGCTTGCTCTCTAAATCCTC	152	1	0
chr9|44004106|44004355|+	chr9	44004106	44004355	1	+	44004106	44004106	0,0,0	1	249	0	ciRNA	Usp2	ENSMUST00000034508.14	11	chr9:44004106-44004423	GTGGGTATACTGGAGCAGGAGGGAAGAGGGAAGGAGGGAGGCAAGGGGGCAGGAAGCAAGTGAGTTAGGAAAAAAATCAAAAGATCAGGATGTGAGCAGGCAAAGTGCCGATGACCAGCAACAGATCCCCAAAACCCACACAGAAGGAGAGAATTGACTGTCAAGATGCCCCTTTGACCTAAACACACACACATACATACACACACACACACACACACCAAGGAAATAAGTGGGGGCGGGGGGAGGAGA	249	1	0
chr9|45802101|45809789|-	chr9	45802101	45809789	0	-	45802101	45802101	0,0,0	3	140,141,60	0,5281,7628	circRNA	Rnf214	ENSMUST00000161203.8	6,5,4	chr9:45783265-45802101|chr9:45809789-45811508	ACTGACTTTAAAACAGCAGATTCGGAAGTAAACACAGACCAAGATATTGAAAAGAATCTGGACAAAATGATGACAGAGAGAACTCTGTTGAAGGAGCGTTACCAAGAAGTCCTGGACAAGCAGAGGCAGGTGGAGAGTCAGCTCCAGGTGCAGTTAAAGCAGCTTCAGCAAAGGCGAGAAGAAGAAATGAAGAATCACCAGGAGATACTAAAGGCCATTCAGGATGTGACCATAAAGCGAGAAGAAACCAAGAAGAAGATAGAGAAAGAAAAGAAGGAGTTCTTGCAGAAGGAGCAGGACCTGAAAGCTGAAATCGAGAAGCTCTGTGAGAAGGGCAGAAG	341	1	0
chr9|53060802|53115830|-	chr9	53060802	53115830	0	-	53060802	53060802	0,0,0	4	57,162,120,472	0,7668,10395,54556	circRNA	Ddx10	ENSMUST00000065630.8	16,15,14,13	chr9:53028589-53060802|chr9:53115830-53118765	GTCTCTTGGTCTTGCTGTGGCACCGCGGATAAGATTTCTTCAGAAACTGGAGAAGCAGCCCAGCACAGAATTGGTAAAGAATCCAGTCACAGAAGCAGTTCCGCCCAGGGCCCCCTCCCTCCCCAACGATGAAGCAGACGAATCTCCAGCTTATGTCAGTGAGAAGATGTCCGTCCTTCACAAAAGTGGGGAAAGACTGGAAGAGACAGAACACAGACTGGCTAGTGGTGACGGTGACGAAGAACAGGATGAAGAGACGGAAGACGAAGAGACGGAAGATCATCTGGGAAAAGCAAGAGAGCCTCACACTGAATCTGTTGTCAGTATTGAGGAGGCACAGAAGGTCAAGGAAGTTTCTGTGCAGTTCTTAAACAGAGATGATGATGATGAAGATGGACC…	811	1	0
chr9|55745403|55767202|-	chr9	55745403	55767202	0	-	55745403	55745403	0,0,0	5	141,112,118,76,171	0,19961,20288,20879,21628	circRNA	Scaper	ENSMUST00000214747.2	16,15,14,13,12	chr9:55724093-55745403|chr9:55767202-55771687	TCTATGGCAGAAGTTCTCGCTAAAAAAGAAGAGCTAGCAGATCGTCTAGAAAAGGCCAATGAAGAAGCCATCGCCAGTGCTATTGCTGAAGAAGAACAATTAACCAGAGAAATTGAAGCTGAAGAAAACAATGACATTAACATCGAGACTGACAACGACAGTGACTTTTCTGCCAGTATGGGCAGTGGGAGTCTATCTTTCTGTGGTGTGTCTCTGGACTGGAATGATGTTCTCGCAGATTATGAAGCTCGTGAATCATGGCGTCAAAATACATCCTGGGGAGATATTGTAGAAGAGGAGCCTGCCAGACTTCCAGGGCATGGAATTCACATGCATGAAAAACTTTCATCACCTTCTCGTAAAAGGACAATCGCAGAATCTAAAAAGAAATATGAAGAA…	618	1	0
chr9|62756513|62757871|+	chr9	62756513	62757871	0	+	62756513	62756513	0,0,0	1	1358	0	ciRNA	Cln6	ENSMUST00000034776.13	6	chr9:62756513-62757898	GTGAGTGGACATTGGCACATGGGGTGGACAAAGGGCACAAGCACTAACTGAGCCACCACAGTAAAAGCCCACACATAGAAGCCGGGCGTGGTGGCGCACTCCTTTCATCCCAGCACTCGGCAGGCGGATTTCTGAGTTCAAGGCCAGCTTGGTCTACAGAGTTCCAGGACAGCCAGGGCTACACAGAGAAACCCTGTCTCGAAAAAGACCAGAGAAAGAGAGAGAGAGAGAGCTGTTGCTAGACACCTTGAGAGGTGGGGATGTTTATGTTGTTACCCTCAAAAGGGAGAAAACAGCCTTGAAGTTGTCATTCAAAGTTGTTGCATGATGTCCCCAAGGTCCCAGACCTTGGTTGTAAAGCTGGAGTCCCTTAAGTGAACAGGTCGGCATTAGGGTGCC…	1358	0	1
chr9|82782674|82841904|-	chr9	82782674	82841904	0	-	82782674	82782674	0,0,0	19	232,77,141,118,184,138,226,129,135,154,99,41,101,71,101,222,161,99,151	0,2502,5027,6319,8069,9165,13066,14674,25775,26413,27478,28207,28353,29682,31864,32224,45136,58890,59079	circRNA	Phip	ENSMUST00000034787.12	23,22,21,20,19,18,17,16,15,14,13,12,11,10,9,8,7,6,5	chr9:82778194-82782674|chr9:82841904-82856726	GTGAAGTATTATAGACACCTTGCACCTGATCACTTGCTGCAAATATGTCATCGGCTAGGACCTCTTCTTGAGCAAGAAATTCCTCAGAGTGTTCCTGGAGTACAGACTTTACTAGGAGCTGGAAGACAGTCCTTGCTACGAACAAATAAAAGCTGCAAGCATGTGGTATGGAAAGGATCTGCCCTGGCTGCACTGCACTGTGGGAGGCCGCCAGAGTCTCCAGTTAACTACGGTAGCCCACCTAGCATTGCGGATACTCTGTTTTCAAGGAAGCTGAATGGGAAATACAGACTTGAACGACTTGTTCCAACTGCAGTTTATCAGCACATGAAGATGCATAAGCGAATTCTTGGACACTTATCATCGGTGTACTGTGTAACTTTTGATCGAACTGGCAGG…	2580	1	0
chrX|158226918|158229094|+	chrX	158226918	158229094	0	+	158226918	158226918	0,0,0	2	78,164	0,2012	circRNA	Map7d2	ENSMUST00000112471.9	2,3	chrX:158197888-158226918|chrX:158229094-158242373	GAATGGATGGATTTTTAAAATCAGATGAGAGACAAAGATTAGCCAAAGAGAGACGAGAAGAAAGAGAAAAATGTCTGGCTGCTCGGGAACAACAGATCTTAGAGAAACAGAAGAGAGCCAAGCTTCAGTATGAGAAACAAATTGAGGAGCGATGGAGAAAACTTGAGGAGCAGCGCCAACGGGAGGATCAGAAGAGGGCAGCAGTGGAAGAGAAGAGGAAGCAGAAGCTCCGGGAAGAAGAG	242	0	1
chrX|158272272|158276080|+	chrX	158272272	158276080	0	+	158272272	158272272	0,0,0	5	223,105,57,88,187	0,1403,2491,3047,3621	circRNA	Map7d2	ENSMUST00000112471.9	11,12,13,14,15	chrX:158266082-158272272|chrX:158276080-158279030	GCTGGAAAAAGAGGAATTGAAAAGAAAGGCAGAAGAGGAAAGGCTGCGCATAGAAATGGCCTATAAACGAGAACAGGAAAAAAAGCGGCAGGAGGAAGAAGAGAAAAGAAAAGCAGAAGAGAAGGCAAAAGAGAAGGCTGAGGAGGAGCTCTTGTCAAAAGAGAAGCAAGAAAAGGAAAAACAAGAACAAGAAAAGAAGGAAAAAGCCATGATTGAAAAACAGAAAGAAGCAGCAGAAGCAAAGGCGCAGGATGCTGCTAAACAGATGCGTTTAGAAAGAGAACAGATCATGCTGCAGATTGAGCAGGAACGACTGGAGAGGAAGAAGAGAATAGATGAAATCATGAAGAGAACAAGGAAGAGTGATGCGTCTCTAGAAGTGAAGAAGGAAGACCCCAA…	660	1	0
chr1|23898103|23905378|-	chr1	23898103	23905378	0	-	23898103	23898103	0,0,0	2	91,81	0,7194	circRNA	Smap1	ENSMUST00000027339.14	6,5	chr1:23892631-23898103|chr1:23905378-23915454	AAAGAAAAGGAAAAAAAAAAGGACGAGAAAAAGAGAGAAAAGGAGCCAGAAAAGCCTGCAAAACCACTAACAACGGAAAAGCTGCCGAAGAAAGAAGAGCAACAACTTGAGCCTAAGAAAAGCACCAGCCCAAAAAATGCTGCAGAGCCCACTATTGATCTTCTAGGACTTG	172	2	0
chr1|59748161|59749811|+	chr1	59748161	59749811	0	+	59748161	59748161	0,0,0	2	134,158	0,1492	circRNA	Nop58	ENSMUST00000191142.7	13,14	chr1:59746223-59748161|chr1:59749811-59750429	TGAAGTGAAGACTTACGATCCCTCTGGTGACTCCACACTTCCAACTTGTTCTAAAAAACGCAAAATAGAAGAGGTAGATAAAGAGGATGAAATTACTGAAAAGAAAGCAAAAAAAGCCAAGATTAAAATTAAAGCTGAAGTAGAGGAGGAGATGGAGGAGGAGGAGGCGGAGGAAGAACAGGTAGTAGAAGAGGAGCCGACTGTAAAGAAGAAAAAGAAGAAGGATAAAAAGAAACACATAAAGGAAGAGCCACTTTCCGAGGAGGAGCCATGTACCAGCACAGCAGTTCCT	292	1	1
chr1|86060435|86064838|+	chr1	86060435	86064838	0	+	86060435	86060435	0,0,0	3	87,147,154	0,924,4249	circRNA	Psmd1	ENSMUST00000027432.9	22,23,24	chr1:86058451-86060435|chr1:86064838-86066801	GTTTCCACCGCTGTGTTGTCTATTACTGCCAAAGCTAAAAAAAAAGAAAAAGAAAAAGAAAAAAAGGAGGAGGAGAAGATGGAAGTGGATGAAGCAGAGAAGAAGGAAGAGAAAGAGAAGAAAAAAGAACCTGAACCAAACTTCCAGCTGTTGGATAATCCAGCACGAGTTATGCCTGCCCAGCTGAAGGTCTTAAGTATGACAGAGACCTGCAGATACCAGCCTTTTAAACCACTCTCCATCGGGGGCATCATAATTCTGAAAGACACCAGCGAAGACGTTGAAGAACTCGTGGAACCCGTGGCAGCACACGGCCCAAAGATTGAAGAGGAAGAGCAAGAGCCAGAGCCCCCAGAGCCGTTCGAGTATATCGATGACTAAGGCCAGG	388	2	0
chr10|62588952|62599302|-	chr10	62588952	62599302	0	-	62588952	62588952	0,0,0	4	240,192,186,84	0,3309,6920,10266	circRNA	Ccar1	ENSMUST00000020268.7	18,17,16,15	chr10:62587633-62588952|chr10:62599302-62600102	GATGAAGAAGAGAAGGATGATGGTGAAGTTAAAGAGATCGCCACTCCTACCCATTGGTCTAAGCTTGATCCAAAGGCAATGAAGGTAAATGATCTCCGAAAAGAATTAGAAAGTCGAGCTCTCAGTTCCAAAGGACTAAAATCGCAGTTAATAGCTCGCCTAACAAAGCAGCTTAAAATAGAAGAACAAAAAGAAGAGCAGAAGGAATTAGAGAAGTCTGAAAAGGAAGAGGAAGATGAGGATGATAAGAAGTCTGAGGATGATAAAGAGGAAGAAGAAAGAAAACGTCAAGAAGAAGTGGAACGACAGCGTCAAGAAAGAAGATACATTTTGCCTGATGAACCTGCCATAATTGTGCATCCGAACTGGGCTGCAAAAAGTGGCAAGTTTGATTGCAGC…	702	2	0
chr10|79872454|79872597|-	chr10	79872454	79872597	0	-	79872454	79872454	0,0,0	1	143	0	ciRNA	Polr2e	ENSMUST00000147507.8	2	chr10:79872432-79872597	GTGAGAAGCCACAGTGGTTGTTCCCCTCCTAGGCCCTTTGGGAATTATTGGATCTCCCTGGTTCCTCCATCTCCTCCCTGTCTCTGAGGCCAAGACCACCATTGCCATAGGCCAGTGGTCCCAAGGCCCTGCCACCACCACTC	143	1	1
chr10|81078008|81078560|+	chr10	81078008	81078560	0	+	81078008	81078008	0,0,0	1	552	0	ciRNA	Zfr2	ENSMUST00000117798.8	5	chr10:81078008-81078603	GTACACATATCCTGGCCCAGCAGTCAGCTCCAGCAGCTGGTGTCTCACCAGCTCTGAGCAGGTGCAAGGTGGGGGTGGGAGAGGGCACCACGGTGGGGGCCATGTTGACTGTGACTGAGCATGCTCTGATGTGGCTGGAGGTGGAGGAGACCTCAGGTGATGGCCAGAGTATGGCTGCAGGCAGGAGTGTGTGTGTGTGTGTGTGTGTGTGTGTGTGTGTGCGCGCGCGCGCGCGAGAGCGAGAAGAGAAGAGAAAAGAGAAGAGAAGAGAAGAGAAGAGAAGAGAAGAGAAGAGAAGAGAAAGAGAGAGCTGGGGTCCCCCAAACCACACATCCATGCACATCTGCTCACAGGCTTGGGAGCCAGAGACATTGCTATACAGGTCAAGAACGTTGGTGT…	552	2	0
chr11|117676093|117677159|+	chr11	117676093	117677159	1	+	117676093	117676093	0,0,0	1	1066	0	ciRNA	Tmc8	ENSMUST00000050874.14	7	chr11:117676093-117677212	GTGTGTGTGGCCAAGCGCACGAGTGTGGCTGGCGATGAAAGTGAGGGTGAGGGGCTGCGTGGGCGTGCACGCGTGTGCCCCGTGTGAGAACATGCAAATGTTCTAAGAATGTGTGAGCCAGACCTAGTGGCACATGTCTTTAATCATACCACTTGGGAAGCAGAGGCAGGAGGATGGCTGTGATTTCCAATTCAGCCAGGGGCTACACAGTGAGATCCTGCCTTAAAAAATAATAATAATAATGTGAGTGTGTCTAGGTATGATGTACATATCTGATCCCAGCACTGGGATCCAGGGCTGAGGCAGGAAGATCTTCCTGAGTTTGCTACTAACCTGGGCTACAATTGTGGAAGTGCCAGGCCAGCCAAGATTATGAGACAAGGCCCTGTCTCAGCGAGA…	1066	0	2
chr11|118175926|118176563|-	chr11	118175926	118176563	0	-	118175926	118175926	0,0,0	1	637	0	ciRNA	Usp36	ENSMUST00000106296.9	3	chr11:118175906-118176563	GTACTGGGGGCTGTGTTGACCAGGGTTGTAGCCCTTGTTGGCAGCTGGGGTGGTTTGGGGTTTCCAGGGGTCAGTGGGCTACAGTAGTAGATGTCATGATGCAGAGTGAGTAGGGAGGATGGCTGTGGACTTGGACGTTCCTTGTACCTGACCCCCCATGTTTAATATGAGGTCAGAAAGTAGGTCCCGGGGTCTGGGAAATGGCTTACTGAGAAAGTATTAGTTGTGTGAGCCTGGCCACCCAGAGTCTACAACCTGAACCCAACATCAGATCTGGGTGCTGCAGTACCTCTGTAACCTCTACACCTACAGTAAGATGGGACGAGGAGACAGACAGGAGGACCCCATGATGCTCCTCGGCAAGCACCAGATAGGATTGGAGACTCTGCCTCAGAGTGG…	637	2	0
chr11|77733093|77733265|+	chr11	77733093	77733265	0	+	77733093	77733093	0,0,0	1	172	0	ciRNA	Myo18a	ENSMUST00000108375.9	25	chr11:77733093-77733282	GTGAGAGCGGGGTGAAGGCCGCAGGCTAGTGACCGCCACACTCTGCTTCCCCTCCCAAAGCCACTCTGCACCTCCTCTGCTAGCTCGGCATCTCTGTCTGCCTGGGGTAAGAGTGTGGCCTCTGGTTTAGGACACTAGGTAGGACAAGCCAGGGGAGGACTGGCAAGGCTGA	172	0	2
chr11|98887554|98892267|-	chr11	98887554	98892267	0	-	98887554	98887554	0,0,0	6	147,91,186,84,159,92	0,1100,2433,4039,4245,4621	circRNA	Top2a	ENSMUST00000068031.8	30,29,28,27,26,25	chr11:98886799-98887554|chr11:98892267-98893699	AAAATAAACCTAAAAAAGAATTAATTAAAGTTCTGATTCAGAGAGGCTACGACTCTGACCCTGTGAAAGCCTGGAAAGAAGCTCAGCAGAAGGTTCCAGATGAAGAAGAAAATGAAGAAAGTGACACTGAAACCAGCACCAGTGACTCTGCAGCCGAGGCTGGGCCGACCTTCAACTACCTTCTCGACATGCCCCTGTGGTATCTGACCAAGGAGAAGAAGGATGAGCTGTGCAAACAAAGAAACGAGAAGGAACAAGAGCTCAACACATTAAAGCAAAAGAGTCCATCAGATCTGTGGAAGGAAGATCTGGCTGTTTTTATTGAAGAACTGGAGGTTGTCGAGGCCAAGGAAAAGCAGGATGAACAAGTGGGCCTTCCTGGAAAGGCGGGGAAAGCAA…	759	2	0
chr12|110881083|110885460|+	chr12	110881083	110885460	0	+	110881083	110881083	0,0,0	3	129,132,158	0,697,4219	circRNA	Tecpr2	ENSMUST00000165978.3	3,4,5	chr12:110862808-110881083|chr12:110885460-110892597	GGGAAGATGGAGTCTATCACTGTGGTGAAGCTGCTGAGCTGCTTTGATGACCTTGTTGCAGCAGGCACTGCCTCTGGGAGGGTTGCAGTTTTCCAGCTTGTGTCTTCATTGCCAGGGAGGAACAAGCAGCTGCGGAGATTTGATGTCACTGGTGTTCACAAGACCAGCATCACAGCGCTGGCGTGGAGCCCCAATGGGATGAAGCTGTTCTCTGGAGACGACAAAGGAAAGATCGTCTACTCTTCTCTAGATCTAGACCAGGGTCTCTGCAGCTCACACCTTGTGTTAGAAGAGCCGTCCTCCATTGTGCAGCTGGACTACAGCCAGAAAGTGCTGCTTGTGTCCACCTTGCAGCGAAGCCTGCTTTTTTACACAGAGGAGAAGGCAGTCAAGCAGATT…	419	0	2
chr12|29861371|29882421|+	chr12	29861371	29882421	0	+	29861371	29861371	0,0,0	3	362,966,135	0,15493,20915	circRNA	Myt1l	ENSMUST00000218583.2	9,10,11	chr12:29834312-29861371|chr12:29882421-29886348	TGTATATGGTTGTCCCTTGGCTAAAAAAAGAAAAACGCAAGATAAACAGCCCCAAGAACCTGCTCCCAAGCGAAAACCATTTGCAGTAAAAGCAGATAGTTCCTCAGTAGACGAATGTTATGAGAGTGATGGTACTGAAGACATGGATGATAAGGAGGAAGATGATGATGAGGAGTTCTCTGAAGACAATGATGAGCAAGGGGATGATGACGACGAAGATGAGGTGGATCGGGAAGACGAGGAGGAGATCGAGGAGGAAGATGATGAAGAAGATGATGATGATGAAGATGGTGACGATGTAGAAGAGGAAGAAGAGGATGATGATGAAGAGGAGGAAGAAGAGGAAGAGGAAGAAGAAAATGAAGACCATCAAATGAGTTGTACTCGAATAATGCAGGA…	1463	0	2
chr12|83714865|83715282|+	chr12	83714865	83715282	0	+	83714865	83714865	0,0,0	2	217,90	0,327	circRNA	Rbm25	ENSMUST00000181983.8	12,13	chr12:83711033-83714865|chr12:83715282-83718681	AGAAAAAAGCAGAGATCGTGAAAGGGAACGGGAGCGGGAAAGAGAGAGAGAACGAGAACGGGAACGAGAACGAGAGCGAGAGAGAGAACGGGAGAGAGAACGGGAACGGGAAAGAGAGAAAGACAAGAAAAGAGACAGAGAAGAGGATGAAGAAGATGCATATGAACGAAGAAAACTCGAACGAAAACTGCGAGAGAAAGAGGCTGCTTATCAAGAGCGCCTTAAGAATTGGGAAATCAGAGAACGAAAGAAAACTAGGGAATATGAGAAGGAGGCAGAAAGAGAAGAAGAAAGAAGAAGAGAAATG	307	1	1
chr12|91180338|91222513|-	chr12	91180338	91222513	0	-	91180338	91180338	0,0,0	4	193,60,177,165	0,17230,20479,42010	circRNA	Cep128	ENSMUST00000143415.8	6,5,4,3	chr12:91050497-91180338|chr12:91222513-91226759	GCAGAAAGCTTGGAAGATAAGAATATGGCTAAAGCCCATCTCGGTCAGCTAGAGAAGTTGAAATCCCAGTGTGAGAAACTGACGGAGGAATTAACCCACACTGAAAATGAGAACAAAAAACTGAAGCTAAAATACCAGAGTCTTAAGGAGGAACTAGACAAGAAGGAGAAATACATAAGTACCGAGGAAGAGCACCTAAGGCGGATGGAAGAGTCCAGGCTGCATCTCAAGGATCAGCTGCTCTGTTTGGAGACGGAACAGGAATCCATTCTTGGTGTAATAGGGAAAGAGATTGATGAAGCTTGTAAGACTTTCTCCAGAGACTCATTGGAGAAACTGAAAGTACTGACCTCTGGTCCTCAACTCCATTATGACCCACATCGATGGTTAGCTGAAAGC…	595	0	2
chr13|94613473|94619868|+	chr13	94613473	94619868	0	+	94613473	94613473	0,0,0	3	163,148,148	0,2761,6247	circRNA	Ap3b1	ENSMUST00000022196.5	18,19,20	chr13:94609437-94613473|chr13:94619868-94630176	GCAAAAGAATGGACCCCACTTGGGAAAACAAAGAAAGAAAAACCCATGAAGAAATTTTACTCTGAATCTGAGGAGGAGGAGGACGAGGACGAGGATGAGGACGAGGAGGAGGAAGAAAAGGAAGATGAGGATGAGAACCCCTCTGATAGCAGCAGTGACAGTGAGAGCGGGTCCGGAAGTGAGAGTGGAGACACAGGCACCGAGGACAGCAGTGAGGACTCGTCCAGTGGACAAGACAGCGAGACCGGAAGCCAGGCAGAAGCGGAACGCCAGAAGGTGGCCAAGAGGAACTCCAAAACCAAGAGGAAAAGTGATTCAGAAAATAGGGAGAAGAAAAATGAAAACTCAAAAGCTTCTGAATCGTCCAGTGAGGAGTCCAGTTCCATGGAAGACAGTTCT…	459	2	0
chr14|27733592|27762493|+	chr14	27733592	27762493	0	+	27733592	27733592	0,0,0	5	138,141,141,36,194	0,10326,13397,17798,28707	circRNA	Erc2	ENSMUST00000210135.2	9,10,11,12,13	chr14:27688520-27733592|chr14:27762493-27768431	ATTGAAAACTTGCAAGAACAACTTAGGGATAAGGACAAACAGCTGACCAACCTGAAAGACAGAGTGAAGTCCCTGCAGACAGACTCCAGCAACACGGACACAGCTCTGGCCACACTGGAGGAGGCCTTGTCGGAAAAGGAGAGAATAATAGAGCGCTTGAAAGAGCAGAGGGAGAGAGATGATCGAGAAAGACTAGAAGAGATAGAATCCTTTCGAAAGGAGAACAAAGACCTCAAAGAGAAGGTCAACGCTTTACAGGCTGAGCTGACAGAGAAAGAGTCCAGTTTAATCGACCTCAAAGAACATGCATCCTCGTTAGCTTCTGCAGGACTGAAAAGGGACTCCAAACTGAAGTCTCTAGAAATAGCCATTGAACAAAAGAAGGAGGAATGTAACAAA…	650	2	0
chr14|30783425|30796939|+	chr14	30783425	30796939	0	+	30783425	30783425	0,0,0	4	277,106,643,212	0,3277,5853,13302	circRNA	Pbrm1	ENSMUST00000112098.11	17,18,19,20	chr14:30778237-30783425|chr14:30796939-30804506	TAAAAAGAACATAAGAAAACAGCGAATGAAAATTTTATTCAATGTTGTTCTTGAAGCTCGAGAGCCAGGTTCAGGCAGAAGACTTTGCGATCTATTTATGGTTAAGCCATCCAAGAAGGACTATCCTGATTATTATAAAATCATCTTAGAGCCAATGGACCTGAAAATAATTGAGCATAACATCCGAAATGACAAATATGCAGGTGAAGAAGGAATGATGGAAGACATGAAACTCATGTTCCGCAATGCCAGGCACTACAATGAGGAGGGCTCCCAGGTATACAATGATGCCCATATCCTGGAGAAGTTACTCAAAGATAAAAGGAAAGAGCTGGGCCCTCTGCCTGATGATGATGACATGGCTTCTCCCAAACTTAAATTGAGTAGGAAGAGTGGTGT…	1238	2	0
chr15|34131309|34136973|+	chr15	34131309	34136973	0	+	34131309	34131309	0,0,0	3	125,108,141	0,3127,5523	circRNA	Mtdh	ENSMUST00000022865.17	8,9,10	chr15:34123912-34131309|chr15:34136973-34139886	ATGGTTTGTCTTCTGCTGACCCTAGCTCAGACTGGAATGCACCAGCAGAGGAGTGGGGGAACTGGGTAGATGAAGATAGAGCTTCACTTCTGAAGTCCCAGGAACCAATTTCTAATGATCAAAAGGTTTCAGATGATGATAAAGAAAAAGGGGAGGGAGCTCTTCCAACTGGAAAATCTAAAAAGAAAAAGAAGAAAAAGAAGAAGCAAGGGGAAGATAACTCTCACACACAGGACACAGAAGACCTAGAAAAGGACACTAGAGAAGAGCTTCCAGTGAATACCTCAAAAGCCCGACCAAAACAGGAGAAAGCTTGTTCCCTGAAGACCATGAGCACTAGTGACCCAGCTGAAGTACTCATCAAAAATAGCCAG	374	2	0
chr15|76334423|76334809|+	chr15	76334423	76334809	1	+	76334423	76334423	0,0,0	1	386	0	ciRNA	Mroh1	ENSMUST00000096385.11	36	chr15:76334423-76334838	GTAAGCAGTGACAACCTGTCCAAGGGAGACATCAGGGGCATGGGACACATGTCAACAGGCACAGAGGAGGCGCCTCCTGCCAGGCAGTGGTGGCACATGCCTTTAATCCCAGCACTTAGAAGGCAGAGGCAGGTGAACTTCTGAGTTTGAGGCCAGCCTGGTCTTCAGACAGGACAGACAGGGCTAAACAGAGAAACCCTGTCTTGAAAAACCAAAAAAAAAGAAAAAAAAAAAAAAAAAAAAGAAAAAGAGAGAAGGGGCCTCCTGTGGGCTGGAAAGGGGAGAATGTCTGGGGTTCCAGCTATGCATAGTTGGGAGGTAAAATACCCTGGGGGCAACACGGGAGCTGGTCTAGGACCGTGTTTGCCAACATCCAGGGTGGCTAG	386	0	2
chr15|78769556|78770037|+	chr15	78769556	78770037	0	+	78769556	78769556	0,0,0	1	481	0	ciRNA	Gga1	ENSMUST00000041587.8	6	chr15:78769556-78770063	GTAAGGCTGAGGAGCTGCGCTCCGGGAGAGCTCTGCAGTCTCGGGAGCAGAGGCTCATGCTGAACGTGGTCTCTGTGGAGGTGGCATCCTGTGTGGAGCCGGCTGAATGCACTGACCCATGCAGGCATCTGCCTTCAGGAAGCACAGCTCAGAACCCAGGGCTTGGTTGAGGAGCCGGGTAGCTTTATCTTTCTGTACTAGTGGAGCAGTTACAGATGCATTTGCTTGGAGAGGAGCTGTTGAAATAAGTCCCCGGCCAGCTCCCAAGGCTACCGCTGTGGTTTCTGGTGTGCCTTCCTAGAGGCTGGGGTGGGGGTGCATGCTGAGGCCACCCTTCTGCTATGCTCCGTGGGGAGTGTGTGCAGTGCCTCGGTTATCCGCATGGGCACCCGTCAGGTG…	481	0	2
chr15|8006448|8112066|-	chr15	8006448	8112066	0	-	8006448	8006448	0,0,0	7	175,77,154,134,60,205,121	0,42621,58763,65743,69464,102195,105497	circRNA	Wdr70	ENSMUST00000045766.8	10,9,8,7,6,5,4	chr15:7953788-8006448|chr15:8112066-8123159	AAGCAAGAGAAAAAGAGGAAGAAATGAACAGAGAAAAAGAATTAAGAAAACAAATTGAAGATATGGAGCCAGCACCGTCAAGCTCGAGTGCAGCCAGAGAGCGCTCACAGTCATCATGCAGGGACACAAGCAGCAGTGACAGTGAGAGTGACGACAGTTCTGATTCATCTGACGATGAGCTAATCGGCCCTCCTTTACCCCCTAAAATGGTAGGAGAATCCGTAACTACTGTGGACGAAGGCACCCTTGGCCCTTTACCTCCACCTCTGTGTGAAGAAGGAGAAGATGATGATGATGACGAGTTAGACGATGAAGGAGAAGAGGATAACCCTGTCCAGAGGATTCCTGACTCGCATGAGATAACACTGAGGCATGGCACTAAAACAGTTTCTGCTCTGG…	926	1	1
chr15|8108643|8112066|-	chr15	8108643	8112066	0	-	8108643	8108643	0,0,0	2	205,121	0,3302	circRNA	Wdr70	ENSMUST00000045766.8	5,4	chr15:8075972-8108643|chr15:8112066-8123159	AAGCAAGAGAAAAAGAGGAAGAAATGAACAGAGAAAAAGAATTAAGAAAACAAATTGAAGATATGGAGCCAGCACCGTCAAGCTCGAGTGCAGCCAGAGAGCGCTCACAGTCATCATGCAGGGACACAAGCAGCAGTGACAGTGAGAGTGACGACAGTTCTGATTCATCTGACGATGAGCTAATCGGCCCTCCTTTACCCCCTAAAATGGTAGGAGAATCCGTAACTACTGTGGACGAAGGCACCCTTGGCCCTTTACCTCCACCTCTGTGTGAAGAAGGAGAAGATGATGATGATGACGAGTTAGACGATGAAGGAGAAGAGGAT	326	1	1
chr15|98803891|98804124|-	chr15	98803891	98804124	0	-	98803891	98803891	0,0,0	1	233	0	ciRNA	Lmbr1l	ENSMUST00000023736.10	14	chr15:98803863-98804124	GTACCCAGCTGGGGGGATGGGCGGGGGAGTGCTGGGCGCTGGCAGCTTTGTTGTTGTTGTTGTTGTTGTTTTCATCGTCATTGTTGTTGTTGGGTCCCCACTCCCCCTGAGACAGGGTTTCTCTGTAACAGCCCTGGCTGTCCTGGAACTCAGAGATCCTCCTGCCTCTGCCTCCCAAATGCTGCGATTAAAGGCGAGGAGCACTGCATTAACCGTGCTGGCAGCTCTTGCCA	233	2	0
chr16|36705372|36728257|+	chr16	36705372	36728257	0	+	36705372	36705372	0,0,0	11	178,98,165,150,123,126,114,403,116,115,74	0,1120,2228,2546,4361,6356,9820,13494,15447,19542,22811	circRNA	Golgb1	ENSMUST00000114812.9	2,3,4,5,6,7,8,9,10,11,12	chr16:36695625-36705372|chr16:36728257-36732233	CATGTTTGTACACCAAGTGCATGCAGTGCCCGAAGAGGTCAGAAGAGGGCATCAGATCCCCTAGGCCTGGAGCTACAGACAGTTGTGAGCATCCACATGGTTTCTGAGAAGTGAATTCTGGGCCCTCTGGAAGAGCGACTGGCGTTCTTAACCTCTGACCAACTCTGAAGACCCCACTCAGAGATGCTGAGCCGATTATCGGGGTTAGCAAATAATGTTTTGCATGAATTATCAGGAGATTACACTGACTGGAATTTGATGGCTTCCTCAGACGCTGACTCATCCCAGGAAACTGCCATGGAATCGAATAATAGAATAATGGAATCCACGCAAGAGGATGCTCTGCACCGCCTGGCTGAGGCAGAGAAGTTAGTGGTGGAGCTGAAGGATATTATTAGT…	1662	1	1
chr16|4493722|4494799|-	chr16	4493722	4494799	0	-	4493722	4493722	0,0,0	1	1077	0	ciRNA	Coro7	ENSMUST00000038552.13	2	chr16:4493701-4494799	GTAGGGAGGTAGACATAGAAGAAAAGGTTCAGACATTATCATCATAGATAGGGTCAGGAAAAGGGCAAACTCCATTCATAGTGGGGAGTTGGAATGGAGTGGGCTGTGGGGAGGGGCAGGCCTTAGACCCCTATACACTGGTCAACATATAGCAGTCAGATCTTGCTTATATGTAAACTATGGTGGTGGTTCTAGCCAGGGAGGAAAGAAAATGGTATTTCTGTTTTCAGCCATCCCCACAGACAATCCCCCTCCTTGTATTGGACCTTGGGCTGGGATTGATCACAATGAAGATTTGAAAAGTCCTTGTACAGTGTTGTGTTGCTATCTCTGCACTCCAGGAGGCTGAATCTGGAAGAGTTTGAGATGCAAGCCAGCCTGAGCTACTCAGACCCCATC…	1077	0	2
chr17|14024200|14043720|+	chr17	14024200	14043720	0	+	14024200	14024200	0,0,0	7	196,113,164,161,158,112,168	0,3341,4993,6471,14182,18327,19352	circRNA	Afdn	ENSMUST00000170827.9	2,3,4,5,6,7,8	chr17:13981040-14024200|chr17:14043720-14049190	GATTTGGAGTTTCATGGAGTCATGAGATTTTATTTTCAAGATAAAGCTGCTGGAAACTTTGCAACAAAATGTATTCGAGTCTCTAGCACAGCCACCACTCAAGATGTGATTGAAACACTGGCAGAGAAGTTCCGCCCTGACATGCGCATGCTCTCCTCTCCCAAGTACTCCCTCTATGAAGTGCATGTCAGTGGAGAAAGAAGATTGGACATTGATGAGAAACCTCTAGTTGTACAGTTGAATTGGAACAAAGATGATCGAGAGGGTCGATTCGTCCTTAAGAACGAGAATGACGCCATTCCTGCCAAGAAGGCTCAGAGTAATGGACCTGAAAAGCAGGAGAAAGAAGGTGTTATTCAGAACTTCAAAAGAACTCTCTCAAAGAAAGAAAAGAAGGAA…	1072	0	2
chr17|66171268|66174825|-	chr17	66171268	66174825	0	-	66171268	66171268	0,0,0	2	459,299	0,3258	circRNA	Ralbp1	ENSMUST00000024905.11	3,2	chr17:66168600-66171268|chr17:66174825-66191672	GTGTAATGGATAGGTAACAGAGAAGACCACTTCCCTTCCTCGGCAGGGCATCAGCATGACTGAGTGCTTCCTGCCCCCGAGCAGCAGCCCTAGTGAACACCGCAGGGCCGAGCATGGCAGCGGGCTGACCCGGACCCCCAGCTCTGAGGAGATCAGTCCTACAAAGTTCCCTGGATTGTACCGGACAGGCGAGCCCTCGCCTCCCCATGACGTCCTCCATGAGCCTCCTGATACAGTGTCAGATGACGACAAAGACCATGGAAAGAAAAAAGGGAAATTTAAGAAAAAGGAGAAAAGGACTGAAGGCTACGCTGCCTTCCAGGAAGACAGCTCTGGAGATGAAGCTGAAAGTCCTTCCAAGGTGAAGAGGTCCAAGGGAATCCATGTGTTCAAAAAGCC…	758	1	1
chr17|66331070|66360086|-	chr17	66331070	66360086	0	-	66331070	66331070	0,0,0	7	148,143,201,147,69,148,138	0,3176,7295,13417,18457,25710,28878	circRNA	Ankrd12	ENSMUST00000038116.13	8,7,6,5,4,3,2	chr17:66294488-66331070|chr17:66360086-66383878	ATCCAGGATGAGAAGACTGTTAGAAGAAGCAGCTAGCTGAACAGCTATAAAATGCCCAAATCTGGGTTCACAAAACCAGTTCAGAGTGAAAATTCTGACAGTGACAGCAGTATGGTGGAGAGGCCATATGGAAGAAAGAGTAAAGACAAGATTGCATCTTACAGCAAAACTTCAAAAATTGACCGAGGTGATATGGGCAAGGAAATGAGAGAGAAACCATCCATGAAACGAAAGCTGCCTTTTACAGTCAGCCCATCGAGAAATGAGGAGCGCGACTCAGACACAGATTCAGACCCAGGACATACAAGTGAAAATTGGGGGGAGAGACTTATATCTTCTTACAGGACATACTCAGAAAAAGAAGGTCCAGAGAAGAAGAAAACAAAAAAAGAAGCTGGA…	994	1	1
chr17|87741513|87742503|-	chr17	87741513	87742503	0	-	87741513	87741513	0,0,0	1	990	0	ciRNA	Calm2	ENSMUST00000040440.7	5	chr17:87741483-87742503	GTGAGTCACAAGGGCAGTCTCACTCGCTCACTCCACGCTGAATTCTAGGTAAAGTTACCAAGGGGGTTCCTAGCTGAAGATCAGGAATCTTTACCTCCCGAAATTTGGGTGCTAAAATAGTTCTCACTAAACTTATGTCATTTAAAATGTCTGCCAACAAGGCTCCATGACTCACCTGAGAACTCTGACTCTCAGGTCTACGCCTGTACCTAGAACACGAACACTGTAACAAGTTGTTAACATTTGGACGGAGCTGTGCAGTTTTTGTAGAAGGTGATGGGATCATTTTAAAAGTTTGAAATTTTACTGTGAATTTCCTAAAATGAAATTAACAGACTGTATGTGACTAGGTTCTGTTTTTTCTTTCTGATTCCAATCTGGAATGGTTTTAATTAAAAA…	990	1	1
chr19|29720932|29732417|-	chr19	29720932	29732417	0	-	29720932	29720932	0,0,0	2	80,1418	0,10067	circRNA	9930021J03Rik	ENSMUST00000175726.8	4,3	chr19:29712605-29720932|chr19:29732417-29763648	GCTTCGGGAGCAAGAAAGAAAAGAAGCAGAAGAAGCTTGTCAAAAGGAAGTAGAAGAGTGGGAAAGAAAGCTCCTTGCTCAGGCAGCTCCAGCCTGCATGGAGAACATGTGGGAAATTCCAGCCATTGGCCATTTCCTTTGTTTAGCCCAACAGATTCTAAACTTGCCAGAAATTGTCTTTTATGAACTGGAGCGCTGTCTTCTGATGCCTCAGTGTAATGCCTTTCTCTCTAAAATAATGACTTCTCTACTAAGCCCTCCCCATCGCAGACCTACCTTACATCGAAGACCTACTTTGCCTTACAGGACTTGGGAAGCAGTGCTGAGACAGAAAGTGCAGCAGTGGTACACTGCTGTGGGACAGACTGAGAATCCTGATAACTGTGCTGAAAAGCTTGG…	1498	1	1
chr2|119531598|119531746|+	chr2	119531598	119531746	0	+	119531598	119531598	0,0,0	1	148	0	circRNA	Rtf1	ENSMUST00000028767.9	3	chr2:119522707-119531598|chr2:119531746-119535919	TGGACATTTGGGAGCAATAAAAATAAGAAGAAAGGAAAAACCAGAAAAGTAGAGAAGAAAGGAGCCATGAAGAAGCAAGCCAACAAAGCTGCCTCCTCGGGCAGCTCAGACAGAGACAGCTCAGCTGAGAGCTCTGCCCCTGAGGAAG	148	1	1
chr2|121252929|121255123|+	chr2	121252929	121255123	0	+	121252929	121252929	0,0,0	2	79,118	0,2076	circRNA	Pdia3	ENSMUST00000028683.14	2,3	chr2:121244686-121252929|chr2:121255123-121257075	GTGTGGACATTGCAAGAGGCTTGCCCCTGAGTATGAAGCTGCAGCAACCAGATTAAAAGGAATAGTCCCATTAGCAAAGGTGGATTGCACTGCCAACACAAACACCTGTAATAAGTATGGGGTCAGTGGCTACCCAACTCTTAAGATCTTTAGAGATGGTGAAGAAGCGGGTGCTTATGATGGGCCTAGGACTGCTG	197	0	2
chr2|128833010|128835201|+	chr2	128833010	128835201	0	+	128833010	128833010	0,0,0	2	181,123	0,2068	circRNA	Zc3h6	ENSMUST00000110320.9	2,3	chr2:128809756-128833010|chr2:128835201-128839524	AGAAGATGGTGAATTAGAAGATGGAGAAATAGATGATGCAGGATTTGAAGAAACACAAGATCAGGAAGCAAAAGAAAATGAAAAGCAAAAAAATGAGAAAGCCTACAGAAAATCAAGGAAAAAACACAAGAAAGAAAGAGAAAAGAAAAAATCCAAAAGGAGGAAACACGAGAAACATAAGCATAACTCTCCATCTGGTGATGATAGTTCTGACTACAGCCTGGACTCAGATGTTGAACGTATGCAAAGTTCCCGTAAGAAAAGAACCAGCTCCTACAGGGATTATGATGTTCCATTTTCTCAG	304	1	1
chr2|24946148|24947087|+	chr2	24946148	24947087	0	+	24946148	24946148	0,0,0	1	939	0	ciRNA	Nsmf	ENSMUST00000100334.11	3	chr2:24946148-24947112	GTGAGGGCCTTATCTTTGGGCCTGGGCAGATACCTGCTGGCCTCTAGCAGCAGCAGCCAACACTGCAAAGCTGGGTACCCTGGTGTGATAGCAGTCAGGATGAAGTCCCTTCCATCTGAGCTCACCTCCTCGCCCAAATCCTGTGAACTGTGGACAAACCAACCTACCACAGTTTATCAAGGATACTTCCTGGAGGAGAGGGCCTGGGAGGACCTTGAAGACATAGATCAGGCCATCTTCAGAAGCTACAAGGGAGGGAAGTTTTTTGGGCCCTGAGGTTATTGATGCTGAGCTGGAAGGGAGGGCTGGGATGCCCTGAGGCATGCTGTACTTAGGGACTATCCTTCCCCCGTGCACCATGCCTGGGCTGCAGAGAGTAGCTCTAGGGGACCCCAGGAA…	939	0	2
chr2|9955924|9957756|-	chr2	9955924	9957756	0	-	9955924	9955924	0,0,0	1	1832	0	circRNA	Taf3	ENSMUST00000026888.11	3	chr2:9945820-9955924|chr2:9957756-10047237	AGGAGGAAGAGGAACAGGTGCCCACTGATGGGGGCACCTCAGCAGAAGCCATGCAGGTGCCCTTGGAAGAAGATGATGAGATGGAGGAGGAGGAAGTCATCAATGATGAGAACTTCTTGGGTAAGAGGCCACTGGACAGTCCTGAAGTGGAAGAAATGCCCTCCATGAAGCGCCCACGACTCCTGAGCACTAAAGGGGACTCCCTAGATGTTGTGTTGTTAGAAGCACGAGAACCCCTCAGCTCTATAAACCCACAGAAGACCCCACCAGTGCTCTCTCCTGTGCGTGTCCAGGACAGGGCTGATCTGGCCCCTCCATCACCACAGCCTCCCATGCTGGCTCCATTTGCAAAGTCACAACTACCAATTGCAAAGCCGTTAGAAACAAAGTCGTTTACAC…	1832	0	2
chr4|132037526|132037726|+	chr4	132037526	132037726	0	+	132037526	132037526	0,0,0	1	200	0	ciRNA	Snhg12	ENSMUST00000232301.2	2	chr4:132037526-132037761	GTAATTGCTGGCTAAGACAGCCTGACCCTCCGGTTTCCCTTTCCCATCGGATCTTGACGCTGGTCTTGGTGGTCGTTAAGGAGGAAGAGCACCCTGAAGCTGGCCTCACAGCGATGCAGTCTGCTGTAGAGCAGCAGGCCAGACTCAGACATGCCTGGGCTTTGAAGTGGGAAAACTTGAGAACTGATCAGTATTGCTGA	200	1	1
chr4|133446847|133450362|-	chr4	133446847	133450362	0	-	133446847	133446847	0,0,0	3	117,450,213	0,1013,3302	circRNA	Arid1a	ENSMUST00000105897.10	4,3,2	chr4:133423467-133446847|chr4:133450362-133479779	TCATCCAGTCCAATGGATCAGATGGGAAAGATGAGACCTCAGCCGTATGGTGGGACTAACCCATACTCGCAACAACAGGGACCTCCTTCAGGACCGCAACAAGGACATGGGTACCCAGGGCAGCCATATGGGTCCCAGACTCCACAGCGGTACCCCATGACCATGCAGGGCCGGGCTCAGAGTGCCATGGGCAGCCTCTCTTATGCACAGCAGATTCCACCTTATGGCCAGCAAGGCCCCAGTGCGTATGGCCAGCAGGGCCAGACTCCATACTATAACCAGCAAAGTCCTCATCCCCAGCAGCAGCCACCTTACGCCCAGCAACCACCATCCCAGACCCCTCATGCCCAGCCTTCGTATCAGCAGCAGCCGCAGACTCAGCAACCACAGCTTCAGTCC…	780	2	0
chr4|13835632|13846957|+	chr4	13835632	13846957	0	+	13835632	13835632	0,0,0	4	138,242,90,182	0,2127,6165,11143	circRNA	Runx1t1	ENSMUST00000006761.10	2,3,4,5	chr4:13743729-13835632|chr4:13846957-13859810	ATCGTACCGAGAAGCACTCCACAATGCCAGACTCACCTGTGGATGTGAAGACGCAGTCTAGGCTGACTCCCCCAGCAATGCCACCTCCTCCAACCACTCAAGGAGCTCCAAGAACCAGCTCATTTACGCCAACGACATTAACGAATGGCACCAGCCATTCACCCACGGCCTTGAATGGCGCTCCCTCACCGCCTAATGGCTTTAGCAACGGGCCTTCTTCTTCCTCTTCCTCTTCTCTGGCTAATCAGCAGCTGCCCCCAGCCTGTGGTGCTAGGCAACTCAGCAAGCTGAAACGATTTCTTACTACCCTGCAGCAGTTTGGCAATGACATTTCACCAGAGATTGGAGAAAGAGTTCGCACCCTTGTACTGGGACTGGTGAACTCTACTTTGACAATTG…	652	1	1
chr5|120757711|120757805|+	chr5	120757711	120757805	1	+	120757711	120757711	0,0,0	1	94	0	ciRNA	Ddx54	ENSMUST00000031598.11	6	chr5:120757711-120757828	GTGAGTTTGTTGATGGGGGTGATGCTCTGGGGCCCCTTCCCAGAGAGTGGCGTGGAAGGTGTCGTGGGCTGTGGTGGTCCTGGGCCGGGAGTGA	94	0	2
chr5|123871618|123878925|-	chr5	123871618	123878925	0	-	123871618	123871618	0,0,0	4	80,123,204,191	0,3003,5936,7116	circRNA	Rsrc2	ENSMUST00000182948.8	5,4,3,2	chr5:123869332-123871618|chr5:123878925-123880841	GGAAGAAGACATGAGTCCAAAGATAAGTCCTCTAAGAGACACAAGTCTGAGGAGCACAATGACAAAGAACATTCTTCTGACAAAGGAAGAGAGCGATTAAATTCATCTGAGAATGGTGAGGACAGACATAAACGCAAAGAAAGGAAGTCATCACGGGGCAGAAGTCACTCAAGGTCTAGATCGCGTGAAAGGCGCCATCGCAGTAGAAGCAGGGAAAGGAAGAAGTCTCGATCGAGGAGTAGGGATCGGAAAAAGTCTCGATCCAGAAGCAGAGACAGGAAGAAGTCAAGATCTAGAAGCAGGGATAGGAAACGAAGGATCAGAACTCGTTCCCGATCCAGATCCAGACACAGGCATAGGACTAGAAGCAGGAGCAGATCAAGGAGTCGAAGTCGAGAT…	598	1	1
chr5|135150968|135152482|+	chr5	135150968	135152482	0	+	135150968	135150968	0,0,0	1	1514	0	ciRNA	Mlxipl	ENSMUST00000201977.4	5	chr5:135150968-135152503	GTGAGTGTTCCGTAAGTCTAGCAGGGAACCTAGGAACATGGAAGCTGGAGAATGGAAAATGTCTGCCTGGCTGACTAAAGGCGGGGTCTGGACAAGGTGACTGGGGTATGAGCAGTCTCTAAGTTAGGTGTGGATCATCCTGCAACTTTCTCTTTTGGAGAAGATCCAGTTGTGAGGTAGGAGGATGGCAGTGAGTTCCAGGCTAGCCTGCATTAAATAATGACTCCAACGCCAGTGTGGGCTTCAGAGACCTGTCTTAAGAAAAGCAAGCAGGTAGTGGGAGGCCTAGGGGGAGAGGGTCCAGAGGACAGATGTCTCAGAAGAGCTCAAGCAGAGGACAGACATCTCAGAAGAGCTCAGATAGAAAGCCAGGCATCTGCTGATTTCAAGTTTACGGTC…	1514	2	0
chr5|135150968|135152484|+	chr5	135150968	135152484	0	+	135150968	135150968	0,0,0	1	1516	0	ciRNA	Mlxipl	ENSMUST00000201977.4	5	chr5:135150968-135152503	GTGAGTGTTCCGTAAGTCTAGCAGGGAACCTAGGAACATGGAAGCTGGAGAATGGAAAATGTCTGCCTGGCTGACTAAAGGCGGGGTCTGGACAAGGTGACTGGGGTATGAGCAGTCTCTAAGTTAGGTGTGGATCATCCTGCAACTTTCTCTTTTGGAGAAGATCCAGTTGTGAGGTAGGAGGATGGCAGTGAGTTCCAGGCTAGCCTGCATTAAATAATGACTCCAACGCCAGTGTGGGCTTCAGAGACCTGTCTTAAGAAAAGCAAGCAGGTAGTGGGAGGCCTAGGGGGAGAGGGTCCAGAGGACAGATGTCTCAGAAGAGCTCAAGCAGAGGACAGACATCTCAGAAGAGCTCAGATAGAAAGCCAGGCATCTGCTGATTTCAAGTTTACGGTC…	1516	0	2
chr5|21107285|21132728|-	chr5	21107285	21132728	0	-	21107285	21107285	0,0,0	5	168,143,138,638,111	0,3492,5819,17237,25332	circRNA	Rsbn1l	ENSMUST00000036489.10	6,5,4,3,2	chr5:21101899-21107285|chr5:21132728-21156254	ATAAAATCAAAGACAAAATTAAAGAGAAAGACAAAGAGAGAGAGAAAAAGAAGCATAAAGTAATGAGTGAGATCAAGAAAGAAAATGGAGATGTAAAGATTTTACTGAAAAGTGGGAAGGAGAAACCAAAAACAAATATAGAAGACTTACAAATTAAAAAAGTAAAGAAGAAAAAGAAAAAGAAACACAAAGAGAATGAAAAACGGAAGCGTCCAAAAATGTATAGCAAATCTATTCAGACCATCTGTTCAGGATTGCTGTCTGCTGAAGATCAAGAAGCCAAAAGCATCTTAAGTGATAATGTAAAGGATTGCATTGGAAAAAATTTGGATACCAAAAACTGTGATTCAAAAATTCCTGATAACAGTGACTTTCCATTTGTGTCATTAAAGGAGCCCC…	1198	1	1
chr5|21124522|21125160|-	chr5	21124522	21125160	0	-	21124522	21124522	0,0,0	1	638	0	circRNA	Rsbn1l	ENSMUST00000036489.10	3	chr5:21113242-21124522|chr5:21125160-21132617	GTGGGAAGGAGAAACCAAAAACAAATATAGAAGACTTACAAATTAAAAAAGTAAAGAAGAAAAAGAAAAAGAAACACAAAGAGAATGAAAAACGGAAGCGTCCAAAAATGTATAGCAAATCTATTCAGACCATCTGTTCAGGATTGCTGTCTGCTGAAGATCAAGAAGCCAAAAGCATCTTAAGTGATAATGTAAAGGATTGCATTGGAAAAAATTTGGATACCAAAAACTGTGATTCAAAAATTCCTGATAACAGTGACTTTCCATTTGTGTCATTAAAGGAGCCCCGCGATAAGAATAACCTTAGAAGGTTGGACACTTTGGCGTTCAGGCAGCTCATTCACATTGAGCACCAGCCTAACGGAGGCGCGGCAGTCATCCATGCCTACAGTAATGAAC…	638	0	2
chr5|34793135|34793364|-	chr5	34793135	34793364	0	-	34793135	34793135	0,0,0	1	229	0	ciRNA	Mfsd10	ENSMUST00000001109.11	4	chr5:34793111-34793364	GTAAGCCTCTGGAGCCAGCTGTCAACAGGCAGAGGGGAGAATGCAGCTGTGGGGCTCCCCTGCCAACAGTGGGCTCCCATCCCTTCTAGAGGGATCTTCTGGCCCCTGGTGTTACACCAAGCTAAATACACCTAAGGAAAGTACAGGGACACAAGTGGCCCGGGTCTGAGGGTTATATGCTTGCCTGCCTTGCTCTGGGTGCTTCCTGGCCTGAAGTGACCGATCCTGC	229	2	0
chr6|119029561|119034476|-	chr6	119029561	119034476	0	-	119029561	119029561	0,0,0	2	106,322	0,4593	circRNA	Cacna1c	ENSMUST00000186889.7	3,2	chr6:118757285-119029561|chr6:119034476-119173053	GTTCCAACTATGGGAGCCCACGCCCAGCTCATGCCAACATGAATGCCAATGCAGCTGCAGGACTTGCTCCCGAGCACATCCCTACTCCAGGGGCAGCACTGTCCTGGCAGGCAGCCATCGATGCCGCCCGGCAGGCCAAGCTCATGGGCAGTGCTGGCAACGCAACCATCTCTACCGTCAGTTCCACACAGCGGAAGCGGCAGCAGTATGGGAAACCCAAGAAGCAGGGGGGCACAACCGCCACACGGCCGCCCCGGGCTCTGCTGTGTCTGACCCTGAAGAACCCTATCCGGAGGGCGTGCATAAGCATTGTTGAATGGAAACCATTTGAAATCATTATTTTACTGACTATTTTTGCCAATTGTGTGGCCTTAGCAATCTATATTCCCTTTCCGGAAG…	428	0	2
chr6|125105950|125106748|+	chr6	125105950	125106748	1	+	125105950	125105950	0,0,0	1	798	0	ciRNA	Chd4	ENSMUST00000112392.8	38	chr6:125105950-125106782	GTCGCCAGTGGCTCCCCTGCCTCCTGCTCCTTCCACCTCCCCCTCCACTCTCCCCTCCCCAACATCCATAAACAGCTTATTTCCAAACTGTCTGCCGAGCCTGTGTGGAACCTTAGGATGTGAGCTGAGGGGATTTTCTTTGCAGGCAATCGAGGACAGCGATTTTCTTTGAACTCTTAAGTCTATTGAGATTTTGAGCATAGCTTTATGGGGGGGGGGTGAAATGAAAAGGTGGGTGTCATAAAGGTAGCCGGGGACATTGGGGATATAAAAAGGTGTGGATGCAGAGAGGAGATGGTAGGAACTGAGCCTCTCAAGTGGAGGAGCCCAAGGCTGAGAATAAAAACTCTGTGGGCATTTGCTGTGCTCCCAACTTGGGAGCACTTGGAGGCGGGAGCA…	798	1	1
chr6|127444994|127455092|+	chr6	127444994	127455092	0	+	127444994	127444994	0,0,0	6	121,129,121,76,73,131	0,2670,3516,6204,9812,9967	circRNA	Parp11	ENSMUST00000039680.7	2,3,4,5,6,7	chr6:127430785-127444994|chr6:127455092-127466888	TGAAATGGCCAAACGGGATGAACAGTGCTGGAAGAAGAAAGCAGAAGTGTGCAATAGCTAACGGGGCAGTGGAGTTCACAGTTTAGGTCATTGTCTTTATTATCTGGCCAAGACACATAAGAAGATGTTTCACAAGACAGAGGAGTTCTTTCCCAAGAAGACAGACAGCGATGTGGACGACATGGACACATCGGACACACAGTGGGGCTGGTTCTACCTGGCGGAATGTGGGAAGTGGCACATGTTTCAGCCGGATACCAACATTCAATGTTCAGTTAGCAGTGAAGATATCGAAAAAAGCTTCAAAACAAACCCTTGTGGCTCCATTTCCTTTACTACTTCCAAATTCAGCTACAAGATAGACTTTGCAGAAATGAAGCAGATGAATCTTGTCACTGG…	651	0	2
chr7|15671843|15672098|-	chr7	15671843	15672098	1	-	15671843	15671843	0,0,0	1	255	0	ciRNA	Nop53	ENSMUST00000044158.13	12	chr7:15671814-15672098	GTAAGTGAGGCCCACCAGCATGTGGCTGGCTGACATTCTGTGAACCATGGTCTACCTTGCCCCGTGGTAGCTTAGCCTTCCTCCCTTTTGAAAGCTGCCAGTGTCAGGCCCTTCCCAAACCCTCTGACTGGTCAACCAGTGGGCGCTCAGGAATCTAGAGTAGGGGTGAAGAGGATGCCTAAGGGAACCAACCAAAAGTCTCAAATCAGAAGGGGCATTAAGTGAGAAAGGCTGTGGGGTGCAGCTGTCCGCTCA	255	2	0
chr7|99128525|99129110|-	chr7	99128525	99129110	1	-	99128525	99128525	0,0,0	1	585	0	ciRNA	Rps3	ENSMUST00000107096.2	5	chr7:99127522-99129110	GCTGTGCGCCATGTGCTCCTCAGACAGGGTAAGTAGCTGAGTCCCTTTAAGAACTGGGTAGCTAGGAATGCCTAGGGCAGAGAGTGGCATTTCTATAGACTTATGTTCAGGAGGAGTTGTGGATTCACTTCAGGGGCTGGGAAAAGTAGCATTGTTGAAATGGTCATATCAGTTGTTAGACATAGCCTTCTGTGCCCTTCAGTGATGACACGATGACGAGTCAGAATGGCCACGTCTTGCTCTTGGTCCCTGTCAGTGCCATGTTCTGTGGTGCTGTACATGGTTCCCTTGGCAAAAGTGTCCTGCGCACTGATTGATTTAGAGGCATTTGTCTGAGAAGGGAACAGCGCTCAGTGCTTTTGGATAGATGCTTTCCCCGACATCCTCTGTGGTGGAGAA…	585	2	0
chr8|108144687|108145074|-	chr8	108144687	108145074	0	-	108144687	108144687	0,0,0	2	171,129	0,258	circRNA	Nob1	ENSMUST00000170796.8	4,3	chr8:108143723-108144687|chr8:108145074-108145331	TCTAAACCCTTACAAGAAGCAGTGGATCGGGGCCACGCAGCTGATGGGCCCGAGAACCTGGAGTTCAGCTCCTTCATGTTCTGGAGGACCCCGCTGCCTAACATTGACCGTGAGCTGCAGGAGCTGCTGATTGATGGAAGGGAGGAGGAAGAGGAGGAGGAGGAGTGTGAAGACAGTGATGACGATGGTGGTGGGTGGATAACCCCCAGCAACATAAAGCAGATCCAGCAGGAGTTGGAGCAGTGTGACACCCCAGAGGACGTGCAGGTTGGCTGTGTGACCACGGACTTCGCCATGCAG	300	2	0
chr8|123933091|123934211|-	chr8	123933091	123934211	0	-	123933091	123933091	0,0,0	1	1120	0	ciRNA	Chmp1a	ENSMUST00000000759.9	5	chr8:123933070-123934211	GTAGGTGGCCGTGGCGGCCGTGGTGCTATGCTGGACAGGGTGTAGGGTGGCTGCGCGGAGCTGGACACAGGACACCAGCCTTTCTGGGGAGGCCCACATGATAGGCAAGCACGCAGAAACTCAGCACGCTCCAGGAACTGGTTGGCCTTGGAGGTAGGACTGGCAGATATGGGGCAGGAAGGGCCAAGGGAGCCAGGAAAGGCTTCCTAGAGATCCCTGTGAGGAGACAGAGAGTAGGAACCACCGTGGAGTTAGGGAGATGGCTCAGCGGGTGAAGTGCTTCCTGCACAAACCCAAGGGCACCCACATAAAGAATGAGTACTTGGCAGCCTTAGTGTTGGGGACCAAAGACAGGGGAGCCCTAGGACTTTACTGACCAGCCTGGCTGAAATGTAGGCA…	1120	1	1
chr8|71821206|71821453|+	chr8	71821206	71821453	0	+	71821206	71821206	0,0,0	1	247	0	ciRNA	Use1	ENSMUST00000110053.9	6	chr8:71821206-71821493	GTGAGACATGCTGAGCATGACTGTTCCTGCCACCCCACAGCCCTCATGCCTGCCCATCCCCCTTGATTTTTCCCAGCCCAGGAAGAGGTCCCAGGGTCATCTTTGCCTGAGGGGAGGCTGAGAAAGAGGATGGTTCCCAGCACAGTGCTAGGCCATTGAGAGGGATCTGGGACCAGGGAGAGTGGGCAAAAAGCAGTTCACAGGCAGAACAGCATTTTGCTGATCAAGGTCAGAAGTTTGGAAACAA	247	2	0
chr8|8731383|8733973|-	chr8	8731383	8733973	0	-	8731383	8731383	0,0,0	2	84,226	0,2364	circRNA	Arglu1	ENSMUST00000048545.10	3,2	chr8:8717416-8731383|chr8:8733973-8739976	TCGGCAGCAGGAAATAGAAGAAAAACTCATTGAGGAAGAAACAGCACGAAGAGTGGAAGAATTGGTAGCAAAAAGGGTAGAAGAAGAATTGGAGAAAAGGAAGGATGAAATTGAGCGAGAAGTTCTCCGAAGGGTTGAAGAAGCCAAACGCATCATGGAAAAGCAGTTGCTCGAAGAACTCGAGCGACAGAGACAAGCTGAGCTTGCAGCACAAAAAGCCAGAGAGGAGGAAGAGAGAGCAAAGCGTGAGGAACTGGAGCGGATATTAGAAGAAAATAACCGGAAAATCGCAGAAGCACAAGCCAAACTG	310	2	0
chr9|26955976|26956323|+	chr9	26955976	26956323	0	+	26955976	26955976	0,0,0	1	347	0	ciRNA	Ncapd3	ENSMUST00000073127.14	5	chr9:26955976-26956346	GTAAGAAGTGGGGAGGATAAGGAGACATTTCCAAGCTGGGCCTGGCAATGTGTGCCCTTATCCTAGCACTCGGGAGCCAGACGCAGGTAGGTGTCTGAGTTTGAGGTCAGCTTGGCTTTAAGACAACCAGGGCTACAAACTGTCAAAAAAAAAAAAAAACCCCAAACTACACAAATAGAGAAATAAACAGGACTGTGGTAGTCAAGCAGACCAGACCACTCTGGCCTTTGAGACCTAGAACAACATAGGGACCTGGGCAGAGTGATCCTCAGGTGAGCAAAGTTGGCCTGGCATTTACTCCACGTGGGCAATGGAGACCACGGGGCAGCATGAGACAGCGTCAGTCA	347	1	1
chr10|62587521|62596058|-	chr10	62587521	62596058	0	-	62587521	62587521	0,0,0	4	112,240,192,186	0,1431,4740,8351	circRNA	Ccar1	ENSMUST00000020268.7	19,18,17,16	chr10:62586795-62587521|chr10:62596058-62599218	GTAAATGATCTCCGAAAAGAATTAGAAAGTCGAGCTCTCAGTTCCAAAGGACTAAAATCGCAGTTAATAGCTCGCCTAACAAAGCAGCTTAAAATAGAAGAACAAAAAGAAGAGCAGAAGGAATTAGAGAAGTCTGAAAAGGAAGAGGAAGATGAGGATGATAAGAAGTCTGAGGATGATAAAGAGGAAGAAGAAAGAAAACGTCAAGAAGAAGTGGAACGACAGCGTCAAGAAAGAAGATACATTTTGCCTGATGAACCTGCCATAATTGTGCATCCGAACTGGGCTGCAAAAAGTGGCAAGTTTGATTGCAGCATCATGTCTTTGAGTGTCCTTTTGGATTACAGATTGGAAGATAATAAAGAACATTCTTTTGAGGTTTCACTGTTTGCAGAACTT…	730	3	0
chr11|88861243|88861305|+	chr11	88861243	88861305	0	+	88861243	88861243	0,0,0	1	62	0	circRNA	Coil	ENSMUST00000107898.8	2	chr11:88861098-88861243|chr11:88861305-88863446	GGGCCCTAGGGACACTAGGAGATCACTCCTGCTGAGGACAACCTGAGAAGCCATCAGATCTG	62	1	2
chr15|89343494|89344542|+	chr15	89343494	89344542	0	+	89343494	89343494	0,0,0	1	1048	0	ciRNA	Mapk8ip2	ENSMUST00000023291.6	8	chr15:89343494-89344578	GTCAGTGTGGAGACGGTGGCAGGCACAGGCTGGAGGCCCAGCTGAATGTCACTCCAGTCTCACAGGGTGTCACAGCTCCCGTGGCTCCAAGCCTTGAAGGGAGATGTTTTATATAGGGCTGGCTCTCACACCTGATTCAGAAGCCCAATCAGAAAGACCCAGAGAGAGCCGGGCGTTGGTGGCGCACACCTTTAATCCCAGCACTTGGGAGGCAGAGGCAGGCGGATTTCTGAGTTCGAGGCCAGCCTGGTCTACAGAGTGAGTTCCAGGACAGCCAGGGCTACACAGAGAAACCCTGTCTCGAAAAAACAAAACAAAACAGAAAAGCAGAAAGAAAGAAAGAAAGAAAGAAAGAAAGAAAGAAAGAAAGAAAGAAAGGAAGGAAGAAAGAAAGACCCC…	1048	2	1
chr4|150515979|150523925|+	chr4	150515979	150523925	0	+	150515979	150515979	0,0,0	2	71,126	0,7820	circRNA	Rere	ENSMUST00000105682.9	3,4	chr4:150491121-150515979|chr4:150523925-150553151	ACTGTGTGTATATCGAGAGTCGGCGGCCAAACACACCGTATTTCATCTGCAGCATCCAAGACTTCAAACTGGTCCACAGCTCCCAGGCCTGTTGCAGATCTCCAGCTCCTGCTTTCTGTGACCCCCCAGCATGCTCTCTGCCGGTGGCACCACAGCCACCACAGCACCTCTCTGAAGCCGGGAGAGGGCCTGGAGGG	197	3	0
chr5|21124522|21132728|-	chr5	21124522	21132728	0	-	21124522	21124522	0,0,0	2	638,111	0,8095	circRNA	Rsbn1l	ENSMUST00000036489.10	3,2	chr5:21113242-21124522|chr5:21132728-21156254	ATAAAATCAAAGACAAAATTAAAGAGAAAGACAAAGAGAGAGAGAAAAAGAAGCATAAAGTAATGAGTGAGATCAAGAAAGAAAATGGAGATGTAAAGATTTTACTGAAAAGTGGGAAGGAGAAACCAAAAACAAATATAGAAGACTTACAAATTAAAAAAGTAAAGAAGAAAAAGAAAAAGAAACACAAAGAGAATGAAAAACGGAAGCGTCCAAAAATGTATAGCAAATCTATTCAGACCATCTGTTCAGGATTGCTGTCTGCTGAAGATCAAGAAGCCAAAAGCATCTTAAGTGATAATGTAAAGGATTGCATTGGAAAAAATTTGGATACCAAAAACTGTGATTCAAAAATTCCTGATAACAGTGACTTTCCATTTGTGTCATTAAAGGAGCCCC…	749	3	0
chr6|38561975|38570404|+	chr6	38561975	38570404	0	+	38561975	38561975	0,0,0	5	99,111,144,177,92	0,4135,6247,7578,8337	circRNA	Luc7l2	ENSMUST00000163047.8	4,5,6,7,8	chr6:38547539-38561975|chr6:38570404-38580211	AGAATGGATCTTGGAGAATGCTTGAAAGTCCATGACCTGGCTTTAAGAGCAGATTATGAAATTGCGTCCAAAGAACAAGACTTTTTCTTTGAACTTGATGCCATGGATCATCTGCAGTCATTCATTGCAGATTGTGATAGAAGAACAGAAGTATCTAAGAAAAGACTAGCAGAAACTCAAGAAGAGATAAGTGCTGAAGTGGCTGCAAAGGCAGAGCGTGTTCATGAGTTAAATGAGGAAATAGGCAAGTTGTTGGCCAAAGTGGAACAACTAGGAGCTGAAGGAAATGTGGAAGAATCTCAGAAAGTCATGGATGAAGTCGAGAAAGCACGGGCAAAGAAAAGAGAAGCAGAGGAAGTTTATCGGAACTCTATGCCAGCTTCCAGCTTCCAGCAGCAG…	623	1	2
chr8|79844803|79863292|+	chr8	79844803	79863292	0	+	79844803	79844803	0,0,0	3	240,58,104	0,2308,18385	circRNA	Zfp827	ENSMUST00000098614.9	6,7,8	chr8:79818695-79844803|chr8:79863292-79902461	CGGAAAGCTACAAGGAGACGCAGGCGGTGACGGTTAAAGAAGAACCCATGGAGGTGGACATCCAGGACTCCCCAGCCTCCATATCACCCAGCCGGAACATTGGCTACAGCACTTTAATGGGGCGAGAGAAAACTGAACCCTTACAGAAGCTGCCAGAAGGTCGAGTTCCCCCAGAGAGAAATCTCTTCAGCCAGGACATCTCTGTGAAGATGGCTTCTGAGCTGCTTTTTCAGCTCTCGGAAAAAGTGAGCAAAGAACACAATCACACGAAAGAAAACGCAATGCGGACAACCACCAGCCCTTTCTTTTCAGAAGACACATTTAGACAATCACCATTCACCTCCAATTCAAAAGATCTGCTGCCTGGTGAATCTGTGCTGCACGGAAGAGTGTCTGCTC…	402	2	1
chr11|69805577|69805687|+	chr11	69805577	69805687	0	+	69805577	69805577	0,0,0	1	110	0	circRNA	Gps2	ENSMUST00000072581.9	3	chr11:69805259-69805577|chr11:69805687-69805758	AGGAGGAAGAGGTGGACAAGATGATGGAACAGAAGATGAAAGAAGAGCAGGAGAGAAGAAAGAAAAAGGAAATGGAAGAGAGAATGTCACTAGAGGAGACCAAGGAACAG	110	0	4
chr19|60752469|60752671|-	chr19	60752469	60752671	0	-	60752469	60752469	0,0,0	1	202	0	circRNA	Eif3a	ENSMUST00000025955.8	20	chr19:60751702-60752469|chr19:60752671-60754771	GTGGATGGAGAGAGAAAGAAAAGGCTAGAGAAGAGAGTTGGGGTCCACCTCGAGAATCAAGACCATCAGAAGAACGTGAATGGGATAGAGACAAAGAGAAGGACAGAGATAATCAAGATCGAGAGGAGAATGACAAAGACCTTGAACGAGATAGGGACAGAGAGAGAGATGGGGACCGGGAGGATCGATTCAGAAGACCCAG	202	4	0
chr5|21107285|21125160|-	chr5	21107285	21125160	0	-	21107285	21107285	0,0,0	4	168,143,138,638	0,3492,5819,17237	circRNA	Rsbn1l	ENSMUST00000036489.10	6,5,4,3	chr5:21101899-21107285|chr5:21125160-21132617	GTGGGAAGGAGAAACCAAAAACAAATATAGAAGACTTACAAATTAAAAAAGTAAAGAAGAAAAAGAAAAAGAAACACAAAGAGAATGAAAAACGGAAGCGTCCAAAAATGTATAGCAAATCTATTCAGACCATCTGTTCAGGATTGCTGTCTGCTGAAGATCAAGAAGCCAAAAGCATCTTAAGTGATAATGTAAAGGATTGCATTGGAAAAAATTTGGATACCAAAAACTGTGATTCAAAAATTCCTGATAACAGTGACTTTCCATTTGTGTCATTAAAGGAGCCCCGCGATAAGAATAACCTTAGAAGGTTGGACACTTTGGCGTTCAGGCAGCTCATTCACATTGAGCACCAGCCTAACGGAGGCGCGGCAGTCATCCATGCCTACAGTAATGAAC…	1087	2	2
chr11|117591550|117605278|+	chr11	117591550	117605278	0	+	117591550	117591550	0,0,0	3	100,22,327	0,1654,13401	circRNA	Tnrc6c	ENSMUST00000026658.13	2,3,4	chr11:117545512-117591550|chr11:117605278-117611775	GGTAAAAGAACAGGAAACACAAGAAGAGGAACGTTTGATGGAAGAAAAGAAAAAGAAAAAGCAGGAAGACAAGAAAAAGAAGGAAGGTGCTCAGAAAAAGGCTGCTGATCAAAAAACCAAAGTGCCAGAACTTACTAAGACCTGTTCAAGCCAGCCCCAACCTGCCGGTACCAGTCCCAGTACTTCCACCAGCACTATTTCTAGCGGCAGCAATGGCAAACGTGCATCTGCCTGTGGCCAGCAGCCAGCTGCATCCCGTTACCTGCCTCGGGAGGTGCCTCCACGCTTTCGCCAGCAAGAACAGAAGCAGCTGTTAAAGAGAGGCCAGCCATTGCCCACAGGGGGTCTGACCAGTTTGAACTCAGCACAGGCTGCTGGACCTGCAGGGGCCAGCCCTCC…	449	1	4
chr19|26729223|26729441|+	chr19	26729223	26729441	0	+	26729223	26729223	0,0,0	1	218	0	circRNA	Smarca2	ENSMUST00000176769.9	28	chr19:26698347-26729223|chr19:26729441-26748337	GCCATCGAAGACGGCAATTTGGAAGAAATGGAAGAGGAGGTACGGCTTAAGAAGAGAAAAAGACGAAGAAATGTGGATAAAGACCCCGTGAAGGAAGATGTGGAAAAAGCGAAGAAAAGAAGAGGCCGCCCTCCGGCTGAGAAGTTGTCACCAAATCCCCCAAAACTAACGAAGCAGATGAACGCCATCATTGATACTGTGATAAACTACAAAGACAG	218	5	5
chr12|29861371|29861733|+	chr12	29861371	29861733	0	+	29861371	29861371	0,0,0	1	362	0	circRNA	Myt1l	ENSMUST00000218583.2	9	chr12:29834312-29861371|chr12:29861733-29876864	TGTATATGGTTGTCCCTTGGCTAAAAAAAGAAAAACGCAAGATAAACAGCCCCAAGAACCTGCTCCCAAGCGAAAACCATTTGCAGTAAAAGCAGATAGTTCCTCAGTAGACGAATGTTATGAGAGTGATGGTACTGAAGACATGGATGATAAGGAGGAAGATGATGATGAGGAGTTCTCTGAAGACAATGATGAGCAAGGGGATGATGACGACGAAGATGAGGTGGATCGGGAAGACGAGGAGGAGATCGAGGAGGAAGATGATGAAGAAGATGATGATGATGAAGATGGTGACGATGTAGAAGAGGAAGAAGAGGATGATGATGAAGAGGAGGAAGAAGAGGAAGAGGAAGAAGAAAATG	362	9	5
chr2|9945737|9957756|-	chr2	9945737	9957756	0	-	9945737	9945737	0,0,0	2	83,1832	0,10187	circRNA	Taf3	ENSMUST00000026888.11	4,3	chr2:9926112-9945737|chr2:9957756-10047237	AGGAGGAAGAGGAACAGGTGCCCACTGATGGGGGCACCTCAGCAGAAGCCATGCAGGTGCCCTTGGAAGAAGATGATGAGATGGAGGAGGAGGAAGTCATCAATGATGAGAACTTCTTGGGTAAGAGGCCACTGGACAGTCCTGAAGTGGAAGAAATGCCCTCCATGAAGCGCCCACGACTCCTGAGCACTAAAGGGGACTCCCTAGATGTTGTGTTGTTAGAAGCACGAGAACCCCTCAGCTCTATAAACCCACAGAAGACCCCACCAGTGCTCTCTCCTGTGCGTGTCCAGGACAGGGCTGATCTGGCCCCTCCATCACCACAGCCTCCCATGCTGGCTCCATTTGCAAAGTCACAACTACCAATTGCAAAGCCGTTAGAAACAAAGTCGTTTACAC…	1915	7	7
chr11|117591550|117593226|+	chr11	117591550	117593226	0	+	117591550	117591550	0,0,0	2	100,22	0,1654	circRNA	Tnrc6c	ENSMUST00000026658.13	2,3	chr11:117545512-117591550|chr11:117593226-117604951	GGTAAAAGAACAGGAAACACAAGAAGAGGAACGTTTGATGGAAGAAAAGAAAAAGAAAAAGCAGGAAGACAAGAAAAAGAAGGAAGGTGCTCAGAAAAAGGCTGCTGATCAAAAAACCAAAG	122	17	15

## Sheet: bTC6 CLiPPR-Seq
circRNA_id	chrom	start	end	score	strand	thickStart	thickEnd	itemRgb	exonCount	exonSizes	exonOffsets	circType	geneName	isoformName	index	flankIntron	sequences	splicelength	CLiPPR-Set1.txt	CLiPPR-Set2.txt
chr1|180560730|180566202|+	chr1	180560730	180566202	0	+	180560730	180560730	0,0,0	4	142,141,159,175	0,1211,3526,5297	circRNA	Acbd3	ENSMUST00000027780.6	2,3,4,5	chr1:180553943-180560730|chr1:180566202-180572635	TAAAAGATGGCAAAGCCTTTCATCCAACTTATGAAGAAAAACTGAAGTTCGTGGCACTGCATAAGCAAGTTCTTTTGGGCCCATATAACCCAGACACGTCCCCTGAGGTTGGATTCTTTGATGTGTTGGGGAATGATAGGAGGAGAGAATGGGCAGCTCTGGGAAACATGTCCAAGGAGGATGCCATGGTAGAGTTTGTGAAGCTTCTAAATAAGTGTTGTCCTCTCCTCTCGGCATATGTTGCGTCCCACAGAATAGAGAAGGAAGAAGAAGAGAAAAGAAGAAAGGCGGAGGAGGAGCGAAGGCAGCGTGAAGAGGAAGAACGAGAGCGGCTGCAAAAGGAAGAAGAGAAGCGGAAGCGAGAGGAGGAAGACCGGCTGAGACGGGAGGAGGAAGAGA…	617	1	0
chr4|9635900|9639347|-	chr4	9635900	9639347	1	-	9635900	9635900	0,0,0	2	69,150	0,3297	circRNA	Asph	ENSMUST00000078139.13	3,2	chr4:9610938-9635900|chr4:9639347-9668780	AGGCAAAGCACGGAGGACACAAGAATGGGAGAAGAGGAGGGATTTCAGGAGGGTCCTTTTTCACATGGTTCATGGTCATTGCATTGCTCGGCGTCTGGACATCTGTGGCTGTCGTGTGGTTTGACTTGGTCGATTATGAAGAAGTTCTAGGAAAACTAGGAGTCTATGATGCGGATGGCGATGGAGACTTTGATGTGGATGATGCCAAAGTTTTATTAG	219	0	1
chr17|66743074|66745386|-	chr17	66743074	66745386	0	-	66743074	66743074	0,0,0	2	159,225	0,2087	circRNA	Mtcl1	ENSMUST00000086693.12	3,2	chr17:66692914-66743074|chr17:66745386-66755311	GACGAGCTGGATGAGCTCCGTGCAGAGATGGAGGAGATGAGGGATAGCTATCTGGAGGAGGACGGGTACCAGCTGCAGGAGCTCCGGAGAGAGCTGGACCGTGCTAACAAGAACTGCAGAATCCTGCAGTACCGACTCAGGAAAGCCGAGCAGAAGAGCCTGAAAGTGGCGGAAACAGGGCAGGTGGACGGGGAGCTCATCAGAAGCCTGGAGCAGGACTTGAAGGTAGCCAAAGATGTGTCTGTCAGATTACACCACGAACTCGAGACCGTGGAGGAGAAGCGCGCTAAGGCTGAAGACGACAACGAAACGCTCCGGCAGCAGATGATCGAGGTGGAGGTATCCAGACAGGCCCTCCAGAATGAGGTGGAGAGACTGAGGGAG	384	1	1
chr13|35999891|36000558|+	chr13	35999891	36000558	0	+	35999891	35999891	0,0,0	1	667	0	circRNA	Cdyl	ENSMUST00000075220.14	5	chr13:35974158-35999891|chr13:36000558-36040645	GTGGAAAGTATCGTTGACAAAAGGAAAAACAAGAAAGGGAAGACAGAATATCTGGTGCGGTGGAAAGGCTATGACAGTGAGGATGACACGTGGGAGCCTGAGCAGCACCTGGTGAACTGTGAGGAATACATCCATGACTTCAACCGGCGCCACAACGAGAGGCAAAAGGAAGGTAGCCTGGCTCGTGCCAGCAGAGCCTCCCCCAGCAACGCCCGGAAGCAGATTTCCAGGTCCACCCACAGCACTCTCTCCAAGACCAACTCCAAAGCACTTGTGGTAGGCAAAGATCATGAGTCCAAAAGCAGCCAGCTGTTGGCTGCCAGCCAGAAGTTCAGGAAAAACCCAGCCCCATCTCTTGCAAACCGCAAGAACATGGACCTCGCCAAGTCAGGGATCAAA…	667	2	1
chr9|65701903|65702777|-	chr9	65701903	65702777	0	-	65701903	65701903	0,0,0	1	874	0	circRNA	Zfp609	ENSMUST00000159109.2	2	chr9:65638483-65701903|chr9:65702777-65734747	CAATGATGTTGTCCACTGGACATGTTCTGACCAAGGAGGCAGGTCTGAGAACGTAGCTGAAGCTGAAAATAGGAAAGCTGGGGGCAAGGAAGAGCCTTGAACCTTGAGGTGGGACGTTGACTCTAAGATGTCCTTGAGCAGTGGAGCCTGCGGAGGGAAAGGAGTGGATGCAAACCCGGTTGAGACATACGACAGTGGGGATGAATGGGACATTGGAGTAGGGAACCTCATCATCGACCTGGACGCCGATCTGGAAAAGGACCAGCAGAAACTGGAAATGTCAGGCTCCAAGGAGGTGGGGATACCAGCCCCCAATGCTGTGGCCACACTACCAGACAACATCAAGTTTGTCACCCCAGTGCCAGGTCCTCAAGGGAAGGAAGGCAAATCAAAATCCAA…	874	3	0
chr5|110903262|110904632|-	chr5	110903262	110904632	0	-	110903262	110903262	0,0,0	1	1370	0	circRNA	Ep400	ENSMUST00000041558.15	2	chr5:110889926-110903262|chr5:110904632-110918357	GGGAACAGTACATTGGATAGAAAAGGGAGGTGATAATGCACCATGGCAGTGGTCCTCAGAATGTCCAACATCAGCTGCAGAGGTCTAGGTCCTTCACTGGGAGTGAAGAGGAGCAGCCAGCCCATCCCAACTTACCCCCATCTCCTGCAGCGCCTTTCGCTCCATCAGCCAGTCCATCTGCACCCCAATCCCCTGGGTACCAGATACAGCAGCTGATGAGCAGAAGTCCTGTGGCCGGGCAGAATGTGAACATCACACTGCAGAATGTTGGCCCAGTTGTGGGAGGAAACCAGCAGATCACACTGGCCCCCCTGCCACTGCCCAACCCCACTTCTCCAGGTTTTCAGTTTGGTGCCCAGCAAAGGCGCTTTGAGCATGGCTCTCCATCATACATTCAAG…	1370	1	4
chr7|122742972|122762100|+	chr7	122742972	122762100	0	+	122742972	122742972	0,0,0	3	88,22,384	0,8414,18744	circRNA	Tnrc6a	ENSMUST00000094053.7	3,4,5	chr7:122723938-122742972|chr7:122762100-122768758	GGATTTAGTGCAAGAAGAAGAACAGTTGATGGAAGAAAAGAAAAAGAAAAAAGACGACAAGAAAAAGAAGGAAGCTGCTCAAAAGAAGGCCACTGAACAAAAAATCAAAGTGCCAGAACAGATAAAGCCCAGTGTAAGCCAGCCTCAGCCTGCCAACTCTGATAACGGCACTTCCACAGCAACCAGCACTAATAATAATGCCAAGCGAGCTACAGCCAGCAATCAGCAGCCGCCGCCACCGCAGCAGCAGCAGCCGCAGCAAGAGCAGCAGCAGCAGCAGCCACAAGCCTTGCCTCGGTATCCACGTGAAGTACCTCCACGATTTCGCCACCAGGAACACAAACAGCTTCTGAAGAGGGGTCAGCATTTTCCTGTCATAGCAGCAAACTTGGGATCTGC…	494	8	2
chr11|117591550|117593226|+	chr11	117591550	117593226	0	+	117591550	117591550	0,0,0	2	100,22	0,1654	circRNA	Tnrc6c	ENSMUST00000026658.13	2,3	chr11:117545512-117591550|chr11:117593226-117604951	GGTAAAAGAACAGGAAACACAAGAAGAGGAACGTTTGATGGAAGAAAAGAAAAAGAAAAAGCAGGAAGACAAGAAAAAGAAGGAAGGTGCTCAGAAAAAGGCTGCTGATCAAAAAACCAAAG	122	71	9
chrX|13155179|13155610|+	chrX	13155179	13155610	0	+	13155179	13155179	0,0,0	1	431	0	ciRNA	Ddx3x	ENSMUST00000000804.7	10	chrX:13155179-13155633	GTATGTGTTTGTTACCTTGTAAATACTGAGAATATGCAAATAATCATAGTTCAATCAATGTTGAAAAGTCAGCTAATGCTTTAGTAAAGGGTAGTAACTAGATCCGAGGACAAAGGGAGTGCTCCGCAAGATGGCTAAGTAATGGTGCTTGCTGCCAAGCCTGGTGGCATGACACATTCTATTGCCCCAGCCATCATCATGGTGGAAAACATACTCTTGCAGATTGTATTGTGCCTTGTACTTGTGCATATACACAAAGATTGAAAACAGTTTAAAAAGTAAGCTAGTTGGCTCTGATCTTGGATGATTTTATCTTGGCAAGAGTCCTTTTTTCCCCAATGTAACTAACTGTATTAAATATTGTTAAGTACATTGATCATATTTAAATTAGCAGATAAA…	431	0	1
chrX|7761500|7761842|-	chrX	7761500	7761842	0	-	7761500	7761500	0,0,0	1	342	0	ciRNA	Pqbp1	ENSMUST00000033497.9	5	chrX:7761467-7761842	GTAAGCACAGCCGGACGAGGTGGTGCATGCCTTTAATCCCAGCTCTTGGGAGGCAGAGGGAGGTGGATTTCTGAGTTCGAGGCCAGCCTGGTCTACAGAGTGAGTTCCAGGACAGCCAGGGCTACACAGAGAAACCCTGTCTCAGAAACCAAAAAAAAAAAAAAAAAAAAAAAATAAAGAGAAAGAAAGAAAGGTAAGCACATGAGTTTGGGACTTACATGAGTCAAATGAGGTACCAGGGCACAGAATGTCTAGTTCATGCCTAGTCTTCTGAAGGGTGCTGTGGGCCATGTGAATCACTGGTATTACTTTTTCCTGTGAGGAGGGGCTCCTTGGTCTCAA	342	1	0
chr1|180560730|180574643|+	chr1	180560730	180574643	0	+	180560730	180560730	0,0,0	6	142,141,159,175,187,285	0,1211,3526,5297,11905,13628	circRNA	Acbd3	ENSMUST00000027780.6	2,3,4,5,6,7	chr1:180553943-180560730|chr1:180574643-180579723	TAAAAGATGGCAAAGCCTTTCATCCAACTTATGAAGAAAAACTGAAGTTCGTGGCACTGCATAAGCAAGTTCTTTTGGGCCCATATAACCCAGACACGTCCCCTGAGGTTGGATTCTTTGATGTGTTGGGGAATGATAGGAGGAGAGAATGGGCAGCTCTGGGAAACATGTCCAAGGAGGATGCCATGGTAGAGTTTGTGAAGCTTCTAAATAAGTGTTGTCCTCTCCTCTCGGCATATGTTGCGTCCCACAGAATAGAGAAGGAAGAAGAAGAGAAAAGAAGAAAGGCGGAGGAGGAGCGAAGGCAGCGTGAAGAGGAAGAACGAGAGCGGCTGCAAAAGGAAGAAGAGAAGCGGAAGCGAGAGGAGGAAGACCGGCTGAGACGGGAGGAGGAAGAGA…	1089	1	0
chr1|10145084|10152571|+	chr1	10145084	10152571	0	+	10145084	10145084	0,0,0	3	87,71,94	0,2312,7393	circRNA	Cspp1	ENSMUST00000071087.12	8,9,10	chr1:10137045-10145084|chr1:10152571-10153725	GCCGCATGGGAGCAGACGAGGGTATGTGGATGGGGATGATGTCCCAGAAGAGCCAAACACACAGATCTCAGCTGCTGAAAATAAAAGTGTTCACTGTAATGGACCACCCAGATCTGCTGATCTCGATATCACAAGTCCATTTGCAGGCATGCTCTTTGGAGGTGAAGATCGAGAACTTACCAAGAGAAGGAAGGAGAAATATAGGCAAGAACTACTAGAACAGATAGCTGAGCAACAGAAGAAGAAGAGACG	252	1	0
chr1|10152477|10166238|+	chr1	10152477	10166238	0	+	10152477	10152477	0,0,0	7	94,58,206,134,79,130,148	0,1248,3494,5798,6629,7935,13613	circRNA	Cspp1	ENSMUST00000071087.12	10,11,12,13,14,15,16	chr1:10147467-10152477|chr1:10166238-10174436	GAGGTGAAGATCGAGAACTTACCAAGAGAAGGAAGGAGAAATATAGGCAAGAACTACTAGAACAGATAGCTGAGCAACAGAAGAAGAAGAGACGAGAAAAAGATTTAGCATTTGGAATTACAACTTCTGGAGTACAAGACCCTGAAAAATCGCCTGATAGACTAAAGCAGTTTAGTTTGACACCAAGACACTTTGAAGAGATGCCACCTGAGAGGCCCAGAGTAGCTTTCCAGACACCTCCCCCTCCCTTCTCTGCCCCGTCTAGCCCATCCGTCCCACCAGTTCATTCCGCCCCTTCTCACAATGAAGACTTGCACAGTGGACTCGGCAGCACCCTTGGTGAACTGGCGCATCCCAGGGTTCTGCCTGTGCCTCTGAATCCACCCCCGCCTCCGCTCC…	849	0	1
chr1|10182617|10200257|+	chr1	10182617	10200257	0	+	10182617	10182617	0,0,0	8	150,147,105,67,118,140,141,47	0,483,1210,3625,4221,13947,15030,17593	circRNA	Cspp1	ENSMUST00000071087.12	19,20,21,22,23,24,25,26	chr1:10178706-10182617|chr1:10200257-10202678	ATTGAGGAAAAGAGACAAAGAGAAGAAGCCGAGCGCGAGAAGCTGAGAGTTGCTGAAGAGAAGGAAGAAAAGCGGCTTGCGGAGCAGAGGGCAAGGATTCAGCAAGAGTATGAGGAGGAGCAGGAGCGGAGGAGGGAGAAGGAGGAGGAGCAAAGGTTGAAAAATGAAGAACTTATTCGGTTAGCTGAAGAGAGGCGAAAGGAAGCGGAAAGAAAGAAGAAAGAGGAGGAAGAAAAACATAACTTGCAACTTCAGCATTACTATGAGAGAGAAAATATTATCGGAGATGAAACAAAGCACTTGAGACAGCCTTCTCCTGTAGTTCCTGCTCTTCAGAACAAAATTGCAAGCAAACTCCAAAGACCTCCTTCAGTCGACACCATCATAAGTTCCTTCATT…	915	1	0
chr1|118255463|118257057|+	chr1	118255463	118257057	1	+	118255463	118255463	0,0,0	1	1594	0	ciRNA	Nifk	ENSMUST00000027626.13	3	chr1:118255463-118257082	GTAAGTATTCTGACCTTTCTGCACTGTGATGGGATTACAAAGTTACTCGTGACATTGTACTCGGAAGAGAAGCTGACCCATCTTTAATGTGTGATTGGAAAGAATTTTGCTCAAATTGAAAACTGGTGGGGTTAAAGCCCAGCATTAGTGGTACACGCCTTTAATCCTGGCACTTGGGAAGCAGAGGCAGGCTGATCTCTCTAAGTCCAGAGGCATCCAATGCTCTGTAGAGACCTTATGTCATCAAAAAAGGAAAAGAAAACTGGGGGTTAGATAGGCATAAGCCAGGAAAAGGATGGCAGTGCAGCCTGAGGTCATTTCTTACCCAGTGAGTGGTGAATGCCAAACCAGAGGTCACTAACCTTTAGTTATTGGGATGTTAGGGGATTCAAATGGGGA…	1594	0	1
chr1|127837587|127855858|+	chr1	127837587	127855858	0	+	127837587	127837587	0,0,0	8	100,82,69,74,93,167,90,173	0,5788,8370,9717,14877,15424,17609,18098	circRNA	Rab3gap1	ENSMUST00000037649.6	8,9,10,11,12,13,14,15	chr1:127831574-127837587|chr1:127855858-127858126	GGCTGTCCTTTAACTCCATTGCCTCCAGTTAGCATTGCGATTCGGCTCACATACGTGCTTCAGGATTGGCAGCAATACTTTTGGCCTCAGCAGCCTCCAGATATAGATGCCCTTGTGGGAGGAGAAGTTGGGGGCCTGGAGTTCGGCAAGTTGCCATTTGGTGCCTGTGAAGATCCTATCAGTGAACTCCATTTAGCAACAACGTGGCCTCATTTGACAGAAGGGATCATTGTAGATAATGATGTTTATTCTGATTTGGATCCTGTTCAAGCTCCCCATTGGTCGGTTAGAGTTCGGAAAGCTGATAATCCCCAGTGCTTACTAGGTGATTTTGTTACTGAATTTTTAAAAATTTGCCGTCGAAAGGAATCAACGGATGAAATTCTTGGACGATCCACA…	848	0	1
chr1|130983049|130983495|-	chr1	130983049	130983495	0	-	130983049	130983049	0,0,0	1	446	0	ciRNA	Mapkapk2	ENSMUST00000016672.11	9	chr1:130982972-130983495	GTGAGGGACCACTGAGGAAGAGAGCTGGGAAGGCAGTTCACAGGAAGTCCCCAGCAGGAGTGCTGGCCTGGCAGGAACAGTTTGGATCTGTGTTCTTCATCCCAGTGTTTCCATAGCAACCAAAAGGTGACTGGGAGCCATTGCCTTCACTGGCTTGTGGCAAAGGTTCTGGCCAGACTGCCGTCTGTTTCCTATGAGCCTTCCTCTCCCTGGGGCTCTCTAGTGGTCCTGAAATGGCATCAGGTGCTATCCCCTCAGTTTTCAGATGAGGGCATTAAAGCCCCAGACAGGGCTTTACTGGAGCAGGGCCTACAGGATGGCTGGCCCAGGACTCTTTCCCCTTTTGTGAGCTTGTCAGAGGGCTCCTGGGAGAATAGCTACACAGTGGCCAGTGCTGGA…	446	0	1
chr1|131204025|131204204|-	chr1	131204025	131204204	0	-	131204025	131204025	0,0,0	1	179	0	ciRNA	Ikbke	ENSMUST00000062108.10	3	chr1:131203584-131204204	GTGACAGCAACTCTGGCCCCAGACCCTTTCATGCCCTGGAGCTAGGCTCTCCATTTGGGCATTAAGATTCTATGGAGCTGGACAGAGTCCTGGGACCCTTATTTCTGTCAACTCTGATGAGAAAAAGACTCCATAGATTTGGGCTGAGGTGTGGGATGCTGGAAAAATTCCTTGGAATG	179	1	0
chr1|131852323|131857500|+	chr1	131852323	131857500	0	+	131852323	131852323	0,0,0	3	56,153,147	0,3478,5030	circRNA	Nucks1	ENSMUST00000189946.7	4,5,6	chr1:131849786-131852323|chr1:131857500-131858771	TGAAGACTCAGAAGAAAAAGATGTGAAGACCAAGAAGGATGATTCTCACTCGGCAGAAGACAGCGAAGATGAAAAAGATGATCATAAAAATGTACGCCAGCAACGACAGGCAGCATCTAAAGCAGCTTCTAAGCAGAGAGAGATGCTCTTGGAAGATGTTGGCAGCGAGGAAGAGCCGGAAGAAGATGATGAGGCGCCATTCCAGGAGAATTCTGGCAGCGATGAAGATTTCCTAATGGAAGACGACGATGATAGTGATTATGGCAGTTCAAAAAAGAAAAACAAAAAGATGGTTAAGAAGTCCAAACCTGAGAGAAAAGAAAAGAAAATGCCCAAACCCAGACTAAAGGCAACAG	356	1	0
chr1|132285579|132286640|-	chr1	132285579	132286640	0	-	132285579	132285579	0,0,0	1	1061	0	ciRNA	Tmcc2	ENSMUST00000045473.16	4	chr1:132285555-132286640	GTATGGCCAGGACCACTCTGGGGAGGTCCCAATATGCTGACAGAGCCAACAGCAACTGCCCTATCTGTAGGCACAGGGTACAGGTGACAGTGTGGAGGTGGACACATCACATGGAACACGACGAGCAGAAACATATCCATGGGGCCAATTGGTACAGGAAGCCAAAGAGGGGAGTGTTCGTGGGGTAGAGATAAGAGCAACGTAAGTCTTCGCCCAAGTGTGTGCACTATATAAAGGCAAACCAGTGGGTAAAGGCCACCTTCATTTGCCACATCTTTTTGGTGACAGGTTTACAAATGAATAATTGTTATTTCCAGGCATTTCCTTGCCTCAATATGGAGCTGGGATCAGTAAGCAAGACTTCCATTTCCTTAGATCCTCCTCAAACAGTCTTCATTA…	1061	0	1
chr1|133003612|133005041|+	chr1	133003612	133005041	0	+	133003612	133003612	0,0,0	1	1429	0	ciRNA	Pik3c2b	ENSMUST00000124934.8	8	chr1:133003612-133005063	GTGAGTATCCACCCTGGGACTGATCAGAGAGGAACTATTGGAAGTTCCTTCCTTGCCTGCAAATGGCAGGCTGTCAGTGACACCTCTTTTCACTCCTGGCTCCGGGCAAGCAAAAAAAAACAAAAAACAAAAAAAAAAAAAAACCAAACATCTGGCTGTGGGGCAGCTGGCAAGTGTGTGAGAAGGTGCTCTGTCTTTCTGTGAAAGTCAAAAGGTGGGCTCTGATCCTGTCTCTGAAGTAGAGCATCTCCAAGCTAAGGGTTGTGGCCCAGGCTTTTCTTTTTTCCTGTCCAAAGTGCATGGGAACGCTGTGTTAAGATGTTCTGTTGAGCCTGTGACATAGATAACACACCCTCAGGAAAGTGACAACTAGATCCTTTTCCTCCTGGCCTTACATGG…	1429	1	0
chr1|133209601|133209823|+	chr1	133209601	133209823	1	+	133209601	133209601	0,0,0	1	222	0	ciRNA	Plekha6	ENSMUST00000187285.7	11	chr1:133209601-133209854	GTGAGCAGCGGCTGGGGTGTTTTGTGGGTGGGACTGGCATGGGTGTGGCGGTGTGCGATGCTGTCTGTCTCTGTCCTTACAAAGCTGGTGGGTCTTTGTCTTCCTCAGACTTCTTGTCTCCCAGGGACAGTAATCCTATGAGGATAACCTCTGCTAAGTTGTCTGATTGAACTACCAGGGGCTCAGGCATCTGTTGTCAAAGACCCTAGAAAAGGTCACGGG	222	1	0
chr1|135301044|135302115|-	chr1	135301044	135302115	0	-	135301044	135301044	0,0,0	1	1071	0	ciRNA	Shisa4	ENSMUST00000041240.4	2	chr1:135301023-135302115	GTGGGCTGCGGACTCCCACTCCACCCCCTCTCCGGAGGCCTCCTGCTGGCTCCAGTGCCCACCTCCACATTCTTAACTGCAGGAGTCACCAGGACTCCAAATGGTGACAGAGCTGGGTGGTTGGTGTTAGTTACCATGGGCTTGCCTGGGCTGTTTCCAGGGGCTTTCTGGATCCTGACAGGTCCTGGGAGGGAGTGTGCTGAGTTAACACTAACATTCAAACAGCAGAGTGCCTTGGTAGACGCTCTGGTGAGAGGGCAGGAAGACTTGGGTTTTGTTTCCAGGCTGGTGCACTGTGATCCAGCTAAGGCGCTTGCCCTCTATAGAGTACCGCTACCTTTTAAAATAATATGGAAGTTGCTAGCCCGGCCTGGTGGCTCGCACCTGTAATCCCAGCAC…	1071	1	0
chr1|139029705|139071738|+	chr1	139029705	139071738	0	+	139029705	139029705	0,0,0	7	126,102,91,41,69,57,108	0,8416,31703,37413,38484,40866,41925	circRNA	Dennd1b	ENSMUST00000168527.8	13,14,15,16,17,18,19	chr1:139018293-139029705|chr1:139071738-139095408	GTCTCGGCCTTGAAAAATAAGCTGAAGAAGCAGTCCACAGCTACGGGAGATGGAGTGGCTCGGGCCTTTCTGAGGGCTCAGGCGGCTTTGTTTGGCTCCTACCGAGATGCTCTGAGATACAAGCCTGGCGAGCCCATCACCTTCTGTGAGGAGAGCTTTGTAAAGCACCGCTCAAGCGTGATGAAACAGTTCCTGGAGACTGCAGTTAACCTTCAGCTCTTTAAGCAGTTTATTGATGGTCGACTGGCAAAGCTTAACGCAGGAAGAGGTTTCTCTGATATCTTCGAAGAAGAGATCACTTCGGGTGGCTTCTGTGGAGGGAGCCCGAGGTCATATCAGCAGTGGGTGTATACAGTCAAGAAAGGAGGTGCATTGTTCAACACAGCAGTGACCAAAGCA…	594	0	1
chr1|14299716|14323326|-	chr1	14299716	14323326	0	-	14299716	14299716	0,0,0	4	84,140,187,83	0,1920,22935,23527	circRNA	Eya1	ENSMUST00000027066.13	11,10,9,8	chr1:14279208-14299716|chr1:14323326-14340928	GTAGCAGCTTTACCACGTCATCAGGATTATATTCAGGAAATAATTCACTCACCAACTCCTCCGGATTCAACAGTTCACAGCAGGACTATCCGTCTTATCCCGGCTTTGGCCAGGGTCAGTACGCACAGTATTATAACAGCTCGCCGTATCCAGCACACTACATGACGAGCAGTAACACCAGCCCGACCACACCGTCCACCAATGCCACTTACCAACTCCAGGAACCACCTTCTGGCGTCACAAGTCAGGCGGTCACAGACCCCACAGCAGAGTACAGTACAATCCACAGTCCTTCCACACCCATTAAAGAGACTGACTCCGAGCGGCTGCGTCGAGGTTCAGATGGGAAGTCACGTGGCCGAGGCAGAAGAAACAATAATCCCTCCCCTCCCCCGGATT…	494	0	1
chr1|14322651|14353422|-	chr1	14322651	14353422	0	-	14322651	14322651	0,0,0	6	187,83,138,143,70,78	0,592,18277,21637,22106,30693	circRNA	Eya1	ENSMUST00000027066.13	9,8,7,6,5,4	chr1:14301776-14322651|chr1:14353422-14372993	TTAAAACAGAGCCAATGAGCAGCAGTGAAATAGCTTCAACAGCAGCAGACGGGTCTTTAGACAGTTTCTCAGGTTCAGCTCTCGGAAGCAGCAGCTTTAGTCCAAGACCAGCTCACCCGTTCTCTCCACCACAGATTTATCCTTCCAAATCATACCCACATATTCTCCCTACCCCTTCCTCACAAACTATGGCTGCATATGGGCAAACACAGTTTACCACAGGAATGCAACAAGCCACAGCCTACGCCACGTACCCACAGCCTGGACAGCCCTATGGAATTTCCTCCTATGGTGCATTGTGGGCAGGCATCAAGACGGAAAGTGGATTGTCACAGTCTCAGTCACCTGGACAGACGGGATTTCTTAGCTATGGCACAAGCTTTGGTACCCCTCAACCTG…	699	0	1
chr1|153778858|153780254|+	chr1	153778858	153780254	0	+	153778858	153778858	0,0,0	1	1396	0	ciRNA	Glul	ENSMUST00000086199.12	2	chr1:153778858-153780282	GTGAGTGCCGGGGCGGAGTGTGCGCACGCCTGGGAGTGTACGCACAGCCTCGGATCCACCTTCCTTCTGTTTGGTTTGCAAGGCTTTTCAGACCTTAGTCAGTCACCCGTAAGTAAGCTGCTGCATAGTCTGGAGGCGCAGCAACAATGGAAGCCTTTCTTTAGATGGACTCTGGCGTGTGCTGGTACATTGAAGAAAAATACTGGGTCACGTTTGTGGGGGATGGGAGGCTGCTGTGTGCTAACCTGGCCAACCCCAGGAACCTAGTTTGAGAGGACTGGTGTAACTGGAATATGCTATCTAGTTTATAGAACAGTCGGTCTCAACCCTTCCTAATGCTTCCACCATTTAATAAGGCTAGTGTTGTGGCAACCACCAACCATAAAATGGTTTTTGCCG…	1396	0	1
chr1|153782893|153782999|+	chr1	153782893	153782999	0	+	153782893	153782893	0,0,0	1	106	0	ciRNA	Glul	ENSMUST00000086199.12	5	chr1:153782893-153783031	GTAAATGGTGCCCATCTTTTTCCTCCTCTCTGAAGACCTGGGTAGGTAGGCACATGGGGACTTCGGGCTAGCAGGGGTGGATCACAAAGTGGGGCAATCACAGAGG	106	1	0
chr1|158763515|158764587|-	chr1	158763515	158764587	0	-	158763515	158763515	0,0,0	1	1072	0	circRNA	Pappa2	ENSMUST00000159861.9	2	chr1:158699117-158763515|chr1:158764587-158784086	GTGTGTTTGATAACTGCTCCCACACAGTCAATGACAAGGGCTGGGCCCTGGGGATCCGCTCAGGGAAGGACAAGGGGTGGAGAGATGCTCGCTTCTTCTTTTCCCTCCGCACTGACCGGATGAAGAAAGCCACTATTGTGACTGGCCACAGCCGTTACCAGCCAGGCATGTGGACTCATGTAGCAGCCACTTACGATGGACAGCATACAGCTCTGTATGTGGATGGCACTCGAGTGGCTAGTAGTCGTGACCAGTTTGGACCGCTAAATAGCCCTTTCATGGCGTCTTGCCGCTCTTTAATCCTGGGAGGGGACAGCTCCGAGGATGGACATTATTTCCGTGGTTACCTGGGCACACTGGTAATCTGGTCGACCGCCCTTTCACAAACCCACCTCCAGC…	1072	1	0
chr1|160865117|160865534|+	chr1	160865117	160865534	0	+	160865117	160865117	0,0,0	1	417	0	ciRNA	Gas5	ENSMUST00000159119.8	7	chr1:160865117-160865564	GTAAGTCTTTGAAATGTGCATGTATTAGTTACTTTCAACCCCTTCCAAACAAGCCGATACCATGATGATAACATAGTTCAGCAGACTTAACTCTGATGAACAATCATGTCTTTCGCTCCTATCTGATGTATCTGGCTGTAATGTTTTAAAGAGTTTTCCTTGAATAGTATTAGGAAATACAAGATAAGAGTCCCAAGTGATGAGGCCAAAGCCTGATGCTAAGGTGGCATGTGCTGTGCCACTGACTTAACCCAGTAGGACAATTTTATTGTGAAAAATACATAAGTTCCCTAGGGTATGACGATTGAAACTATAAATCTCAGGCCTCTTGGCAAGAGAATTGATGTGAGCCCATGGAGACTAGTGAAGACAACTGAACACTGAGAGAATAGTGTGAAA…	417	1	0
chr1|171895142|171895355|-	chr1	171895142	171895355	0	-	171895142	171895142	0,0,0	1	213	0	ciRNA	Ncstn	ENSMUST00000003550.11	15	chr1:171895110-171895355	GTGAGTGGCGGTGGGTGTCGGAGGTGTCCTGGGACCTCTTTCCCTCGGAGAAGTTGGGACTCTCTTGGGCAGATGCGGGATTGACACGGAAAGGCAGAGGGGTAGGCCTAGGAACTGGAGTGTTGTGGGATGAAGAGTTGCAGCCAGTTGGTGGAGGTGGTTGGAATATGGTGCCAGAGGGGCGTGGGGAGCAAGAAGAAGAGTGCCAGCTCA	213	1	0
chr1|171944492|171944863|+	chr1	171944492	171944863	0	+	171944492	171944492	0,0,0	2	90,110	0,261	circRNA	Copa	ENSMUST00000135192.8	24,25	chr1:171942713-171944492|chr1:171944863-171945581	GGAAGGGAGGAGCATTGGCTGCTGACATTGACATCGACACTGTAGGCACTGAAGGCTGGGGAGAGGACGCAGAGCTGCAGCTGGATGAAGATGGGTTTGTGGAGGCTCCAGAAGGTTTGGGAGAGGATGTTCTTGGAAAGGGACAAGAAGAAGGAGGTGGCTGGGATGTAGAAGAAGATTTGGAGCTCCCACCTGAGCTG	200	1	0
chr1|177076241|177076447|-	chr1	177076241	177076447	0	-	177076241	177076241	0,0,0	1	206	0	circRNA	Akt3	ENSMUST00000111159.2	2	chr1:176958662-177076241|chr1:177076447-177085711	GCTGAGTCATCACTAGAGAGTGGGAAGGGCGGCAGCAGCAGCAGCAGCAGCAGCAGCAGCAGCAGCAGCAGCAGCAGCAGCAGCAGCAGCGAATCCAAACCCTAAAACTGACCTGCAAAGCACCATTTCTCCAAGTTGGGGGGCTCAGAGGGGAGCCATCATGAGCGATGTTACCATTGTGAAAGAAGGTTGGGTTCAGAAGAGGG	206	1	0
chr1|180055307|180056407|-	chr1	180055307	180056407	0	-	180055307	180055307	0,0,0	1	1100	0	ciRNA	Psen2	ENSMUST00000130711.8	3	chr1:180055293-180056407	GTGAGTGGGCTGTGTGGTGGGTGTGGGCACTCGTGGGTCATTTATTGTTGCTGTCTCCCCTCTTAGGGCAAAGGCATCGAGGGGAGGGGTGTCCAAGGTGTGCTCCCTCCTGAGAGAGAGCACCCGGGATGGAGTGGGAGGCTTGGATCTCACTCACCATATGTATCTTATGCCAGGACCTGGATGAGAGCTTTAGGCCCTTGTCCCTTGGTTCCTCCGATCGTGGATTGTCTGAGATTTATGGGTGATGAAATAGCCAAAGGCTTTTACCCATGGAAGCAGGGAGGAGCGGAAAGGTCTCCCCTCCCATTCCACAGCTGCATATTCTCAGTGCCATCAGGACCCCAAGGGATGCTGAAACCTGGGTCTTCCAACCCCAGCAGTAGTCTGGAGGCTCTG…	1100	1	0
chr1|180515925|180516810|+	chr1	180515925	180516810	0	+	180515925	180515925	0,0,0	1	885	0	ciRNA	Lin9	ENSMUST00000192561.6	14	chr1:180515925-180516832	GTAAGTCATAGGTATGTGATGACGTGTAGGAATTCTGCTTATTTGTACAGTATTTGTGTATTTTGTTTATCCTTTAAATCTATTTAGACAAGCTTTTCACTTCTAGTCATCCTGTTGACGGAACAGATGTGTTACATAAGCTCTGCATGAAGGCGTCAGGACATAAGCTCTGGGTTTGGTTTACTGCAGAGCAGTGACCCTTTCAGTACCTTCAGTGCCCTGGCACACCTTTGCTCCTAGCGTGCAGCTCGGAAACAGATCTGCACCTTCCCTGAAGGCTTTTTCTTACCTTTTGTTTTGGTTTGTTTGTTTGTTTGTTGTTCGAGGTGACAGGGTCTCTCTGTGTAGCCCAGCTGTCCTGGAACTCACTCTGTAAACTGGCCTCAAACTCACAGAGAT…	885	1	0
chr1|185048273|185050003|-	chr1	185048273	185050003	0	-	185048273	185048273	0,0,0	1	1730	0	ciRNA	Iars2	ENSMUST00000027921.11	11	chr1:185048251-185050003	GTAGGAAAGAACTCCTGCTCTAAGGGTTGGGCTGGTCATTACCACCATAAAAAGTATGTGTCTGTGTGTGTGTCTGTGTGTGTGTGTGGGGGGGGGGGGAGGGGGGCTGGCGGTAATGGGGCTGAAGGAGAGAAGATTTATAATTTTTTATTATGATTTATTTTCCTAAAATTGTATGCGCTTAGGCCTAAAAAGATCTCATACTTGATTCTTCCATGTATGCACGTGTAGAAACAAGGCTGAAGGAGGCTGAGTGGGTCCTCGGGTCACTTGTGTGTCCAGGGTTGTAGACACAGCCCAGGCTAAGGGCATCTGCAGTAACAGCTGTATGACCTCCTAGGACCTCAGCTCTATAACTTGTCCTCCAGTCCAAGGCAGTAATGTCTGCCAAAGGAGCAA…	1730	1	0
chr1|194703872|194703960|+	chr1	194703872	194703960	0	+	194703872	194703872	0,0,0	1	88	0	ciRNA	A330023F24Rik	ENSMUST00000181947.8	3	chr1:194703872-194703995	GTGAGTACACCTTTGTTTCTGAAGGGATGAGGTGATGGTCGGGGCAGAACAGGGGTTAAGCAGGGGTGTTTCTGAGAGCCTTCTGATG	88	0	1
chr1|25570950|25598946|-	chr1	25570950	25598946	0	-	25570950	25570950	0,0,0	5	165,165,165,162,111	0,605,15546,21805,27885	circRNA	Adgrb3	ENSMUST00000146592.8	6,5,4,3,2	chr1:25544095-25570950|chr1:25598946-25865084	AATTTGGAATGATGGGAGATCATACAATTAAAAGTCAGCGACCTCGATCTGTCCATGAGAAAAGGGTCCCTCAGGAACAAGCTGATGCTGCTAAATTTATGGCACAAACTGGTGAATCTGGTGTGGAAGAGTGGTCCCAGTGGAGCGCATGCTCAGTTACTTGTGGTCAAGGGTCGCAGGTGCGAACCAGAACTTGTGTATCACCTTACGGGACACACTGCAGCGGCCCATTAAGAGAATCAAGGGTTTGCAATAACACTGCCCTCTGTCCAGTACATGGAGTTTGGGAGGAATGGTCACCTTGGAGCTTATGCTCCTTCACATGTGGCCGAGGCCAAAGAACACGAACCAGGTCATGCACACCTCCTCAGTATGGAGGAAGGCCCTGTGAGGGACCTG…	768	0	1
chr1|38146648|38147548|-	chr1	38146648	38147548	0	-	38146648	38146648	0,0,0	2	127,64	0,836	circRNA	Rev1	ENSMUST00000027251.12	3,2	chr1:38138102-38146648|chr1:38147548-38168542	AAGCTCCACCATGAGGCGAGGTGGATGGCGGAAGAGAACGGAGAATGATGGCTGGGAAAAATGGGGCGGGTACATGGCTGCCAAGGTCCAGAAGCTGGAGGAGCAGTTCCGCACAGATGCTGCTAACCAGAAGGATGGGACGGCGTCTGCAATATTTAGTGGAGTTGCCATCTATGTTAATGGATATACAG	191	1	0
chr1|39441763|39445951|-	chr1	39441763	39445951	0	-	39441763	39441763	0,0,0	3	241,229,119	0,2608,4069	circRNA	Tbc1d8	ENSMUST00000054462.11	5,4,3	chr1:39433353-39441763|chr1:39445951-39465148	GTGCAACATTGGAGGAAATCAACCGGCACTGGGACTGGCTGGAGCAGAACCTGCTGCACACCCTGTCAGTCTTTGACAACAAAGATGACATCGCCAGCTTTGTCAAAGGGAAGGTGAAGGCTCTGATCGCAGAGGAGACCAGCAGCAGACTGGCAGAGCAGGAGGAGGAGCCCGAGAAGTTCCGAGAAGCTCTGGTGAAGTTCGAGGCCAGGTTCAACTTCCCCGAGGCGGAGAAGCTGGTCACGTACTACTCGTGCTGCTGCTGGAAGGGCAGGGTGCCCCGCCAGGGCTGGCTGTACCTCAGCATCAACCACCTCTGCTTCTATTCCTTCTTCCTGGGCAAGGAGCTTAAACTTGTGATCCCCTGGGTCGATATCCAGAAGCTGGAGCGAACCTCCA…	589	0	1
chr1|53295787|53321251|-	chr1	53295787	53321251	0	-	53295787	53295787	0,0,0	4	164,103,183,152	0,11199,18441,25312	circRNA	Pms1	ENSMUST00000027267.14	5,4,3,2	chr1:53255506-53295787|chr1:53321251-53336044	CTACTCAGGTGCAAGCTAGGATGAAACAGTTGCCTGCAGCAACAGTTCGCCTCCTGTCCAGTTCTCAGACAATCACGTCAGTGGTCAGCGTTGTGAAAGAGCTCATTGAAAACTCCTTGGATGCCGGAGCCACCAGCATTGAAGTTAAACTGGAGAACTATGGATTTGATAAAATTGAGATTCGGGACAATGGTGAGGGCATCAAGGCTGTAGATGTCCCTGTAATGGCAGTGAAGTACTACACCTCGAAGATCAGCAGTCATGAAGACCTTGGAAATCTGACAACTTATGGTTTTCGTGGTGAAGCCTTGGGGTCAATATGTAATGTTGCGGAGGTGGTAGTTACAACAAGGACATCTGCTGATGACTTTAGCACTCAGTATGTTTTAGATGGCAGTG…	602	0	1
chr1|58505299|58506809|-	chr1	58505299	58506809	0	-	58505299	58505299	0,0,0	1	1510	0	ciRNA	Orc2	ENSMUST00000027198.12	16	chr1:58505272-58506809	GTATCAACATGTGTGATATTTAATGTGACTTTCTGTGCCCTGTGTTCCCTGTTGTAGAGTCCCTTGGGAGCCTTGCATTTCTCACAGCAGAGAGGGTTGGCTGCTCTGAGGGGATGTCTGTCCTATAGCCAGTGTCCAGCATCTTTAGAGATGCTCTTAATAGATTCTGTGCTAATGGGAAATGGAACACCTATTCACTCACTTTTAGAATTCCATACACTACTGGAACTATGTGTATCTGGCAGTCTCATGGTTGCCATATATGGGGCAACTTATTTGTTACCCCCTTGGCAAAAATGTGTTAATATGTACAGAAATTTTAGTGATCACGTTTTTTTTTTTTTTGGTTTTTGGTTTTTGGTTTTTGGTTTTTTCGAGACAGGGTTTCTCTGTGTAGCC…	1510	1	0
chr1|59255209|59257085|-	chr1	59255209	59257085	0	-	59255209	59255209	0,0,0	1	1876	0	ciRNA	Als2	ENSMUST00000027178.13	3	chr1:59255180-59257085	GTATGAAAAGGCGGCTGACCCAGGCCCACAGCCCTGCTCATGCCCGAGTGTCAAGTCGGGCAACGGTTACTGACTACTGCAGGCTCTTTGTGAGCTTTGCGGCAGCTTGTACCCCTTTGTTCTCAAGGTATATCTCAACTCCCTTTACAGAAATTACATTCATCTGTACATTTAACACTTTGTATGAACTGGCCTGGAAGGGGGAGCTGTAGTTTACAGTTTTTATGGTAGTCACCACGTAACTGCCCTCATGGAGAGTTTCCTAGAGACTGTTGTGTACCAGGACAGCGATGCTAATGGGAGCTGGGACCTTGAACACGGTTGAGGGCCAGGACTGACCAGAGAGTTCACCATGGCGCCTTGTTCCCTCAGCTGCCATTGTTTACAGATAAGCAAGAA…	1876	1	0
chr1|62383092|62384266|+	chr1	62383092	62384266	0	+	62383092	62383092	0,0,0	2	207,238	0,936	circRNA	Pard3b	ENSMUST00000075374.10	17,18	chr1:62315086-62383092|chr1:62384266-62479169	ACTCTCCAGGCAAAGATTTTGGTCCAACTTTGGGTCTGAAAAAGTCCAGTTCCTTGGAGAGCCTACAGACGGCTGTGGCTGAAGTCAGGAAGAATGATCTGCCCTTCCACAGGCCCAGACCACACATGGTGCGGGGCCGAGGCTGCAACGAGAGCTTCCGAGCAGCCATCGACAAATCGTACGATGGGCCAGAAGAGGCAGACGCGGATGGTCTGTCTGATAAGAGCTCTCGCTCAGGCCACACAGCTCTGAATTGTGAGTCTGCCCCTCAGGGAAACCCCGAGCTAGACAATGTGGAAAATAAAGCCAAAAACATCAAAAAAACAAAAGAGAAGGAGAAGAAAAAAGGAAAGGGCAAGCTGAAAGTCAAGGAAAAAAAGCTGAAGGAGGAACATGAGG…	445	1	0
chr1|63216303|63217724|+	chr1	63216303	63217724	0	+	63216303	63216303	0,0,0	3	106,154,127	0,578,1294	circRNA	Eef1b2	ENSMUST00000135877.8	1,2,3	None|chr1:63217724-63217990	CGCTGGCCGCGGCCTCCCGGCGCTCTCGTCCTCCGCTTTTGCACAGCTCCCCGTTCCAGCCTTCGCCATGGGATTCGGAGACCTGAAAACCCCTGCCGGCCTCCAGGTCTGTGCACTTGTTTTTGTGTCACTGGCAGGTACGTGCCATCACAAGCAGACGTGGCAGTATTTGAAGCAGTTTCTGGTCCACCACCTGCTGACCTGTGTCATGCCCTACGTTGGTATAATCACATCAAGTCGTATGAAAAAGAAAAGGCCAGCCTGCCGGGAGTGAAGAAATCTTTGGGCAAGTATGGCCCTAGCAGTGTAGAAGACACCACAGGAAGTGGAGCTGCAGATGCTAAGGATGATGACGACATTGATCTCTTTGGATCTGATGATGAGGAG	387	1	0
chr1|65302038|65305085|+	chr1	65302038	65305085	0	+	65302038	65302038	0,0,0	4	96,84,98,165	0,1467,2369,2882	circRNA	Pikfyve	ENSMUST00000081154.14	32,33,34,35	chr1:65299278-65302038|chr1:65305085-65306984	TGATCCAGATAAACACTACTTAATGTATGAACATGAACGGGTGCCCATTGCTGTCTGTGAGAAAGAGCCCAGCTCCATCATTGCTTTTGCACTCAGTTGTAAAGAATACCGCAATGCCTTAGAGGAATTGTCCAAAGCAACTCTGCGGAACAGTGCTGAAGAAGGGCTCCCAGCCAATAGTGCTTTAGATAACAGACCTAAGAGTAGCAGCCCTATTAGACTACCTGAAATCAGTGGAGGACAGACAAACCGCACAGTAGAAGCAGAACCTCAGCCAACCAAAAAAGCTTCAGGAATGTTGTCCTTCTTCAGAGGAACAGCAGGGAAGAGCCCTGATCTGTCTTCCCAGAAGAGGGAGACCTTGCGAGGGGCAGACAGTGCTTACTACCAGGTTGGGCA…	443	0	1
chr1|66524923|66550083|+	chr1	66524923	66550083	0	+	66524923	66524923	0,0,0	8	77,140,262,135,217,141,269,375	0,5227,17765,19158,20865,21561,23502,24785	circRNA	Unc80	ENSMUST00000061620.17	6,7,8,9,10,11,12,13	chr1:66522523-66524923|chr1:66550083-66560613	CCAAAAGAAGCTCTCCAATCAACAGTCAGAGTCAGACCTGTGAATCACCCAATCAAGACACCAGGCAGCAAGGAGAGGGACTTCAGGTGGTCAGTGAAGCACTGCAGTCGGATTCCATCTCACCTAAGGCCACCATCTCAGGCTGCCATCAGGGAAACTCCTTCGATGGAAGCCTGTCCTCCCAAACGTCCCAGGAAAGAGGCCCGTCACATTCCAGGGCCTCACTTGTGATACCACCATGCCAGAGGTCACGCTATGCCACCTACTTCGATGTTGCCGTTCTCCGCTGCCTTCTCCAGCCCCACTGGTCTGAGGAAGGCACTCAGTGGTCTCTGATGTACTATCTACAAAGGCTGCGACACATGCTGGAAGAGAAACCAGAAAAGACCCCAGATCCAG…	1616	1	0
chr1|75231890|75232270|-	chr1	75231890	75232270	1	-	75231890	75231890	0,0,0	1	380	0	ciRNA	Ptprn	ENSMUST00000027404.12	9	chr1:75231855-75232270	GTGAGTGCTGCATCCTGGGGAAGCCCTCCAGTCCCTATGGGATTGGGTTAGCCTGTCTGGCAAGAAGCAAAGAGCAAGAATCCAGTGCTATTTAAAAAAAAAAAAAAAAGGTTGGGAGGAGTGGGGCTGGAGAGATGGCTCAGCGGTTAAGGGCACTGACTGCTCTTCCGAAGGTCCTGAGTTCAAATCTCAGCAACCACATGGTGACTCACAACCCTCCGTAATAAGATCTGATGCCCTCTCCTGGTGTGTCTAAAGACAGCTACAATGTACTTAGATAGAATAATAAATAAATCTTTAAAAAAAAAAAAAGAGGTAGAGGGGGGAGGGGTAGTTCTACACGTCTTGAGGTGGCCTGTCTCAAAAGAGTGCCTGAGAGT	380	1	0
chr1|86060435|86064838|+	chr1	86060435	86064838	0	+	86060435	86060435	0,0,0	3	87,147,154	0,924,4249	circRNA	Psmd1	ENSMUST00000027432.9	22,23,24	chr1:86058451-86060435|chr1:86064838-86066801	GTTTCCACCGCTGTGTTGTCTATTACTGCCAAAGCTAAAAAAAAAGAAAAAGAAAAAGAAAAAAAGGAGGAGGAGAAGATGGAAGTGGATGAAGCAGAGAAGAAGGAAGAGAAAGAGAAGAAAAAAGAACCTGAACCAAACTTCCAGCTGTTGGATAATCCAGCACGAGTTATGCCTGCCCAGCTGAAGGTCTTAAGTATGACAGAGACCTGCAGATACCAGCCTTTTAAACCACTCTCCATCGGGGGCATCATAATTCTGAAAGACACCAGCGAAGACGTTGAAGAACTCGTGGAACCCGTGGCAGCACACGGCCCAAAGATTGAAGAGGAAGAGCAAGAGCCAGAGCCCCCAGAGCCGTTCGAGTATATCGATGACTAAGGCCAGG	388	1	0
chr1|86473553|86474378|-	chr1	86473553	86474378	0	-	86473553	86473553	0,0,0	1	825	0	ciRNA	Pde6d	ENSMUST00000027444.15	3	chr1:86473529-86474378	GTATTCTGCCCCATGTGTGTCTGGAGCTGGGGGGGGGCAGCAGGCAGGCAGTGCTCTGAAAGCACTGACCTTATCACTAATGGACTCTACATTCTACAGCACTGGGAAACCCCAGTGAATACGAACCAAAACAAGACTGGACACCAAGTAAAGTGGGCTTTGAGTTCTCTGATATGAGAAGCCTGGGTGCCCGTACCTGTGCCTGTGCCTGTGCCTGATGTGGTGTTGTTACAATGTGATCTTGGAAGAAGCAGTTTATGATGAAGTGTAGTATAGGGTTGTGTCTATACATCATAAGCTGTGACTGGGAAGGACTCTGAACTGAGTACTCAAAATATCAGAGAACACGTAGACACTGGAGTGCTGCCTACCTCTGATTTACTGCAGAGCTTGCTGCTC…	825	1	0
chr1|89537217|89562016|+	chr1	89537217	89562016	0	+	89537217	89537217	0,0,0	4	88,86,142,135	0,18265,20892,24664	circRNA	Agap1	ENSMUST00000027521.15	3,4,5,6	chr1:89532378-89537217|chr1:89562016-89591382	GGAATTGTGGGTAACCTGGCCAGTGGCAAGTCTGCGCTGGTGCACCGGTACCTGACAGGCACGTACGTGCAGGAGGAATCTCCAGAAGGTGGCAGGTTCAAGAAGGAGATTGTTGTTGATGGACAGAGTTATCTGCTGCTGATTAGGGATGAAGGGGGCCCCCCGGAGGCACAGTTCGCCATGTGGGTGGACGCGGTCATCTTTGTCTTCAGCTTGGAGGATGAGATCAGTTTCCAGACTGTCTACCATTACTACAGCCGAATGGCCAACTACAGGAACACCAGTGAGATCCCATTAGTGCTGGTGGGGACCCAGGATGCCATAAGTTCCACCAACCCGAGGGTCATCGATGACGTCAGGGCTCGGAAGCTCTCCAATGACCTGAAGAGGTGCACGTAC…	451	1	0
chr1|89762155|89770965|+	chr1	89762155	89770965	0	+	89762155	89762155	0,0,0	3	155,91,223	0,3278,8587	circRNA	Agap1	ENSMUST00000027521.15	14,15,16	chr1:89717046-89762155|chr1:89770965-89815227	AGCAAGAAGAAAACTTGGAGTTTATCATTGTGTCCCTCACTGGCCAGACGTGGCACTTTGAAGCCACCACATACGAGGAGCGAGACGCATGGGTCCAAGCCATCGAGAGCCAGATCCTCGCCAGCCTGCAGTCGTGCGAGAGCAGCAAGAATAAGTCCCGACTAACCAGCCAGAGCGAAGCCATGGCCCTGCAGTCCATCCGTAACATGAGAGGGAACTCGCACTGCGTGGACTGTGACACCCAAAACCCTAACTGGGCCAGTTTGAACTTGGGAGCCCTCATGTGTATCGAGTGCTCGGGGATCCACCGGAATCTCGGCACCCACCTCTCTCGGGTCAGATCGCTAGACCTGGACGACTGGCCCATGGAGCTGATCAAGGTGATGTCATCCATCGGGA…	469	0	1
chr1|91246835|91247736|+	chr1	91246835	91247736	0	+	91246835	91246835	0,0,0	1	901	0	ciRNA	Scly	ENSMUST00000027532.13	11	chr1:91246835-91247798	GTGCGTATTCTTAGCAAAACTCAACTCACAGGGTAATGACAACTCAGAGCCTAGCCCCTGAACTACAGACTCACAGCATGGGAGAAGGGTTCTGCTCCTGGCTGGGAGCAGGTATGGGTCCCTGTGGATCGGAGTGAATGGGTGAATGGGCGTGGCTCTAGGGCAGCAGACAGCAATCAGTCCTGGGTCCAGAGCTGGTGGGACAGTTCAGTGGGCATGTGAATGGTCCCTGTGCTAACCAGGAGAGGAGGACAAGGACCAGGCTCTCCGGAATCAGTGGTTCACAGAAGAGAGAAAGGACCTGGCCACACAGTGCCTGGAGTCCAGCACATGATGGCCGAGGCTCCCTTAGGAGCAGGGAGACTGAGGCCAGCTGGGAAGCAGGGGGGAAGGGGAGGT…	901	1	0
chr10|108088785|108089138|+	chr10	108088785	108089138	0	+	108088785	108088785	0,0,0	1	353	0	ciRNA	Ppp1r12a	ENSMUST00000219263.2	13	chr10:108088785-108089185	GTGAGTCACAGAGACGGTCTGTGTCCAGGTCTACTGTGTGCTTATGTGCGTGCATGCATCGTTGTGTAGACAAATGTGGGCTCTGGATTTTTTTATTTACCATGTCAAAATTGTTTTTAAGCAAAAATTGGTTCCAAAAAAAACCAAAAAAACAACAACAAAAAAAAAACAAAAAACAAGCAATTATGCATGTCTGGGGAAAAAATATTAAGGTCTTAAATCATATTGCTTAAAATAAAAATTTATTTCTTTGGCAGCTCTGCGTGAGCTGTTTGATTACTAATCTTGTGTTTTTAAAAAATCCATCCCTGTGGTCACCTGTTTTCAGCTTCTAGAAATGGCTTTCGTTGTTT	353	1	0
chr10|117606175|117606280|-	chr10	117606175	117606280	1	-	117606175	117606175	0,0,0	1	105	0	ciRNA	Nup107	ENSMUST00000218576.2	16	chr10:117606141-117606280	GTGAGTGGGACGCACGGCAGGCAGGCAGGCATGGTGGCACTGCACTGGGTCACTGCACGCACGCACGGCAGGGAGTTTGGTTGCACAGCACTCCTCAGGTGGTCA	105	1	0
chr10|128040596|128040701|+	chr10	128040596	128040701	1	+	128040596	128040596	0,0,0	1	105	0	ciRNA	Gls2	ENSMUST00000044776.13	10	chr10:128040596-128040729	GTAACTGGGAAAGGTCGTAGAGAAAGTCCCTGAGAGTTCTACTGCCAGGTCAATGGCAGGGGGTCAGGCTATGTGAGCCCCTGGCAGTGTGAGCCTATGTCCTGA	105	0	1
chr10|128199699|128200273|-	chr10	128199699	128200273	0	-	128199699	128199699	0,0,0	1	574	0	ciRNA	Coq10a	ENSMUST00000220027.2	4	chr10:128199660-128200273	GTGAGTCAGGTTTTGTGACACAGGCCTGGGACTGAGGGTACACGTAACACTTCAAGTCATCAAGTACCCAGAGGTCGAAGTCCATATTAGATTTACATTTTGCTCAGTTCTAAGTTAGGATTCTTTTTTTTTTTTTTTAAGATTTATTTATTTATTTAGTGTTCTGCCTGCCTACAAGCCAGGAGAGGGCACTAGTTCTCATTACAGATGGTTGTGAGCCACCATATGGTTGCTGGGAATTGAACTCATGACCTCTGGAAGAGCAGACAGTGCTCTTAACCTCTGAGCCATCTCTCTAGCCCCCTATTTTTTTTTTTTTTTTTAATTATATGTAAGTACACTGTAGCTGTCTTCAGACACTCCAGAAGAGGGCATCAGATTTCATTATGGATGGTTGTG…	574	1	0
chr10|29237381|29237959|-	chr10	29237381	29237959	1	-	29237381	29237381	0,0,0	1	578	0	ciRNA	Rnf146	ENSMUST00000037548.11	1	chr10:29237341-29237959	GTGAGGAGCGCGGGGGGCCGTGGGCTGCGGGCCTCGGCGGGGCACTGCGGCTTCGTTGGCTGCGAGGCGGCGCTCGGAGTCCGCGGCGGGCGGCGGCGGGTCGGGGGCCGGTAGGACGGGGACGCCCTTGGCCAGCGCGGCCCGGACGGGCGCGCGGAGGGAGGCCGAGCTGGCGCAGCCCGGACTGTGACGGGCGCGGCCCCGGCCATTACTGCGCAGGCAGGCCAGGCTGCGGGCAGCTCCAGCGGGCTCGACCGGGCCTCAGTCGGCCACGGGCTGCATGCTATCTTCCGCCTGCCCTGCCGCCGCCGCCGCCGCCGCGGCTGTGCCTCTGGGTCTTGCCCAGTGCCCGGAGTCGTCCCCTCCTCCTCGCGCTGGCGGAAGCCGCCGAGCGTTCTT…	578	1	0
chr10|29575091|29575239|-	chr10	29575091	29575239	1	-	29575091	29575091	0,0,0	1	148	0	ciRNA	Gm10275	ENSMUST00000217340.2	1	chr10:29575070-29575239	GTGCACCGGAGGCGAGGTCGGCGCCACATCCGCCTTGGCCCCGAAGATCGGTCCTCTGGGTCTGTCTCCGAAGAAAGTTGGCGATGACATTGCCAAGGCTACCGGTGACTGGAAGGGTCTCAGAATTACAGTGAAACTGACCATCCAG	148	1	0
chr10|45464475|45494725|+	chr10	45464475	45494725	0	+	45464475	45464475	0,0,0	5	55,90,105,76,132	0,1101,1888,17129,30118	circRNA	Hace1	ENSMUST00000037044.13	2,3,4,5,6	chr10:45454246-45464475|chr10:45494725-45514416	ATAATGAGACTGCTGTTTACACACTGATGCCAATGGTGATGGCCGACCAGCACAGGTCTGTTTCTGAACTCCTATCAAATTCAAAATTTGATGTCAATTATGCATTCGGACGTGTGAAGAGAAGCTTGCTTCACATTGCTGCAAACTGTGGATCTGTGGAATGCTTGGTTCTTCTGTTGAAGAAAGGCGCAAACCCTAACTATCAAGATATTTCAGGCTGTACACCCCTTCATCTCGCTGCTAGAAATGGACAGAAGAAATGCATGAGTAAATTACTGGAGTACAGTGCGGATGTCAACATTTGTAATAATGAAGGCCTTACAGCAATACACTGGCTGGCTGTGAATGGGAGGACAGAGCTCCTCCATGACCTCGTGCAACACGTCACAGATGTGGATG…	458	1	0
chr10|62429940|62430814|-	chr10	62429940	62430814	0	-	62429940	62429940	0,0,0	1	874	0	ciRNA	Ddx21	ENSMUST00000045866.9	3	chr10:62429919-62430814	GTGAGGTCCAGAACCTAATAACTTAGCTCTCTGCTGTGGTGAGTGGAGCCCACTTCATCCTGCAGGCATCTAGGCTACAGTGGAGGAGGCCTGTGCATTAGATAGACGTGGGGTTGTGCGGTTTGAGGTCAGTTACTAAAACGTAGTCCACATTCAGAAGTGTGATCTGTCATCTTCTCCCACCTGAGGCTAATGTCACAGGGTGTCTTGGGTCCTTTGATCCGTCTGTTCCAGCTGAGTAGTTCAGCTGCTTCCCCTGGCACAGCACGGTATTAAAGTATATAAAGACTCTATAAGTCATAGAGCCTCCTTTTTTAAAGTTCAGATGAGCTTGTGAGTGAAATTTGATCAAAAGTAACAATCATACTTTAAATTACAATTAGAAGTTATTAAAAATAC…	874	0	1
chr10|69763524|69768326|+	chr10	69763524	69768326	0	+	69763524	69763524	0,0,0	2	124,103	0,4699	circRNA	Ank3	ENSMUST00000218680.2	25,26	chr10:69740340-69763524|chr10:69768326-69786781	GTGAAGATGCCATCACAGGGGACACTGACAAGTATCTCGGGCCACAGGACCTTAAGGAGCTAGGTGATGACTCCCTGCCAGCAGAAGGTTACGTAGGCTTCAGTCTTGGAGCCCGTTCTGCCAGCCTCCGCTCCTTCAGTTCGGATAGGTCCTACACCTTGAACAGAAGCTCCTACGCAAGGGACAGCATGATGATAGAGGAACTTCTGGTACCATCCAAAGAGCAG	227	0	1
chr10|7102863|7110807|-	chr10	7102863	7110807	0	-	7102863	7102863	0,0,0	3	88,203,164	0,1419,7780	circRNA	Cnksr3	ENSMUST00000015346.12	4,3,2	chr10:7093002-7102863|chr10:7110807-7161631	GGTTGGATGACTGCCTGCAGCCATATGTGCACAAGTTTGAGCGGGAGAAGATAGACGGGGAGCAGTTGCTGAAAATCTCCCACCAGGATCTCGAGGAACTGGGGGTCACACGGATCGGCCACCAAGAGCTGGTGTTGGAGGCTGTGGATCTTCTCTGTGCACTGAATTATGGCCTTGAAACTGATACTATGAAGAACTTGGTTCTGAAACTGCGGGCATCTTCCCACAACTTGCAGAATTACATCAGTAGCCGCCGGAAGAGTCCAGCCTACGATGGGAATACGTCCCGTAAGCCCCCCAACGAGTTCCTGACTTCTGTGGTGGAACTCATTGGTGCTGCCAAGGCCCTGCTGGCTTGGCTGGACCGGGCTCCATTCACAGGGATCACAGATCTCTCTG…	455	0	1
chr10|72492705|72492848|+	chr10	72492705	72492848	0	+	72492705	72492705	0,0,0	1	143	0	ciRNA	Zwint	ENSMUST00000020081.11	5	chr10:72492705-72492877	GTGGGCTCTGACTTCTCTCTAGGCTCTTCTCTGTCTTGAAGTGACAAGGTATCTCTGCCTGTCAGTGAGTCTGAGCCTCAAGCTCTGGCTAAGCAGGGGAGATGGGAGATATGGCAGGCGCTGAGAAGAGGAGCATGAGGTGA	143	1	0
chr10|75482545|75482708|-	chr10	75482545	75482708	0	-	75482545	75482545	0,0,0	1	163	0	ciRNA	Cabin1	ENSMUST00000001712.8	36	chr10:75482521-75482708	GTGACCGTGGGCACCAGAAAGGGGGCCTGCTGCAGGGGCTCATGAAGGGGGTCTGGAAAGGGGCTTGAGTTGCTGGGAGACTTGGAAGGGCCCAGGTTACTGCGGGCCCTGGTTGAGTGTTTGGGTTAATGTCAAGAGGTTCAGAGTAAGGCCAGTCACTCCT	163	1	0
chr10|79545661|79545837|+	chr10	79545661	79545837	0	+	79545661	79545661	0,0,0	1	176	0	ciRNA	Bsg	ENSMUST00000179781.8	2	chr10:79545661-79545891	GTGAGTCCACAGTGCTCAAAGGACCCTGTCCTGATGCTGTCCATGGGGACCTGCCTCCATCCTGACGTGTAGCAGTGCCAGGCTCCACACAGCTCTGGATTGGCTGGGTGGCCTTACCTGTATAGCGTGAGAGAGCCCAAGGCCCTATGATCTGCACAGAGAGCCCTGGTGGGGAG	176	1	0
chr10|79834671|79835194|+	chr10	79834671	79835194	0	+	79834671	79834671	0,0,0	1	523	0	ciRNA	Abca7	ENSMUST00000132517.8	7	chr10:79834671-79835214	GTGAGCAGCCCCAGCCAGCCTCTATCCTGGCCAGGAAGCAACATGCAGACGGGGAAGGGAAGGGGACAGAACAGGTGCTCCTGCCCAGGTACCTGCCCAGGTTCAGGCTCCAAGTTAGAAAAAGCTATGTGTGCTGGTGCATCCCTCCCACCGAGCGGTGTGCTCCAGACTCGAGGTGGGAGAATTGCAAATTTGAGGCTAGCCTGGGCTATAGATGGAGATACTATCTCGAGCAACTAAATGGACTGAGGGTGTAAGCCAGCCCAGCATGCATGAAACCCTGGATCCCACCCCTAATTCTTCATAAACCAGGAGAGGTGACACTGCTGTCACACCAGCATTCGGGAGGTAGAAGCAGGTCCTCCTCCGCTACATAGCAAGGAAGGCCAGGCAGCCACA…	523	1	0
chr10|79840386|79840535|+	chr10	79840386	79840535	1	+	79840386	79840386	0,0,0	1	149	0	ciRNA	Abca7	ENSMUST00000132517.8	18	chr10:79840386-79840552	GTGAGCTGCCAGCCACTATGCTGTCTTTCCCAGGCCTCAGCTTTCCCATTGGTTCCCTAGGCAACTGGGGTTGGAGGAGTTCCCGGTACCCTGTGGAAGGTGCCCTGAACTTGTGGGTGGATCTTCCTTCCATGAAGGGCCACTTCTCA	149	0	1
chr10|79872454|79872597|-	chr10	79872454	79872597	0	-	79872454	79872454	0,0,0	1	143	0	ciRNA	Polr2e	ENSMUST00000147507.8	2	chr10:79872432-79872597	GTGAGAAGCCACAGTGGTTGTTCCCCTCCTAGGCCCTTTGGGAATTATTGGATCTCCCTGGTTCCTCCATCTCCTCCCTGTCTCTGAGGCCAAGACCACCATTGCCATAGGCCAGTGGTCCCAAGGCCCTGCCACCACCACTC	143	0	1
chr10|80077034|80077611|+	chr10	80077034	80077611	0	+	80077034	80077034	0,0,0	1	577	0	ciRNA	Pwwp3a	ENSMUST00000020365.15	12	chr10:80077034-80077630	GTGGGTGCCCCACATCCTCATGCTCAGCACCAGCAGGGCCTGGACAGTCTCCCTGCTGAGGCTTCCAGGAAGAAGCTGCCAGCCTGTGCCTGTCTGTCCCCGTGTTGCTGTGGGTGGGACATGCTCACATGAATCGGAAAAGGAAACAGTGGTACGCTGTGTGCTCATGGTGTCTCGGGCTGGCCTGAAACTGGGCACGCTCTCGTCTCAGACTCCTAAGGACTTGGGACAGTTCTCACCACCACACCTGACCCCTCAAGTCACTGTAACTACTACTGTGTGTAACTTTAAAACTGGGTGGTTTTCGCCGGGCGTGGTGGCGCATGCCTTTAATCCCAGGACTCTGGAGGCAGAGGCAGGCGGATTTCTGAGTTTGAGGCCAGCCTGGTCTACAAAGTG…	577	1	0
chr10|80438783|80442123|+	chr10	80438783	80442123	0	+	80438783	80438783	0,0,0	1	3340	0	ciRNA	Scamp4	ENSMUST00000220669.2	1	chr10:80438783-80444636	GTGAGCAGCCGCCGTAGGGGTTCGGCTTTCGCCGTTCCGAATCCGCCATGGGGCACCGGAGATGGTGACAAGGCAAGGGCGGTGGACAGGGAAAGAAGGCCTTATCGGGACAGACCGCGTAGCCTGAGAGGGTTGTGCGCGTCCCGGGAGGCGGTGGGAGTACGCGTGCGCGAGTAGTCAACGCTAGTACGCGTGTGCACAGGGCTTTTCGCCCACCGCGCCCTATGCCGTTGGTTTGCGGCGCACGCGTGTACCCTACTTCTGATTCCGGAAACCCTGTGATTTCCAGCTGCTTCCGGTTGTATGTTCCGGGTCATCACAGTCCCCTGCCTCAGGGTTATCTTATCCACCATCCTTACAGCAGGTGTGCAGTTTCCCTTTAAGCTCTTGTACCCTATG…	3340	1	0
chr10|80548598|80548764|-	chr10	80548598	80548764	0	-	80548598	80548598	0,0,0	1	166	0	circRNA	Ap3d1	ENSMUST00000020420.9	21	chr10:80548501-80548598|chr10:80548764-80549390	ACCCCTGGCTGACAGTGAGAAGCTGCCTGTCCAGAAACATAGAAATGCGGAGGCGGTGAAGTCCCCAGAGAAGGAGGGTGTGCTCGGGGTAGAGAAGAAGAGCAAGAAGCCCAAGAAGAAGGAGAAGAAGACCAAAGAGAGAGAGAGAGAGAAGAAGGACAAGAAG	166	1	0
chr10|80951006|80953960|+	chr10	80951006	80953960	0	+	80951006	80951006	0,0,0	1	2954	0	ciRNA	Map2k2	ENSMUST00000143517.8	3	chr10:80951006-80953985	GTGAGGATGGGAGGGAGGGCCTGCTTACCCTCTGCATCTGCTCCAGGAAGCATGCACCCCCTGTGGGAAGTGGGTTCCTGTTCCATGGCTGTGTGCTAAGCTCTGAGATGGAAGGATGCAGCCAGGCCTGTGGGTCCCCAGCTTCAGATGAGCTGCACTCCTCGCTTTCTAGGTAACAGTCTGGGTCATCAGAGTTGGGCAGGATGGAGAACTTGGGCCAAAAAGAGACCCCAACCTGCTGAGTCAGGTGCAAGAACCCTGCGACTCACCAAAAGGCTTGGCAGCTGCTGTGGTCTTCAACTATGCTTCAGACCATTAGGGTATGGGAAGCAGGAACTGAATTTGAGAAAGATGCAGGCGACTGTTGGGTCCCCTCACACCTAGCTGTGAGTCTGCCTC…	2954	1	0
chr10|81083227|81084189|+	chr10	81083227	81084189	0	+	81083227	81083227	0,0,0	1	962	0	ciRNA	Zfr2	ENSMUST00000117798.8	12	chr10:81083227-81084223	GTAAGAGCAAGGCCAGGACAGGGTCTGCAGTTAGAGGACAGAGAGGCCCCGCAGGGCTGGGAGCTGGCTCCATCACCTCCCACATAGGCGCTGGGATCTGAGTTCGAACCTCAAGAAACTGTGTAAAAGCCAGTCGTAGGCCAGGTGTGGAGGTTCATGTCTGCAATCCCAGCCCTTGGGAGGCAGGATCCCAGAGGCAGCCTGGCCAAGCAGGGAGCTGGGTACCTGTTGGAGACCCTGCTTTAAAAAGTGAGGTGAAAGTCAACTGAGAAACAGTCTGACTTCAGTCTCTGGCCCTGGCACACACAAAAGAAAGGGATCAGGTGTGCACCTCTCCTCCTGGAACTGAGACAGAGAATGGCATGTTCTGGCCAGGGCTCCTGCTGTGGCTTAGTGGTG…	962	1	0
chr10|98815565|98827064|+	chr10	98815565	98827064	0	+	98815565	98815565	0,0,0	4	198,255,126,141	0,7187,7537,11358	circRNA	Atp2b1	ENSMUST00000020107.8	3,4,5,6	chr10:98804986-98815565|chr10:98827064-98829728	GTTTAAGTGGAAATCCTGCAGATTTAGAAAGAAGAGAAGCAGTGTTTGGAAAGAACTTTATACCTCCTAAGAAGCCAAAAACCTTTCTTCAGTTAGTCTGGGAAGCATTACAAGATGTCACTTTAATTATACTAGAAATTGCAGCCATAGTATCATTGGGCCTTTCTTTTTATCAACCTCCGGAAGGGGATAATGCACTTTGTGGAGAAGTTTCTGTTGGGGAAGAAGAAGGTGAAGGAGAAACGGGGTGGATTGAAGGAGCTGCGATCCTCTTGTCGGTGGTGTGTGTGGTGTTGGTGACGGCTTTCAACGACTGGAGCAAGGAGAAGCAGTTCCGAGGCCTGCAGAGTCGAATTGAGCAGGAACAGAAGTTCACCGTCATCAGGGGTGGGCAGGTCA…	720	1	0
chr11|100405944|100406727|-	chr11	100405944	100406727	0	-	100405944	100405944	0,0,0	1	783	0	ciRNA	Acly	ENSMUST00000107389.8	8	chr11:100405924-100406727	GTGACAAGAAGGAGGGGTGCAGGTGGTTGCCAGCCAGGTTACCCACTCAGTTCCATGTGCGGATTGCCGGGGTCCCTCGTTTCTCACCTGTCTGTGGTGCAGGCACAGACTGGACAATGAAAGCAGCCACATCCTGGAGAGCTTCCAGTGTCTCTAGGGCCACCTGCCCTGGGCACAGCATCTTCTGTAATCTCACGTAGTTGAAAGTGACCTCGTTTTATGGTTTTAGTTCTCGTCATTGATGATGTGTGCCTCAGAGAAATGTAACAAACACAAAAGGACACTAGAAAGTAAAAGCTCCTCTCCCGTCCCTCAGAAGGTCAGAGAACACCTTACTCTGTCCTCCTCCGGCATTTTAATATCTAGACAAACATTTGCACCTTTTCAGTTTTTAGAAAT…	783	0	1
chr11|100475234|100475377|-	chr11	100475234	100475377	0	-	100475234	100475234	0,0,0	1	143	0	ciRNA	Dnajc7	ENSMUST00000239499.2	11	chr11:100475189-100475377	GTGAGCGCTGGAGGAGGTGCAGCAGAGCCCACAGCGCAGATGCAGTGGGCACCCAGGAGATCGCTCTTCAGTGGGAAGGAGGGGGTGCTGGACTCCCTGTCCTACAGGCTGTGGGAGGTGCCACATTCCAAACTTGGACAATA	143	0	1
chr11|101333282|101333505|+	chr11	101333282	101333505	1	+	101333282	101333282	0,0,0	1	223	0	ciRNA	Rpl27	ENSMUST00000077856.13	1	chr11:101333282-101333548	GTGAGTAAAGGCCTGGAGAGGGTCTTGCAATCCGCCGCCATCGCGGTCCCGGGGTCGGGTTGCTGGGCTCATTCGGACTCTGAGCCTCTGGCGGCTTCACGGGGAGTCGCATCCCTCGAGCAGGACCTCCGGGCCGCGTGGCGGAGTCGGCAGCGGGTGATCTAAAGTCGCGGGCCTACGACCGGGGCTCGCAGGTAGACGTCGGCTCCGGGGCCTTCCGCTT	223	1	0
chr11|102933993|102937349|+	chr11	102933993	102937349	0	+	102933993	102933993	0,0,0	2	109,145	0,3211	circRNA	Nmt1	ENSMUST00000021314.8	2,3	chr11:102919528-102933993|chr11:102937349-102943031	TGGCTTGAGTCCAGCCAATGACACCGGAGCCAAAAAGAAGAAAAAGAAACAAAAGAAGAAGAAAGAGAAAGGCAGCGACATGGAATCCACCCAGGACCAGCCCGTGAAGATGACCTCTTTGCCAGCAGAGAGGATCCAGGAAATACAGAAGGCCATTGAGCTGTTCTCAGTGGGTCAGGGACCCGCCAAAACCATGGAGGAAGCCAGTAAACGGAGCTACCAGTTCTGGGATACACAGCCAGTGCCCAAATTAG	254	1	0
chr11|105911147|105911291|+	chr11	105911147	105911291	0	+	105911147	105911147	0,0,0	1	144	0	ciRNA	Kcnh6	ENSMUST00000106903.8	8	chr11:105911147-105911316	GTGAGCCCTGCAGCCCTGATGGGGAGTGGGTGGGCCACCAGCTGCCTCATGCCCTAGGGGAGATCCAGAGCCCGGTGCAGTGTGCCCCCGCTCCCCACCCTTCTACCCAAACACAACACCCACAGCCCTTGCTGCGCCCGGAGA	144	1	0
chr11|108324951|108331422|+	chr11	108324951	108331422	0	+	108324951	108324951	0,0,0	3	114,191,173	0,3080,6298	circRNA	Cep112	ENSMUST00000150863.9	2,3,4	chr11:108316177-108324951|chr11:108331422-108361117	ACAGGATTATGGAAACAGGAAGTGAAGAAGAAAAATGGGAGAAGCTAGATGCAGAATTTGATCACTTCGTGGTAGATATGAAGCCCTTTGTTTTAAAATTACCCCATAGGTCAGAACGGCAGAGGTGTGCTCTTTGGATCAGAAAGCTGTGTGAGCCCTCAGGAACGGGTGCAGGACTCATGGGTAGGAAGAATCGAAACCTGTATGCAAAGCTGTTACTGCATATGCTTAGGCGAGGAATACTTGAAGGCCCTTTCACACACCGCCCGGAGCCAGGAACGCTGAAAACATTGCCATCGTACATGTCCATCTATTTTGATGAACCAAATCAAGCACAACCCAAAGATTCGAGCCCAGAGAAGTTACCTGACTGGGTGAGGGGTGAGCTGCAGACGGGCG…	478	1	0
chr11|109550824|109553933|+	chr11	109550824	109553933	0	+	109550824	109550824	0,0,0	5	171,92,62,47,159	0,1036,1289,2277,2950	circRNA	Prkar1a	ENSMUST00000106677.8	4,5,6,7,8	chr11:109544787-109550824|chr11:109553933-109555584	GAGGAGGCAAGACAGATTCAGTGTCTACAGAAAACCGGCATCCGTACTGACTCGAGGGAGGACGAGATCTCTCCTCCACCCCCCAATCCAGTGGTGAAGGGCCGACGGCGCCGAGGTGCTATCAGTGCTGAAGTTTACACTGAGGAGGATGCTGCCTCCTACGTTAGAAAGGTTATTCCAAAAGATTATAAGACAATGGCTGCTTTAGCCAAGGCCATCGAAAAGAATGTGCTGTTTTCACACCTTGATGATAACGAGAGAAGTGACATTTTTGATGCTATGTTTCCAGTCTCCTTTATTGCTGGAGAGACGGTTATTCAGCAAGGTGATGAAGGGGATAACTTCTATGTGATTGATCAAGGAGAAATGGATGTCTATGTCAATAATGAATGGGCAACC…	531	1	0
chr11|115159607|115160270|-	chr11	115159607	115160270	0	-	115159607	115159607	0,0,0	1	663	0	ciRNA	Fdxr	ENSMUST00000021078.3	10	chr11:115159574-115160270	GTGAGATGGTGAGCGAAGGCGGGGCGTCTGAGTCCGGTGGGAGGCTGTCGTGCCAAGACCACACCATCTACCATGGTCTAAGACACAGCTTTGAGACAGGCCCTCCTCCTGCCCCCTCGGCCACATGCTCAGGCAAGCTGGGACATCATTGAGTAAAAATTTGCTGAGGCCTTCTCTGGGCCAGTGCTGATGCTGGCGGGAGATGGCCCCCTGTCCTTGGGGAGCATCAGTCGGCTCACCCGTCTTGTTCATTCATTCAGTAAATGTTCCTAAGGGCCTGCAGAACCGTGATGAGAAAGTCTCAGCTCATTTGTGTCCTCAGGGAGCGGCTCTTCCACATGGAAGCTGTGGGGAGGGACGGTGGTGTGGGTGAAACAAGACTCTGTCATGGACCAGGCG…	663	1	0
chr11|115478564|115478761|-	chr11	115478564	115478761	0	-	115478564	115478564	0,0,0	1	197	0	ciRNA	Gga3	ENSMUST00000019135.14	12	chr11:115478542-115478761	GTAGAGGCACCATAACAGCAGCATCACTCAAGTGATGCCCAAGGACCACAAGGCACCCACCCTTCCTTCTTAGGCTCTGGCTGGCTACACTTTGCTAGAACCAGAGCTTATGTATTCTCTAGAGGGTTCTGTGGGTCACAATGGGTACCTCAGAAGGCCCGGTGGGTGATGGCCTCGTCCCTTCTGGGTCTCTGCTC	197	1	0
chr11|115676768|115676981|+	chr11	115676768	115676981	0	+	115676768	115676768	0,0,0	1	213	0	ciRNA	Tmem94	ENSMUST00000093912.11	4	chr11:115676768-115677001	GTGAGCAGGGGCCATGACGGCTGTAAGCTCTACTCTAACCCCTGGGATATCCCAGGGCTCTGAGGAGCTGTAGTGACCCGAGCATAGAAGGAGACCCCTCTCCCTTGACTGGGGTCAGGGAGGCAGGAAGCAAGTGAGATTGGCTGGAGGAGTGAGGCATCTTGGGATGTGGGGCTGGCTGGGAAGCCTTCTCCCTGGAAACACTTGGTGCTC	213	1	0
chr11|115768981|115769118|+	chr11	115768981	115769118	0	+	115768981	115768981	0,0,0	1	137	0	ciRNA	Myo15b	ENSMUST00000093911.11	24	chr11:115768981-115769137	GTGAGTCCTCTTAGTGTAGAGATGGGGTCCCTTCTGCTGCTCAGCTGGCCTACCACACCTGCCTCTTTCCCTGAGCCACTCACCGGCACTCTGCCAACCTGATGGGAGGAGTGGCAGAACTGAGTGTCCTAGGCTGC	137	1	0
chr11|115773336|115773592|+	chr11	115773336	115773592	1	+	115773336	115773336	0,0,0	1	256	0	ciRNA	Myo15b	ENSMUST00000093911.11	35	chr11:115773336-115773636	GTAAGAACTGTGGACGGAGCCGGGCGGTGGTGGCACACGCCTTTAATCCCAGCACTCGGGAGGCAGAGGCAGGAGGATTTCTGAGTTCAGCCTGGTCTACAGAGTGAGTTCCAGGACAGCTAGAGCTATACAGAGAAACCCTGTCTCAAATACAAAACAAAAAACAAAAACAAACAAACAAACAAACAAACAAACAAACAAAAACTGTGGCCAGGCAGTGGGGCTGCCTGGAGCATGTGTGCAGGCATGGAGGTGG	256	1	0
chr11|115813991|115818260|-	chr11	115813991	115818260	0	-	115813991	115813991	0,0,0	3	163,112,106	0,2241,4163	circRNA	Recql5	ENSMUST00000021097.10	6,5,4	chr11:115807884-115813991|chr11:115818260-115818793	TCGTCCTCTGGCTGTGGCATTGTCTACTGCAGGACTAGAGAAGCTTGTGAACAACTGGCCATTGAGCTCAGCAGCAGGGGTGTGAACGCCAAGGCTTACCACGCAGGCCTGAAGGCATCTGATAGAACACAGGTACAGAACGAGTGGATGGAGGAGAAGGTCCCTGTAATTGTTGCGACCATCAGTTTTGGGATGGGAGTAGACAAAGCTAATGTCCGGTTTGTTGCTCATTGGAATATTGCCAAGTCCATGGCTGGCTACTACCAGGAGTCTGGCCGTGCTGGCAGGGATGGCAAACCATCTTGGTGCCGCCTGTATTACTCTAGGAATGACCGAGACCAAGTCAGCTTCCTTATCAGGAAGGAACTAGCCAAACTCCAG	381	0	1
chr11|115852242|115852539|+	chr11	115852242	115852539	0	+	115852242	115852242	0,0,0	1	297	0	ciRNA	Sap30bp	ENSMUST00000140991.2	7	chr11:115852242-115852564	GTATGTCCTATACTCAGAGCCCGGAGAGCGGTGGAGCTTGCTGTAGTGAGTGTGACTGCACGCCATAGAAGGTCCACGGAGCAGCACTGCTGGAAGTCTCAGGGTCCTAACCAGTTAGAAGCCAGGAGTGGGCCCACTGCCCCTGCCACCAGCTGAGCTCATTCTCTGTTCTTAGGAGCTTCCTGGTTCTGGGCCTGGTGGTCAGGGAGCCAGCTGAAGCCCTGTGCCTTCAAAAGGGCCGGGGCCCTGCCCTAGGAAGCTCCGTGTCTGGGCCCTGTGCACTGATGGTCGCTCTGA	297	0	1
chr11|115914863|115915204|-	chr11	115914863	115915204	1	-	115914863	115914863	0,0,0	1	341	0	ciRNA	H3f3b	ENSMUST00000106454.8	3	chr11:115914845-115915204	GTGAGTTCGCGGCTCTGCCGGCGGCCGGAGCCTCCCTGGCTTTTAGGACCGCGGTCGCTGGCAGCCGACGGTCTGGTCGGTGAGGCAGCCCGGGAGGTCGAGTTCGGTCGCGTTCCGCCACCTCCGTCCTGTCTGCTTCCCGGTGGTGACTCACAGGTCCCGCCGCGGTGTTTCCGGCCGCCCGTGGAGCGGGAAGTTGCTCCTCCCCGCGCTCCCCCTCCCGGGGGAGGCCGCAGCCCGGCGCAGCCTGAGTCATTAGGGGAGGGGGAGGAGGCGGCGGCCGCCATCTGCTGCGGCGAGGAGGGGCGCCTGGCAGCCGGAGCCCGGTGACCTGGCCTTGA	341	1	0
chr11|115914864|115915204|-	chr11	115914864	115915204	1	-	115914864	115914864	0,0,0	1	340	0	ciRNA	H3f3b	ENSMUST00000106454.8	3	chr11:115914845-115915204	GTGAGTTCGCGGCTCTGCCGGCGGCCGGAGCCTCCCTGGCTTTTAGGACCGCGGTCGCTGGCAGCCGACGGTCTGGTCGGTGAGGCAGCCCGGGAGGTCGAGTTCGGTCGCGTTCCGCCACCTCCGTCCTGTCTGCTTCCCGGTGGTGACTCACAGGTCCCGCCGCGGTGTTTCCGGCCGCCCGTGGAGCGGGAAGTTGCTCCTCCCCGCGCTCCCCCTCCCGGGGGAGGCCGCAGCCCGGCGCAGCCTGAGTCATTAGGGGAGGGGGAGGAGGCGGCGGCCGCCATCTGCTGCGGCGAGGAGGGGCGCCTGGCAGCCGGAGCCCGGTGACCTGGCCTTG	340	1	0
chr11|115914865|115915204|-	chr11	115914865	115915204	0	-	115914865	115914865	0,0,0	1	339	0	ciRNA	H3f3b	ENSMUST00000106454.8	3	chr11:115914845-115915204	GTGAGTTCGCGGCTCTGCCGGCGGCCGGAGCCTCCCTGGCTTTTAGGACCGCGGTCGCTGGCAGCCGACGGTCTGGTCGGTGAGGCAGCCCGGGAGGTCGAGTTCGGTCGCGTTCCGCCACCTCCGTCCTGTCTGCTTCCCGGTGGTGACTCACAGGTCCCGCCGCGGTGTTTCCGGCCGCCCGTGGAGCGGGAAGTTGCTCCTCCCCGCGCTCCCCCTCCCGGGGGAGGCCGCAGCCCGGCGCAGCCTGAGTCATTAGGGGAGGGGGAGGAGGCGGCGGCCGCCATCTGCTGCGGCGAGGAGGGGCGCCTGGCAGCCGGAGCCCGGTGACCTGGCCTT	339	0	1
chr11|116436046|116436150|-	chr11	116436046	116436150	0	-	116436046	116436046	0,0,0	1	104	0	ciRNA	Ube2o	ENSMUST00000082152.5	7	chr11:116436022-116436150	GTGAGTGAGCGTTCCCCCACCCCAGAAACCCAGCATTCACCCCTAGCATGTATTGGTCTGCCTATAAATGACCAGGCATCCCACGGAGCTCTCAGAAGTGCTGC	104	0	1
chr11|117181223|117181862|+	chr11	117181223	117181862	0	+	117181223	117181223	0,0,0	1	639	0	circRNA	Septin9	ENSMUST00000093907.11	3	chr11:117109757-117181223|chr11:117181862-117242254	CCTTAAAGAGATCGTTTGAAGTCGAGGAGATTGAGCCGCCCAACTCCACGCCACCCCGGAGGGTCCAGACCCCTCTGCTCCGCGCCACGGTGGCCAGCTCCAGCCAGAAATTCCAGGACCTGGGGGTGAAGAACTCAGAGCCCGCTGCCCGCCTTGTAGACTCCCTGAGCCAGCGCTCCCCCAAGCCTTCCCTGCGGAGGGTGGAGCTGGCGGGAGCCAAGGCGCCTGAGCCCATGTCTCGACGCACAGAGATCTCCATCGACATCTCCTCCAAGCAGGTGGAGAGCACGGCCTCCGCTGCCGGGCCCTCACGGTTCGGCCTTAAGAGGGCTGAAGTCCTGGGCCACAAGACCCCAGAGCCTGTCCCTCGGAGGACGGAGATCACCATTGTCAAGCCTC…	639	1	0
chr11|117591550|117623206|+	chr11	117591550	117623206	0	+	117591550	117591550	0,0,0	5	100,22,327,2601,213	0,1654,13401,20225,31443	circRNA	Tnrc6c	ENSMUST00000026658.13	2,3,4,5,6	chr11:117545512-117591550|chr11:117623206-117624435	GGTAAAAGAACAGGAAACACAAGAAGAGGAACGTTTGATGGAAGAAAAGAAAAAGAAAAAGCAGGAAGACAAGAAAAAGAAGGAAGGTGCTCAGAAAAAGGCTGCTGATCAAAAAACCAAAGTGCCAGAACTTACTAAGACCTGTTCAAGCCAGCCCCAACCTGCCGGTACCAGTCCCAGTACTTCCACCAGCACTATTTCTAGCGGCAGCAATGGCAAACGTGCATCTGCCTGTGGCCAGCAGCCAGCTGCATCCCGTTACCTGCCTCGGGAGGTGCCTCCACGCTTTCGCCAGCAAGAACAGAAGCAGCTGTTAAAGAGAGGCCAGCCATTGCCCACAGGGGGTCTGACCAGTTTGAACTCAGCACAGGCTGCTGGACCTGCAGGGGCCAGCCCTCC…	3263	1	0
chr11|117591550|117626878|+	chr11	117591550	117626878	0	+	117591550	117591550	0,0,0	7	100,22,327,2601,213,167,81	0,1654,13401,20225,31443,32885,35247	circRNA	Tnrc6c	ENSMUST00000026658.13	2,3,4,5,6,7,8	chr11:117545512-117591550|chr11:117626878-117629116	GGTAAAAGAACAGGAAACACAAGAAGAGGAACGTTTGATGGAAGAAAAGAAAAAGAAAAAGCAGGAAGACAAGAAAAAGAAGGAAGGTGCTCAGAAAAAGGCTGCTGATCAAAAAACCAAAGTGCCAGAACTTACTAAGACCTGTTCAAGCCAGCCCCAACCTGCCGGTACCAGTCCCAGTACTTCCACCAGCACTATTTCTAGCGGCAGCAATGGCAAACGTGCATCTGCCTGTGGCCAGCAGCCAGCTGCATCCCGTTACCTGCCTCGGGAGGTGCCTCCACGCTTTCGCCAGCAAGAACAGAAGCAGCTGTTAAAGAGAGGCCAGCCATTGCCCACAGGGGGTCTGACCAGTTTGAACTCAGCACAGGCTGCTGGACCTGCAGGGGCCAGCCCTCC…	3511	1	0
chr11|118154468|118154668|-	chr11	118154468	118154668	0	-	118154468	118154468	0,0,0	1	200	0	circRNA	Usp36	ENSMUST00000106296.9	17	chr11:118153962-118154468|chr11:118154668-118155523	CTGCTCCCCTGTAGACCACAGTGAGCCTGAGGCCAGGACAGAGTTGCAGAAGAAGAAGAAGAAGAAAAGAAGGAAAAGAAAGCCCGAGCCACAGCAGGATGAAGAGAGCAAGCACCCAGGAGACCAGAGGAGCCCAAGGCCCAGTGTCACCCCAGTCCCTGCGTTGAGTGTGAATGGCCATCTTCCTAGTGACTGCTTGG	200	1	0
chr11|119099596|119101566|-	chr11	119099596	119101566	0	-	119099596	119099596	0,0,0	2	598,236	0,1734	circRNA	Tbc1d16	ENSMUST00000036113.4	3,2	chr11:119049718-119099596|chr11:119101566-119119221	GTCCTGATAAGCCCTGCCTGGGCTCAAGCGTGCGGAGAATGGAAACGCGCGCTCAGCCATGTCTCTGGGCCGCCTCCTTCGTCGGGCCTCCTCCAAGGCCTCAGACCTCCTGACCCTAACCACGGGGGGCAGTGGCGGGTCCCTCTCCGTCCTGGATGGAGAGGTCATCTACTCCAAGAACAATGTCTGCGTGCATGCACCCGAGGGGCTGCAGGGCCCTGGGGAGCACCACCCAGGGTATCTGTGCCTGTACATGGAGAAAGATGAGCTGCTGGGAGCTACCCTCATCCTGGCATGGGTTCCCAACTCTCGCATCCAGAGACAGGACGAGGAGGCCCTACGCTATATCACTCCCGAGAGCTCTCCTGTGCGCAAGGCACCCCGTCCTCGGCGGCGGCG…	834	0	1
chr11|119972190|119974621|-	chr11	119972190	119974621	0	-	119972190	119972190	0,0,0	1	2431	0	ciRNA	Cep131	ENSMUST00000106227.8	2	chr11:119972164-119974621	GTGAGTGTGGGTCTGGGACCCTCTTGGGGTGGCATCTAGTCCCTGGTAACAGTTCCTCACAAGAGCGTTTATCTCATATTCATGGTCATGCTCCTGTGGGCAGTAGACCACGCAAGCCACGTGAGCTGTGCTGTGGCAAATCCAGACCCTTCTGGCATCCGGCTTTCCCCTCCTGTCCCACTGTATTTAGGCTTCTTGGGTTCTTCAAAGCTACCCTTCTAGAAACTGGGTGGGCAGCAGATGGGCAGGGAGGGCTTTGGGGAGGGCTGTCTTTCCTTTCCCAGCCTACCTCTGTGGGGCATGAATCAGAAATGTCACTCAGAAATTCATGGTGTGGACATGAGGGGTCAAGCTGGACTCCCGCCCACCTCCACCCCACCCCCACTCGCTCTGGCCTTA…	2431	0	1
chr11|119987559|119987703|-	chr11	119987559	119987703	0	-	119987559	119987559	0,0,0	1	144	0	ciRNA	Tepsin	ENSMUST00000026442.11	3	chr11:119987500-119987703	GTGAGTCTCTGGATGGCAGGCAGAAGGTGAGGCCTCAGTTCCTGAGGCCAGGTCGTGGGGGAGGGGTGCTTAACTGCACCACAGCAACTCTCAGCCCCGCAGCCGCTGCCAGCCCCGCAGCAACTCTCAGCCAGCCCCGCAGCC	144	1	0
chr11|120501824|120501938|-	chr11	120501824	120501938	0	-	120501824	120501824	0,0,0	1	114	0	ciRNA	Pcyt2	ENSMUST00000026129.16	12	chr11:120501790-120501938	GTGGGTTGCCCGGCGTGGGCTGCCTCGGGGAAGTAGGTGCAACCATCCTTCCTGGTATTGGTCTCCCATGGGTGGAGGGACAGCTGGGGGTGTCTCTGTGGTCAGGAGACCTCT	114	1	0
chr11|120506784|120508589|-	chr11	120506784	120508589	0	-	120506784	120506784	0,0,0	1	1805	0	ciRNA	Pcyt2	ENSMUST00000026129.16	1	chr11:120506763-120508589	GTGAGTGGGGCGACGAGGGGAGGGCGGTCACCTGGGCGTCACGCACCGGCCGTTGGCGGAACCGGAGTCTTCCGAGGCCGCACGAGGCAACCTGGCCTCCGGTCACTTAGGAGTGTAGCGTACAGACACGGGTGCATCAGACGGTGCGCTCCCCGAAAACCGGAAATGCGGCTGTCTGTTCGCCTTGGGCATTTACCCAAATTACCTGGGCTGGAAGGCTGTGAGCTTCTCTGGCAAATCAGCCCGTGACGTCTCCAAGAAAGTCCTGGAGCTGTCAACAAGCCGAAGAGATAAGATGTTGGCCTTTCTATAACTTACCATCTTCAGCCCTTCGTCGTGCCTACCCCTGGTGGATGAGAGGCATTCGGAATGGTCACCAGGGCTCCTCAGGGCATTCAT…	1805	1	0
chr11|120506787|120508589|-	chr11	120506787	120508589	0	-	120506787	120506787	0,0,0	1	1802	0	ciRNA	Pcyt2	ENSMUST00000026129.16	1	chr11:120506763-120508589	GTGAGTGGGGCGACGAGGGGAGGGCGGTCACCTGGGCGTCACGCACCGGCCGTTGGCGGAACCGGAGTCTTCCGAGGCCGCACGAGGCAACCTGGCCTCCGGTCACTTAGGAGTGTAGCGTACAGACACGGGTGCATCAGACGGTGCGCTCCCCGAAAACCGGAAATGCGGCTGTCTGTTCGCCTTGGGCATTTACCCAAATTACCTGGGCTGGAAGGCTGTGAGCTTCTCTGGCAAATCAGCCCGTGACGTCTCCAAGAAAGTCCTGGAGCTGTCAACAAGCCGAAGAGATAAGATGTTGGCCTTTCTATAACTTACCATCTTCAGCCCTTCGTCGTGCCTACCCCTGGTGGATGAGAGGCATTCGGAATGGTCACCAGGGCTCCTCAGGGCATTCAT…	1802	1	0
chr11|120706313|120706436|-	chr11	120706313	120706436	0	-	120706313	120706313	0,0,0	1	123	0	ciRNA	Fasn	ENSMUST00000055655.9	19	chr11:120706296-120706436	GTGGGCAAGAGCAACCTCTGAGTCAGTGAGCATGACTGCCAGAAGCCATGTCCTGCTGGGGATGGGGAAGACAGGGAGGAAGGACGTAGAGGCGCTGGAGCAGTTGAGGCCTGGGGTGCTGAC	123	1	0
chr11|120706315|120706436|-	chr11	120706315	120706436	1	-	120706315	120706315	0,0,0	1	121	0	ciRNA	Fasn	ENSMUST00000055655.9	19	chr11:120706296-120706436	GTGGGCAAGAGCAACCTCTGAGTCAGTGAGCATGACTGCCAGAAGCCATGTCCTGCTGGGGATGGGGAAGACAGGGAGGAAGGACGTAGAGGCGCTGGAGCAGTTGAGGCCTGGGGTGCTG	121	1	0
chr11|120706316|120706436|-	chr11	120706316	120706436	0	-	120706316	120706316	0,0,0	1	120	0	ciRNA	Fasn	ENSMUST00000055655.9	19	chr11:120706296-120706436	GTGGGCAAGAGCAACCTCTGAGTCAGTGAGCATGACTGCCAGAAGCCATGTCCTGCTGGGGATGGGGAAGACAGGGAGGAAGGACGTAGAGGCGCTGGAGCAGTTGAGGCCTGGGGTGCT	120	0	1
chr11|22003431|22018506|-	chr11	22003431	22018506	0	-	22003431	22003431	0,0,0	6	124,98,139,125,108,148	0,3098,3351,5705,9348,14927	circRNA	Ehbp1	ENSMUST00000045167.11	20,19,18,17,16,15	chr11:21964954-22003431|chr11:22018506-22039524	CAGCAAGATGAAGAGAGACGTCGGCAGCTGAGAGAGAGGGCTCGTCAGCTAATAGCAGAAGCTCGATGCGGAGTGAAGATGTCAGAACTTCCCAGCTATGGTGAAATGGCTGCAGAAAAGTTGAAAGAAAGGTCAAAGGCATCTGGAGATGAAAATGATAATATTGAGATAGATACTAACGAAGAGATTCCTGAAGGCTTTGTTGTAGGAGGTGGAGATGAACTTACTAATATAGAAAGTGACCTTGATAATCCCGAGCAGAATAGTAAGGTGGTGGACTTGAGGCTGAAGAAGCTATTAGAAGCCCAGCCACAGGTGGCAAACTTACTCCCCAGTGCTGCGCAGAAAGCTGTAACCGAGGCCTCCGAGCAAGGAGAAAAGAGTGGCGTGGAAGATCTC…	742	0	1
chr11|44415754|44433547|+	chr11	44415754	44433547	0	+	44415754	44415754	0,0,0	3	216,109,92	0,6348,17701	circRNA	Rnf145	ENSMUST00000019333.10	2,3,4	chr11:44410101-44415754|chr11:44433547-44439590	GTCTGCTCCGAGGAAACAATCCAAAAGCAACCATGGCTGCGAAGGAGAAACTGGAGGCAGTGCTGAACGTGGCCTTGAGGGTGCCAAGCATCATGCTGCTGGATGTCCTTTACCGCTGGGACGTCAGCTCCTTTTTCCAGCAGATCCAAAGAAGCAGCCTCAACAACAACCCTCTTTTCCAGTACAAATACTTGGCTCTTAATATGCATTACGTAGGTTATATCTTAAGTGTCGTGCTCCTCACTCTGCCCAGGCAGCATCTGGTGCAGCTCTATTTGTATTTTGTGACTGCCCTGCTCCTCTATGCTGGACATCAGATATCCAGGGACTACGTAAGGAGTGAACTGGAGTCTGCCTATGAAGGACCAATGTATTTAGAACCTCTCTCCATGAACCGCT…	417	0	1
chr11|50035853|50040741|+	chr11	50035853	50040741	0	+	50035853	50035853	0,0,0	4	229,259,208,213	0,1076,2994,4675	circRNA	Tbc1d9b	ENSMUST00000093138.13	4,5,6,7	chr11:50031328-50035853|chr11:50040741-50042145	GGCATCATCGCAGAAGAGAACAAGAACCTGCAGCCCCAGGGGGACGAGGACCCAGGGAAATTCAAGGAGGCAGAGCTAAAGATGCGGAAGCAGTTCGGCATGCCAGAGGGCGAGAAGCTGGTCAACTACTACTCCTGTAACTTCTGGAAGGGCCGCGTGCCGCGCCAGGGCTGGCTCTACCTGACCGTCAACCACCTGTGCTTCTACTCCTTCCTGCTGGGGAAGGAAGTGAGCCTGGTGGTACAGTGGGTGGACGTCACACGCCTGGAGAAGAATGCCACTTTACTCTTCCCCGAGAGCATCCGTGTGGACACACGGGACCAGGAGCTGTTTTTCTCCATGTTCCTAAACATTGGCGAGACCTTCAAGCTTATGGAGCAGCTGGCCAACCTGGCCATG…	909	0	1
chr11|54814923|54815267|-	chr11	54814923	54815267	1	-	54814923	54814923	0,0,0	2	132,66	0,278	circRNA	Tnip1	ENSMUST00000108889.10	11,10	chr11:54811715-54814923|chr11:54815267-54817529	CTGCTGGAAGTGAACAAGCAGTGGGACCAGCATTTCCGGTCCATGAAGCAGCAGTATGAGCAGAAGATCACAGAGCTTCGCCAGAAGCTGGTGGACCTGCAGAAACAGGTAACTGAGCTGGAGGCCGAACGGGAGCAGAAGCAGCGTGACTTTGACCGGAAACTCCTCCTGGCCAAATCGAAGATAGAGATGGAAGAG	198	1	0
chr11|57931216|57932478|+	chr11	57931216	57932478	0	+	57931216	57931216	0,0,0	3	62,66,175	0,299,1087	circRNA	Larp1	ENSMUST00000178636.2	2,3,4	chr11:57900373-57931216|chr11:57932478-57933055	AACCTTCTGCTCCAGCCAAGGTGGTGAGGGCAGCTGCTCCTAAACCGCGTAAGGGCAGCAAGGTTGGTGATTTTGGAGATGCAGTCAACTGGCCTACACCTGGAGAGATAGCCCACAAAAGTGTGCAGCCACAGTCCCACAAGCCTCAGCCTGCTCGTAAGTTGCCACCTAAGAAGGACATGAAGGAGCAAGAGAAAGGAGATGGAAGTGATAGTAAGGAGAGCCCAAAAACAAAGTCGGATGAATCGGGGGAGGAAAAGAATGGGGATGAGGACTGCCAGCGAGGCGGGCAGAAGAAGAAAG	303	0	1
chr11|58200491|58200738|+	chr11	58200491	58200738	1	+	58200491	58200491	0,0,0	1	247	0	ciRNA	Zfp692	ENSMUST00000153510.9	6	chr11:58200491-58200779	GCCAGTTGGGATTGAGGGAGGATGGGGAACGGCTTGAGAGAGGGGGGAGGCAGCTGGCCATTCAGAGATTGTGCCAGCTGGAGGGATGGTCTTGTTGCACGGTGGGCAGGGCAGATGCTGGGGAAAGTAACGTTAGCCTTTGAATTGGAGTTGTGGGAAGGGATGAAGTAAGGCTCTGGGGGAGGCTGAGAGCAAGAGTGGGCTATGGGAGTTGGGAGTTTTCTACATAGGGGTTAGAGATGGCTGA	247	1	0
chr11|58200491|58200753|+	chr11	58200491	58200753	1	+	58200491	58200491	0,0,0	1	262	0	ciRNA	Zfp692	ENSMUST00000153510.9	6	chr11:58200491-58200779	GCCAGTTGGGATTGAGGGAGGATGGGGAACGGCTTGAGAGAGGGGGGAGGCAGCTGGCCATTCAGAGATTGTGCCAGCTGGAGGGATGGTCTTGTTGCACGGTGGGCAGGGCAGATGCTGGGGAAAGTAACGTTAGCCTTTGAATTGGAGTTGTGGGAAGGGATGAAGTAAGGCTCTGGGGGAGGCTGAGAGCAAGAGTGGGCTATGGGAGTTGGGAGTTTTCTACATAGGGGTTAGAGATGGCTGATGCCCAGGGGGATAA	262	1	0
chr11|60091005|60091251|-	chr11	60091005	60091251	0	-	60091005	60091005	0,0,0	1	246	0	ciRNA	Srebf1	ENSMUST00000134660.8	17	chr11:60090977-60091251	GTGAGGAGGTGGCTGTGCTTACAGGGCTGGTGAGGGTCAGGGGCCGTCTTGGTCTAGTGAGACATACTGAGAGCTGACTTACAGAAATCAGCGGGGATGACAGTTTTTGAGGCAGTCATAGGAAAGAAGCTGAGCCCCCCTGTGTGCCCAGCCCAAGTGGAGAAAGCAGCCAGACTGGGAGTTCCACGTGGAAGAGCTCAGCTACTTTGTCCTGCACATGGGGTGTGGGCTCGGCCAGACCTAAGC	246	1	0
chr11|60097663|60098083|-	chr11	60097663	60098083	0	-	60097663	60097663	0,0,0	1	420	0	circRNA	Srebf1	ENSMUST00000020846.8	2	chr11:60097399-60097663|chr11:60098083-60111278	ACATGCTCCAGCTCATCAACAACCAAGACAGTGACTTCCCGGGCCTGTTTGACGCCCCCTATGCTGGGGGTGAGACAGGGGACACAGGCCCCAGCAGCCCAGGTGCCAACTCTCCTGAGAGCTTCTCTTCTGCTTCTCTGGCCTCCTCTCTGGAAGCCTTCCTGGGAGGACCCAAGGTGACACCTGCACCCTTGTCCCCTCCACCATCGGCACCCGCTGCTTTAAAGATGTACCCGTCCGTGTCCCCCTTTTCCCCTGGGCCTGGGATCAAAGAGGAGCCAGTGCCACTCACCATCCTACAGCCTGCAGCGCCACAGCCGTCACCGGGGACCCTCCTGCCTCCGAGCTTCCCCGCACCACCCGTACAGCTCAGCCCTGCGCCCGTGCTGGGTTACTCGA…	420	0	1
chr11|6299913|6300584|+	chr11	6299913	6300584	0	+	6299913	6299913	0,0,0	1	671	0	ciRNA	Ogdh	ENSMUST00000003461.15	18	chr11:6299913-6300605	GTGAGTAGAGCGGACCCTGGATGTCCTGAGGGGTCAGATCTCAGCTCACTCTTCTCTGCCTTAGGAATTAGAGTGGGTGGACCCGTGTGGCCCCATGCCCTGTGATCTCACTGAAATAGGCTACTTCATTTGTTTCCTGCTGTTGCAGAAAGCCAGCAAACCTCAGCCTGAACTCTTAGGTGACATTGCCATTGCTTTAAGGCAGGTTTGTTTTGTTTTGTTTTGTTTTGTTTTTAAGACTTATTTATTTATTAATTATATGTAAGTACACTGTAGCTGTTTTCAGACACACCAGAAGAGGGCATCAGATCTCATTACACATGGTTGTGAGCCACCACGTGGTTGCTGGGATTTGAACTCAGGACCTTTGGAAGAGCAGTCAGTACCATCTTTCCAGCC…	671	1	0
chr11|6349933|6350748|+	chr11	6349933	6350748	0	+	6349933	6349933	0,0,0	1	815	0	ciRNA	Zmiz2	ENSMUST00000109787.8	12	chr11:6349933-6350769	GTGCGTAGTGTGGGACTGTGGGCAGGGCTGGTATATACCCCCAGATTGTCGTCTCTCCTATGGGGTTCGGGAGCTTGTGGGTGAGGGTCTGTCTCCTTGAGAAGCAAGATGTTGCTTTTCCATTTTACTCTGTTCTTGCCCTTTAAGAAAAGGGAACCGGACACCACCACGCCTTTAATCCCAGCACTTGGGAGGCAGAGGCAGGCGGGTTTCTGAGTTCCAGGCTAGCCTGGTCTACAAAGTGAGTTCCAGGACAGCTATACAGAGAAACCCTGTCTCAGAAAGAAAAAAAAAAAAAGAAGAAGAAAAAAAGAAAAAGAAAAAGAAAAGGGAACCAGTTAAATACGCTCTGTTACATTAAAAAGATTTAATGCTCCTGTTGATTATGTCAGAGAAACC…	815	1	0
chr11|68884486|68884633|-	chr11	68884486	68884633	0	-	68884486	68884486	0,0,0	1	147	0	ciRNA	Pfas	ENSMUST00000021282.12	13	chr11:68884453-68884633	GTGAGGGGGAGTGGTCAGGCCAAGGGACTCAGTCTGCTTGGTCTTGGACAGACTTGCTTTAGGGAGAAGCAGTAAGGGGAAAGCACAGGATTTTAGGCACTATGGAGGCCGGGACTCCTTTTGTTTTCCTGGGGCTGACCATGACTA	147	0	1
chr11|69190847|69191068|-	chr11	69190847	69191068	0	-	69190847	69190847	0,0,0	1	221	0	ciRNA	Cntrob	ENSMUST00000156671.8	1	chr11:69190816-69191068	GTGAGGGAGCAGGGGAGAGCAGGGCTCCCCACACGCTAGCCTGCTACTCAGGGTCTGCACTTGCTCTGGCCAGCCCCACCACTCAAGGTCCGAACTTGCTAGCATCCCCACCTCTACACCCCACTCTCCCCATCTCCACCCACTGCTTGCCCACTGGTTGGAGCCTCTCCGTACACCATGCCCTTTCTCTGTGGGGTGGGGAAAGTGAGGGGATATGATGA	221	1	0
chr11|69193810|69193919|-	chr11	69193810	69193919	0	-	69193810	69193810	0,0,0	1	109	0	ciRNA	Cntrob	ENSMUST00000092973.6	16	chr11:69193792-69193919	GTAAGGAGGCCCGGGTGTGCCAGGGGAAGGGAAGGAACTGCCTGAGACCGTCCTAGGTTCCTAGGGAAATGGACACAGGCTGGGAGAGGAGGCCTCGGGAACACTGCCA	109	1	0
chr11|69252649|69252861|-	chr11	69252649	69252861	0	-	69252649	69252649	0,0,0	1	212	0	ciRNA	Chd3	ENSMUST00000108661.8	5	chr11:69252627-69252861	GTAGGAACCCCTCTTCTTCCAGGCTCTTCCCCTGCTTTCCAGACTGCATGGCTTTGCAACTCCACAACCCATGCTTTCCCAGCGGTGATGGCTGGGGGGAAAGTGCGGCTCAGGAGAGGGAAACGTGAAGCCATGGCCCACGTGTGCTGCAGTCCAGAGTCCCCGGGGGCACTCTCTCCACCAGGATGTGTCATGGCCCACGGATTTTCTCC	212	0	1
chr11|69542549|69542783|+	chr11	69542549	69542783	0	+	69542549	69542549	0,0,0	1	234	0	ciRNA	Fxr2	ENSMUST00000018909.4	14	chr11:69542549-69542803	GTGAGGGGCTAGCCTGGAGAATTCTTAGAGGTGTGATTAAGAATGAAGTATGGCCGGGCGTGGTGTTGCACGCCTTTATTCCCAGCACTTGGGAGGCAGAGGCAGGCAGATTTTTGAGTTCGAGGCCAGCCTGGTCTACAGAGCAAGTTCCAGGACAGCCAGGGCTATACAGAGAAACCCTGTCTGGAAAAACCAAAAAAAAAAAAAAAATGAAGTATGAGAGGGTGGGTGAAT	234	1	0
chr11|69542549|69542785|+	chr11	69542549	69542785	0	+	69542549	69542549	0,0,0	1	236	0	ciRNA	Fxr2	ENSMUST00000018909.4	14	chr11:69542549-69542803	GTGAGGGGCTAGCCTGGAGAATTCTTAGAGGTGTGATTAAGAATGAAGTATGGCCGGGCGTGGTGTTGCACGCCTTTATTCCCAGCACTTGGGAGGCAGAGGCAGGCAGATTTTTGAGTTCGAGGCCAGCCTGGTCTACAGAGCAAGTTCCAGGACAGCCAGGGCTATACAGAGAAACCCTGTCTGGAAAAACCAAAAAAAAAAAAAAAATGAAGTATGAGAGGGTGGGTGAATGA	236	1	0
chr11|69565135|69565294|-	chr11	69565135	69565294	0	-	69565135	69565135	0,0,0	1	159	0	ciRNA	Senp3	ENSMUST00000005336.9	8	chr11:69565111-69565294	GTTTGAGGAGGTTGTGGGGAAACAAGTAGTAAAATTGTAGGGAGATGTGGCAGCAAGCCATTTCAGGAAGAAGCGTGGGCTTGGAGTCCGAGGAGTGAGTGGGTGTGATGTTTCCCACCAGCACACTCTGTGTTACACTGGCAGGTGATTAAGGTGTCA	159	1	0
chr11|70765571|70784514|+	chr11	70765571	70784514	0	+	70765571	70765571	0,0,0	4	129,204,161,120	0,10019,12265,18823	circRNA	Rabep1	ENSMUST00000076270.13	2,3,4,5	chr11:70735834-70765571|chr11:70784514-70791297	TTTCTCTTCAGCAACGGGTAGCAGAATTGGAAAAAATTAATGCAGAATTTTTACGTGCACAGCAGCAGCTTGAGCAAGAATTTAATCAAAAGAGAGCAAAATTTAAGGAGCTCTATTTGGCTAAAGAGGAGGATCTGAAGAGGCAAAATGCAGTATTGCAAGCTGCACAGGACGATTTGGGTCACCTTCGGACACAGCTGTGGGAGGCTCAGGCAGAGATGGAGAACATTAAGGCAATTGCCACAGTCTCTGAGAATACTAAGCAAGAAGCTATAGATGAAGTTAAAAGGCAATGGAGAGAAGAAGTTGCTTCACTTCAGGCTATAATGAAAGAGACAGTCCGTGACTATGAGCATCAGTTTCACCTGAGGCTGGAGCAGGAGCGAGCACAGTGGGCAC…	614	1	0
chr11|71920319|71921032|-	chr11	71920319	71921032	1	-	71920319	71920319	0,0,0	1	713	0	ciRNA	Aipl1	ENSMUST00000048207.10	5	chr11:71920282-71921032	GTGCAGCCCTGGCAGGGGTGAGGGGGTAGGAGTGAGGGTGGGGGAGCGGGATGGGGGTTAGAGAGACAGGGCAGCCAGGCCCCAGGCACCTTGGGAGCCCTTAGTAGACCTTCCCCACCCCATGAGGCATGGAAGCTTGTCTTCATCCAGGGGGTTCCCACAAGCCTACAACTGCATTGTATGTGCATCTGGGTGGGTGATATTTTATGGAGGGAGGTGTCTGCTTCTGACTGAGGCCGGCGATCTAGTCCAGGCTCACTCGGAACTGGTGATCCTCCTGCCTCACAGCCTCCAGTGCCATTACACCAGGCTTTAGGGAGGTGGTTTTAAAATCGTATGTATTTTATGTTTTTCAAGTGTGCATATGGCTGTGTAGTTCCATGAGCCATTTGGGAGGAG…	713	1	0
chr11|72878933|72879263|+	chr11	72878933	72879263	0	+	72878933	72878933	0,0,0	1	330	0	ciRNA	Atp2a3	ENSMUST00000021142.8	18	chr11:72878933-72879288	GTAGGCTGGGCAGAGGAGTCCAAGACAGACTGGGGTCTAAGGCCAAAAGAGACCAGAATTGGATTGAGATCCAAGCAGAATGAAGATTGAGGTCTCTGGACCAGAGAGCTGATAATAAGTTCTGAGAGTTGGTGGGGCTGGGATTCAGGAGAGAAAGGTCTGGGGTATGATGAAATGTAGATTCAGGACAGAGAAAGTGGGCCCAAGCCCTGAGCTGGGCCTCTGGGGTGAATGGGGTGTGCAGCAGAAATATCCACCCTGGTTCTACAACCAAGGTAGTGAGGTGATTGCTGAGGTGAGTGGGCCCACCATAGCCTGACATCCTGTCCT	330	0	1
chr11|73067598|73067764|-	chr11	73067598	73067764	0	-	73067598	73067598	0,0,0	1	166	0	ciRNA	Emc6	ENSMUST00000054952.4	1	chr11:73067577-73067764	GTAACTCCGCGAGCCTGTCGGGCGTGTGCTGATGTGCTGCTGTCCCGGGCCGGCCCGAGCCTCAGTTTCGGCGTGCAGTGGAGGTCAGAGGCCCCCAGCACGGCGTCGGAGGTCCCAGGGGGAGGAGGCGCCGTGCGCTCAGCTCGCCAGGCTTCGGGCTCCACTT	166	1	0
chr11|77396579|77396675|+	chr11	77396579	77396675	0	+	77396579	77396579	0,0,0	1	96	0	ciRNA	Git1	ENSMUST00000037285.10	17	chr11:77396579-77396705	GTGAGATACCTGGGGGTCTCTACCCAGCCCTGTGAGCGCCTGGAGGGGAGGCGGTGAGGGCCCAGCATGCAGGTGCAGAAGCCGTCAGTGGCTGGA	96	1	0
chr11|77900226|77900620|+	chr11	77900226	77900620	0	+	77900226	77900226	0,0,0	1	394	0	circRNA	Phf12	ENSMUST00000108360.8	4	chr11:77897625-77900226|chr11:77900620-77903996	AAACGAGAGCAGAAAAAGGAGCTTGGCCATGTCAATGGACTGGTGGACAAGTCTAGCAAACGGACTACATCCCCCAGCAGTGACACTGACTTGTTGGACAGACCAGCTAGCAAAACTGAACTCAAGGCCATTGCCCATGCCCGGATCCTGGAAAGGAGAGCCAGCCGGCCTGGCACCCCCACATCCAACGCCAGCACAGAGACCCCCACCTCTGAGCATAATGACGTCGATGAGGACATCGTTGACGTGGACGAGGAGCCAGTCGCAGCAGAGCCGGACTATGTGCAGCCCCAGCTGCGGCGGCCTTTTGAGCTGCTGATTGCTGCTGCCATGGAGCGGAACCCTACCCAGTTTCAGTTGCCCAACGAACTGACCTGTACCACTGCACTACCAG	394	0	1
chr11|8468198|8469570|-	chr11	8468198	8469570	0	-	8468198	8468198	0,0,0	3	105,66,130	0,924,1242	circRNA	Tns3	ENSMUST00000239091.2	16,15,14	chr11:8443337-8468198|chr11:8469570-8480871	GTGAAATGCTATCACAAGAAGTTCCGCTCGGCCACCCGTGATGTCATTTTCCGCCTGCAGTTCCACACCGGAGCTGTGCAGGGCTACGGGCTTCTGTTTGGAAAGGAAGAACTGGACAGCGCCTGCAAAGATGACCGCTTTCCTGACTATGGCAAGATTGAGTTGGTCTTCTCGGCCACACCTGAGAAGATTCAAGGATCGGAGCATCTGTACAGCGACCAGGGAGTGACCGTGGACTATAACACAGCAGACCCGCTGATTCGATGGGACTCCTATGAGAACATGAGTGCGGATGGAGAAG	301	1	0
chr11|84725160|84760898|-	chr11	84725160	84760898	0	-	84725160	84725160	0,0,0	12	249,149,126,148,195,175,210,114,99,254,81,196	0,2030,2264,3506,5646,5926,7080,19719,24105,26210,27903,35542	circRNA	Ggnbp2	ENSMUST00000172405.8	13,12,11,10,9,8,7,6,5,4,3,2	chr11:84724039-84725160|chr11:84760898-84761463	GCAGGAGCTGGGAGGAGGCAGCAGCAGCGGCGGCGGCAGGAGCAGCGGCGGCGGCAGCAGCTGGGAGGAGGTGGTGACGGTGGCAACGGCAGCGTCGGGGACGATGGCGCGACTGGTGGCAGTGTGCAGGGACGGGGAGGAGGAGTTCCCCTTCGAGAGGAGGCAGATCCCCCTCTACATAGACGACACCCTGACGATGGTGATGGAATTTCCTGACAATGTTTTAAATCTTGATGGGCATCAGAATAATGGTGCACAACTAAAGCAGTTTATTCAGCGACACAGTATGCTTAAGCAACAAGATTTAAGTATTGCCATGGTGGTAACATCACGCGAAGTCTTGAGTGCACTTTCTCAGCTTGTCCCATGTGTTGGTTGTCGTCGAAGTGTGGAACGCCT…	1996	1	0
chr11|84727190|84760898|-	chr11	84727190	84760898	0	-	84727190	84727190	0,0,0	11	149,126,148,195,175,210,114,99,254,81,196	0,234,1476,3616,3896,5050,17689,22075,24180,25873,33512	circRNA	Ggnbp2	ENSMUST00000172405.8	12,11,10,9,8,7,6,5,4,3,2	chr11:84725409-84727190|chr11:84760898-84761463	GCAGGAGCTGGGAGGAGGCAGCAGCAGCGGCGGCGGCAGGAGCAGCGGCGGCGGCAGCAGCTGGGAGGAGGTGGTGACGGTGGCAACGGCAGCGTCGGGGACGATGGCGCGACTGGTGGCAGTGTGCAGGGACGGGGAGGAGGAGTTCCCCTTCGAGAGGAGGCAGATCCCCCTCTACATAGACGACACCCTGACGATGGTGATGGAATTTCCTGACAATGTTTTAAATCTTGATGGGCATCAGAATAATGGTGCACAACTAAAGCAGTTTATTCAGCGACACAGTATGCTTAAGCAACAAGATTTAAGTATTGCCATGGTGGTAACATCACGCGAAGTCTTGAGTGCACTTTCTCAGCTTGTCCCATGTGTTGGTTGTCGTCGAAGTGTGGAACGCCT…	1747	1	0
chr11|86423597|86426286|-	chr11	86423597	86426286	0	-	86423597	86423597	0,0,0	3	69,121,50	0,1254,2639	circRNA	Rps6kb1	ENSMUST00000154617.8	4,3,2	chr11:86410865-86423597|chr11:86426286-86435391	GGTCAGTTAAATGAAAGCATGGACCATGGGGGAGTTGGACCATATGAACTTGGCATGGAACATTGTGAGAAATTTGAAATCTCAGAAACTAGTGTGAACAGAGGGCCAGAAAAAATCAGACCAGAATGTTTTGAGCTACTTCGGGTACTTGGTAAAGGGGGCTATGGAAAGGTTTTTCAAGTACGAAAAGTAACAGGAGCAAATACTGGGAAGATATTTGCCATGAAGGTGCTTAAAAAG	240	0	1
chr11|93904448|93939384|+	chr11	93904448	93939384	0	+	93904448	93904448	0,0,0	4	121,71,95,151	0,22977,29949,34785	circRNA	Spag9	ENSMUST00000041956.14	2,3,4,5	chr11:93887399-93904448|chr11:93939384-93958718	AAATTCATTGAATTTGAAGACTCTCAAGAACAGGAAAAAAAGGATTTACAGACGCGAGTGGAGTCTCTAGAATCTCAAACAAGACAACTTGAACTCAAAGCAAAAAACTATGCTGACCAGATCAGCAGACTTGAAGAGAGAGAAGCAGAACTGAAGAAGGAATATAATGCACTGCATCAGAGACACACTGAGATGATCCATAATTATATGGAACACTTAGAAAGAACCAAACTTCATCAGCTCTCAGGGAGTGATCAACTAGAGGCTACAGCTCATAGTAGAATTAGAAAAGAACGTCCTATATCATTAGGGATTTTCCCTCTACCTGCTGGAGATGGATTGCTTACACCTGACACTCAGAAAGGAGGCGAGACCCCAGGATCAGAGCAATGGAAATTT…	438	0	1
chr11|94887493|94888787|+	chr11	94887493	94888787	0	+	94887493	94887493	0,0,0	1	1294	0	ciRNA	Ppp1r9b	ENSMUST00000038696.12	2	chr11:94887493-94888819	GTGAGAGACCAGGCCAATCTAAGGCACACACTGGGGTCTCCCGTGATGCTAGCCTCGGCCCCGCCACCCCTGTGGGTACCCGCATGCTAGGCTTCTTGACTCTATCTGCCTTTCTTGGCATCCCTTGTCCGCATCAATAGCCACCAGTGTCTGCAGTGTATTGCCAAGGGATGGTACGTGGTGGACACATCTCCTAAGTACTGTGTAGGTGATCCTGGGCTCTGTTGGAGGCACAGAGACAGGTAAAAGCAGGCTCCCAGGGAGATGACTCCTCTAACTTCTTACTTCAGTGCTGGGAGGAAAGAGAGGCCACGTTTGATAGAGCCTCACCAAGGGAGTACGCTCTACAGTGAGCCCTTCAGAGCTGAGCTTTAAAGAGGAACCGTTTGGAAAGTGGGG…	1294	1	0
chr11|96947173|96947335|+	chr11	96947173	96947335	0	+	96947173	96947173	0,0,0	1	162	0	ciRNA	Osbpl7	ENSMUST00000090020.13	11	chr11:96947173-96947353	GTGAGTCTCAGGGGCATGGTAGCTGATCAGAGGGAAGGCCCAAGACTAAGGACTGAGGGTCCCTTTGGCAAAATCTGTGCCAGGGCTCGGGGGTTGACAGAGGCTGTCCCTGACTTGGTGCGGGTTGTAGGTGGGGAGGATTTCTCCTTCCCACACCCAGTC	162	0	1
chr11|97133670|97135253|-	chr11	97133670	97135253	0	-	97133670	97133670	0,0,0	1	1583	0	ciRNA	Npepps	ENSMUST00000167806.8	5	chr11:97133629-97135253	GTATGTATGTGCTAATAAGCTTTTAATAGTCTGGTATATTTGCTCTCTTGATTAAGTAGGAGATGTGAAGTCACCTAGCATAGTGCTTGCTGCTAACAGAAGCATTGTCCCTGGTCCCTTTAGTTTCCGTAAGTCCTGTTTTCCTCCATTGCATTCTGATGGTTTCTTCCTCAAGGAGCAACTTCCCAAGAGAGCCACAGGAAGGCAAGATTCTTACTGTGTTCTTTTGTTTTTGTTTTTGTTTTGTTTTTCAAAACAAGATTTCTCTGTGCAACCCTGGCTGTCCTGGAACTCACTCTGTAGACCAGGCTGACCTCGAACTCAGAAATCCTCCTGCCTCTGCCTCCCAAGTGCTGGGATTCAAGGCATGTGCCACCACTGCCCAGCTATTGTGTGGTT…	1583	1	0
chr11|98473708|98473961|-	chr11	98473708	98473961	0	-	98473708	98473708	0,0,0	1	253	0	ciRNA	Ormdl3	ENSMUST00000052919.8	3	chr11:98473673-98473961	GTGAGTACTCTGGCTATGGGAGAATAAGCAGAGGTAAACGGGTGGGCTCAGCTGGCCCTAAACCCTCCCAGCTTTGGCCCTTGCTGTATGGATGAGCAGAGGGAGGGAAGAGACATATTCTTGGGTCTCACACGGGGCCTTTGGCCTCCCTGGCCCTGTCTTTCCTCACTGGAGTAAGCTGGGGGGGAAGGTAGGTCAGGAGGGCCTTGCTAGCTAGAGAGTTGTCACTCCACTTCTTATCTGGGAACCCATA	253	0	1
chr11|98602147|98603358|-	chr11	98602147	98603358	0	-	98602147	98602147	0,0,0	1	1211	0	ciRNA	Med24	ENSMUST00000125064.8	12	chr11:98602126-98603358	GTGAGTAGAGCTATGCCCTGCTGTGCGATGGGAGGTCGTGTGAGGGTGGAGATGCCTGGATATGGGTTTCCCTTTGAGGTGTACAGACCAGGGCAGAACATCCTAACTAGAAACTGTGACAGACGTGTCACTCGACTGAGAGGTCTTCTCTCTCTCACTGAAGATGGAATAAAGCCGCTTGCAAAGATAATGAGGCCTGTGGCAGGGAGAGGCTGAGGTCTGGAGAGATGGCTCAGCATTTGAGGGCCCTGCTGCTCTCCAAAGGGCCTACTTGGCAGCTCACACTTGTCTGTAACTCCAGTCTCAGGGGCTCCAGTGCCCTCTTCTGGCCTCTGCAGGATCTTGTACACACATGAGATGCATAGCTAACACAGACATGCTTAATGCACATAAAAATAA…	1211	0	1
chr11|98887554|98888745|-	chr11	98887554	98888745	0	-	98887554	98887554	0,0,0	2	147,91	0,1100	circRNA	Top2a	ENSMUST00000068031.8	30,29	chr11:98886799-98887554|chr11:98888745-98889987	AGTGAAAACGTTGAGGGTACCCCTGCTGAGGATGGTGCGGAACCAGGAAGCCTCCGGCAACGAATAGAGAAGAAGCAGAAGAAAGAGCCAGGTGCAAAGAAGCAGACTACATTGCCGTTTAAGCCTGTCAAAAAAGGGAGGAAGAAAAACCCCTGGTCTGACTCTGAGTCAGACGTGAGCAGTAATGAAAGTAACGTTGATGTCCCTCCTCGACAAAAAGAGCAAAGAAGTGCTGCAG	238	1	0
chr11|98907381|98909621|-	chr11	98907381	98909621	0	-	98907381	98907381	0,0,0	1	2240	0	ciRNA	Top2a	ENSMUST00000068031.8	5	chr11:98907353-98909621	GTAGAGGACTGGGAGAAAGGAATACTTGTGGTTCAGGGAAAAAAAAAAAAACCACATCCTTTAAGCTGGGCGTGGTGGCGCAAGCCTTTAATCCCAGCACTTACTTGGAAGGCAGATGCAGGCAGATTTCTGAGTTTGCGAGGCCAGCCTGGTCTACACAGTGAGTTCCAGGACAGCCAGGGTTACACAGAGAAACCCTGTCTCAGAAAACCAAAAAAAAAAAAAAACAAAATCCTTTAACTCACTATCTGAGGTGTAAGGATTCCAGATGGGATTAGTGGGCTAGAGAGATGGCTCAGTGATTAAGAGAATTGGCTCCACCCCAAGAGGACTCTGGTTCAACTGTGAGCATCTTAGACTTGTAACTACATCTGATGTCTTCTTCTAACCTCTGTGGGA…	2240	1	0
chr12|100620529|100644848|-	chr12	100620529	100644848	0	-	100620529	100620529	0,0,0	2	219,72	0,24247	circRNA	Rps6ka5	ENSMUST00000222731.2	3,2	chr12:100585900-100620529|chr12:100644848-100691039	CCAACTTAACAGGACACGCAGAGAAGGTGGGGATTGAAAACTTTGAGCTGCTGAAGGTCCTAGGAACTGGAGCTTATGGGAAAGTATTTCTAGTTCGTAAAATAAGCGGCCATGATGCTGGAAAGCTGTATGCTATGAAGGTTTTAAAAAAGGCAACAATAGTTCAGAAGGCTAAAACTACAGAGCATACAAGGACAGAACGACAGGTTCTGGAGCACATTAGACAGTCGCCATTTTTGGTGACATTGCACTATGCTTTCCAGACAGAGACCAAGCTTCATCTCATCTTAG	291	1	0
chr12|102550545|102589684|-	chr12	102550545	102589684	0	-	102550545	102550545	0,0,0	5	166,41,99,118,126	0,3609,4177,21802,39013	circRNA	Itpk1	ENSMUST00000046518.12	7,6,5,4,3	chr12:102545431-102550545|chr12:102589684-102641701	CTGAACCTCAGCAGACCGATTGAGGAGCAGGGCCCCCTGGACGTCATCATCCACAAGCTGACCGATGTCATCCTCGAGGCAGACCAGAATGACAGCCAGTCCCTGGAATTGGTGCACAGGTTCCAAGAGTACATCGATGCTCACCCTGAGACCATCGTCTTGGATCCCCTCCCCGCCATCAGGACCCTGTTAGACCGTTCCAAGTCCTACGAACTTATCCGAAAGATCGAGGCCTACATGAAAGATGACAGAATCTGCTCGCCGCCTTTCATGGAGCTCACGAGCCTGTGTGGGGAGGACACCATGAGGCTGCTGGAGCAGAACGGCCTGGCCTTCCCCTTCATTTGCAAAACCAGAGTGGCTCATGGAACCAACTCTCATGAGATGGCTATTGTGTTC…	550	1	0
chr12|108642482|108646057|+	chr12	108642482	108646057	0	+	108642482	108642482	0,0,0	1	3575	0	ciRNA	Evl	ENSMUST00000077735.13	7	chr12:108642482-108646087	GTGAGTACAGTGCCTCCTAGAGGAAGCCACTGTCCTCAGCTGAATGTCATTGCTAAGACACATTTAGGGGGCCTAGAACAGCACCCGCTGCACTTGAGAGACAAGCAAGGGGCTGGAGAGATGGCTCAGCAGTTAAGAGCACTGACTGCTCTTCCAGAAGTCCAAGTTCAATTCCCAGCAACCACATGGTGGCTCACGACCATCTGTAATGAGATCTGATGCCCTCTAATAATGTGTCTAAAGACAGCGACAGTGTACTCACATACATGAAATAAATAAATTACAAAAAAAAAAAAATTAAAAAAAAAGAAGAAAAAGAAACTGAGAGACAAACAAATACAACACAGTCCCAGAGTTTTAGAGCACTGCCTACAGACACCCCACTGCCCCCAACACTGC…	3575	1	0
chr12|111744453|111755920|+	chr12	111744453	111755920	0	+	111744453	111744453	0,0,0	8	88,102,174,100,50,68,109,162	0,579,3632,3924,7252,7415,9468,11305	circRNA	Klc1	ENSMUST00000239017.2	6,7,8,9,10,11,12,13	chr12:111743471-111744453|chr12:111755920-111761981	GGATCAGAACAAGTATAAAGATGCAGCTAACCTCCTGAACGACGCCCTGGCTATCCGCGAGAAAACCCTGGGCAGAGATCACCCCGCGGTGGCAGCGACTCTGAACAACCTAGCAGTACTGTACGGTAAGCGAGGGAAGTACAAGGAGGCGGAGCCGCTGTGTAAACGAGCCCTGGAGATCAGGGAGAAGGTTCTGGGAAAGGATCATCCTGATGTTGCCAAACAGTTAAATAACCTGGCCCTGCTGTGCCAGAACCAGGGCAAGTACGAGGAGGTGGAGTATTATTACCAGAGGGCCCTGGGCATCTACCAGACGAAGCTGGGGCCCGACGATCCCAACGTGGCCAAGACCAAGAACAACCTGGCCTCCTGTTATCTGAAACAAGGGAAGTTCAAGCA…	853	1	0
chr12|116787936|116822811|+	chr12	116787936	116822811	0	+	116787936	116787936	0,0,0	3	103,163,349	0,16927,34526	circRNA	Ptprn2	ENSMUST00000189009.7	4,5,6	chr12:116685816-116787936|chr12:116822811-116835555	GTTTCACGTGGCAAGATGACTATACCCAGCGTGTGATTGCCCAGGAGCTTGCAAACCTCCCCAAGGCCTACCTATGGCATGGGGAAGCGTCCGGCCCAGCCAGGTCCTTACAACAGAATGCTGACAATGAAAAATGGTTCAGTCTGGAGAGGGAGGTGGCCCTGGCCAAGACCCTTCGGCGCTATCTGCCCTACCTGGAGCTTCTGTCCCAGACCCCAACAGCAAATGCACACTCTAGGATAGACCATGAGACTCGTCCAGCCAAGGGTGAAGACTCTTCCCCTGAGAACATCCTGACCTACGTGGCCCACACATCAGCACTGACCTATCCTCCTGCAACCCGGGCCAAGTATCCTGATAACCTTCTGCGGCCCTTTAGCCGGCTCCAGCCAGATGAGC…	615	0	1
chr12|17598123|17598288|+	chr12	17598123	17598288	0	+	17598123	17598123	0,0,0	1	165	0	ciRNA	Odc1	ENSMUST00000171737.3	5	chr12:17598123-17598309	GTGAGTCTTCTGATAGAGCACAAAAGGCCGGGCCTTGTTGGGCAGACTCATATCTTGGTTCATTTATTTATTCCTATACATAGTAGAACTAGGCTAAACCCTGTGTCAGACAAGCAGCAGCACCTACACGTAGGCTCCTGAGCGGATGAGCATTATAGAGCACTT	165	1	0
chr12|21467200|21467504|-	chr12	21467200	21467504	1	-	21467200	21467200	0,0,0	1	304	0	ciRNA	Ywhaq	ENSMUST00000135088.9	1	chr12:21467132-21467504	GTGAGTGCGGACACAGCTCTGGGACTGCGGCTGCAACAGCCGCCGCGAGGTACCGAGGCCGGGTTGGCGGAGCACGGTCCTCATATCTGCTAGGCTACCGCGCGCCTGAGGTTCGGGCTGGGACGGGAAGGTGCGGCACCAACGGCCGCTTCCATCTTGGGCCGGGTGGGGCCCGCGCTCCGGCCTTGGGGAGGCGCGGCGGGCGGGCCGGAGGGCGCGGGCGGAAGGCGGCGGCCCCGTGAGAGGCCGGAGGACGCGCCGCCTCGTGCGCTGAGACAAAGCGGGCGTCCGGCTGCATTGTCTG	304	0	1
chr12|24759084|24759301|+	chr12	24759084	24759301	0	+	24759084	24759084	0,0,0	1	217	0	ciRNA	Rrm2	ENSMUST00000020980.12	3	chr12:24759084-24759323	GTAATCGTTCAGGACTTGCTGTGTGTCAGAAGGCTCCCGCATGGCCGTCACAACTTTTTGCCCTTGGGAATGGTAGCTCACTGAGATATTGGGTGTTCCCTGAAACAAAGGGAATAATGGATGTGAAGAATTCGGTAATGAGATGGTTTGGGGGACTTCAGTTTTAAAGTGTGTGTGTATGAGAGAGAGAAAGAGAGAGAGACCTACAGACCTGCTA	217	0	1
chr12|29861371|29861733|+	chr12	29861371	29861733	0	+	29861371	29861371	0,0,0	1	362	0	circRNA	Myt1l	ENSMUST00000218583.2	9	chr12:29834312-29861371|chr12:29861733-29876864	TGTATATGGTTGTCCCTTGGCTAAAAAAAGAAAAACGCAAGATAAACAGCCCCAAGAACCTGCTCCCAAGCGAAAACCATTTGCAGTAAAAGCAGATAGTTCCTCAGTAGACGAATGTTATGAGAGTGATGGTACTGAAGACATGGATGATAAGGAGGAAGATGATGATGAGGAGTTCTCTGAAGACAATGATGAGCAAGGGGATGATGACGACGAAGATGAGGTGGATCGGGAAGACGAGGAGGAGATCGAGGAGGAAGATGATGAAGAAGATGATGATGATGAAGATGGTGACGATGTAGAAGAGGAAGAAGAGGATGATGATGAAGAGGAGGAAGAAGAGGAAGAGGAAGAAGAAAATG	362	1	0
chr12|30023991|30025561|+	chr12	30023991	30025561	0	+	30023991	30023991	0,0,0	2	72,72	0,1498	circRNA	Pxdn	ENSMUST00000220271.2	2,3	chr12:29987665-30023991|chr12:30025561-30029238	AGATCTTCGGTTCAACAGAATCAGAGAGATCCAACCCGGGGCATTCAGGAGGCTGAGGAGCCTGAACACACTGCTTCTTAACAACAACCAGATCAAGAAGATCCCCAATGGTGCATTTGAGGACCTGGAGAACTTAAAATACCT	144	0	1
chr12|3799469|3801907|+	chr12	3799469	3801907	0	+	3799469	3799469	0,0,0	2	114,97	0,2341	circRNA	Dtnb	ENSMUST00000173199.8	14,15	chr12:3798510-3799469|chr12:3801907-3804095	AGAGATCCTGCAGGAGATCCAGCGCCTGCGGCTGGAGCATGAACAGGCTTCCCAGCCCACCCCTGAGAAGGCTCAGCAGAACCCCATGCTGCTAGCAGAGCTGCGCTTGCTGAGGCAAAGGAAAGATGAGCTGGAGCAAAGGATGTCAGCGCTGCAGGAGAGTAGGCGAGAGCTGATGGTGCAGCTGGAGGGGCTGATGAAGTTGCTAAAG	211	0	1
chr12|3949699|3949835|+	chr12	3949699	3949835	0	+	3949699	3949699	0,0,0	1	136	0	ciRNA	Dnmt3a	ENSMUST00000020991.15	14	chr12:3949699-3949863	GTGAGACCCCTGCCCACACAGCTGCATCGTGGGTCCTCGCTGCCTGCTCCACCCACCCGACATGCTCTGGACCAGTGCTGCTCCAGCTGGCACTTCTGCCTGCTGCTAGACCTCAGCCAATGAGGTCTTAGAGGCA	136	0	1
chr12|4385780|4394502|-	chr12	4385780	4394502	0	-	4385780	4385780	0,0,0	3	98,167,106	0,3237,8616	circRNA	Ncoa1	ENSMUST00000085814.5	6,5,4	chr12:4373045-4385780|chr12:4394502-4404360	GTGTGAAGTTCATCAACATGAGTGGCCTTGGGGACAGTTCATCAGACCCTGCAAACCCAGACTCTCATAAGAGAAAAGGATCGCCATGTGACACGCTGGCATCAAGTACTGAGAAGAGGCGCAGGGAGCAAGAAAATAAGTATTTAGAAGAACTAGCTGAACTACTGTCTGCCAACATCAGTGACATTGACAGCTTGAGTGTAAAACCAGATAAATGCAAGATTTTGAAGAAGACAGTAGATCAGATACAGCTAATGAAGAGAATGGAGCAAGAGAAATCCACGACTGATGATGACGTGCAGAAGTCCGACATCTCCTCGAGCAGCCAAGGAGTGATAGAGAAGGAGTCGCTGGGCCCTCTTCTTCTGGAG	371	1	0
chr12|82387435|82389273|+	chr12	82387435	82389273	0	+	82387435	82387435	0,0,0	1	1838	0	circRNA	Sipa1l1	ENSMUST00000166429.9	4	chr12:82358183-82387435|chr12:82389273-82404006	GGGAAGCGTGGGATTCTGGTGACCACAGAGCCCCAGTGATGCAAGCTCTACTCAGTCTTAGGGACTGAAGGAAGCCTGCTGTTAGAGTGAGGCACAGGGACTGAAGGAAGCCTGCTGTTAGAGTGAGGCACAGGGACTGTTGTGGATTACAATGTTTGGAAGATCTGGGTTCTCTGTCGTCTGCAAACAAGGCATCATTTAACCTTTTAAATGAAAAGGCTTAAGATCTCAACACCACTGCTGTATTTTCTGGAAGCCATTCTCTAAAGCAGAAGTGCATATTTAAAACGCAAACATGGTGATCCTTTCTGCAGGGATTTAAGTGATCGCTTTTTACATCATGACCAGTTTGAAGCGGTCGCAGACCGAAAGACCTGTCACCGCTGACAGAGCCTCTGT…	1838	1	0
chr12|84980925|84998155|-	chr12	84980925	84998155	0	-	84980925	84980925	0,0,0	7	248,181,170,238,227,61,329	0,418,802,6008,7579,9180,16901	circRNA	Arel1	ENSMUST00000163231.8	8,7,6,5,4,3,2	chr12:84978550-84980925|chr12:84998155-85017402	GAGGATCCTGGTTCCAGAACAGATGCCTCTTTCAGCATTGGTTACATCTTTCGCTAGAGGAGCCCAGGAATGATACTTTCTTGGGCTCTATTTCTTCACCCAGCATTCAAATGCTTCAGTCCAAAACCACTTGACTCTTTGCTTCCTGGGACACACTTAACCTCAATGAAGATTTGGAGGGCAGATCCTTTCTGGTGACTTTTTGGCCTTTTCTTTTTCTTTTCTTTTTTTTTTTTTCAAATGTGCAAGTTAGAAGACAAGTGAAAGGAGTGGAAAGTTGCTGCTTTGGTGAATAACTTGGTTCTTAGAACATGGGCCCTCGCTTAAAGTTGCAGCTGTGATCCTCGGCTGTCCGGTGGCGTTGAAGAGACCTGATGTTTTACGTTATTGGTGGAATCA…	1454	0	1
chr12|86749239|86749930|-	chr12	86749239	86749930	0	-	86749239	86749239	0,0,0	1	691	0	ciRNA	Angel1	ENSMUST00000021682.9	9	chr12:86749215-86749930	GTAAGCCCAGTGAGCCAAGGGTTTCTAGCAGCCACCCCAGGGTGCTTGGGATAGCTGGTGGTAGGTTGGGTTTTGGTGTCTTGGCTTGGGCTCCAGGAGCCTGAACATCAAAGAAGCAGACACCGTACCAGCTTGTTCATCCTTTACGCAGGCTACCTACCTTACTTGTTCTTCTTTTCTTGCAGTGTCAGGGTTGGGACAGGGAAGTCATTCCTATTTCCATCATGGAGATAGAAATATAGCACTAGGCGTAATTAGACTTGGCTAAGAGCCAAAGTTGGGGAGGGACTTGGTAAGGTTTTTTTCTTGCCAATAGTCATGATGAGCAGTTCACTAGCCCCAGGCCTAGTTTGCTTATTATTTTTAGAATGTTTGAATTAATTGCCTATGTTTGGAATA…	691	0	1
chr12|87318201|87319314|+	chr12	87318201	87319314	0	+	87318201	87318201	0,0,0	1	1113	0	ciRNA	Ahsa1	ENSMUST00000223352.2	5	chr12:87318201-87319345	GTAAGCAGTGATGGGGCAGGGGCGGGGCGGGCCACCTGCAGAGGAAGATGGACGGCGCCTTCATATGCAACATCAGCTTTTCTGTGTCCCTGACTCCAAACCCAGAGTTTGGAGACTTTTCGTGTTTTTTTTTTTTAAGTTTTCTGTCAGTGTTTTAGTATAGTATAGTTTTATGCTTGCATATTTATGTACTATATGTTCACGTAGTTCTGTTTCAAGTACCCTTGAAAGCCAGAAGAGGGTATTCCATCTCCTGGAACTGGCCTTGCAGGCAGTCGTGAGCTCTCTAATCTGGGAATCAGAACTAATTCCTTTGCAATAGCAGCAAGTGTTCTTAACCACTGAGCCACCTGAGTCATCTCTCCCATCCCCTATCCTGTTCTTTATTGGTTGGTAGTA…	1113	1	0
chr12|89469787|89479882|+	chr12	89469787	89479882	0	+	89469787	89469787	0,0,0	4	120,382,191,174	0,7307,8898,9921	circRNA	Nrxn3	ENSMUST00000190626.7	8,9,10,11	chr12:89321249-89469787|chr12:89479882-89484675	GCAAAGGACCTGAGACCCTGTATGCAGGGCAGAAGCTCAATGACAATGAGTGGCACACCGTCCGGGTAGTGCGGAGAGGAAAAAGCCTTAAGCTAACAGTGGATGATGATGTGGCTGAGGGGACAATGGTGGGCGACCACACCCGCCTGGAATTCCACAATATTGAAACTGGTATCATGACTGAGAAGCGTTACATCTCTGTGGTCCCCTCCAGTTTCATTGGCCATCTACAGAGCCTCATGTTCAATGGCTTACTGTACATTGATTTGTGCAAAAATGGCGACATCGACTACTGTGAACTGAAGGCTCGCTTTGGACTGAGAAACATCATCGCCGACCCTGTCACTTTTAAGACCAAGAGCAGCTACCTGACCCTCGCCACCCTACAGGCTTACACCT…	867	0	1
chr13|101893833|101894547|-	chr13	101893833	101894547	0	-	101893833	101893833	0,0,0	1	714	0	circRNA	Pik3r1	ENSMUST00000055518.13	2	chr13:101846250-101893833|chr13:101894547-101904484	GTGAAGCTGAGAGTGGAGCGTGGCAGTAAAATCAGACGACAGATGGACAGTGTGACAGGAACGTCAGAGAGGATTGGGCCTCGCTGCGAGAGTCAGCCTGGAGTCAAGGTGTTGACAAGTTGCTGAGAAGGACACGTGGGAGGACGGTGGCGCGCGGAGGGAGAGCCCTGTCTTCAGTCACCCCGTTGATGGAGGACAGATGGACAGCAGCCGGACGGCCAGTCACCTCTCTTAAACCTTTGGATAGTGGTCCTTTGTGCTCTGCTGGACACCTGTTGGGGATTTTAGCCCATTCTCTGAACTCACTTTCTCTTAAAACGTAAACTCGGACGGCAGTGTGCGAGCCAGCTCCTCTGTGGCAGGGCACTAGAGCTGCAGACATGAGTGCAGAGGGCTACC…	714	0	1
chr13|107046952|107047251|-	chr13	107046952	107047251	0	-	107046952	107046952	0,0,0	1	299	0	ciRNA	Ipo11	ENSMUST00000186033.7	3	chr13:107046911-107047251	GTTAGTGACAAAAAAAAAAAAGAAAGCTGAGTGGAGAGTTTGAGGCCATCCTGAGATACGCGTCAGGTCCCCTGCCCTGCCCCTACCAAGAAAGAAAGACAAAAAAAAAAAAAAAAAACCCTGAAGAGTCAAACTTGTAATTTGTGATTAGAAAGACATTTTGATAGCTCTTAGAGTCTATGGACCACTGCATTAAATAGTTTAGTGTAGTTTTAATAATATTTGCTCAACATAGTTAATTCCTGAGAGTTAATTTCAAAATGCGAGTGTATTATTTATCCCTTGCCCTTGATTTCCTA	299	0	1
chr13|109876920|109909214|+	chr13	109876920	109909214	0	+	109876920	109876920	0,0,0	4	192,37,74,50	0,17190,29147,32244	circRNA	Pde4d	ENSMUST00000122041.8	4,5,6,7	chr13:109169231-109876920|chr13:109909214-110040110	TTTCGATGTGGACAATGGCACATCAGCGGGACGGAGTCCCTTGGATCCCATGACCAGCCCAGGGTCTGGGCTGATTCTCCAAGCAAACTTTGTCCACAGTCAACGCCGGGAGTCCTTCCTGTACCGATCTGACAGCGACTATGACCTCTCTCCAAAGTCTATGTCCAGGAACTCCTCGATTGCCAGTGATATACATGGAGATGACTTGATTGTGACCCCGTTTGCTCAGGTCTTGGCTAGCCTGCGAACCGTACGGAACAACTTTGCTGCGTTAACGAATTTGCAAGACCGAGCACCCAGCAAAAGATCACCCATGTGCAACCAACCATCCATCAACAAAGCCACCATCACAG	353	0	1
chr13|35974083|36000558|+	chr13	35974083	36000558	0	+	35974083	35974083	0,0,0	2	75,667	0,25808	circRNA	Cdyl	ENSMUST00000075220.14	4,5	chr13:35867821-35974083|chr13:36000558-36040645	CAAAATAATGTGGTTCCTGCAACAGTCTCAGAACCCGATCAAGCGTCCCCTGCAATTCAAGACGCGGAGACTCAGGTGGAAAGTATCGTTGACAAAAGGAAAAACAAGAAAGGGAAGACAGAATATCTGGTGCGGTGGAAAGGCTATGACAGTGAGGATGACACGTGGGAGCCTGAGCAGCACCTGGTGAACTGTGAGGAATACATCCATGACTTCAACCGGCGCCACAACGAGAGGCAAAAGGAAGGTAGCCTGGCTCGTGCCAGCAGAGCCTCCCCCAGCAACGCCCGGAAGCAGATTTCCAGGTCCACCCACAGCACTCTCTCCAAGACCAACTCCAAAGCACTTGTGGTAGGCAAAGATCATGAGTCCAAAAGCAGCCAGCTGTTGGCTGCCAGC…	742	1	0
chr13|38163563|38163718|-	chr13	38163563	38163718	1	-	38163563	38163563	0,0,0	1	155	0	ciRNA	Ssr1	ENSMUST00000225246.2	9	chr13:38151459-38163718	GTAAATGTTGTGTGTGCCGCAGTGCAGCCTGTGCTTGCCCTGCCCTCGTGTTCTCGGCCTCCTGGGAATGAGTGCAGAGAGGCCACGCCACCATAGACGCCAACTGCTGCTTATGTGTGGACTGAGCAGTCGGAGTCTGTGGCCATACGATTGCT	155	1	0
chr13|38404663|38405369|+	chr13	38404663	38405369	0	+	38404663	38404663	0,0,0	2	89,159	0,547	circRNA	Snrnp48	ENSMUST00000091641.13	7,8	chr13:38401471-38404663|chr13:38405369-38410849	GTGATCCGGGATGTGATCAAGGTGCACATGGAGGAGCTGAGCAGCCACTGGCAGGAAGAGCAGGGGAGAGCAGGAGACGCTGCTGAGAAGAATGAAGAAAGGCGGTCAGCTTCAGTAGATTCACGGCAGTCTGGTGGAAGTTATTTGGATGTTGAAAGTTCACGACATAGAAGGGCTCGGAGTAGGAGCCCACACAAACGAAAAAGAAATAAAGATAAAAGTTCTGAGTCAAGAAGAAGAAAAGAGAG	248	1	0
chr13|54738232|54738512|+	chr13	54738232	54738512	0	+	54738232	54738232	0,0,0	1	280	0	ciRNA	Higd2a	ENSMUST00000026986.7	1	chr13:54738232-54738536	GTAAGTGTGTGCTGTAGGAACGGAAGACCGAGAGGACAGCGGTTTCGTAGGGAAAGGAAATAGGGGTGGATCAAGTAAGCCTGGGGTTTGGGAAGGGGAGCGGACCAGAGGTGTGACGAAATGACGGTGCGGGGTGGGGGGTGACTGAAACGAATCGGAATGCATTGCGGGGCTTGGGACTAGATGAAGCAGACTGTAGAACTGCCCTCCTGTTGTGGCTCTGGGAAAGCTGGGACGGGCTACATCCTTAAGGGACCTGCAGGACCCGACCTGTTGCCTC	280	1	0
chr13|55150366|55150607|+	chr13	55150366	55150607	0	+	55150366	55150366	0,0,0	1	241	0	ciRNA	Unc5a	ENSMUST00000026994.14	10	chr13:55150366-55150645	GTGTGTGCCCTGCCTGCTGTGGTGGTGGGGGGGGGGGGAGGGCACCGTCTGCTGCTCCTATCGCTGGAACCACCCCAATTCCCCGCCCAGCACTGCTGTACCTGTTCTGACCTGGCCCGAGGGAGCACAGGGGATGAGGCGCACTTAAGCTCACCCTGATTTGCAACTTCCGTCCTTACGGTGTCAACCACCCCACTGCAGAGTCTGTCTCCTAACCCCACGGTCTCTAGGACTGGCCACT	241	1	0
chr13|58339535|58346884|-	chr13	58339535	58346884	0	-	58339535	58339535	0,0,0	5	244,159,263,116,152	0,355,1530,4835,7197	circRNA	Ubqln1	ENSMUST00000058735.12	6,5,4,3,2	chr13:58331138-58339535|chr13:58346884-58363097	TTCAAAGAGGAAATCTCTAAACGTTTCAAATCTCATATTGACCAACTTGTGTTGATATTTGCTGGAAAAATTTTAAAAGATCAAGATACTCTGAGTCAGCATGGGATTCATGATGGACTTACGGTTCACCTTGTCATCAAAACACAGAACAGGCCGCAAGATAATTCAGCTCAGCAAACAAATGCCCCTGGAAGCACTGTGACCAGCTCACCAGCTCCCGATAGCAACCCCACGTCTGGTTCTGCTGCTAACAGCTCCTTTGGCGTAGGCGGACTTGGAGGACTTGCAGGTCTTAGCAGCTTGGGTTTAAACACCACCAACTTCTCTGAACTCCAGAGCCAAATGCAGCGGCAACTTTTGTCTAACCCTGAAATGATGGTCCAGATCATGGAAAATCCC…	934	0	1
chr13|59019549|59026076|+	chr13	59019549	59026076	0	+	59019549	59019549	0,0,0	3	36,98,100	0,2592,6427	circRNA	Ntrk2	ENSMUST00000225488.2	10,11,12	chr13:59009369-59019549|chr13:59026076-59133615	AGACAAACCCAAATTACCCTGAAGTCCTCTATGAAGACTGGACCACGCCAACTGACATTGGGGATACTACGAACAAAAGTAATGAAATCCCCTCCACGGATGTTGCTGACCAAAGCAATCGGGAGCATCTCTCGGTCTATGCCGTGGTGGTGATTGCATCTGTGGTGGGATTCTGCCTGCTGGTGATGTTGCTCCTGCTCAAGTTGGCGAGACATTCCAAGTTTGGCATGAAAG	234	0	1
chr13|64515673|64516052|-	chr13	64515673	64516052	0	-	64515673	64515673	0,0,0	2	147,123	0,256	circRNA	Ctsl	ENSMUST00000222517.2	5,4	chr13:64514906-64515673|chr13:64516052-64516841	AATGAGGAAGAGTGGAGGAGAGCGATATGGGAGAAGAACATGAGAATGATCCAGCTACACAACGGGGAATACAGCAACGGGCAGCACGGCTTTTCCATGGAGATGAACGCCTTCGGTGACATGACCAATGAGGAATTCAGGCAGGTGGTGAATGGCTACCGCCACCAGAAGCACAAGAAGGGGAGGCTTTTTCAGGAACCGCTGATGCTTAAGATCCCCAAGTCTGTGGACTGGAGAGAAAAGGGTTGTGTGACTCCTGTGAAGAACCAG	270	0	1
chr13|9583287|9603507|+	chr13	9583287	9603507	0	+	9583287	9583287	0,0,0	5	126,210,135,120,198	0,3404,16932,18494,20022	circRNA	Dip2c	ENSMUST00000174552.8	4,5,6,7,8	chr13:9556725-9583287|chr13:9603507-9610706	ATGTTCATACAGAAGCTGTCCAGGCAGCTCTTGCTAAACACAAAGAAAGGAAAATGGCAGTACCTATGCCTTCCAAACGAAGATCCCTGGTTGTACAGACCTCCATGGATGCCTACACTCCCCCAGATACCTCTTCCGGTTCAGAAGATGAAGGCTCAGTACAGGGTGATTCCCAGGGAACCCCCACTTCTAGCCAGGGCAGCATCAACATGGAGCATTGGATCAGCCAGGCCATCCATGGCTCTACCACATCAACAACCTCCTCCTCCTCCACGCAGAGTGGGGGCAGTGGGGCAGCACACCGGCTGGCAGATGTCATGGCCCAGACACACATAGAAAATCATTCTGCACCTCCTGATGTAACCACCTACACCTCAGAACACTCAATACAAGTGGAAA…	789	0	1
chr14|103923104|103932759|+	chr14	103923104	103932759	0	+	103923104	103923104	0,0,0	3	150,342,156	0,2393,9499	circRNA	Slain1	ENSMUST00000069443.14	3,4,5	chr14:103894508-103923104|chr14:103932759-103939952	GTTATACCTCCAGGGGCTCTCCACTTAGTCCGCAGTCATCCATCGACAGTGAGCTGAGTACCTCGGAGTTGGAGGATGACTCTATATCCATGGGATATAAATTACAGGACCTTACTGATGTTCAGATCATGGCTCGTCTGCAAGAAGAGAGTCTCAGGCAAGACTACGCTTCCACGTCAGCATCAGTGTCCAGAAACAGTTCCAGTGTATCCCTGAGTTCAGGGAAAAAGGGGACATGCAGTGATCAAGAGTATGATCGCTACAGCCTGGAGGACGAGGAAGAGTTTGACCATCTGCCGCCACCCCAGCCCCGTCTTCCGAGGTGTTCACCTTTCCAAAGAGGGATCCCCCACTCACAGACTTTCTCCAGCATCCGGGATTGCAGGAGGAGCCCCAGTA…	648	0	1
chr14|121510286|121512760|+	chr14	121510286	121512760	1	+	121510286	121510286	0,0,0	1	2474	0	ciRNA	Farp1	ENSMUST00000026635.8	19	chr14:121510286-121512786	GTAGGCACAAGGTGTCGGGTAATGTCAGGGGGGCTGTCGGGGCTGGAAGGCGGAGCTGGCTCGATGGTCTCCTAGCACCACCTGGGAGAGCAGGGGAATGCCTAGTGTTTGCCAGCATAGTCGTAGCTCTGGCCTCCTGATTGGTTAATGTACTTATTTACATCCTGCCTTCCCAGGCCACCTCCTTCGACACACACATTGCAAAGACAGTTTAAGAAAGCTTTCGTGCTTTCTAAACTTATGTGAGTGAAAACAGAAAACATGGTAGAAAAATGCCAGTGATGGCGATGGTCAGGGTTAGGGTCCGATACTATCACACACACTTGTGGTTCGAGACTGGGACACACACACACAACATATACACACACACTCACAATCTGTGGTCCAAGCCTATGACAC…	2474	1	0
chr14|14298633|14299238|+	chr14	14298633	14299238	0	+	14298633	14298633	0,0,0	1	605	0	ciRNA	Pdhb	ENSMUST00000022268.10	5	chr14:14298633-14299326	GTATGTAATATTTATGGAGCTAATCCAAGGAGGTTTCCTTTAATAACTTTTGAAAATATTGTTTGCTCTGTGTGTTGTGGTGTTTGCCTTTACTCCCAGCACTCAAAAGTCAGGCAGGGCTGGTGAGATGGCTCAGCAGATAAAAGCACTGACTGCTCTTCCAAAGGTCCTGAGTTCAAATCCCAGCACCCACATGGTGGCTCACAACCACCCATAATGGGGTCTGACGCTCTCTTCTGGGACAGCTACAGTGTACTTACGTATAAATAAATCTTTTAAAAAAGGAAAGAAAGAAAAAAGACAGCAAGTACATTTGCCAGGCGTGGTGGCACACACCTTTAATCCCAGCTCTTGGGAGGCAGAGGCAGGCAGATTCCTAAGTTCGAGGCCAGCCTGGTC…	605	1	0
chr14|20760858|20761072|+	chr14	20760858	20761072	1	+	20760858	20760858	0,0,0	1	214	0	ciRNA	Zswim8	ENSMUST00000022358.9	2	chr14:20760858-20761095	GTGAGTCCAAGTACTGATAATGGGCATGGAGTTCTAAGATCTCACACTGGCTGCTGGGCTTTCTGCAGAACAAAAGAGATACTGTAGTTGGAACTGCTAAGAGGAAGATAAGGGAGGCGGGAAAGTGCCCGGCTTTCTCCTAAGGAGTGCTAACAGAGTTGCCTAGAGCATGGTAGTCTCTCAGTGTCTGTGGAAGGTTATTTGCGGGGTTGTG	214	0	1
chr14|30487919|30491850|+	chr14	30487919	30491850	0	+	30487919	30487919	0,0,0	2	139,95	0,3836	circRNA	Sfmbt1	ENSMUST00000112184.10	2,3	chr14:30436923-30487919|chr14:30491850-30495841	ATCCGTGGATGCCACTGGACAGAAACTTGACGCTTCAGATCATCTTGGTAACATAGCAGAGCCCTCGGCCTACTCATTACTTGGGGGAGAGGTAGCCCCTGTGCTGTGGAGATGAGCGGGGAGCAGCAGCTTGATGCAGATCTTGGGTCTGGTGTAGAAGTAGAAGAATTCAGCTGGGAAGATTATCTAGAAGAGACAGGCTCCACCACAGTTCCCTACGCATCGTTTAAACAT	234	1	0
chr14|32062704|32063144|+	chr14	32062704	32063144	1	+	32062704	32062704	0,0,0	1	440	0	ciRNA	Ogdhl	ENSMUST00000022480.8	14	chr14:32062704-32063158	GTGAGTGAGGAACACGCAGCCAAGTGAGCCCTTTGAGCCTCCTTTAAGCATTGCAGTGACTCTGGAGAGCAGCCACTGCGGAGCTAGAAGGTGAGGCTTGTGCCTGGCGTGCAGGTGTGAGCTGTTCCTGCAGGTGGAGGCAGGCCAAGGTGGCCTTAGAGCAAGAGTGGCAATCTGTACCTCGCCAGGGATGGGGGTGGGTGGTACTGGAGGCGTCTACTAAGAGGGTCCCTCTGGTGGGGCCAAGATAGGCCAGCTGTGACCTCAGGGGATTATTAGGGCAGGTGTAGGTGCTATGGCCGAACCTTTTCATCTGTGGCAGATCCAAGGGTGTATACTGATGTCTCGGGAGGGAAGGAATTGTAGCCTTCCTATCCTAGGACAGAAAACTAACCAGGG…	440	0	1
chr14|36618211|36631169|-	chr14	36618211	36631169	0	-	36618211	36618211	0,0,0	4	90,87,84,196	0,1909,4507,12762	circRNA	Ccser2	ENSMUST00000067700.13	9,8,7,6	chr14:36601719-36618211|chr14:36631169-36640390	AGGCTCTCCTTATAGAGAATCTCCTTTGGGTCATTTTGAAAGCTATGGAGGGACCCCCTTTTTCCAGGCTCAGAAGATGTTTGTAGATGTGCCCGACAACACAGTGATCCTGGATGAGATGACCCTCCGGCACATGGTCCAGGATTGCACAGCTGTGAAAACGCAGTTACTGAAACTCAAGCGTCTGTTACACCAGCATGACGGAAGTGGATCATTGCATGATGTTCAGCTCTCATTGCCATCCAGTCCAGAGCCAGAAGACGGTGATCAGATATATAAGAATGAAGATTTACTAAATGAAATAACACAACTTAAAGAGGAAATAAAGAAAAAAGATGAAAAAATCCAACTATTAGAGCAGCAGCTTGCAACTCGATGTAACTGTCAGCAGAAATCTAA…	457	0	1
chr14|47253733|47254252|+	chr14	47253733	47254252	0	+	47253733	47253733	0,0,0	1	519	0	circRNA	Samd4	ENSMUST00000022386.15	3	chr14:47122473-47253733|chr14:47254252-47290306	GAATCATTAACCAATGGCAACAGGAATCCAAGGATAAAGTGATTTCCCTTCTGCTAACTCACCTGCCTTTGCTGAAGCCAGGAAACCTCGACGCGAAAGCAGAGTATATGAAACTGCTGCCCAAGATCCTGGCACACTCTATCGAACACAACCAGCACATTGAGGAGAGCAGGCAGCTGCTGTCCTATGCTTTGATCCACCCAGCCACTTCCTTGGAAGACCGCAGCGCACTAGCCATGTGGCTGAATCACTTGGAGGACCGCACATCCACCAGCTTTGGTAGCCAGAACCGAGGCCGCTCGGACTCTGTGGATTATGGACAGACGCATTACTATCACCAAAGACAGAACTCTGACGATAAGCTCAATGGCTGGCAGAACTCTCGGGATTCTGGGATTT…	519	1	0
chr14|52517113|52517248|+	chr14	52517113	52517248	0	+	52517113	52517113	0,0,0	1	135	0	ciRNA	Tox4	ENSMUST00000022766.8	2	chr14:52517113-52517277	GTGGGTGCCGAGTCTTTGAGGGCTGATGAGGGTTCGCGGCCGACTAGGGGAAGCGGAAGCGGGAATGCAGGGCAGCGAGGAGCCAGGGGGGCTCGGGAGGGCTGGGGTCTCAGCACGCCACTGCTCCGCTCACTC	135	0	1
chr14|54605412|54605587|+	chr14	54605412	54605587	1	+	54605412	54605412	0,0,0	1	175	0	ciRNA	Oxa1l	ENSMUST00000000985.7	8	chr14:54605412-54605609	GTAAGGGCGATTGGACAACGTGTCAGCGAATATCTGTCACCCCACAAGCCCGAGGCTGAAGCAAGATTGCACTACCGAGTCACCCAGGCTACGTAGTGGGCTATGCAACTTGAGACTTTCCTCAAAAAGGAACTGGGATCAGGAGCAGGAGAAAGTAGCCTAAGCATGAGAGAGG	175	1	0
chr14|54605412|54605588|+	chr14	54605412	54605588	0	+	54605412	54605412	0,0,0	1	176	0	ciRNA	Oxa1l	ENSMUST00000000985.7	8	chr14:54605412-54605609	GTAAGGGCGATTGGACAACGTGTCAGCGAATATCTGTCACCCCACAAGCCCGAGGCTGAAGCAAGATTGCACTACCGAGTCACCCAGGCTACGTAGTGGGCTATGCAACTTGAGACTTTCCTCAAAAAGGAACTGGGATCAGGAGCAGGAGAAAGTAGCCTAAGCATGAGAGAGGA	176	1	0
chr14|54854019|54854232|-	chr14	54854019	54854232	1	-	54854019	54854019	0,0,0	1	213	0	ciRNA	Psmb5	ENSMUST00000227257.2	2	chr14:54851938-54854232	GTGCTTATATTGCTTCCCAGACGGTGAAGAAAGTAATAGAGATCAACCCGTACCTTCTGGGCACCATGGCTGGGGGTGCAGCGGATTGCAGCTTCTGGGAGCGGTTGTTGGCTCGGCAGTGTCGAATCTATGAGCTTCGCAATAAGGAACGCATCTCGGTCGCAGCAGCCTCCAAACTGCTCGCTAACATGGTGTATCAGTACAAAGGCATGG	213	1	0
chr14|55733267|55733436|+	chr14	55733267	55733436	0	+	55733267	55733267	0,0,0	1	169	0	ciRNA	Carmil3	ENSMUST00000228877.2	13	chr14:55733267-55733437	GTACTCACACCAGGACCCCCGGCCTCTGAGATGTTGAGCCCTAGAGGTGTGCCCACACACTTGCACACCGAGGGAAAGGAATCACGCGGGGCTGGGGGGGAGGGGGAGGGGGCGATCGTCGTGGGTGAAGAGGATGGGGACTAACCCAGCCCAGTGCCTGCTGTGCTCA	169	0	1
chr14|55878065|55878423|-	chr14	55878065	55878423	1	-	55878065	55878065	0,0,0	1	358	0	ciRNA	Tm9sf1	ENSMUST00000120041.8	3	chr14:55878027-55878423	GTGAGGGGATATGAATTGCTCTCAGGGTAGCAGATAGGTCATTAGAAAAGTTCAGTGAGCCGGGCATGGTGGCGCACGCCTTTAATCCAGCTTGGTCTACAAAGTGAGTTCCAGGACAGCCAGGGCTATACAGAGAAACCCTGTCTCTGGAAAAAAAAAACAAAAACAAAACAAAAAAAAAAAAGAAAAAAAGTTCAGTGGATTTCCTCTTGTGTTCAAGGTGAGAAAGAGACCTAAGGGACTCGGTAGCTCTAGTGCGGATGTGTGTGGGTTTTCCTGACTCCAGTAGAACTAGGAAAATCACCTGAGGGACCTGGGTTAAGGGGGATGATTTCTCTGAGGTCGAGAAGAGGTGTTG	358	1	0
chr14|57124155|57125198|+	chr14	57124155	57125198	1	+	57124155	57124155	0,0,0	1	1043	0	ciRNA	Zmym2	ENSMUST00000223669.2	1	chr14:57124155-57125251	GTGAGGCTTCTCCCCGCCGTCTTTCCTGTCGAGGGCCGCGGAGAGTGGGGGTGGCTGGGAGCAGCGCAGCCTCGGGAGGAGGAGGCGGAGGCGGGGGCGACTGGGGAGGCGGAGATGGGTGAGGGCAGCGTCGGGAGCCTCCCACCGAGCCGGGCTTAACAGCCCGCGGCGGCCGGTGTCGCGGCTGCTGCGTCGGGGCCTGAGGGTGCGCTGGGGGCCGCGCTGATGTCCAGGGCGGCTTCGCGTGCGGCCCGAGGGGTGAGGGAGCGCGGGCGCGGCAGGGCTGGCTGGGTGAGGCGGTCGCCGGGGGCGGGGGGCGCGGGGGCCTCGAGGTGCGGGCGGCAGCGGCCGGAGGTCGTGGGGTGTTTTCCTTTCTGTGCTGCGGGCGGCCGGGCGGGC…	1043	0	1
chr14|67931943|67932413|-	chr14	67931943	67932413	0	-	67931943	67931943	0,0,0	1	470	0	ciRNA	Cdca2	ENSMUST00000150006.9	12	chr14:67931203-67932413	GTAAATACTTATATTAAATCTTCATGGTTGCCGGGCAGTGGTGGCGCACGCCTTTAATCCCAGCACTTGGAAGGCAGAGGCAGAGGATTTCTGAGTTCAAGGACAGCCTGGTCTACAGAGTGAGTTTCAGGACAGCCAGGGCTACACAGAGAAACCCTGTCTCGAAAAGCCAAAAAAAAAAAAAAAAAAAAACCAAAAAAACCAATCTTCATGGTCATGGTGGTAGAGGAAATCGTGGTTTTTGATGGGTCCTGTTAAGAATTATTACATTGTCTTATTTGTCTGTAACCTGGAGTCATGTCTTGCTGGTTTGATTTTAATTCTACTAGGAAAATCCACTAGAACAAGAGCTTCCCTTCAGAACTGTATTACTATAAAAGCCAAGCTACTTGTTAAATT…	470	1	0
chr15|100013725|100040028|+	chr15	100013725	100040028	0	+	100013725	100013725	0,0,0	3	72,126,126	0,16057,26177	circRNA	Dip2b	ENSMUST00000100203.10	2,3,4	chr15:99936790-100013725|chr15:100040028-100049031	GGGACATCACACAGAAAGGATATGAAAAGAAAAGGTCCAAACTTCTGTCTCCTTACAGCCCACAGACTCAAGAAACTGATTCCATAGGACAAAAAGAAAGAAACCAAACTCCTGCTCCCACGGCAGCTCAGACTTCTGCTCCTTCCAAGTATCACCGTTCACGTTCTGGAGGTGCGAGAGATGAGAGATACCGATCAGATATCCACACGGAAGCAGTCCAAGCTGCTCTGGCAAAACACAAAGAACAGAAAATGGCTTTGCCAATGCCCACCAAGAGGCGGTCCACATTTGTCCAGTCTCCTGCGGATGCCTGCACACCTCCGG	324	1	0
chr15|102248090|102248198|-	chr15	102248090	102248198	0	-	102248090	102248090	0,0,0	1	108	0	ciRNA	Aaas	ENSMUST00000230812.2	9	chr15:102248056-102248198	GTAAGTGAGGACTGTATGGATTCACAGAAGCTGGGAGGAAGGGAAGGGAATTCCCCTGGGCCTGGACCTATGGCTCCTCATCTTCTCCCCTGCTTTAGCCCTCCTGTA	108	0	1
chr15|34959011|34959222|-	chr15	34959011	34959222	0	-	34959011	34959011	0,0,0	1	211	0	circRNA	Stk3	ENSMUST00000018476.14	9	chr15:34945327-34959011|chr15:34959222-34999976	GATGAAGATGAGCTGGATTCACACACTATGGTGAAGACGAGTTCAGAAAGCGTGGGCACAATGCGGGCCACCAGCACGATGAGTGAAGGAGCCCAGACGATGATTGAACATAACAGCACCATGTTAGAGTCGGACCTGGGGACCATGGTTATAAACAGTGAAGAAGAGGAGGAAGAGGAAGAGGAGGAGGAGGAGGACGGAACTATGAAAA	211	0	1
chr15|39448985|39479906|+	chr15	39448985	39479906	0	+	39448985	39448985	0,0,0	2	173,242	0,30679	circRNA	Rims2	ENSMUST00000082054.12	21,22	chr15:39430439-39448985|chr15:39479906-39538335	TATCGCTCAGGATGGGATCCACATAGAGGGGCAGATACTGTTTCCACTAAATCCTCGGACAGTGATGTAAGTGATGTATCTGCGGTTTCAAGGACTAGTAGTGCTTCTCGTTTCAGCAGCACAAGCTACATGTCCGTCCAATCAGAGCGGCCGAGAGGAAACAGGAAAATCAGTGTCTTTACATCCAAAATGCAAAACAGACAGATGGGCGTGTCGGGGAAGAACTTGACCAAAAGCACCAGCATCAGTGGAGACATGTGCTCACTGGAGAAGAATGACGGCAGCCAGTCCGACACTGCAGTGGGCGCCCTGGGTACCAGTGGCAAGAAGCGGCGATCTAGCATTGGGGCCAAAATGGTAGCTATTGTTGGTCTCTCACGGAAAAGTCGCAGTGCCTCT…	415	1	0
chr15|39479664|39479906|+	chr15	39479664	39479906	0	+	39479664	39479664	0,0,0	1	242	0	circRNA	Rims2	ENSMUST00000082054.12	22	chr15:39449158-39479664|chr15:39479906-39538335	TGTCTTTACATCCAAAATGCAAAACAGACAGATGGGCGTGTCGGGGAAGAACTTGACCAAAAGCACCAGCATCAGTGGAGACATGTGCTCACTGGAGAAGAATGACGGCAGCCAGTCCGACACTGCAGTGGGCGCCCTGGGTACCAGTGGCAAGAAGCGGCGATCTAGCATTGGGGCCAAAATGGTAGCTATTGTTGGTCTCTCACGGAAAAGTCGCAGTGCCTCTCAACTCAGCCAAACCG	242	0	1
chr15|41660869|41689448|+	chr15	41660869	41689448	0	+	41660869	41660869	0,0,0	8	83,108,114,153,185,740,169,163	0,2997,4108,16100,19608,22365,25853,28416	circRNA	Oxr1	ENSMUST00000090096.11	4,5,6,7,8,9,10,11	chr15:41517057-41660869|chr15:41689448-41713854	ACACTGGCCAAAAGAAGACCTTAGACAAGAAAGATGGGAGAAGGATGTCTTTTCAGAAGCCTAAAGGAACCATTGAATATACTGTTGAATCAAGGGATTCTTTGAATAGCATAGCCCTGAAATTTGATACCACACCCAATGAACTTGTTCAGTTAAATAAGTTATTCTCTCGAGCAGTCGTGACTGGACAGGTTTTATACGTTCCTGATCCTGAATATGTCTCTAGTGTTGAGAGTTCCCCATCCCTCAGCCCTGTAAGCCCTCTGTCGCCAACGTCATCCGAGGCTGAATTTGATAAAACCACGACTCCAGATGTAGCCCATCCAAAAGAAGCACCCCCGGCATCGACTGTGAGCGGTATTCGGCCTGCGAGAGTTGTGTCTTCAACTTCTGAAGAAG…	1715	0	1
chr15|44582183|44611794|-	chr15	44582183	44611794	0	-	44582183	44582183	0,0,0	3	198,217,90	0,27458,29521	circRNA	Sybu	ENSMUST00000110267.9	4,3,2	chr15:44546846-44582183|chr15:44611794-44615482	GTGCCTCCTCCTGGACGGCGGCGGCGGCGGCAGCGGCGGCGTGGGGAGCCGGCAGGCAGCAGCGAAATGGGGCCCCTCCGAGAGAGCAAGAAGGAGCAGAGAGTGCAGCATCAGGAGAAAGAGATTTCCAGGAGCCGGATTCCCCGGTTGATTCTGCGGCCCCATCGGCCTCAGCAGCAGCAACAGCAGCAGAACAAGGTTTCCCCAGCCTCCGAGTCTCCCTTTTCGGAGGAAGAAAGTAGAGAGTTCAACCCCAGCAGCTCTGGACGCTCAGCAAGGACGATTAGCAGCAACAGCTTCTGCTCAGATGACACAGGTTGTCCCAGCAGCCAGTCGGTATCGCCTGTGAAGACTCCTTCAGACACAGGGCACAGTCCCATTGGCTTTTGCCCTGGAAGC…	505	0	1
chr15|66494609|66495948|+	chr15	66494609	66495948	0	+	66494609	66494609	0,0,0	3	57,123,108	0,1000,1231	circRNA	Phf20l1	ENSMUST00000229576.2	13,14,15	chr15:66487696-66494609|chr15:66495948-66500773	GAATATCGAAAACAGAAAAAAAGGTGAAATTGGAAGAAAAAACCTCCACTGCATTTGGTGTCAGGAATTGGGATTTTTCAACACTGCTAATGAAGATCCCCTCTTATAGTCCAATAAGCTAAGCAAGAGTTCCAGACTCATGACACGAACAGTTTAATTGAATCCGTCCACTCTGGGCAGGTAAAAGGAAAGAAAAGGATAAGGAAAAAAAAGAGAAGCGAGACAAAGATCACTACAAACCAAAGCAGAAGAAAAAGAAGAAGAAGAAAAAGAAATCTAAACAGCACG	288	0	1
chr15|76074430|76074658|-	chr15	76074430	76074658	0	-	76074430	76074430	0,0,0	1	228	0	ciRNA	Plec	ENSMUST00000054449.14	12	chr15:76074395-76074658	GTGGGCCATGTGGAGGGTGGCAGGCGGTGCGGGAGACAGCGGGCGGGTGGGGCCCTGTGGTGGCAGGGGAACCACCCTAGGGTGAGTCACTGCCTGAGGAGGAAACCCCCCCACACCCGACCAAGCTTCGGTGTTTGGGGCCAGCGGGACAGTACGCCCGAGGCAGGCTGAGAGGCCAGAGCAGAGGGGAGCTCCTCTGACGCTGCAGTGTGGGGGGCCCCTGAGTGA	228	1	0
chr15|77843355|77843711|-	chr15	77843355	77843711	0	-	77843355	77843355	0,0,0	1	356	0	ciRNA	Eif3d	ENSMUST00000100484.6	14	chr15:77843322-77843711	GTGGGCAGAGCAGGCCTCTAAGCCTGGGGTGGTTTGAGAGATGCTGAGGAAGCCAGGCTAGCTCTGGTCACCTTCACCAGAGAACTGGTGAACACGCAGCACATGGAGAACTCCCTGGAACTTGATGTGGGGTGGCACTCCAGATCAGCAGAGGGGCTAAGGAGCGCATCAAGGGAAGGCGTGGGCAGCTTTGAGAGGAACCGAGGCCATATGGTCAGTTAGACTCCTGAAAGCCTCCCTGGTAGCTACAGAAAGTTACTGAGCCCTGCAGGGGTTAGGAGGGCTCAGCAAAGCGGACATCTTCAGCACTCAGGTCTCTTCAGGGTCCAGAAGGAGAGGGTACATTGCATCATGGG	356	1	0
chr15|78769556|78770037|+	chr15	78769556	78770037	0	+	78769556	78769556	0,0,0	1	481	0	ciRNA	Gga1	ENSMUST00000041587.8	6	chr15:78769556-78770063	GTAAGGCTGAGGAGCTGCGCTCCGGGAGAGCTCTGCAGTCTCGGGAGCAGAGGCTCATGCTGAACGTGGTCTCTGTGGAGGTGGCATCCTGTGTGGAGCCGGCTGAATGCACTGACCCATGCAGGCATCTGCCTTCAGGAAGCACAGCTCAGAACCCAGGGCTTGGTTGAGGAGCCGGGTAGCTTTATCTTTCTGTACTAGTGGAGCAGTTACAGATGCATTTGCTTGGAGAGGAGCTGTTGAAATAAGTCCCCGGCCAGCTCCCAAGGCTACCGCTGTGGTTTCTGGTGTGCCTTCCTAGAGGCTGGGGTGGGGGTGCATGCTGAGGCCACCCTTCTGCTATGCTCCGTGGGGAGTGTGTGCAGTGCCTCGGTTATCCGCATGGGCACCCGTCAGGTG…	481	1	0
chr15|79304783|79304923|-	chr15	79304783	79304923	0	-	79304783	79304783	0,0,0	1	140	0	circRNA	Csnk1e	ENSMUST00000117786.9	9	chr15:79304168-79304783|chr15:79304923-79305017	GCAATACTTCTCCCAGAGCGATCTCACGGGCCGACCGAGAGAGGAAGGTGAGCATGAGACTCCACAGAGGTGCCCCTGCCAATGTCTCCTCCTCAGACCTCACTGGGCGGCAAGAGGTCTCCCGGCTTGCAGCCTCACAG	140	1	0
chr15|81796209|81796381|+	chr15	81796209	81796381	0	+	81796209	81796209	0,0,0	1	172	0	ciRNA	Aco2	ENSMUST00000023116.7	13	chr15:81796209-81796406	GTGAGCAGCTGCTAATGGTTTTCATGGCGAGCCAACCACAGGCCTGCCTTGGCTTAGCTGCCTGGGCTCATGTGAGGTGGCAGACACTGTTACTGAGAAAGCCATGAGGTTTAGGGCACAGGCAAGCTTAGAATCTACCAGACATCCATGTGGGGACTAAGGATGCAGTGCC	172	1	0
chr15|81796209|81796383|+	chr15	81796209	81796383	0	+	81796209	81796209	0,0,0	1	174	0	ciRNA	Aco2	ENSMUST00000023116.7	13	chr15:81796209-81796406	GTGAGCAGCTGCTAATGGTTTTCATGGCGAGCCAACCACAGGCCTGCCTTGGCTTAGCTGCCTGGGCTCATGTGAGGTGGCAGACACTGTTACTGAGAAAGCCATGAGGTTTAGGGCACAGGCAAGCTTAGAATCTACCAGACATCCATGTGGGGACTAAGGATGCAGTGCCCA	174	1	0
chr15|86118930|86123494|+	chr15	86118930	86123494	0	+	86118930	86118930	0,0,0	3	57,338,177	0,786,4387	circRNA	Tbc1d22a	ENSMUST00000063414.9	2,3,4	chr15:86098837-86118930|chr15:86123494-86176334	CATCCAGCATGTGTATGGAGCCCAGCACCCACCGTTTGATCCGCTGTTACATGGCACCTTGCTCAAGTCCACGCCCAAGGTGCCCACCACTCCGGTGAAGGCCAAGCGGGTCAGCACCTTCCAGGAGTTTGAGAGCAACACCAGTGATGCTTGGGATGCCGGTGAAGACGATGATGAGCTCCTGGCCATGGCGACAGAGAGCCTGAACTCTGAGGTGGTCATGGAGACAGCACATCGTGTCCTGCGCAATCACAGCCAGAGGCAGAGCCAGCCTTCACAGAAGACGACAGAACCAGAGCCAGAGCCTCAGCCCATAGCAGAGCCTCCTGTACCTCCCAGTGGTGACCTTCGCCTGGTGAAGTCTGTCAGTGAGAGCCACACTCCTTGTCCTTCAGAGAG…	572	1	0
chr15|89311127|89311526|-	chr15	89311127	89311526	0	-	89311127	89311127	0,0,0	1	399	0	ciRNA	Gm44502	ENSMUST00000052315.13	8	chr15:89311095-89311526	GTGAGAAAGGAGGGGAAAGGGGAGGGGAAAACCCTTCAGAAGAAAAAAGGAGGCCAGGCAGTGGTGGTGCTTAATTCCAGCACTTGGGAGGCAGAGGCAGGCGGATTTCTGAGTTCAAGGCCAGCCTGGTCTACAGAGTGAGTTCCAGGACAGCCAGAGAAACCCTTTCTCAAACAAAACAACAAAACAAAACAAAACAAAACAAAACCAAAAACAAAAAAAAGGAAAAGAAAAAGGAGCCCTGCAGGTAAGGTGTCAGGGTAGAGGTAGAAGACCACACCAGAGACTGTCAGAGAGAGTCTCAGTCTGGACGGGGATTAGGGAACTGGCAGAGCCGTGGATATTTTGGAGGCTGGGCAGCCCGGGCTGGAAGCCAGGCAGTGTGAAATGGGCTCTTGA	399	1	0
chr15|89311129|89311526|-	chr15	89311129	89311526	0	-	89311129	89311129	0,0,0	1	397	0	ciRNA	Gm44502	ENSMUST00000052315.13	8	chr15:89311095-89311526	GTGAGAAAGGAGGGGAAAGGGGAGGGGAAAACCCTTCAGAAGAAAAAAGGAGGCCAGGCAGTGGTGGTGCTTAATTCCAGCACTTGGGAGGCAGAGGCAGGCGGATTTCTGAGTTCAAGGCCAGCCTGGTCTACAGAGTGAGTTCCAGGACAGCCAGAGAAACCCTTTCTCAAACAAAACAACAAAACAAAACAAAACAAAACAAAACCAAAAACAAAAAAAAGGAAAAGAAAAAGGAGCCCTGCAGGTAAGGTGTCAGGGTAGAGGTAGAAGACCACACCAGAGACTGTCAGAGAGAGTCTCAGTCTGGACGGGGATTAGGGAACTGGCAGAGCCGTGGATATTTTGGAGGCTGGGCAGCCCGGGCTGGAAGCCAGGCAGTGTGAAATGGGCTCTT	397	1	0
chr15|89311144|89311526|-	chr15	89311144	89311526	1	-	89311144	89311144	0,0,0	1	382	0	ciRNA	Gm44502	ENSMUST00000052315.13	8	chr15:89311095-89311526	GTGAGAAAGGAGGGGAAAGGGGAGGGGAAAACCCTTCAGAAGAAAAAAGGAGGCCAGGCAGTGGTGGTGCTTAATTCCAGCACTTGGGAGGCAGAGGCAGGCGGATTTCTGAGTTCAAGGCCAGCCTGGTCTACAGAGTGAGTTCCAGGACAGCCAGAGAAACCCTTTCTCAAACAAAACAACAAAACAAAACAAAACAAAACAAAACCAAAAACAAAAAAAAGGAAAAGAAAAAGGAGCCCTGCAGGTAAGGTGTCAGGGTAGAGGTAGAAGACCACACCAGAGACTGTCAGAGAGAGTCTCAGTCTGGACGGGGATTAGGGAACTGGCAGAGCCGTGGATATTTTGGAGGCTGGGCAGCCCGGGCTGGAAGCCAGGCAGT	382	1	0
chr15|89343494|89344542|+	chr15	89343494	89344542	0	+	89343494	89343494	0,0,0	1	1048	0	ciRNA	Mapk8ip2	ENSMUST00000023291.6	8	chr15:89343494-89344578	GTCAGTGTGGAGACGGTGGCAGGCACAGGCTGGAGGCCCAGCTGAATGTCACTCCAGTCTCACAGGGTGTCACAGCTCCCGTGGCTCCAAGCCTTGAAGGGAGATGTTTTATATAGGGCTGGCTCTCACACCTGATTCAGAAGCCCAATCAGAAAGACCCAGAGAGAGCCGGGCGTTGGTGGCGCACACCTTTAATCCCAGCACTTGGGAGGCAGAGGCAGGCGGATTTCTGAGTTCGAGGCCAGCCTGGTCTACAGAGTGAGTTCCAGGACAGCCAGGGCTACACAGAGAAACCCTGTCTCGAAAAAACAAAACAAAACAGAAAAGCAGAAAGAAAGAAAGAAAGAAAGAAAGAAAGAAAGAAAGAAAGAAAGAAAGGAAGGAAGAAAGAAAGACCCC…	1048	1	0
chr15|95762105|95792422|+	chr15	95762105	95792422	0	+	95762105	95762105	0,0,0	2	83,129	0,30188	circRNA	Ano6	ENSMUST00000071874.8	2,3	chr15:95688937-95762105|chr15:95792422-95810185	TGCTGGAAAACTTTGACCAGACAATTGTCTGCCCCACCTTTGGATCACTGGAGAATCAGCAGGACTTCAGGACTCCAGAGTTTGAAGAATTTAACGGGAAGCCCGACTCCCTCTTTTTCACCGATGGCCAGAGGCGAATCGACTTCATCCTCGTGTATGAAGATGAGAGCAAAAAGGAGAACAATAAGAAAGGGACAAATGAGAAACAGAAG	212	0	1
chr15|97175214|97177796|+	chr15	97175214	97177796	0	+	97175214	97175214	0,0,0	2	83,65	0,2517	circRNA	Pced1b	ENSMUST00000059433.8	2,3	chr15:97145045-97175214|chr15:97177796-97259080	GTAATGAGAGGCCCTCAGATCCCAGAGGACACCCTACAAGAAGAAGTCAGGATCGTGCTGAAGACCCGGTCTCCAGCAAACATAGGAATGAACAGGAAGGTCGCCTAAAGCCTCCACCCAGAGCCTCGGGTTTGATTCTCGCTAGAAG	148	0	1
chr15|98975547|98975683|+	chr15	98975547	98975683	0	+	98975547	98975547	0,0,0	1	136	0	ciRNA	Troap	ENSMUST00000230054.2	5	chr15:98975547-98975712	GTGAGTACTCCTGAGGGGCTGACACTCACTGCTTCTTGGGGCAGAGCAGACTTTGGGACAATATCTCAAGATGAACTGCTGGGTTCTGTCGCGAGAGACGGGGTGGTGTTCGTGTCTGGCTCGGGGCTGTTTCTCA	136	1	0
chr16|10934658|10946567|-	chr16	10934658	10946567	0	-	10934658	10934658	0,0,0	3	130,98,217	0,5875,11692	circRNA	Txndc11	ENSMUST00000038424.14	4,3,2	chr16:10922523-10934658|chr16:10946567-10952131	TCGAGCAAAAGACGTGATAATACCAGCAAAGCCGCCTGTCAGCTTTTTCTCCTCGAGATCTCCGGTCCTTGACCTCTTCCAGGGGCAGCTGGACTATGCTGACCATGTCCGCCAGGATTCTGAGGTGGTGGTGCTGTTCTTCTATGCCCCGTGGTGTGGCCAGTCCATCGCTGCCAGGGCAGAAATTGAGCAGGCAGCCAGCCGGCTTTCTGATCAGGTGTTGTTTGTGGCAATAAACTGTTGGTGGAACCAGGGGAAATGCAGAAAACAGAAGCATTTCTTCTATTTTCCTGTGATACATCTGTATCATCGGAGTTTTGGACCAATCGAATACAAAGGCCCCATGAGTGCTGTTTACATTGAGAAGTTTGTCCGCCGGGCGATGAAGCCGCTTCTCTA…	445	0	1
chr16|13956206|13958236|-	chr16	13956206	13958236	0	-	13956206	13956206	0,0,0	2	179,190	0,1840	circRNA	Marf1	ENSMUST00000090300.6	12,11	chr16:13954882-13956206|chr16:13958236-13959506	GAGTATGTCTCCAAACCTTTTGAATAGAGCCTCACCACTTGCTTTCAACATTGCCAATCCCAGCAGCGGTGCTGACTGCCCAGACCCATTTGCAAATGGTGTTGACATCCAGGTCAGCAATGTGGACTACAGGCTGTCCCGGAAGGAGCTGCAGCAGCTCCTCCAGGAAGCCTTTTCCAAGCATGGCCAGGTGAAGAGTGTTGAGCTCAGTCCCCATACTGATTACCAGCTCAAGGCCATTGTGCAGATGAGAAACCTGCACGAAGCAATCTGTGCAGTGAACAGCCTCCATAGGCACAAAATTGGCAGCAAGAAGATACTGGTCTCACTCTCCACAGGAGCTGCCAACAAGTCACTCTCTTTACTAAG	369	1	0
chr16|16938973|16939159|-	chr16	16938973	16939159	1	-	16938973	16938973	0,0,0	1	186	0	ciRNA	2610318N02Rik	ENSMUST00000093336.8	3	chr16:16938943-16939159	GTGCGAGCTGCGGGCAGCGGGCAGCAGAAGTCCACTAACTCCCTAAACTAGGGAGGATCTTTGAGGGTGGGACTTTGGCTGAGGGATGAATGGGGAGGTTATCTATTGGCTGGGGCAGCCAAAGGGGTCTTTCCGAAGCCAAGAATACCAAGCCTGAGGAAGGAGCAGGCAAGCGACTCTTTTCTG	186	1	0
chr16|20414201|20414417|+	chr16	20414201	20414417	0	+	20414201	20414201	0,0,0	1	216	0	ciRNA	Vwa5b2	ENSMUST00000100074.10	9	chr16:20414201-20414445	GTGAGAAATGGGGCACACAGTAGGCCAGCACAACCCAGTGGTGAGAGATGGGGCACACAGTAGGCTAGTTCTGATATGCTTAGGAATGGCGTGGAAGCAGTTTTCAATGACAGTTCAGAACCCCGAGCAAGATGGGGCCAAGTCATCGTGGAGGATGCTGGAGTCTTCTGAAGACAGAAGGGATGAACAGCCTGGGGGTTCAGGGGCAGGGGCTAC	216	1	0
chr16|20504900|20505127|+	chr16	20504900	20505127	0	+	20504900	20504900	0,0,0	1	227	0	circRNA	Eif4g1	ENSMUST00000044783.14	24	chr16:20504705-20504900|chr16:20505127-20505262	GAGTAGCTTGAGCCGGGAACGAGGTGAGAAAGCTGGGGACCGGGGAGACCGACTAGAGCGGAGTGAGCGGGGAGGTGACCGTGGGGACCGACTTGATCGTGCCAGAACACCTGCCACCAAGCGAAGTTTTAGCAAAGAAGTGGAGGAGCGAAGTAGAGAGCGGCCATCCCAGCCTGAGGGACTCCGCAAGGCAGCTAGCCTCACAGAGGATCGTGGTCGGGATCCTG	227	0	1
chr16|32770661|32782114|+	chr16	32770661	32782114	0	+	32770661	32770661	0,0,0	5	145,127,106,137,110	0,1765,5008,9103,11343	circRNA	Lrch3	ENSMUST00000023491.13	2,3,4,5,6	chr16:32734773-32770661|chr16:32782114-32794249	ACCTGTCACGAAATCGCCTCTCAGAAATCCCTATGGAAGCATGTCACTTTGTTTCCCTGGAAAGTCTTAACCTATACCAGAATTGTATTCGGTATATCCCAGAGGCTGTTCTAAACTTACAAGCTCTGACATTCCTAAATATTAGTCGGAATCAACTGTCAACATTGCCAGTCCACTTGTGTAACTTACCACTGAAAGTCTTAATCGCTAGCAATAACAAATTGGTCTCGCTTCCTGAAGAAATTGGACATCTCAGACATTTGACAGAACTTGATGTAAGCTGCAATGAAATTCAAACTGTGCCTTCCCAAATTGGTAATCTGGAAGCCTTGAGAGACTTCAATGTAAGAAGAAATCATCTTCTACGCTTGCCTGAAGAGCTGGCAGAGGTGCCTTTGA…	625	0	1
chr16|33241690|33255344|+	chr16	33241690	33255344	0	+	33241690	33241690	0,0,0	3	82,136,349	0,5873,13305	circRNA	Zfp148	ENSMUST00000165418.9	2,3,4	chr16:33201397-33241690|chr16:33255344-33277245	GATAGAAGAGAAGAATCAGTGGTTTGGAAATTTAGCCAAGTGATCTGGCGGGATGGGCTTATACCTGACACATTTTATAGAGGCATTGGATGGCACAAGTGACTGAGAGGATCCCGAGAGTTTCCGGGGCCTGTGAAAGGTAGAAACTCAACCATGATTTCTTTCTCAACTCAACAGCATTCCCTTCCTTGAAGTCTTCGTTTTTACTTCAGCCTCAGGCAGTTATACTTAAGCATGAACATTGACGACAAACTGGAAGGATTGTTTCTTAAATGTGGCGGCATAGACGAAATGCAGTCTTCCAGGGCAATGGTTGTAATGGGTGGAGTGTCTGGCCAGTCCGCCGTGTCTGGAGAACTGCAGGAGTCAGTACTTCAAGATCGAAGTTTGCCTCACCAG…	567	0	1
chr16|33559093|33559290|+	chr16	33559093	33559290	0	+	33559093	33559093	0,0,0	1	197	0	ciRNA	Heg1	ENSMUST00000232568.2	11	chr16:33559093-33562731	GTAAGATGGGAGTCCTCTAGGGGGGGAAACCTGCTCTTGCAGGTAGGCATAGACTTAGAGATGGGAGGTTTGGGGACTCAGGCCCAGAAAAGCTCCTTCACAGAGCTTGTCTTTAGAAGTTATAAGCACAAGCCTTCATGACACTCAGTGCACACATCTGTCTACACATGGCCTTTTACAGCATCAGCTCCTTGGTA	197	0	1
chr16|3955229|3956849|-	chr16	3955229	3956849	0	-	3955229	3955229	0,0,0	2	114,241	0,1379	circRNA	Crebbp	ENSMUST00000023165.9	5,4	chr16:3946550-3955229|chr16:3956849-3972720	TCCCAGTTGCAAACATCAGTGGGAATTGTACCCACACAAGCAATTGCAACAGGCCCCACAGCAGACCCTGAAAAACGCAAACTGATACAGCAGCAGCTGGTTCTACTGCTTCATGCCCACAAATGTCAGAGACGAGAGCAAGCAAATGGAGAGGTTCGAGCCTGTTCTCTCCCACACTGTCGAACCATGAAAAACGTTTTGAATCACATGACACATTGTCAGGCTGGGAAAGCCTGCCAAGTTGCCCATTGTGCATCTTCACGACAAATCATCTCTCATTGGAAGAACTGCACACGACATGACTGTCCTGTTTGCCTCCCTTTGAAAAATGCCAGTGACAAGCGAAACCAACAAA	355	1	0
chr16|43767031|43767891|+	chr16	43767031	43767891	0	+	43767031	43767031	0,0,0	2	83,102	0,758	circRNA	Ccdc191	ENSMUST00000132859.8	12,13	chr16:43765093-43767031|chr16:43767891-43777180	CCATGGAAGAGAGAGCAATTCAACGAGCTGAACGTAGGCAGATCTTGGCAGAAAAGAAGAAAAAACAAGAAGAAGACAAATTGGCTCAGTTAAAAGCCCAAGAGGAAGAACGCCAAAAGAAGGATGCAGAAGAAAAGGAAGCCCAGCTGGAGAGAAAACGAGAGGAAAGGAGGCTGAAGAAGATG	185	1	0
chr16|44020976|44025443|+	chr16	44020976	44025443	0	+	44020976	44020976	0,0,0	3	65,29,83	0,1124,4384	circRNA	Usf3	ENSMUST00000119746.8	3,4,5	chr16:44019384-44020976|chr16:44025443-44033002	AGTCCTATCACTCTCACCATGCCAGAAATGACAGAGCATGAGACGCCTACGAAAAAGCAGCACAGGAAGAAGAACCGAGAGACACACAATGCAGTGGAGAGGCACAGAAAGAAGAAAATCAATGCTGGGATAAACAGAATAGGAGAACTGATCCCATGCTCCCCTGCTCTGAAACAG	177	1	0
chr16|64672599|64673132|+	chr16	64672599	64673132	0	+	64672599	64672599	0,0,0	1	533	0	ciRNA	Cggbp1	ENSMUST00000067744.8	1	chr16:64672599-64673161	GTGGGCTTGGCCGTTGGTGCGGGCGGCGAGCCCAGGCCTTCGGGCCGGGCGAGGGAACCGGGGGCGGGGCCGGAGGTGGAGGAGGAAGGAGCCGGGCCAGCCTGACAGCGACGGCCTCGGCCGGCGCCCGCCGCCCCCTCCCCGGGGACAGCCACGGAGTCGGCGGCGGTGCGGCGGACTTCTCCGGGGCCCTCCGAGGGCGGCTGGGACGCGGCCTCGGCCCCGGCCCCGGCCCGCAGGCGGGGTCGCGGCGCCGGGGCGCCACCTCGGCCGGCGCGGCGGGAGGAGGCTGTCTAGACGTCCGGCGGCCCGCGCCCGCCTTCCCCGCCCCCACCGGAGCCTCGGGCCTGCGGAGCGCGCGGGCCGCCGGGCCACCCGCCCCGGGGCGTGCGAGCCGAG…	533	0	1
chr16|64672599|64673141|+	chr16	64672599	64673141	0	+	64672599	64672599	0,0,0	1	542	0	ciRNA	Cggbp1	ENSMUST00000067744.8	1	chr16:64672599-64673161	GTGGGCTTGGCCGTTGGTGCGGGCGGCGAGCCCAGGCCTTCGGGCCGGGCGAGGGAACCGGGGGCGGGGCCGGAGGTGGAGGAGGAAGGAGCCGGGCCAGCCTGACAGCGACGGCCTCGGCCGGCGCCCGCCGCCCCCTCCCCGGGGACAGCCACGGAGTCGGCGGCGGTGCGGCGGACTTCTCCGGGGCCCTCCGAGGGCGGCTGGGACGCGGCCTCGGCCCCGGCCCCGGCCCGCAGGCGGGGTCGCGGCGCCGGGGCGCCACCTCGGCCGGCGCGGCGGGAGGAGGCTGTCTAGACGTCCGGCGGCCCGCGCCCGCCTTCCCCGCCCCCACCGGAGCCTCGGGCCTGCGGAGCGCGCGGGCCGCCGGGCCACCCGCCCCGGGGCGTGCGAGCCGAG…	542	0	1
chr16|76127633|76149434|-	chr16	76127633	76149434	0	-	76127633	76127633	0,0,0	2	119,75	0,21726	circRNA	Nrip1	ENSMUST00000121927.8	3,2	chr16:76091903-76127633|chr16:76149434-76170657	GCGTGGACTGTGAGCGGTTGCAGAGCTGTTCTCAGGACATAATCCTTTAACATTCGGGAGGAACACATCCAGGAGGTGCGCAGTTGACTGAGGAGGCCCGGAGAATCTGAAGACTCCGATGACATCAGAGTTGCTTTTCAACAGCCTTCTCAGCTTCCTTTCCCACATAGCAGAGGCTCAGGCTGAGGCAGACG	194	0	1
chr16|84759786|84762557|-	chr16	84759786	84762557	0	-	84759786	84759786	0,0,0	1	2771	0	ciRNA	App	ENSMUST00000227723.2	16	chr16:84759756-84762557	GTAGGCAAAAATAAACTGCCTCTCCCCGAGATTGCGTCTGGCCAGATGAAATACGTGGCACCTCGTGGCTTGTCCTGTGTCAAAACTGAGAAGGACTACTGGGAATAAAACCAAAATGCCTGCCTAGATCTTCACAAAGATAGGAAGGAGAGGAAGTGGGGCTCTGTTGATAGTTCTTGCTGAGCAGAAGCCGCTGAGCCCAGGCGGAACATACAAGTGTAATTCAGTCCAACGTTGCAGCTACGTGAGCTGACTTCCTAGGAAAATGGTTTTTTCGGGTTAAACACATCTAATCCCAATATCCAAACTGGAAGGCAGGATACCACAAACAAGAAATTCAAGTCCATGAGGCTCTGATATTACTGTGTGGGGGAAGCATAAGTGAATTTCATTTAGAGG…	2771	1	0
chr16|87176771|87177554|-	chr16	87176771	87177554	0	-	87176771	87176771	0,0,0	1	783	0	ciRNA	Ltn1	ENSMUST00000039449.9	28	chr16:87176731-87177554	GTATGCTGCCACGAGCGCACTGGTCACTCACACTAGAGCACATCTGTCTGAAAGAGCATCGGAACACACAGTGTAACCTCTGTTTAATGTGGAAAGTAAAAACTCTGAGATAAAGCCGGGCACGGTAGCGCACTCCTTTAATCCCAACACATGGGAGGCAGAGGCAGGCGGATCTCTGAATTCGACACTAGTCTATAAGTGGGAGTCCAGGATATCCAGGGCTATACAGAGAAACCCTCTCCTGAGGAAAAATAACCAAATAAAAAAAACATTGTTGGTTAAACACAGATGCGTTTGTAAATGACCTGAAGCTGCCATCCCTGCTTACTCGTCAAAGTTCTGTACTTAGTTTTCTGTTGCTTGGCAGAGACGGCTTCACTCCATTGACAGTGCAGAGAG…	783	0	1
chr16|94633157|94634078|-	chr16	94633157	94634078	0	-	94633157	94633157	0,0,0	1	921	0	circRNA	Kcnj6	ENSMUST00000095873.12	3	chr16:94563544-94633157|chr16:94634078-94742039	CTAACGTCTTGGAAGGCGATTCCATGGACCAGGATGTGGAAAGCCCAGTGGCCATTCACCAGCCAAAGTTGCCTAAGCAGGCCAGGGACGACCTGCCGAGACACATCAGCCGAGACAGGACCAAAAGGAAAATCCAGAGGTACGTGAGGAAGGATGGGAAGTGCAACGTTCACCACGGCAATGTGCGGGAGACGTACCGATACCTGACGGACATCTTCACCACCCTGGTGGACCTGAAGTGGAGATTCAACCTGTTGATCTTTGTCATGGTCTACACAGTGACGTGGCTTTTCTTTGGGATGATCTGGTGGCTGATTGCGTACATCCGGGGAGATATGGACCACATAGAGGACCCCTCGTGGACTCCTTGTGTCACCAACCTCAACGGGTTTGTCTCTG…	921	0	1
chr16|95517341|95518865|+	chr16	95517341	95518865	0	+	95517341	95517341	0,0,0	1	1524	0	ciRNA	Ets2	ENSMUST00000023612.17	8	chr16:95517341-95518891	GTAAGTGAACACTCAGGGCCCCAGTGGGCTCCTATGTGACCAAAGCACCCCCCCACCCTTACCCAGGCCTTGTCCAAGTTTGCCTGGGATACTCACACTCTGAGGCTCCCTGTACACAAGTCCTATAGGGCCAGGCTCACAGACATTTTTATGTTAGGATCTGGGGAGTAGGGAAGATCCTAGGCCACACCCTCTACCTGGGACGGGAGGTGGAGAGGTAGGAGGTCGGACAGACTCTGGCTCTGACTCACACTCTGGATCTCCAGGAATGTAAACTGACCTGGGGAAGGGCAGGAGCCAGCTCAAGGGATACCAGCACTGTTTACCCCTCTTGGCCTCCAAAACCAACCTAGAGAGGATGAGAGCGCTCTTCTAGGCAGAGAGCAAATCTTAAAGCTG…	1524	1	0
chr17|24401536|24401759|-	chr17	24401536	24401759	0	-	24401536	24401536	0,0,0	1	223	0	ciRNA	Tbc1d24	ENSMUST00000168410.9	5	chr17:24401519-24401759	GTGAGGAGCCTGGCTCACTAAGCTGGTACCAAGTCCTGAGTGTGCCACAGGGGACGACAGAAGTGACCCAGAGGGTTCACTTCCCCGAACTCAGCCCTCTCCCATACCGTTTTTGCCTTCAGTGGTAGCAAAGAATGCAGGCTACACCAGTCCTAAGCTGAGACTTGGTCACTCAGCACACCGGAACAGGAGGGTGCTCCTGAGGGCAGAAGGCACAGTCTCA	223	1	0
chr17|24460439|24461113|-	chr17	24460439	24461113	1	-	24460439	24460439	0,0,0	1	674	0	ciRNA	Ccnf	ENSMUST00000115390.5	5	chr17:24460415-24461113	GTAAGTCCTGGCAAGGCCTGGGACACAGCATCTCTAAGTCCAGTTAGTGTCTCAGTGGGACAACCTGAAGCACGTTCCGTGGGCCGTTTAAAGTCAAGGTGGAGGTGCCGAAGACTAAGTGTGGGGCTGGGCTTCAGCTCAGCAGAGAGCTCTCACCTAGCATTCTAGAAGCCCTGGGTTCTAGCTATAGTGCCCCTGTAAAGAAGAGAGGAGGGGTGGGGGGAGTAGTTGTAGGAGAAGCATCTTGGACTGATTTGGTAGAAAGTATCTTTAGTGGGCTGGAGAGATGGCTCAGCAGTTAAGAGCACCAACTGCTCTTCCAGAGGTCCTGAGTTCAAATCCCAGCAACCACATGGTGGCTCACAACCATCTGTAATGAGCATCCAGTGCCGACTTCTG…	674	1	0
chr17|24828129|24829410|-	chr17	24828129	24829410	0	-	24828129	24828129	0,0,0	1	1281	0	ciRNA	Tsc2	ENSMUST00000226284.2	21	chr17:24828107-24829410	GTGAGAGATGGGAAGAGGGGCAATGGGACAAAGGGGCTCTCAGTGAGCTGGCTGCTGGGCCAGAGTGAAGTCAGTTGGCTTTGTTCCATGCTGTGGGCCACTACCTGTCAGCCAGCCAGGGAGTGTGGGCATCTGAAACCCAGGCTCTACAGAAGTTGTCGGTTCTCTGCAGGCTCCAGGCTTTGATAATGACCCTTGGCTGTGCCTGTTGTCCTCTCCTCAGCAGGACCTCCCCATTGAGAAGCACCCCTTGAACTCTTTCTGTTAGGTTTGGGGACCTGTGACCAGACCAGCTTTAAGAAGTGTGGTGGTTGGTCAGGACCCCTGGCTGTTACTTCCTTTATCAGAGCCACATAGTGCCCACTTCTTGTCCTGTGCTGTTCTCTGCCATCCTCCCTG…	1281	1	0
chr17|25307037|25307478|+	chr17	25307037	25307478	1	+	25307037	25307037	0,0,0	1	441	0	ciRNA	Ift140	ENSMUST00000142000.9	20	chr17:25307037-25307502	GTGAGTGGGGACGTGGGCAGGGATGGGGCCTGGCTGTGGCTGGCCCCTCATCTGCCCCCAGGTGATGTTTGATGGCCTTGGCAGTTCTAAAAGGAAGATCTGCCTCAGGACAGCCCATGTGATCTTCCATAGAGCCTGGTTCTGTGGTGGTGGGAAGGGAATGTTTGACCCTGCGTGTCAGTCAATGTGGTACATACTAGGCTTGGGGAACCCCTGAGGGAAAATGTGCCACAGGGATAAACTCATTCCGAAGCTGGGATGAGCTGTGCTTAGTCATGTTCGTGATCTAGAATTTTAATGATTGGCTCTGAGCTATGGCTAACACTATGGTCCACATAGCACAAAATGTACAGCAGTGCACAGACCCCAGGGCTGAAGACCAGGTGTAGTGCTCGCAGC…	441	1	0
chr17|25365423|25365732|+	chr17	25365423	25365732	1	+	25365423	25365423	0,0,0	1	309	0	ciRNA	Clcn7	ENSMUST00000162862.3	5	chr17:25365423-25365743	GTATCCTCCAAAGACACTGCGTGGGGCACGTGGGCTGCGGGCTCAGAGCAGAGCCAGGCGTACGTCTTCATAGGCAGGCAGTAAAGAACAGAGCAGACCGGGCTCCATAGAGATCACCTACCAGATACGCACAGCACGGCACATGTGTGGTGTTGTCCTAGCCAGGCTGTGAGAAGGCTATAAGTTTTCCACTCACTGTGGCCTGCTAGCTAGTCAGTAGTTGTGCCAGCCCAGGTCATGATGATCTGTCCAGAGTGAGACATGTAGGGCAGATACGTGCTCCAGAAGTACTGCAGTACCTGTCCTTGA	309	1	0
chr17|27144873|27145125|+	chr17	27144873	27145125	1	+	27144873	27144873	0,0,0	1	252	0	ciRNA	Kifc5b	ENSMUST00000078961.6	9	chr17:27144873-27145193	GTGAGTAGAAGGGAGACTGAAAGGACTGTAAGGGGGCTGGAGAGATGGCTCAGCAGTTAAGAGCACTGACTGCTCTTCCAGAGGTCCTGAGTTCAATTCTCAGCAACCACATGGTGGCTCACAACCATCTGTAATGGGATCAGATGCCCTCTTCTGGTGTGTCTGAAGACAGCTACGGTGTACTTAAATAGATAAATCTTTAAAAAAAAAAAAAAAAAGGAAGGACTATAGGAACTACAGTCTTAGATGAGG	252	1	0
chr17|27144873|27145162|+	chr17	27144873	27145162	1	+	27144873	27144873	0,0,0	1	289	0	ciRNA	Kifc5b	ENSMUST00000078961.6	9	chr17:27144873-27145193	GTGAGTAGAAGGGAGACTGAAAGGACTGTAAGGGGGCTGGAGAGATGGCTCAGCAGTTAAGAGCACTGACTGCTCTTCCAGAGGTCCTGAGTTCAATTCTCAGCAACCACATGGTGGCTCACAACCATCTGTAATGGGATCAGATGCCCTCTTCTGGTGTGTCTGAAGACAGCTACGGTGTACTTAAATAGATAAATCTTTAAAAAAAAAAAAAAAAAGGAAGGACTATAGGAACTACAGTCTTAGATGAGGAGGAGAGAGACGCTGTGTATGTTGTTGGCAGACCACT	289	1	0
chr17|27144873|27145164|+	chr17	27144873	27145164	0	+	27144873	27144873	0,0,0	1	291	0	ciRNA	Kifc5b	ENSMUST00000078961.6	9	chr17:27144873-27145193	GTGAGTAGAAGGGAGACTGAAAGGACTGTAAGGGGGCTGGAGAGATGGCTCAGCAGTTAAGAGCACTGACTGCTCTTCCAGAGGTCCTGAGTTCAATTCTCAGCAACCACATGGTGGCTCACAACCATCTGTAATGGGATCAGATGCCCTCTTCTGGTGTGTCTGAAGACAGCTACGGTGTACTTAAATAGATAAATCTTTAAAAAAAAAAAAAAAAAGGAAGGACTATAGGAACTACAGTCTTAGATGAGGAGGAGAGAGACGCTGTGTATGTTGTTGGCAGACCACTGA	291	1	0
chr17|30812988|30813088|-	chr17	30812988	30813088	1	-	30812988	30812988	0,0,0	1	100	0	ciRNA	Glo1	ENSMUST00000235873.2	2	chr17:30812048-30813088	GTATGGGGGACAGCGGGAACAAAGCGGCGTGGAAAAGAAACAGCGTGATTCAAGATGCTGCGGCGACCAGAAGCGTTGGGGACTGATGGGTCTCTCTGCT	100	1	0
chr17|32277638|32278224|+	chr17	32277638	32278224	0	+	32277638	32277638	0,0,0	1	586	0	ciRNA	Rrp1b	ENSMUST00000081339.13	14	chr17:32277638-32278247	GTGAGCCCTCCTTAGGGACACGTAGGCAGGTGTGCTAAGGTCTGGGGCGCAAGTGCTCCATTCTACCTGGTGAGAGAGGACTCGGGGCTGGCAGGTACACACAGCTGGAACAAGGTGACAGCACACTCGGGAAAGAGGCACAGACGGGGTCCTGGGACGGGCTCAGCGCAGCTCTTGCAGTGTAAAATGAGTTGGCTTCTAGGAGGAATATGTCCTCTGACGGCTCAAACACCACATCACACCATTTACACTAATAGTAAATAACTCTTAGTTCTGGGACAGAAGAAAGGTGGTTATTGACACATACCCTTATAATTTGGGGTTCTGAACAACCTTACCCCTCTTCGATGTTTCTCCCTGGGAATACACACTGTCTAATTTGAAAGATCTGTGCATGCA…	586	0	1
chr17|32443222|32443832|-	chr17	32443222	32443832	0	-	32443222	32443222	0,0,0	1	610	0	ciRNA	Brd4	ENSMUST00000125899.2	5	chr17:32443196-32443832	GTGAGTTTCTTGAAGTTTACTGTGTTTTGTAAAGCCTTAGTTCTCACCACTTAGGTGGAAATTAAAATGTACAGACTAGGCCCTCAGTTTAGAGCTGAACGGGGACAGCATGTTCTGGACATGGTGACAGAGTGGGGATTCATAAGGCAATGTGATAAGGGCTTTGTTCAAACCTCACTGAGCTGCCATTGGGGTACATTAGGGAGCACTGTTGGAACCCTAAAAAATATTCATCACCAGAAAAAATGCTGTGTAATTTGAGTAGTTCTAGTGAATTCATTTGAGTTGTATCTGAAGAAATCCCAAAGTAAAGGAGGGCCTCCCGTTAGGAAATTAAGCTGGTAGGTACATAAGGCACAAGGATGGTTTCTTGGAGCTTAAAACTGAAAGGAGATTCAG…	610	1	0
chr17|32579431|32580434|-	chr17	32579431	32580434	1	-	32579431	32579431	0,0,0	1	1003	0	ciRNA	Wiz	ENSMUST00000170617.8	8	chr17:32578468-32580434	GTGAGTTTGGGTACTGGGAGCTGAGGGGGGTGCTGGGGTGTTGTGTGGTTTTCAGAGGAGGAGGACCCAGGGTAGAAATGGAGACCTGCCGTTTCCGGATCCTGGGTTATCCCAGTCAGTGCTAGTTGAGGCACTCACTATGTCTCCTATTGGGTTGTCCTGTGATGGTCATTTTTCCCCATCCTGGTGATCTTCCCTTGGAGGTCTGCTGCAGATCTGAGCCTGCAGGGCCTACTTGCCACTTGAGAAGAGCTCTTGTCCTCTGGAATGATGGTGGGGGTGGTAAAAGTAGTAAGGGTGCCTGTGGACCTGGCTTTCCCAGTGGGAGTCTGGGATATCTTGGACCATACAGGTAGATGAGTAGACAGTCTACCAGTCAGAGATTCCTTACATTGGCCC…	1003	1	0
chr17|34101451|34102072|-	chr17	34101451	34102072	1	-	34101451	34101451	0,0,0	1	621	0	ciRNA	Kifc1	ENSMUST00000173492.9	7	chr17:34101421-34102072	GCAAGTAGGAACTGAGCAGGGGGAGAGGGCTGAGGGGCAGAAGCTCAGCAGGGACGGAGGATGGGCTGTGAGGGTGGCAGCTCCTCCGACTGAGAGGGTGGACTGCGAGGAGGAGTGGAGAGTGGTGACACTCTGCCAGGTGAGTCTCAGGACTCACTTCCTGCCACTAACATTGCCAGTTCACCCTAGCGGGGATGCTTACCTGACTGTTCTGTCTCAGGGCTCAGTTGCACCTCTGGAGGTCTTCGGGCACTGAGGCCTCTTGGGTTGTCTGTCCTTTTATTCTATTTGAGAGCATTGCACTGTAGCCCTGGCTGCCTTAGAACTCAAGACAGGCCTGTCTCAGCCTCCGGAGTGCCGGGATTATAGGCCTAAGCCACTACACCTGGCCTGTTTTTA…	621	1	0
chr17|34104822|34105875|-	chr17	34104822	34105875	0	-	34104822	34104822	0,0,0	3	54,100,138	0,727,915	circRNA	Kifc1	ENSMUST00000173492.9	4,3,2	chr17:34104192-34104822|chr17:34105875-34109451	AGGCCACCTTTGTTGGAAGTGAAGAGGAACGTAGAACTGAAGGCAGCCCTGGTGAAGTCCTCCTCCCGAGTGCCCCTGTCAGCAAGCAGGCTCAAGAGGGGTCCTGACCAGATGGAGGATGCCTTGGAGCCTGCAAAGAAACGGACACGAGTCATGGGTGCAGTGACCAAAGTTGACACATCCCGTCCCAGAGGACCACTCCTCAGCACAGTGTCACAGACCCAGGGCCACACTGCAGCTCAGAAAGGCCCTAAGAAGACAGGACCTCGTGGGTGCTCTGCTATTGGTACAG	292	0	1
chr17|34159168|34159270|-	chr17	34159168	34159270	1	-	34159168	34159168	0,0,0	1	102	0	ciRNA	Pfdn6	ENSMUST00000174048.8	1	chr17:34159139-34159270	GTTAGCGTTTGGCTTGGAGGGTTCGGGGATCTCTTCTTTCGCTCTCCTTTGCCTAGGGAGTGGCTATTCTGGACGAAAAGAGGCTGCGGCGCCTCGGAGAGT	102	1	0
chr17|34829618|34829816|+	chr17	34829618	34829816	0	+	34829618	34829618	0,0,0	1	198	0	ciRNA	Agpat1	ENSMUST00000174041.8	2	chr17:34829618-34829845	GTAAGAGGGGAAGGGGTGAGAAGCGGTGGGTCTTGACAGAGCCCAAGGGGGAGAACGGACTGGAAGTGGAAGATTTGCAGGGGAAAAGAACCCAGACACAAACCCAGAGACAAGGATGGGGGAGAGGATACAGAGGCGGCCAGAATGCAAGGAATAGGTAGCGGGTATGGAGGTTGGCATGTGGACGCCAGAGAATCC	198	1	0
chr17|35233337|35233573|+	chr17	35233337	35233573	0	+	35233337	35233337	0,0,0	1	236	0	ciRNA	Vars	ENSMUST00000087315.14	25	chr17:35233337-35233597	GTGAGGATCTTGTCGGTGGCCATCGGTGACAGTGCCTGTGCCCACACAGTCTGTGGCTCCCTCCACTCAAGTGTCAAGACTAAAGCTGCTGTCCCCTGAGATCCTCCTTTTAGTCAGGGACAGACAGGTGGAAGTTGATGATTGATGGGGAAGTCTCTGCAGCTTGGGGCCCATGAGGAATGCAGATTCTCCTGTGTCCCACTCTACTCCCTGCCCTGGTAGTGTGATGGCCTACT	236	1	0
chr17|35234452|35234536|+	chr17	35234452	35234536	0	+	35234452	35234452	0,0,0	1	84	0	ciRNA	Vars	ENSMUST00000087315.14	28	chr17:35234452-35234569	GTAAGCCTCAGTCCCTCGCATCCACCTATCCCCTGACCTCCACGGCCCCTTGGGGAGCCCAGGGTCTGGCTGTACCTCGGCTTC	84	0	1
chr17|36239790|36240050|+	chr17	36239790	36240050	0	+	36239790	36239790	0,0,0	1	260	0	ciRNA	Ppp1r10	ENSMUST00000087211.9	14	chr17:36239790-36240112	GTGAGGAGAGGTGTGCAGTGCCTGTGTGGTGGGGAAACAGGAAAGCACCACAGAGAGCCTAGGGGGGCAGCCAGGCACAGTGTTGAATGCCTTTAATGCCAGCATTCCAGAGGCAGAGGCAGAGGCAGGCGAGTCTGTTGTGAGTTCAAAGCCAGCATGATCTACAAAGTAAGTTTCAGGACAGCCAGAATTGTAGACAGAGAAACCTGTGTCAAACAAAAAAAGAAAAAGAGAAAGAAAACACCATCTTGAGGGTACTA	260	1	0
chr17|36239790|36240051|+	chr17	36239790	36240051	1	+	36239790	36239790	0,0,0	1	261	0	ciRNA	Ppp1r10	ENSMUST00000087211.9	14	chr17:36239790-36240112	GTGAGGAGAGGTGTGCAGTGCCTGTGTGGTGGGGAAACAGGAAAGCACCACAGAGAGCCTAGGGGGGCAGCCAGGCACAGTGTTGAATGCCTTTAATGCCAGCATTCCAGAGGCAGAGGCAGAGGCAGGCGAGTCTGTTGTGAGTTCAAAGCCAGCATGATCTACAAAGTAAGTTTCAGGACAGCCAGAATTGTAGACAGAGAAACCTGTGTCAAACAAAAAAAGAAAAAGAGAAAGAAAACACCATCTTGAGGGTACTAA	261	1	0
chr17|36239790|36240061|+	chr17	36239790	36240061	0	+	36239790	36239790	0,0,0	1	271	0	ciRNA	Ppp1r10	ENSMUST00000087211.9	14	chr17:36239790-36240112	GTGAGGAGAGGTGTGCAGTGCCTGTGTGGTGGGGAAACAGGAAAGCACCACAGAGAGCCTAGGGGGGCAGCCAGGCACAGTGTTGAATGCCTTTAATGCCAGCATTCCAGAGGCAGAGGCAGAGGCAGGCGAGTCTGTTGTGAGTTCAAAGCCAGCATGATCTACAAAGTAAGTTTCAGGACAGCCAGAATTGTAGACAGAGAAACCTGTGTCAAACAAAAAAAGAAAAAGAGAAAGAAAACACCATCTTGAGGGTACTAAATTAATGTGA	271	1	0
chr17|36240740|36240914|+	chr17	36240740	36240914	0	+	36240740	36240740	0,0,0	1	174	0	ciRNA	Ppp1r10	ENSMUST00000087211.9	17	chr17:36240740-36240942	GTAATCCTGGGAGCAGCCCCAGGGCTGGGGAGGATGCTGGGTAATCCTCAGAGCCAGCCACTGGGCAAGCCATGGGAGGGGACAACAGGAAAGAGCAGGGCTCTGCCATGTGGATCTGAGGATAGTTGGGCACACTAGTGGGAAGCCATGCAATACTTGTAGACTTTGCCTCCT	174	0	1
chr17|36241783|36242009|+	chr17	36241783	36242009	0	+	36241783	36241783	0,0,0	1	226	0	ciRNA	Ppp1r10	ENSMUST00000087211.9	19	chr17:36241783-36242040	GTGAGGACATGCCCGAGGTCCCACATGCAGGACCTCAACATATCTGTGGGGCAGAGGGGGGAGGTGCAAAGGACAAGTTGTGGCTCCATCTCCTTAAGGCTCTCTATATACAAGGAAGGCAGTAACCACCTCCATCTTCACATCAACCCCCCAATACTGTGTATCTCTGAACACTTGGCCCCATTGCTCTGGATTGGGGTACGATGGTGATGGTGATCTCTTAGGT	226	1	0
chr17|36272140|36272592|-	chr17	36272140	36272592	0	-	36272140	36272140	0,0,0	1	452	0	ciRNA	Abcf1	ENSMUST00000043757.15	10	chr17:36272121-36272592	GTGAGATCTGAGGGCCCTTGCCCCACTTAGCACTTGAGTAGGCCTGTGAGGGATGAATGCCTAAAGAAAAAGTTCAGCGGGCTGGCGAAATGGCTCAACGGGTAAGAGCACTGACTGCTCTTCCAAAGGTCCTGAGTTCAAATCCCAGCAACCACATGGTGACTCACAACCACTCATAATGAGATCTGACGCCCTCTTCTGGTGTGTCTGAAGACAGCTACAGTGAGCGGGGTCGACCAGAGCAAGCAGAGGTCCTAAAATTCAATTCTCTACAGCTATAGTGTACTCACATACATAAAATAAAGAAATAAATCTAAAAGGAAAAAAGAAAAAGAAATGGTTCAGCCAGACTGAACAAAGTAACAGAAAAGCCGGTAGAAACAGCAGGACCCCTGCTGC…	452	1	0
chr17|46334990|46339325|-	chr17	46334990	46339325	0	-	46334990	46334990	0,0,0	4	30,77,197,49	0,379,1282,4286	circRNA	Vegfa	ENSMUST00000024747.14	5,4,3,2	chr17:46329805-46334990|chr17:46339325-46342216	TGGTCCCAGGCTGCACCCACGACAGAAGGAGAGCAGAAGTCCCATGAAGTGATCAAGTTCATGGATGTCTACCAGCGAAGCTACTGCCGTCCGATTGAGACCCTGGTGGACATCTTCCAGGAGTACCCCGACGAGATAGAGTACATCTTCAAGCCGTCCTGTGTGCCGCTGATGCGCTGTGCAGGCTGCTGTAACGATGAAGCCCTGGAGTGCGTGCCCACGTCAGAGAGCAACATCACCATGCAGATCATGCGGATCAAACCTCACCAAAGCCAGCACATAGGAGAGATGAGCTTCCTACAGCACAGCAGATGTGAATGCAGACCAAAGAAAGACAGAACAAAGCCAGAAAA	353	0	1
chr17|46556107|46556541|-	chr17	46556107	46556541	0	-	46556107	46556107	0,0,0	1	434	0	ciRNA	Polr1c	ENSMUST00000087026.13	4	chr17:46556076-46556541	GTGAGGCTGAGAGCTTGGGATTATGAGTTAGGCAGAACTGACCTGGAATGCATGGGCTCAGGTCCCAGGCCTACTGCTGGGGCTTTAGTTGGCATCTTGTACATCTGCCTTCGCCTGGGAGAACAGCTGTCCCCACCCCACCTCTAGTCTCACTGTGTACACCCTCGGAACACAGCGCTAGCAGCACTCAGGCTCTCTCCACCTTTACATTCTTCCTGGGGATTGAACTTGGGTCTTCAGGTTGGAGCAAGCATGCACCCTCACTCTGTGAGCCTTCTTGTCAGCCTGGTATTAGAGTTGATATGGCCAGGCACGGTGGTGGACAGCTTTACTCCAAGCACTGGCAGAGGCAGGCAGATGTGTCCTGAGTTCAAGGCCAGCCTGGTCTGCAGAGCAAAT…	434	1	0
chr17|46556704|46557032|-	chr17	46556704	46557032	0	-	46556704	46556704	0,0,0	1	328	0	ciRNA	Polr1c	ENSMUST00000087026.13	3	chr17:46556674-46557032	GTATTAGAGGACGTGGGCTGGAGGGTAGAAATTGTATCAATTTGTAGACGCTTTTCTCAAAGCCATCCCTCTGGGGCAGGTAGGGTGGTTCACACCTATGACAGTCTGGGCTACATAGTAAACATTGTATCAAGAATCTGAGCCACACGCCTTTAGTCCCAGCACCCCAGCACTCGGGAGGCAGAGGCAGGTGGATCTCTGAGTTCCAGGCCAGCCAGGGCTATACAGAGAAACCCTGTCTCAAAAAACCAAAAAAAAAAAAAAGAATCTGAAGGGCAAAATGAAAAAGTGCTGCCTCTTCCTTTTCCAGGCAGGGGGATGGGTGGAG	328	1	0
chr17|46850342|46851164|-	chr17	46850342	46851164	0	-	46850342	46850342	0,0,0	1	822	0	ciRNA	Cul9	ENSMUST00000066026.8	4	chr17:46850314-46851164	GTGGGCGCCAATGCTGCTGGCCACCGACAGACCTAGTCTGTGGTGGTGGCGGCTGGGCAGCTAGGAGGTTCTGATATGCCACCCAAGGAGAAAGCCTTCAGGTGTGGCCCTTCAGGCATGGCCTGAGGGTGTAACTCAGCTGATGGAAAGCTTGCCTAGTGTATATGGAGTCCTGGGTTTGACCCCAGCACCACATAAAACCGGGTGTGCTGTCGCATGCTTGAAATCTCAGGATGGAGAGGAAGAGACAGGACTAAAGTTCAAGGTCATCTTTGGCCAAGTAGCAAGCTTGAGGGTAGCTTTGGCGACATGAGACTCTGTTTCAACCACAGAAAGAAAGGAGGGCCAGGCATGGTAGCATGGCTTTAAGCCTGGCTCTTAAGAGGGAGAAGCAGGCAG…	822	0	1
chr17|5090854|5148007|+	chr17	5090854	5148007	0	+	5090854	5090854	0,0,0	2	195,159	0,56994	circRNA	Arid1b	ENSMUST00000092723.11	2,3	chr17:5046767-5090854|chr17:5148007-5177188	GGCAGCCCGATGGACCCAATGGTGATGAAGAGACCTCAGTTGTATGGGATGGGTACTCACCCCCACTCCCAGCCACAGCAGAGCAGCCCATACCCAGGAGGCTCCTACGGTCCCCCAGGTGCACAGCGGTATCCCCTTGGCATGCAGGGCCGGGCTCCAGGGGCCCTGGGAGGCTTGCAGTACCCGCAGCAGCAGATGCCACCGCAGTACGGACAGCAAGCTGTGAGTGGCTACTGCCAGCAAGGCCAGCAGCCATACTACAACCAGCAGCCGCAGCCCTCGCACCTCCCGCCCCAGGCACAGTACCTGCAGCCGGCGGCGGCGCAGTCCCAGCAGAGGTACCAGCCACAGCAG	354	1	0
chr17|50913322|50918223|+	chr17	50913322	50918223	0	+	50913322	50913322	0,0,0	2	2487,204	0,4697	circRNA	Plcl2	ENSMUST00000043938.8	2,3	chr17:50816965-50913322|chr17:50918223-50947143	GATGGCACGAAGCAGAAAAGGGAGCGGAAGAAGACGGTGTCATTCAGCAGCATGCCGACAGAGAAGAAGATCAGCAGCGCAAGTGACTGTATCAACTCAATGGTTGAGGGCTCTGAACTCAAAAAGGTTCGTTCTAACTCCAGAATTTACCATCGGTATTTTCTGCTGGACGCCGACATGCAAAGCCTGAGGTGGGAGCCATCTAAGAAGGATTCTGAGAAAGCCAAGATTGATATCAAATCTATCAAGGAAGTGAGAACAGGAAAGAACACAGATATATTCCGCAGCAATGGCATTTCTGAGCAGATCTCTGAAGATTGTGCATTTTCAGTCATATATGGAGAAAATTATGAGTCACTTGATTTGGTTGCCAATTCTGCAGATGTTGCAAACATCTGG…	2691	0	1
chr17|51063654|51107223|-	chr17	51063654	51107223	0	-	51063654	51063654	0,0,0	3	100,164,329	0,25634,43240	circRNA	Tbc1d5	ENSMUST00000024717.10	19,18,17	chr17:51049164-51063654|chr17:51107223-51120783	GACCAATGCCAGAGGTGCTCCCCTGAATATACACAAGGTCTCCAACAGCTTGATTAACTTTGGAAGAAAGCTGATTTCCCCAGCCTCAGCTCCGGGCAGTATGGGTGGCCCTGTACCCGGAAACAACAGCAGCAGTTCCTTCTCTGCTGCCATCCCCACCAGGACCTCCACAGAAGCCCCAAGGCATCATTTGCTGCAGCAGCAACAGCAGCAGCAGCACCAGCAGCAGCAGCAGCAGCAACCACAGCAGCAGCAGCAGCAACACCAGCAGCAACAGCAGCAGCAGAGACTGATGAAATCTGAAAGCATGCCGGTACAGTTGAACAAAGGGCAAAGTTCGAAAACCATCAGTTCATCTCCAAGTATCGAGAGTTTGCCTGGGGGAAGAGAATTCACTGG…	593	0	1
chr17|56326201|56326315|-	chr17	56326201	56326315	1	-	56326201	56326201	0,0,0	1	114	0	ciRNA	Sh3gl1	ENSMUST00000003268.11	4	chr17:56326173-56326315	GTGAGGGGCAGCTGAGGGGTTGGGTGAGTGGGACAATGAAACCTGGCAGGAGGGTCCTTTGTTGGCCATATTCTGGCTTGCTTGACTTAGTATGGGGGTCACTCAGGGAAGTCC	114	0	1
chr17|56363420|56364920|+	chr17	56363420	56364920	0	+	56363420	56363420	0,0,0	2	57,203	0,1297	circRNA	Chaf1a	ENSMUST00000002914.10	4,5	chr17:56354634-56363420|chr17:56364920-56365983	GTTGCCAAGAACTTTGTCAAAGGCTCCACAGAGAAGGGCAGGAGCAAACTGCACAGAGATAGAGAACAGCAGAGGGAAGAGAAGGAAAAGCTGAGGGAAGAGATACGACGAGCCAAGGAGGAGGCACGGAAGAAGAAGGAGGAGGAGAAGGAGCTGAAGGAAAAGGAGCGGAGGGAAAAGCGGGAGAAAGATGAGAAGGAGAAGGCGGAGAAGCAGCGGCTAAAGGAGGAAAAACGCAAGGAGCGGCAGGAAGCTCTGGA	260	1	0
chr17|56371256|56371950|+	chr17	56371256	56371950	1	+	56371256	56371256	0,0,0	1	694	0	ciRNA	Chaf1a	ENSMUST00000002914.10	12	chr17:56371256-56371973	GTAAGTAGGGTGCGGGAATATCCAGGAACAGCCCCCATCAGGGTGTCCTCAGTGAGGTCACAAGTCTGCAGAGCCTATGTGTGCAAATTCGTCTACTGATAACTTATCTGCATGTACAACTGACAGGGCCTTTTGCTCATCTGTGTAGCAGCTTGTCCTTTTAATTTTGGGTGCTGGGTACAAACCTGAGATGTGCAAGAACCTGCCAAGTGCTTACCACTGAGCTACACCCAGTCTTGCTACACTATCCTTGCCTTTTTTGTTTTTTGTTTTGTTTTGTTTTTGAGTCAGTGTCTTATATTGTGACTCAGGACAGGTCTTGAGGTTGCCAGATGGCTCGCAGTGTTCTTGAACTCATGGTGATTCCCTTGCTTCCAATTACTGAGAATGTGAATAGCA…	694	1	0
chr17|56405753|56405952|+	chr17	56405753	56405952	0	+	56405753	56405753	0,0,0	1	199	0	ciRNA	Hdgfl2	ENSMUST00000226053.2	12	chr17:56405753-56405973	GTAAGACACCTGCTGCAACCCCACACTGTCCTGAAATGGGTGCTTTTCCTCAACCACCTCCTTACTGATTCCTTGGAAGTCTTGGGAAACTGAGGCAGGGTCCCCTGGATGGAGGAGTGGGTTTCATAGTATTTCAGGGATTGCCTTGCAGTCTCCCCTGGGAACAGCAGGCAGCATTCTAGGAGACAGCCTGGGCTGC	199	1	0
chr17|56496490|56496989|-	chr17	56496490	56496989	0	-	56496490	56496490	0,0,0	1	499	0	ciRNA	Dpp9	ENSMUST00000038794.6	18	chr17:56496465-56496989	GTGGGTTTCGCTCCTGTGTGGCCACCTGCAGCCTGATGCCCACCCCAGAGCCCCACCCCAGAGCAAGCACCTCGGCAGGGCCTTGCCACCTGCCTATCTCTCCCCGCAGCCGCCCCACGAGGCCGAGTCCCCCTCCTCATTGCCTGCCACCACCGACCCCAGGATGGCATCCGCCAGCAGCTCTATGTGGGAGGCCAAGCCCGGGACCCCCGCCTCGGAGGGGCAGAGGTGGGGCATGCTGTGAGGAGCAGCAGGGGGGCGCAGGCCCCGGGACTCGCAGGGCACTGTGGGGCGGCGGCCATGAGGAGGCGGAGGAGGCTGGAAGGTGGGACGGGCCCTCCCTCCACATCCTGTGTGTCCCCGAGCAGCTTAAGGCCCACAGGACCTGTCTGAGGGCCC…	499	1	0
chr17|56496495|56496989|-	chr17	56496495	56496989	0	-	56496495	56496495	0,0,0	1	494	0	ciRNA	Dpp9	ENSMUST00000038794.6	18	chr17:56496465-56496989	GTGGGTTTCGCTCCTGTGTGGCCACCTGCAGCCTGATGCCCACCCCAGAGCCCCACCCCAGAGCAAGCACCTCGGCAGGGCCTTGCCACCTGCCTATCTCTCCCCGCAGCCGCCCCACGAGGCCGAGTCCCCCTCCTCATTGCCTGCCACCACCGACCCCAGGATGGCATCCGCCAGCAGCTCTATGTGGGAGGCCAAGCCCGGGACCCCCGCCTCGGAGGGGCAGAGGTGGGGCATGCTGTGAGGAGCAGCAGGGGGGCGCAGGCCCCGGGACTCGCAGGGCACTGTGGGGCGGCGGCCATGAGGAGGCGGAGGAGGCTGGAAGGTGGGACGGGCCCTCCCTCCACATCCTGTGTGTCCCCGAGCAGCTTAAGGCCCACAGGACCTGTCTGAGGGCCC…	494	0	1
chr17|56496513|56496761|-	chr17	56496513	56496761	0	-	56496513	56496513	0,0,0	1	248	0	ciRNA	Dpp9	ENSMUST00000223616.2	16	chr17:56496465-56496761	GTGGGGCATGCTGTGAGGAGCAGCAGGGGGGCGCAGGCCCCGGGACTCGCAGGGCACTGTGGGGCGGCGGCCATGAGGAGGCGGAGGAGGCTGGAAGGTGGGACGGGCCCTCCCTCCACATCCTGTGTGTCCCCGAGCAGCTTAAGGCCCACAGGACCTGTCTGAGGGCCCCCTTCCAGCCACCACCCCCATGCATGAGCTTCCCAGCCCTCCGCTGAGGCCCACAATCTCGGCCAAGGCCACACTCC	248	0	1
chr17|56506451|56507582|-	chr17	56506451	56507582	0	-	56506451	56506451	0,0,0	1	1131	0	ciRNA	Dpp9	ENSMUST00000223616.2	7	chr17:56506433-56507582	GTGAGTTTCTTGGGAATGGGCAAGCATCTGCAGGCTACTTGGGGCCCCACCAGCGTGGAACTCAGTGCCGTGCAGCCATGACTTTCCCCTCAGGGTCCCCTCCAGCCCTAGCCAGCAGGAGACAAAGCGGGAGACTCAGGGGTCAGGTCAGTCTGACCAGAGTCATGAGGGTGGTCCAGGGTAGAAGAAAACACTAGGCCCAGACAGGATGAAGCCCTTGGGGTCCCCAGTGCTCCACAGTTGGGACAGAATGCAGAGACAAACAGCCTTCTTCACCACTTCCTCCTCATCTTTCCTCTTGCTGTGTAGCCCAGGCTGACCTAGAACTTGCTTTGAAGTCAAGGATAACCCCTTTTGCCTCTACCTCCCTACTCTTGGGATGACAGGTGCACAGCCATG…	1131	1	0
chr17|56506460|56507582|-	chr17	56506460	56507582	1	-	56506460	56506460	0,0,0	1	1122	0	ciRNA	Dpp9	ENSMUST00000223616.2	7	chr17:56506433-56507582	GTGAGTTTCTTGGGAATGGGCAAGCATCTGCAGGCTACTTGGGGCCCCACCAGCGTGGAACTCAGTGCCGTGCAGCCATGACTTTCCCCTCAGGGTCCCCTCCAGCCCTAGCCAGCAGGAGACAAAGCGGGAGACTCAGGGGTCAGGTCAGTCTGACCAGAGTCATGAGGGTGGTCCAGGGTAGAAGAAAACACTAGGCCCAGACAGGATGAAGCCCTTGGGGTCCCCAGTGCTCCACAGTTGGGACAGAATGCAGAGACAAACAGCCTTCTTCACCACTTCCTCCTCATCTTTCCTCTTGCTGTGTAGCCCAGGCTGACCTAGAACTTGCTTTGAAGTCAAGGATAACCCCTTTTGCCTCTACCTCCCTACTCTTGGGATGACAGGTGCACAGCCATG…	1122	1	0
chr17|56624990|56625384|+	chr17	56624990	56625384	0	+	56624990	56624990	0,0,0	2	160,138	0,256	circRNA	Uhrf1	ENSMUST00000001258.15	12,13	chr17:56624110-56624990|chr17:56625384-56627161	GGCTCTGGCACTCAATTGCCACTCCCCAATCAATGAGAAAGGTGCGGAGGCTGAAGACTGGCGCCAAGGGAAGCCAGTGCGTGTGGTCCGGAACATGAAGGGCGGGAAACACAGCAAGTACGCTCCTGCAGAGGGCAACCGCTATGATGGCATCTACAAGGTGGTGAAGTACTGGCCAGAGAGAGGGAAATCTGGCTTCCTCGTGTGGCGTTATCTCCTTCGACGAGATGACACAGAGCCTGAGCCCTGGACCCGGGAGGGCAAGGACCGCACTCGACAGCTGGGGCTCACTATGCAG	298	0	1
chr17|57014953|57015130|+	chr17	57014953	57015130	0	+	57014953	57014953	0,0,0	1	177	0	ciRNA	Ranbp3	ENSMUST00000002445.10	11	chr17:57014953-57015170	GTAGGAACAGCCCTGCATGCACCCCAGGGGAGACTCCTGATTCCCAGCTAGGGACAGCCGTGGCCATAATAGACCTTAGAGAGATTGGCCTGAATTGCCCATTATGGGCACTGGGTGGCTGTGATCTGCTGACAACAGGGCTCCCCAGGTCCCTGGGAGGATCAGGCCTGCCCTGCT	177	1	0
chr17|66168250|66174825|-	chr17	66168250	66174825	0	-	66168250	66168250	0,0,0	3	350,459,299	0,3018,6276	circRNA	Ralbp1	ENSMUST00000024905.11	4,3,2	chr17:66166129-66168250|chr17:66174825-66191672	GTGTAATGGATAGGTAACAGAGAAGACCACTTCCCTTCCTCGGCAGGGCATCAGCATGACTGAGTGCTTCCTGCCCCCGAGCAGCAGCCCTAGTGAACACCGCAGGGCCGAGCATGGCAGCGGGCTGACCCGGACCCCCAGCTCTGAGGAGATCAGTCCTACAAAGTTCCCTGGATTGTACCGGACAGGCGAGCCCTCGCCTCCCCATGACGTCCTCCATGAGCCTCCTGATACAGTGTCAGATGACGACAAAGACCATGGAAAGAAAAAAGGGAAATTTAAGAAAAAGGAGAAAAGGACTGAAGGCTACGCTGCCTTCCAGGAAGACAGCTCTGGAGATGAAGCTGAAAGTCCTTCCAAGGTGAAGAGGTCCAAGGGAATCCATGTGTTCAAAAAGCC…	1108	1	0
chr17|66171268|66174825|-	chr17	66171268	66174825	0	-	66171268	66171268	0,0,0	2	459,299	0,3258	circRNA	Ralbp1	ENSMUST00000024905.11	3,2	chr17:66168600-66171268|chr17:66174825-66191672	GTGTAATGGATAGGTAACAGAGAAGACCACTTCCCTTCCTCGGCAGGGCATCAGCATGACTGAGTGCTTCCTGCCCCCGAGCAGCAGCCCTAGTGAACACCGCAGGGCCGAGCATGGCAGCGGGCTGACCCGGACCCCCAGCTCTGAGGAGATCAGTCCTACAAAGTTCCCTGGATTGTACCGGACAGGCGAGCCCTCGCCTCCCCATGACGTCCTCCATGAGCCTCCTGATACAGTGTCAGATGACGACAAAGACCATGGAAAGAAAAAAGGGAAATTTAAGAAAAAGGAGAAAAGGACTGAAGGCTACGCTGCCTTCCAGGAAGACAGCTCTGGAGATGAAGCTGAAAGTCCTTCCAAGGTGAAGAGGTCCAAGGGAATCCATGTGTTCAAAAAGCC…	758	1	0
chr17|66331070|66360086|-	chr17	66331070	66360086	0	-	66331070	66331070	0,0,0	7	148,143,201,147,69,148,138	0,3176,7295,13417,18457,25710,28878	circRNA	Ankrd12	ENSMUST00000038116.13	8,7,6,5,4,3,2	chr17:66294488-66331070|chr17:66360086-66383878	ATCCAGGATGAGAAGACTGTTAGAAGAAGCAGCTAGCTGAACAGCTATAAAATGCCCAAATCTGGGTTCACAAAACCAGTTCAGAGTGAAAATTCTGACAGTGACAGCAGTATGGTGGAGAGGCCATATGGAAGAAAGAGTAAAGACAAGATTGCATCTTACAGCAAAACTTCAAAAATTGACCGAGGTGATATGGGCAAGGAAATGAGAGAGAAACCATCCATGAAACGAAAGCTGCCTTTTACAGTCAGCCCATCGAGAAATGAGGAGCGCGACTCAGACACAGATTCAGACCCAGGACATACAAGTGAAAATTGGGGGGAGAGACTTATATCTTCTTACAGGACATACTCAGAAAAAGAAGGTCCAGAGAAGAAGAAAACAAAAAAAGAAGCTGGA…	994	1	0
chr17|66344487|66360086|-	chr17	66344487	66360086	0	-	66344487	66344487	0,0,0	4	147,69,148,138	0,5040,12293,15461	circRNA	Ankrd12	ENSMUST00000038116.13	5,4,3,2	chr17:66338566-66344487|chr17:66360086-66383878	ATCCAGGATGAGAAGACTGTTAGAAGAAGCAGCTAGCTGAACAGCTATAAAATGCCCAAATCTGGGTTCACAAAACCAGTTCAGAGTGAAAATTCTGACAGTGACAGCAGTATGGTGGAGAGGCCATATGGAAGAAAGAGTAAAGACAAGATTGCATCTTACAGCAAAACTTCAAAAATTGACCGAGGTGATATGGGCAAGGAAATGAGAGAGAAACCATCCATGAAACGAAAGCTGCCTTTTACAGTCAGCCCATCGAGAAATGAGGAGCGCGACTCAGACACAGATTCAGACCCAGGACATACAAGTGAAAATTGGGGGGAGAGACTTATATCTTCTTACAGGACATACTCAGAAAAAGAAGGTCCAGAGAAGAAGAAAACAAAAAAAGAAGCTGGA…	502	0	1
chr17|66356780|66360086|-	chr17	66356780	66360086	0	-	66356780	66356780	0,0,0	2	148,138	0,3168	circRNA	Ankrd12	ENSMUST00000038116.13	3,2	chr17:66349596-66356780|chr17:66360086-66383878	ATCCAGGATGAGAAGACTGTTAGAAGAAGCAGCTAGCTGAACAGCTATAAAATGCCCAAATCTGGGTTCACAAAACCAGTTCAGAGTGAAAATTCTGACAGTGACAGCAGTATGGTGGAGAGGCCATATGGAAGAAAGAGTAAAGACAAGATTGCATCTTACAGCAAAACTTCAAAAATTGACCGAGGTGATATGGGCAAGGAAATGAGAGAGAAACCATCCATGAAACGAAAGCTGCCTTTTACAGTCAGCCCATCGAGAAATGAGGAGCGCGACTCAGACACAG	286	1	0
chr17|78708058|78720401|-	chr17	78708058	78720401	0	-	78708058	78708058	0,0,0	4	269,142,117,109	0,2110,4098,12234	circRNA	Fez2	ENSMUST00000234052.2	5,4,3,2	chr17:78692248-78708058|chr17:78720401-78725261	GATTTGGAATGCCCTGACAGATAACTATGGGAATGTCATGCCTGTAGACTGGAAGTCGTCCCATACAAGGACCTTGCATTTGCTTACTCTGAACCTCTCGGAGAAAGGGATGAACGACGGCTTGCTCTTTGACGCCTCGGATGAGGAGGAGCTGAGGGAGCAGTTGGACATGCATTCGATCATTGTCTCCTGTGTCAACGAAGAGCCTCTCTTCACTGCAGACCAGGTGATTGAAGAAATTGAAGAAATGATGCAGGAGTCACCAGACCCAGAAGACGACGAGACCCCCACACAGTCAGACCGGCTCTCTATGCTCTCCCAGGAGATTCAGACTCTCAAGAGGTCTAGCATGAGCAGCTATGAAGAGCGAGTGAAAAGGCTGTCGGTGTCTGAGCTAAA…	637	1	0
chr17|80351922|80361070|-	chr17	80351922	80361070	0	-	80351922	80351922	0,0,0	6	72,73,97,86,238,119	0,4114,4271,5313,6134,9029	circRNA	Hnrnpll	ENSMUST00000184635.8	7,6,5,4,3,2	chr17:80346238-80351922|chr17:80361070-80369085	GAGGGAGGTGGAAGTCATCATAAAGTTTCTGTTTCCCCTGTTGTCCATGTTCGAGGGCTCTGTGAATCTGTTGTGGAAGCTGACCTTGTGGAGGCACTGGAGAAATTTGGGACAATATGCTATGTGATGATGATGCCATTTAAACGACAGGCTCTCGTGGAGTTTGAAAATATAGATAGTGCCAAAGAATGTGTGACATTTGCTGCAGATGTGCCTGTGTACATTGCTGGCCAGCAGGCTTTCTTCAACTATTCTACAAGTAAAAGAATCACTCGGCCAGGAAATACCGACGATCCATCAGGGGGCAACAAAGTGCTCTTGCTCTCTATTCAGAATCCTCTTTACCCAATTACGGTGGATGTTCTGTATACTGTATGCAACCCTGTTGGAAAAGTACAG…	685	1	0
chr17|81955237|81957067|-	chr17	81955237	81957067	0	-	81955237	81955237	0,0,0	1	1830	0	circRNA	Slc8a1	ENSMUST00000235015.2	2	chr17:81753022-81955237|chr17:81957067-82045737	GTTGGAGCAGTTGGAAGTCTTATTGTACAACATGCTTCGATTAAGTCTCCCACCCAATGTTTCAATGGGATTTCGTCTGGTAGCTCTGGTGGCTCTCTTGTTTTCCCATGTTGACCATATAACTGCAGATACAGAGGCAGAAACAGGAGGAAATGAAACCACTGAATGTACTGGCTCATATTACTGTAAGAAAGGGGTGATCTTGCCCATTTGGGAACCCCAAGACCCATCTTTTGGGGACAAAATTGCTAGAGCAACTGTGTATTTTGTGGCCATGGTCTACATGTTCCTTGGAGTTTCTATTATTGCAGACCGGTTTATGTCCTCTATAGAGGTCATCACCTCTCAAGAGAAAGAAATAACGATAAAGAAACCGAATGGAGAGACCACCAAGACGAC…	1830	0	1
chr17|83531385|83531575|+	chr17	83531385	83531575	0	+	83531385	83531385	0,0,0	1	190	0	ciRNA	Pkdcc	ENSMUST00000170794.8	6	chr17:83531385-83531620	GTGAGCCAGAGGGAGGGGGTATCTCAAAAGAATGGCTATACGTCTCCAAAAGATGTGAAGGGCTCCCCTCAGAAAAGCCAGAGGGCAGGCAGAGATGGTGATGATATATATATATATATATATATATATATATATATATATATATATATCCTTCAAGTCAGTCACTTTATAGAAAGTAGTCTTACCTCCA	190	1	0
chr17|84641453|84705755|-	chr17	84641453	84705755	0	-	84641453	84641453	0,0,0	6	132,90,92,123,114,133	0,2767,52485,59334,61037,64169	circRNA	Thada	ENSMUST00000047524.10	28,27,26,25,24,23	chr17:84617483-84641453|chr17:84705755-84723705	GTGCTCTAATGTGAGTCTGCAAAAGCTGCCAGAGCAGTGGCTGCGGAGCGTTCTGGAGGAAATTAAAGGCAGTGATCCCTCATCCAAACTTTGTGCTACAAGGCGCAGTGCTGGGATTCCCTTCTACATACAGGCATTGTTGGCATCTGAACCAAAGAAGAGTAGAATGGACTTGCTGAAAATAACAATGAGGGAGCTGATCTCCTTGGCTTTGTCTGCAGATGACTCAAAGGGCAGAGTCCCTCAGGTTCATGCTTTAAACATTCTCCGAGCCTTGTTCAGAGACACCCGTCTGGGAGAAAACATTATCCCCTATGTTGCTGGTGGAGCTAAGGCTGCAATTCTGGGCTTTACATCCCCTGTCTGGGCAGTGAGAAATTCATCCACACTTCTCTTTAG…	684	1	0
chr17|84693938|84723815|-	chr17	84693938	84723815	0	-	84693938	84693938	0,0,0	5	92,123,114,133,110	0,6849,8552,11684,29767	circRNA	Thada	ENSMUST00000047524.10	26,25,24,23,22	chr17:84644310-84693938|chr17:84723815-84730459	GTTAAAGAAATAGGAGATTACTTTAAACAACACCTTTTGCAGTCCAGACACAGAGGAGCATTTGAACTGGCTTATACTGGTTTTGTGAAACTCACTGAAATATTGAACAGGTGCTCTAATGTGAGTCTGCAAAAGCTGCCAGAGCAGTGGCTGCGGAGCGTTCTGGAGGAAATTAAAGGCAGTGATCCCTCATCCAAACTTTGTGCTACAAGGCGCAGTGCTGGGATTCCCTTCTACATACAGGCATTGTTGGCATCTGAACCAAAGAAGAGTAGAATGGACTTGCTGAAAATAACAATGAGGGAGCTGATCTCCTTGGCTTTGTCTGCAGATGACTCAAAGGGCAGAGTCCCTCAGGTTCATGCTTTAAACATTCTCCGAGCCTTGTTCAGAGACACC…	572	0	1
chr18|12317319|12317923|+	chr18	12317319	12317923	0	+	12317319	12317319	0,0,0	1	604	0	ciRNA	Rmc1	ENSMUST00000025276.15	12	chr18:12317319-12317948	GTAGGTCTGAGGGCCGTTGCCAGGCTAGAAAAGCACGTGCCCACTTTAGTCTTGCCAGAGTCACCTCAGTGTGAATCTTTGAGGTGACCCTCCCCTCCGTCTTGAGAGTGGGACTGCATCTTACCCTATACTTCTCTGCAAGGTCATTTTTATTTTCTTCCATGAGCATGTATGATTCTTATAACTAAAGTGGCCAACCCTGGCTTGATTCCCATGGCCATTTCAGAAAAGCTGCCCATGATGAGTGGTCTACAGTCTCACTCTCTAGCCCCCCCTCCTCATGTTCCTGCCTAAGACGCCCACCTGTCCCTTATCTCATCTTGCTGGTGACAGCTCCTTCAGCCTGTTGTCTCTTCCTGGATAATTGCCTGTGGCTTTGCACTTGAGAACTTTGCATCT…	604	0	1
chr18|23045638|23085367|-	chr18	23045638	23085367	0	-	23045638	23045638	0,0,0	4	133,113,112,150	0,8233,9264,39579	circRNA	Nol4	ENSMUST00000081423.13	5,4,3,2	chr18:22956627-23045638|chr18:23085367-23171614	GATGGCGTAGGAGTTGATGAGAAGCTGTCTTTACGGCGAGTGGCTGTGGTTGAAGATTTCTTTGACATCATCTATTCCATGCATGTGGAGACAGGGCCGAATGGAGAGCAAATCCGGAAACACGCTGGGCAGAAGAGAACTTACAAAGCAATTTCAGAGAGCTATGCCTTCCTACCAAGAGAAGCGGTGACACGGTTTCTAATGAGCTGTTCCGAGTGCCAGAAAAGAATGCACTTGAACCCAGATGGAACGGATCACAAAGATAATGGAAAGCCTCCTACACTGGTGACCAGCATGATCGACTACAACATGCCAATCACAATGGCGTACATGAAGCACATGAAACTGCAGCTTCTGAACTCACAGCAAGATGAGGATGAAAGCTCAATAGAAAGTGAC…	508	0	1
chr18|30406071|30407301|+	chr18	30406071	30407301	0	+	30406071	30406071	0,0,0	1	1230	0	ciRNA	Pik3c3	ENSMUST00000115812.10	1	chr18:30406071-30407321	GTGAGAGCTGAGCGGGAGGGCGGGCGGCGAGGGCCGGGGATTGCCCCGAGAGGGGCTGCTCCTTGAAGGGAATCGGCAGAACAACCCACGGCGAAGCCCCCGAGGGCTACGGAGCCCTTTGCGTGTTCCGCTTTTGTGGGAATACCGCGATCTGATTTTACCCAGGAAAGCCTTAGGGAAAAAAATTCCCCCGCCCATGAGAGAGGAAGAAAATGAAGGTCTTCCCTTTATTGCAGGGATGGAAGGTGGTTTGGGGAGTTCGGAAATCGTGAAAGTGGGATAACTGAGTACATGGGTGCAGCTTTAATTACACACGAAGCGAACTTTTGGACAGTTTAACATTTTTAAAAGCAGAGATGTTGAGAGGACATAGGAGACCGTGTCAGTTATAGAGGAGTC…	1230	0	1
chr18|32095853|32097440|-	chr18	32095853	32097440	0	-	32095853	32095853	0,0,0	1	1587	0	ciRNA	Myo7b	ENSMUST00000134663.2	39	chr18:32095832-32097440	GTGGGTGCTCCCCACAGTGAGTCTCGGGCCTCAGGAGGCTGCAGGGCACCTTCTTAGCATCCCAGCATGCTCTTCTCTCATTTCACTAGATCCACAGTCCAGGTTCCAAATGGACCCCCCATTGCTGCTGCTCCCATCTGTGCCATGGCATTTTTGCCTCCACACTACAAGCCAGTGTCAGGGAGCGCTGCACCAAGTTAAGGGACACCAGTGAGATTAGAAGTGGAAACTCTTTCAAAGGCACGAGTTAAGATCCCAAGCCAAGGAGGAAAAAGAGAAGAAGCCAGAGGGGTGGGCAGCAAGGCTGAGCCTTAGGGCTTGTGGGCCCCTGTAGACATCTGTGATGAGCAGCAGCCACTGCCCTGTGGTCCAGAGCTTGCCCTGGAGAATTGGGCTGGC…	1587	1	0
chr18|34394057|34402307|+	chr18	34394057	34402307	0	+	34394057	34394057	0,0,0	3	153,82,199	0,7293,8051	circRNA	Apc	ENSMUST00000115781.10	2,3,4	chr18:34354329-34394057|chr18:34402307-34405491	GTCCAAGGGTAGCCAAGGATGGCTGCAGCTTCATATGATCAGTTGTTAAAGCAAGTTGAGGCACTGAAGATGGAGAACTCAAATCTTCGACAAGAGCTAGAAGATAATTCCAATCATCTTACAAAACTGGAAACTGAGGCATCTAATATGAAGGAAGTACTTAAGCAGCTACAGGGAAGTATTGAAGATGAGACTATGACTTCTGGACAGATTGACTTACTAGAGCGTCTTAAAGAATTTAACTTAGATAGTAATTTCCCCGGAGTGAAACTACGCTCAAAAATGTCCCTTCGCTCCTACGGAAGTCGGGAAGGATCTGTATCCAGCCGTTCAGGAGAATGCAGTCCTGTCCCCATGGGGTCATTCCCAAGAAGAACATTTGTAAATGGAAGCAGAGAG…	434	0	1
chr18|34482687|34482856|-	chr18	34482687	34482856	0	-	34482687	34482687	0,0,0	1	169	0	circRNA	Reep5	ENSMUST00000006027.7	4	chr18:34480221-34482687|chr18:34482856-34490144	TGTGGCTTCCTGCTGTGGTGCATGGCCCCCAGCCCGGCTAATGGGGCTGAGATGCTCTACAGGCGAATCATCCGTCCTATCTTCCTCAAGCACGAGTCCCAGGTAGACAGTGTGGTGAAGGACGTGAAGGACAAAGCCAAAGAGACTGCAGATGCCATCAGCAAAGAAG	169	1	0
chr18|42652432|42656131|+	chr18	42652432	42656131	0	+	42652432	42652432	0,0,0	2	226,153	0,3546	circRNA	Tcerg1	ENSMUST00000237602.2	2,3	chr18:42644650-42652432|chr18:42656131-42656957	GATGGCTCAACAGCAGGCCTTGAGGTTCCGAGGCCCAGCTCCCCCACCAAATGCCGTGATGCGAGGCCCGCCACCTCTCATGAGACCACCTCCTCCTTTCGGCATGATGAGAGGCCCTCCTCCACCACCCAGGCCCCCCTTTGGACGGCCTCCTTTTGATCCTAATATGCCACCAATGCCTCCTCCAGGAGGAATACCTCCACCTATGGGCCCACCTCACCTACAGAGACCACCTTTCATGCCTCCACCCATGGGAGCTATGCCTCCTCCTCCGGGTATGATGTTCCCACCAGGAATGCCTCCGGGGACTGCTCCTGGTGCTCCAGCACTGCCTCCCACTGAGGAGATATGGGTAGAAAATAAAACTCCAGATGGGAAG	379	0	1
chr18|44601447|44667367|-	chr18	44601447	44667367	0	-	44601447	44601447	0,0,0	9	141,149,90,147,207,164,143,143,114	0,5243,6753,7851,22743,25001,41716,51136,65806	circRNA	Mcc	ENSMUST00000089874.9	12,11,10,9,8,7,6,5,4	chr18:44597008-44601447|chr18:44667367-44857531	CTCCACTTGGCAGCCCTGGCATCACTCAAGGGAGACATTGTAGAGCTGAATAAGCGTCTGCAGCAGACAGAGCGGGAACGCGACCTCCTGGAAAAGAAGTTGGCCAAAGCACAGTGTGAGCAGTCACACCTCATGAGAGAGCATGAAGACGTCCAGGAGCGCACGACACTCCGCTATGAGGAGCGCATCACAGAACTCCACAGTATCATTGCAGAACTCAACAAGAAGATAGACCGCCTGCAAGGTACCACCATCAGGGAGGAAGATGAGTACTCAGAACTTCGGTCAGAGCTCAGCCAGAGTCAACAAGAGGTTAATGAAGACTCCAGAAGTGTGGACCAAGACCAGACCTCTGTGTCCATCCCTGAGAACCAGTCTACTATGGTCACTGCTGATATG…	1298	1	0
chr18|55079624|55079880|-	chr18	55079624	55079880	0	-	55079624	55079624	0,0,0	1	256	0	circRNA	Zfp608	ENSMUST00000064763.7	3	chr18:55033372-55079624|chr18:55079880-55120682	GTTGACCCCCTGTTTACAGTGCCGGCACCACCGCCGCCGATTGCCAGCAGTCTCGCACCTCAGATTCCGCCCTCCTACTTTCCCCCATCTTCATCCAATATTGCAGCACCAGTCGAACAGCTTTTGGTTCGGACTCGGTCCGTGGGTGTCAATACGTGTGAAGTTGGAGTAGTGACAGAGCCAGAGTGTCTTGGGCCCTGTGAACCTGGGACCAGTGTCAATTTGGAAGGGATCGTGTGGCATGAAACAGAAGAAG	256	0	1
chr18|6448904|6450639|-	chr18	6448904	6450639	0	-	6448904	6448904	0,0,0	4	353,149,90,174	0,1164,1392,1561	circRNA	Epc1	ENSMUST00000115870.9	10,9,8,7	chr18:6441243-6448904|chr18:6450639-6452232	CAAGATAAGGCTGATCTTATCCGGCCGAAGCGCAAATATGAAAAGAAGCCCAAAGTCTTACCCCCATCTGCTGCCGCCCCTCAGCAGCAGAGTCCTGCTGCACTGCCAGGCTTCAGTGCTAAAGACTTAAACCAGTACGACTTCCCCAGCTCAGATGAAGAGCCTCTGTCACAGGTTTTGTCTGGCTCTTCGGAAGCTGAGGAAGAGAATGACCCTGATGGCCCTTTTGCTTTCCGTAGGAAAGCAGGCTGTCAGTACTATGCTCCTCATTTAGACCAAACTGGCAACTGGCCCTGGACTAGCCCTAAAGATGGAGGCCTGGGGGATGTGCGATATAGATATTGCTTAACTACTCTCACCGTACCCCAGAGGTGTCTTGGATTTGCACGAAGACGGGTC…	766	0	1
chr18|64648516|64649486|-	chr18	64648516	64649486	0	-	64648516	64648516	0,0,0	1	970	0	ciRNA	Nars	ENSMUST00000237400.2	1	chr18:64648479-64649486	GTGAGTGAGGTTCGGCGGAAGGGTTCCGGCCGAATTCTAGAACTTCTCTTAGTGCTTGGCGCGGCGTAGGCGCACTCCCAAATATTCGTGGGGCCCTGGTCGCTCGCCCCAGACCCTCAGACCTGGGCCACCTGGACACCGACTCGGTGGTCCGGGTCTGGTTTTGCTCCAGCCCTGTGCGTCCCTCGGCCACCGCCTCCCTAGCCCAGCCCCACCGCGAAAGTCTCGTGATTCCGCCGAGGCTAGGGCGCTGCAAGGGTCTGGGACCTAGTGAAGCCCCAGATGTGAAATTCTTAAGTCGTTCTTCTGGGAATGATGTAAGGCTTTTAATTAATTTCCGCACAACCTCTTTTTTTTTTTTTTTTTTTTCTCCGTGAGATCTGCAGCGGTGAAAATAAA…	970	1	0
chr18|82973648|82975574|+	chr18	82973648	82975574	0	+	82973648	82973648	0,0,0	1	1926	0	circRNA	Zfp516	ENSMUST00000171238.8	2	chr18:82929117-82973648|chr18:82975574-83004868	GTGCTTGCTGCATCTGCCACACCACAGAACATGCGCGTACTCATCACAGGGACCTCTCTCCCCTCTGGGCAGCAGGAACCCCTCTAAGAATGGAGAGATAAGACACTTCAGGCCCCTACGACACAAGGCTGTGCTGGGACGCTCGTACCGCCCTGATGGATCGCAGCAGAGAGGCTGAGATGGAGCTGAGGAGAGGACCCAGCCCACCCAGGGCTGGCAGGAGCCACGAAGTGGATGGGGACAAGGCTGCCTGCCACAGCTGCTGCATCTGTGGCAAGAGCTTTCCTTTCCAGAGCTCCCTGTCACAGCACATGCGCAAGCACACGGGAGAGAAGCCCTACAAGTGTCCCTACTGTGATCACAGGGCTTCCCAGAAGGGCAACCTCAAGATTCATATCC…	1926	0	1
chr18|89031095|89045171|+	chr18	89031095	89045171	0	+	89031095	89031095	0,0,0	7	127,126,117,140,172,100,89	0,1570,2153,4207,7125,8692,13987	circRNA	Rttn	ENSMUST00000023828.9	14,15,16,17,18,19,20	chr18:89029088-89031095|chr18:89045171-89047015	CTGGAAATCTGCACAGGCTAGTCCATTACTCCAGGGAGAGAGTCAGAAGGTGTTTCTCCATATGCTGTCTCACCCATTGCCACAGGTGAAGGTGGAGACTTACCAGTGCTGCCTGGAGATTGTAAAGGAATGTTTAGGTGTCCAAAATGTCACTAAACCTGTGTCTTCACTTTGTAGTGGAATTCATTTTCTGCTTCATCCAAAAGTTCTGTATGAAATCTCTGCATTTGGTATTCAAGAATCCAAAAATGAGGTGAATGCTGCTGCCAAGGCCATTCTGCTGTATCTGCTTCAGGGACGATTGATGATGACAGCTCTGACCTGGAACAAGTTTATCGAATCTCTCGCTCCTGTCATTCCAGTGCTACAGGGCTACGCTGATACAGAAGATCCCTTAGG…	871	0	1
chr19|10031713|10031949|+	chr19	10031713	10031949	1	+	10031713	10031713	0,0,0	1	236	0	ciRNA	Fads3	ENSMUST00000115995.4	5	chr19:10031713-10031969	GTAGGTGGGATGGGACATGAGTTTTCTCAAGAGAGGCCTGCAGCTAAGGGGTCTTGGCAGGGACTAAGACCTCATGCTTGCCCCCCAGCTTACCGTACCTTCTAGCTCCAGTTCCAGTCCTTCCCCCACCTCCTAGCCACCTGGGGATGAGTGGCTCAGGGGCTAGAATCTAGAGTTGCCTTTGACCTTGGCCTCAGCCAGCCCCCTGATCTTGGCCTGGAGAGCTGTTCTCCCCA	236	1	0
chr19|16631312|16631704|-	chr19	16631312	16631704	0	-	16631312	16631312	0,0,0	1	392	0	ciRNA	Vps13a	ENSMUST00000068156.8	56	chr19:16631286-16631704	GTGAGTCTGAAAGTGAAGGCAGAGCAGTAAAAACCCAGCTATGTCCGCCTGGCCTGTTTTATCTAGTGTGAAGCCAGAGAAGACAAGATGGAAACCCTTGAGTAAAAACAAACTGGAAAAGAAACCAGAATTACACCTGTCTGTAATCACAGCACTAGAGAGCTGAGGCAGGAGGCTCACCATGAATCCAAGGGCCAGCCTGTGCCGTGGAATGAGACTCTGTCTAAGAAGGAAAGATGCATGAAGCGGGGAGGGTCAGTTTGAGAGAAAGAGAGATAGAAAGAAAAAGAAGAAAGAAAGGAAAGAAAAGATAAGGAGGAAGACAAAAGAAGGGAGACTGGAGCTGCGGACAGGAGGGATGCTTGTAGTCAGGTTGTGTGTGATATGCTATA	392	1	0
chr19|26729223|26737331|+	chr19	26729223	26737331	0	+	26729223	26729223	0,0,0	2	218,54	0,8054	circRNA	Smarca2	ENSMUST00000176030.8	28,29	chr19:26698347-26729223|chr19:26737331-26748337	GCCATCGAAGACGGCAATTTGGAAGAAATGGAAGAGGAGGTACGGCTTAAGAAGAGAAAAAGACGAAGAAATGTGGATAAAGACCCCGTGAAGGAAGATGTGGAAAAAGCGAAGAAAAGAAGAGGCCGCCCTCCGGCTGAGAAGTTGTCACCAAATCCCCCAAAACTAACGAAGCAGATGAACGCCATCATTGATACTGTGATAAACTACAAAGACAGGTGTAACGTGGAGAAGGTGCCCTGTAATTCTCAGTTGGAAATAGAAGGAAACAG	272	1	0
chr19|29730999|29732417|-	chr19	29730999	29732417	0	-	29730999	29730999	0,0,0	1	1418	0	circRNA	9930021J03Rik	ENSMUST00000175726.8	3	chr19:29721012-29730999|chr19:29732417-29763648	GCTTCGGGAGCAAGAAAGAAAAGAAGCAGAAGAAGCTTGTCAAAAGGAAGTAGAAGAGTGGGAAAGAAAGCTCCTTGCTCAGGCAGCTCCAGCCTGCATGGAGAACATGTGGGAAATTCCAGCCATTGGCCATTTCCTTTGTTTAGCCCAACAGATTCTAAACTTGCCAGAAATTGTCTTTTATGAACTGGAGCGCTGTCTTCTGATGCCTCAGTGTAATGCCTTTCTCTCTAAAATAATGACTTCTCTACTAAGCCCTCCCCATCGCAGACCTACCTTACATCGAAGACCTACTTTGCCTTACAGGACTTGGGAAGCAGTGCTGAGACAGAAAGTGCAGCAGTGGTACACTGCTGTGGGACAGACTGAGAATCCTGATAACTGTGCTGAAAAGCTTGG…	1418	1	0
chr19|32020880|32038802|-	chr19	32020880	32038802	0	-	32020880	32020880	0,0,0	8	78,128,177,150,161,129,122,116	0,1409,2604,9352,10999,14316,17071,17806	circRNA	Asah2	ENSMUST00000237104.2	10,9,8,7,6,5,4,3	chr19:32002321-32020880|chr19:32038802-32078949	ATTTGGAAACACATTGAGAAATCAGCCTGAGCAACCTGCAAGGCACAAGGCACAAGATTCTGCATGGTTATTTGCTCTCCCAGGAGGTGAACACTTGTTTTGATTAACAGAGTCAGGGTTGAGATGCCCAGTTGTTCCTCATCTTGGCTCAGAAGAAGCACCTAGGAATAAAAGCTCTAAGCTGGTATTAAGTAGAATGGGCTTAAAGTCCACTACAGGAAACAACAGCTAGTGACAGAAATGGCAAAGCGAACCTTCTCCACCTTGGAGGCATTCCTCATTTTCCTTCTGGTAATAATGACAGTCATCACAGTGGCCCTTCTCACCCTCTTGTTTGTTACCAGTGGGACCATTGAAAACCACAAAGATTCAGGAAATCACTGGTTTTCAACCACTCTG…	1061	0	1
chr19|44134523|44134797|-	chr19	44134523	44134797	0	-	44134523	44134523	0,0,0	1	274	0	ciRNA	Bloc1s2	ENSMUST00000237630.2	1	chr19:44131579-44134797	GTACTACCCTGTGTGGATGGAGATGCGGCGGCTGATGGTGGGGAGGCTAGGTCCGGATGCAGGAGCCGGTGGACCTGTCTACCGCAGTCAGGGCACTGAGACGAAAGCCTAGCTCCTGAGCATGGGAACGGAGTTGGCGTTTCAGGTGGGCGGGTGCGAGGAGAAGGGACGGGATGGTGGCAGGAGGAGAACGAAGGCGGCGGGAGCCCAAGTCGGGAGGGACTTAGGAACCGTCCGCTTTGGCTGGATTAGGTCTGGGGATAGGACGTTTACT	274	1	0
chr19|45624173|45628960|-	chr19	45624173	45628960	0	-	45624173	45624173	0,0,0	3	133,186,96	0,528,4691	circRNA	Fbxw4	ENSMUST00000046869.11	4,3,2	chr19:45619398-45624173|chr19:45628960-45648214	CATGGCAGGCATTCCAGTAAAGGAGCGCGTGAAACTGTCTCAGAACTGGCGGCTGGGGCGCTGCCGAGATCGGATTCTGCTGAAGTGGAGATATAGTCAGATGCCTTGGATGCAGCTACAGGATGCTTCTCTGTACCTATCACAGGCTAATTTCATCCTGGCCTACCAGTTCCGCCCGGATGGTGCAAGCTTGAACCGACGGCCCTTCAGAGTCTTCTCTGGGCATGATGAGGACGTCTGTCACTTTGTGCTGGCCAACTCCCACATCGTCAGTGCAGGAGGAGACGGGAAGATCGGTGTTCACAAGATCCACAGCACCTTCACTGTCAAGTACTCGGCTCACGAGCAGGAGGTGAACTGTGTGGACTGTAAAGGTGGCATCATTGTGAGTGGCTCCCG…	415	1	0
chr19|46240671|46242400|+	chr19	46240671	46242400	0	+	46240671	46240671	0,0,0	1	1729	0	ciRNA	Gbf1	ENSMUST00000026254.14	5	chr19:46240671-46242425	GTAAGTGGGAGGGGAGAACAACCAGGCTAATGGCCAAGAGCTCGTAGGCCGGCTCTACTTGCTGGGTCAGCCGGCAGCAGTGTGAAGCTCGTAGGCCGGCTCTACTTGCTGGGTCAGCCGGCAGCAGCGTGAAGCTGTGCTTTGATTCCACTGAGGCTTTAGAGACTCACTGTTTCCAAACAAGGAGCTCGGTACCCAAAGTAAAAGCTTTTTCTAAGGGAAATAGTTAAGAGCTTTAAATGAATTGGTATCAAATACCAGAAACCCTTACTCCATCTTGTGCCTCTGGTAGACTGTGTCTGTGTCGTTTATCTGTTAGGCCTGTGGGCTAGAGATCCAGTGAGTTATGAACTATGTCAGGACTGTGCGAAGCAAAGAGAGGACTCCCAGGTCAGGTAC…	1729	1	0
chr19|46320520|46321056|-	chr19	46320520	46321056	0	-	46320520	46320520	0,0,0	1	536	0	ciRNA	Cuedc2	ENSMUST00000235485.2	2	chr19:46320495-46321056	GTAAGGGACAGGCCAGGTTCAGAGAGGCGGCTGCCAGACAATACTGTGGGCGCTGGCCAATGAAAAGGTGATTAGAAACTATTCAGCCCTCTTCTGAGGGAACTGAGTCCTGCAAGAACAGCGAGCACTCTTAACCATGGTGTGTGTGTGTGTGTGTGTATGTGTGTGTGAGAGTGTGAACGCGTGCGCACGTATGCATGTAGGTGCCCATGGAGACCACAAGAGCTGGCAGTATAGGCAGCCACTTCACATGGGTGCTGGAATTAAACTTGGATCCTCTGAAGAACAGTCAGCGCTCTTAACTCCTGAGCCATCTCTCCAGCTCTGGGGAGTTGATTTGTATTTGCTTAGATGGTCTTATCGCTCATATTGTGTCTATCACCTACACTGTATTGATGG…	536	1	0
chr19|46354992|46355628|+	chr19	46354992	46355628	0	+	46354992	46354992	0,0,0	1	636	0	ciRNA	Mfsd13a	ENSMUST00000128041.8	2	chr19:46354992-46355648	GTAGGCCATGGGGCAGCTAGCACAATGGGAGACTGGGCATCGGGTTCCCAGGTAGACAGAAGGTGCTGGGTCCTGTCCCAGTGTTAGGCTTTTGGGCAGACTGTGCTGTTTAGCAAAACTCAGCCAGAAAAGCTGGTAGGGTTATTTATTTATTTGTTTGTTTGTTTATTTATTTATATGAGCATACTGCAGCTTGTTTGTTTGTTTGTTTATATGAGTACACTGCAGCTCTCTTCAGACACACCAGAAGAGGGCATCAGATCCCATTACAGATGGTTGTGAGCCACCATGTGGTTGCTGGGAACTGAACTTGGGACCTCTGGAAGAGCAGTCAGTGCTCTTAACCTCTTAGCCATCTCTCCAGCCCTTAAGGACTCTTCAGGAGGATTCTAGAAGCAC…	636	1	0
chr19|4652077|4652207|+	chr19	4652077	4652207	0	+	4652077	4652077	0,0,0	1	130	0	ciRNA	Pcx	ENSMUST00000068004.13	4	chr19:4652077-4652237	GTAGGAGATGCCAGGGTTTCCTGAGGCTGGGTAGGATCTTGTGCTGCGCCCTACATCCACACCCACCAGCAGAATCTGTGAACAAGGGGGATGAGAGTAGATCCCAGCAAGGAAAAGGAGAGAGAGGAAG	130	1	0
chr19|4652647|4652761|+	chr19	4652647	4652761	0	+	4652647	4652647	0,0,0	1	114	0	ciRNA	Pcx	ENSMUST00000068004.13	6	chr19:4652647-4652785	GTAAGCAGGGCAGCACGTACGCCAAGGTCTCGGTGCCGGGCTGGCAGCCCCTGTGCTGGTCTCTGGGAAGTGTACAGAGGTGTCAGCAGAGGGCACAGAGCTGGCCCCATGTCT	114	1	0
chr19|46912700|46939404|-	chr19	46912700	46939404	0	-	46912700	46912700	0,0,0	2	74,120	0,26584	circRNA	Nt5c2	ENSMUST00000235234.2	3,2	chr19:46893531-46912700|chr19:46939404-46957857	AATTCATCCTACAAATAAGATGACGACCTCCTGGAGTGACCGCTTACAGAATGCAGCAGATGTGCCTGCTAACATGGATAAGCATGCCTTGAAAAAGTACCGTCGAGAAGCCTATCACCGGGTGTTTGTGAACCGAAGTTTAGCCATGGAAAAAATAAAGTGTTTTGGTTTTGATATGGATTATACCCTAGCCG	194	1	0
chr19|5431805|5431988|-	chr19	5431805	5431988	0	-	5431805	5431805	0,0,0	1	183	0	ciRNA	Sart1	ENSMUST00000044207.5	14	chr19:5431781-5431988	GTGAGCACCGGTGGGCGTGGGTGTGGGGACCCAGGCTAGTTGTCCAGTGCCTGAAAGCCTCCACCCATCCATAGAAGGGGCACTAACCCTTCCAGAGCCAGCTGGGGGTCAGTTAAAACTGGTCCCACAGCCTAGTGCCTGGTGAGGATGACCGCTGGATAGAAGAGATGGGGCAGCCTGCTC	183	0	1
chr19|5540630|5542495|+	chr19	5540630	5542495	0	+	5540630	5540630	0,0,0	1	1865	0	ciRNA	Cfl1	ENSMUST00000209469.2	1	chr19:5540630-5542524	GTGAGCATTAGGCCACTGCGCCCGAGGGAAGTGGGTTCGTGATCCGTCGCTTGCGCGCCGGGCGGGGTGGGGGCGGCAGAGAAGCGGTCTTGGTATCCCATCCCCCAGCACCCCGAGCGAGATTAAGGGTCTCATTGAAGGGCAGGCCGCGCGTGCGCGCCTCCGGGCGCTGGGAAGGGCCGATTCGGACGTCGCTCGCGCGCCCCCTGGCTCCTCTCCCCTCCCCCATCCTGCCTTTGCGCCAGCGCGGCCACTGGCCGTGGGGGAGGGGTCCAGTGTGCGGGGCCTCGGGCAACGCTCGCTGGTTCTCGATGGCGCGCGCTGGACCAGAGCACGCGGCATCCAAACCCTGGCCCGGGGCCGCTAGGGAAAAGCGCGCGAGGTGTCGGCGCGCGCCCC…	1865	0	1
chr19|61213669|61213761|-	chr19	61213669	61213761	0	-	61213669	61213669	0,0,0	1	92	0	ciRNA	Csf2ra	ENSMUST00000235172.2	3	chr19:61213652-61213761	GTGGGGCGACGGCGGGGGCTGAGGCAGGGGGATGGCCGGGATGGAGAGAGTGAGGCAGGGGGATGGCCACTGTGAACTCTGCCCTGCCCTGC	92	1	0
chr19|6344243|6344656|+	chr19	6344243	6344656	0	+	6344243	6344243	0,0,0	1	413	0	circRNA	Ehd1	ENSMUST00000025684.4	3	chr19:6331345-6344243|chr19:6344656-6347562	GTTATGACTTTGCGGCTGTCCTTGAGTGGTTCGCAGAGCGTGTGGACCGCATCATCTTGTTGTTCGACGCCCACAAGCTGGACATCTCAGACGAGTTCTCAGAAGTCATCAAGGCCCTCAAAAATCACGAGGACAAGATCCGTGTGGTGCTGAACAAGGCTGATCAGATCGAGACGCAGCAGCTGATGCGAGTATACGGGGCCCTCATGTGGTCCCTGGGGAAGATCATCAACACCCCCGAGGTGGTCAGAGTCTACATCGGCTCCTTCTGGTCACACCCACTGCTCATCCCTGACAACCGGAAGCTCTTCGAGGCAGAGGAGCAGGACCTCTTCAAAGACATCCAGTCTCTGCCGAGAAACGCCGCCCTCAGGAAGCTCAATGACCTCATCAAGCGGG…	413	1	0
chr19|6401704|6402581|+	chr19	6401704	6402581	0	+	6401704	6401704	0,0,0	1	877	0	ciRNA	Map4k2	ENSMUST00000133696.8	24	chr19:6401704-6402613	GTGAGCAGCAGAGCTGCAGGAGGGGATGCTTGAGAAGGTCAGAGGGGGGGGCTAGAGGCCCTTCAGTCCTGCCTCTTTCATCTGGCTTCCATGAAAGATTTCATGGACTAGCCTGGGCACAGTGGCACAGGCCTGTGATCCCTCTTTTGAGGCTGAAGCAGGAGGATGGCGTGAACCCACGAATAGATGCCAGCCTCGGTAACATAACAATCCAAAGCTTAAAAAAAAAAAAAAAAAAAAAAAAAAAAGTGGTGGTATGAGCACTTGGCAGCCAGCCTGGTCTACAAAGTGAGTTCCAGGACAGCCAGGGCTACACAGAGAAACCCTGTCTCGAAAAAACTTAAAAAAAAAAAACTTTAAAATGTATGCGTGTGACTGCTTTGCCTCCATGTATGTATC…	877	1	0
chr19|8701847|8702013|+	chr19	8701847	8702013	0	+	8701847	8701847	0,0,0	1	166	0	ciRNA	Snhg1	ENSMUST00000206155.2	3	chr19:8701847-8702035	GTAGGTATTGATGGTTGGTGCTTCCTTAGGGAACATATTTAGATGGCCACTTAATGATGAACAATGTAAATGACAAGCATATGGCTGAGTTGCAATGATGTCATCTTACTACTGAAATGGGCTGAAGAAAGAAGGTGCTGAGGTGGCTGTGATTACATTTAAAAAT	166	0	1
chr19|8701847|8702017|+	chr19	8701847	8702017	0	+	8701847	8701847	0,0,0	1	170	0	ciRNA	Snhg1	ENSMUST00000206155.2	3	chr19:8701847-8702035	GTAGGTATTGATGGTTGGTGCTTCCTTAGGGAACATATTTAGATGGCCACTTAATGATGAACAATGTAAATGACAAGCATATGGCTGAGTTGCAATGATGTCATCTTACTACTGAAATGGGCTGAAGAAAGAAGGTGCTGAGGTGGCTGTGATTACATTTAAAAATGACA	170	0	1
chr19|8923433|8923603|+	chr19	8923433	8923603	0	+	8923433	8923433	0,0,0	1	170	0	ciRNA	Mta2	ENSMUST00000096240.3	5	chr19:8923433-8923630	GTGAGGAGCTGTTGGGATAAGAGGGAGGTGAGAGAATGTTGCCCCTAAAGGCAAGTGAGGTGGTAAAGGGGCCACGGACCTCACAGCCGTGTGTGTGTGTGTGTGTGTGTGTCTGTGTGTCTGTGTGTGTCTGTGTCTGGAGAGACCTTACTGTCCATGCAGATTCCTTC	170	0	1
chr19|9854208|9855040|-	chr19	9854208	9855040	0	-	9854208	9854208	0,0,0	1	832	0	ciRNA	Incenp	ENSMUST00000025562.9	13	chr19:9854180-9855040	GTGCGACTAGGTGGGGACAGGGAAGCAGTAGGGTGGGACAGGCACTGCCTCCTTGCCCTGAGGACTGGCTGGGCATGCCCATTCTGTAGAGTAGGTCCTCTTGAACTTGTTGCTGACTTGAGGGTTGCGTCATGGGGACTTTGCTAGAAGCCAGAGTTTGGAGATTGGATGTGCTTTTGGAGCCCGGCTTCACCTCACATCTGCTGTTTCTTAGCGGTGTGCCCGTGATCAGGTTACTCAAATGGCAGAGTGATCTTGCTTTTGAAAGGGTTCTAGTTGAGAGCAAGATTCACTAATGCACGAGAGGCATGTCGTGCCTGGTATGTGCTGAATGCCCAGTGGGTGATTGTAACACACTCCACCCTTGAGCCTTATGCTTGCAAGAGTAGGACCCCATCT…	832	1	0
chr2|113194180|113196174|+	chr2	113194180	113196174	0	+	113194180	113194180	0,0,0	1	1994	0	circRNA	Fmn1	ENSMUST00000099576.9	2	chr2:113158176-113194180|chr2:113196174-113259981	GCAGCCTCATTGCGGGAGAGGACTGTCAGCTGCCTGCTCTGCCTAGCCATCATCACATGCCTCCTGACTGGAACTGACCTCAGACCAGCATCTCCACAGCATGAATAATTAGGTAGGCATAATGGAAGGCACTCACTGCACCCTCCAGCTGCATAACCCCATTGCCGAACTCTGCTATATCAGCTTCTATCTTCCAAAAGGGGAAGTCAGAGGATTTTCATACAAGGGCACTGTAACTCTAGACAGATCCAATAACGCTTTCCATAACTGCTACCAAGTCAGGGAGGGGCCAGACATCACCAGCCTCAGCCAGCAGCCAAACGAACATCCAGGCGACATATTTTTCAAACAGACTCCCACAAAAAACATCCTGACAGAGCTATACAAGCTCACAGCAGA…	1994	0	1
chr2|11761532|11762250|-	chr2	11761532	11762250	0	-	11761532	11761532	0,0,0	1	718	0	ciRNA	Fbh1	ENSMUST00000071564.14	10	chr2:11761500-11762250	GTGAGTTTCCGGTGTACTCACAAGGAGGGACCTGGTGTGATTGCTCTCTTTCATTTCCTCAGCACCACTTCTACAAGTCGAACAGGAGTAGGCGAGTCAAGTGTCTGTCATGACAACTGGGAGTCTCGTGGCATCTGCTTCTATGAGGAGTACTCACAGGCATCTATCTCCCTTAACTCTCATAATGCCCGCTGGGTTTTTGTTTGTCTCTTTATTTTTGGGAAAGGGTCTCTGTGCCCCAGGCTAACTTCCAACTCAAGACTCTCCTGTGTCAGCAGCTGCCCTTCCTTGTGCTCCGATTACAGACAAGTGCATATTGTATCATGTACTTTAGTTTTCCCATTATCATGTAGGACAGATGTGAAAGGACTTGCCCAGAGGTTGTAAGAGCTTAGACTT…	718	0	1
chr2|118659495|118662007|+	chr2	118659495	118662007	0	+	118659495	118659495	0,0,0	1	2512	0	ciRNA	Knstrn	ENSMUST00000134661.8	7	chr2:118659495-118662033	GTGAGAGCAAGGGTATAGATGGGTAGGGCCCTCAGCCAGGGCTCAGTGTTAAACCCACCAAGTAAGAGTGAAGACCATCATTCAGATTCTCTGGTCAAATTATGCAAGCTTCATTTCTCTCAGGCAGGGCTGTCCCCCTTCAGCAGGGTTCCAGAAAATATCATTGAACGTAGACAGTGGGGCTTATACAGCCCCCGAAAAAGTGGGTTTTCGAGGATCGGAGGACTTCCAGAGGAATTTTGGTTACAGAGGAACTTGGCTGAACGTTTCAGAAATTATTTGGCACAACATCTAACTTTGTGGGGGGGGGGGGAGGAAGGGGGTGGAGGTTAGGGCATAGGGTGTGGAACATGTCAAATTCCAGAAAATGAGTCAAGACCTGGTCAAATCCAAGTTTTA…	2512	0	1
chr2|119531598|119536124|+	chr2	119531598	119536124	0	+	119531598	119531598	0,0,0	2	148,205	0,4321	circRNA	Rtf1	ENSMUST00000028767.9	3,4	chr2:119522707-119531598|chr2:119536124-119541445	TGGACATTTGGGAGCAATAAAAATAAGAAGAAAGGAAAAACCAGAAAAGTAGAGAAGAAAGGAGCCATGAAGAAGCAAGCCAACAAAGCTGCCTCCTCGGGCAGCTCAGACAGAGACAGCTCAGCTGAGAGCTCTGCCCCTGAGGAAGGTGAAGTGTCAGATTCTGAGAGCAGCAGCTCCTCTTCCAGTTCAGATTCAGACTCCTCGTCAGAAGATGAAGAATTCCATGATGGCTATGGAGAGGATCTTATGGGAGATGAGGAAGATAGGGCCCGACTGGAGCAGATGACGGAGAAGGAGAGGGAGCAGGAGCTCTTCAACCGCATAGAGAAGAGAGAGGTGTTGAAAAGAAG	353	0	1
chr2|121871636|121872154|+	chr2	121871636	121872154	0	+	121871636	121871636	0,0,0	2	55,92	0,426	circRNA	Eif3j1	ENSMUST00000028668.8	3,4	chr2:121859392-121871636|chr2:121872154-121877916	GATAACTGGGATGATGATGATGATGAAAATAAAGAGGAAGCAGAAGTCAAACCAGAAGTAAAAATTTCAGAGAAGAAAAAAATAGCAGAAAAGATAAAAGAGAAAGAACGGCAGCAGAAGAAAAGGCAAGAAGAAATTAAAAAGAGG	147	1	0
chr2|121981632|121982099|+	chr2	121981632	121982099	0	+	121981632	121981632	0,0,0	1	467	0	ciRNA	B2m	ENSMUST00000102476.5	2	chr2:121981632-121982127	GTAAGCCTCAAGTTCTTCCTTACTTTCTGGACGCTCCATCTGTGTGGACTTAAAACTGCTTTGCTATTTTAAAAACCTGCATACTGAGATTGTTAGAGAATACCCCCAAAAGACTGATCTGTGGTGCCAGCAGAGACTTACACAGCAGGCCAGGAACCAGCAGTTCCCTACCCACTGTCCCAGACTGCTTCCCTCTTTCCTGAGCTTCCTCCAGCTTTCCTGGCAGCCTGGTGCATACTAAGTGTCAAAGGGCATGCCAGGTAGGACAGGCCTTGGTCTGTAACCCCTGCCTTCAGGTACCTACAATTCTGGACTGTTCCAGGGCCTTGGCAAGAAGCTAGTAGACAGGAGTGGATCTCTGGAAAGTTCTCAACAAGTACTCAAGGCTAGCAACAGCAA…	467	1	0
chr2|129652407|129653157|+	chr2	129652407	129653157	0	+	129652407	129652407	0,0,0	1	750	0	circRNA	Stk35	ENSMUST00000165413.9	3	chr2:129643924-129652407|chr2:129653157-129669693	GAGAAAGGATCCTGGGCTATGCTGAGGAGCCCTGCTATCTCTGGTTTGTCATGGAGTACTGTGAAGGTGGAGACCTCAATCAGTATGTCCTGTCCCGGAGACCTGACCCAGCCACCAACAAAAGTTTCATGCTACAGCTTACAAGCGCCATTGCCTTCCTGCATAAAAACCACATCGTGCACAGGGACCTAAAGCCAGACAACATCCTGATCACAGAGCGGTCTGGCACCCCCATCCTCAAGGTGGCAGACTTTGGACTGAGCAAGGTCTGTGCAGGGCTGGCACCCCGAGGCAAAGAGGGCAATCAAGATAACAAAAATGTGAATGTGAATAAATACTGGCTGTCCTCAGCTTGTGGCTCAGACTTCTACATGGCTCCCGAAGTCTGGGAGGGACACT…	750	0	1
chr2|130120451|130120791|+	chr2	130120451	130120791	1	+	130120451	130120451	0,0,0	1	340	0	ciRNA	Nop56	ENSMUST00000150401.8	5	chr2:130120451-130120816	GTAGTGTGAATTCCTGCTCTCCCTGTTCTGTGTCTGGAGGTGATAGTGTCTCATGATGGGGGGTGGGGGCAGGGAGGTCACCAATGTGACAGTTTAGAATTGTCCCTTAGGCTTTTTTTTAAAATCTTGAGCTATTAGTGATTTTCATTTCAGTGTTCCCTGGGAGCTCTGCATGATATCCATCGTGAGCAGCATACAGGGGGTTTTCTCTAGGGTTTAAGAGGGCCAGGGAAATTATAAAATGTGAGAGTAGGTAGATCATTAAGTCACCAGAAGTACTAGGTTTGCTCTTCTGCCTGGATTCTAATGGGAGCTGTGGCTGCTAACAATTGTAAGCAAT	340	0	1
chr2|131036097|131036239|+	chr2	131036097	131036239	1	+	131036097	131036097	0,0,0	1	142	0	ciRNA	Cdc25b	ENSMUST00000028804.15	12	chr2:131036097-131036258	GTAAGCAGGGTTGAGCCACTCTCCAGGTGCATTGGGGACCACCTTTTCTGGCTCTTGTCTTCCCTTGGGGTTGGGCTGCATGCACAGACCATCAGAAAAGAGAGGGAAAACCTTGGCTACCAGCCTCACCTGCTGGCACCAA	142	0	1
chr2|143415362|143415467|+	chr2	143415362	143415467	0	+	143415362	143415362	0,0,0	1	105	0	circRNA	Pcsk2	ENSMUST00000028905.10	2	chr2:143388584-143415362|chr2:143415467-143529483	CTCCCCTTTGCAGAAGGCCTGTATCACTTTTATCACAATGGGCTTGCAAAGGCCAAAAGAAGACGCAGCCTACACCATAAGCGGCAGCTAGAGAGAGACCCCAGG	105	1	0
chr2|145444525|145446311|+	chr2	145444525	145446311	0	+	145444525	145444525	0,0,0	1	1786	0	ciRNA	Slc24a3	ENSMUST00000110007.8	10	chr2:145444525-145446341	GTAACTAGCAGATCCGGAGTCCAGGGCAGGCACCACAGTGTGAGTCTGTCTAAGGAGCCCTGAGAAGACAGAGGAGAGCCCGCTCTCCTGCCCTGCCTCGTGCGCCACACCGGGATCCACTGAAATGCCTGGGGAATCCATTCTATGAAGGTGTTACGAGAAGATGGGACCAGCGGGGCCAGGAGAGAGGAGCATGGGTTTTGAGATAGTAGATGAAGGCTGTGCAACCATGAGAAGTTACTTAACCCCTCTGAGCCCAATGGAAGGGCATCGTTTTTGTAATGAGGAAGTCAGTTAACTACACAGAGGAGTGTAAGGCAGTGCTTCAGAGTGACCGGCATTGCTGGTTATTATCACACATATCCAAATTCTCTTCCAGACTACATTAGCTCAGGTTCC…	1786	1	0
chr2|146730940|146733204|+	chr2	146730940	146733204	0	+	146730940	146730940	0,0,0	2	646,304	0,1960	circRNA	Kiz	ENSMUST00000099278.9	5,6	chr2:146712766-146730940|chr2:146733204-146777722	GATGCAGTGCAGGCAGGAATTAACTCGGGGACAGCTATGTCAAGAGGATTGTATCAACCAGCAACAATCTTTATGGGCCGCCAAATGTCAGCCATCTCAAGCATTGAAGATTTCAGTACAGAGCTGAAATCTAACCAACCCACAAAGAACTTTTCAATCTCTGACCCACATTCACACCAACAGACAGCCCAGAGCAGCTGTGTGACAGACAGCTGTGTAGTGCAGACTAATGGTGACACACAGTGCTTAAATAAGTCTGACAAAATACATGGAAAGACATCTCTTCAGACTGGTGAGAAGGCGCCAGTCACAAGCTATGTATTGTCTGCAGAAGAACAAACTCATTGCTTGGAGATAGGAAGCAGCACACAGCACAGCAAGAGTAATTTATCTGAAGGC…	950	0	1
chr2|155552914|155555257|-	chr2	155552914	155555257	0	-	155552914	155552914	0,0,0	1	2343	0	ciRNA	Edem2	ENSMUST00000040833.5	7	chr2:155552888-155555257	GTAAAGGGGCCGGGTAAGGGGGCTTCTCCTATGGCTCTCCTGTTGATTGTGCTCTATTGTGTGTGTCACATTACTGCCAAGTGCCTACAGAACCTACCCGTTCTGCATCCAGAGCCACTGAGGGTCTTCATGCACACTGTGCCTCTTCATAGTTTCTTTTTCTGTTTTATGGTCTGTTTGTTTTCTAAAAAAGATTTATTTATTATTTATACAGTGTTTTGCCTGCATATACACTTACGGGCCAGAAGAAGAGGGTACCAGATCTCACTCTAGATGGTTTTGAGCCACCATGTGGATGCTGGAAACTGAACTCAGGACCTCTGGAAGAGCAGCCAGTGCTCTTAACCTCTGAGCCATCTCACCAGCCCCCTGTTTTATGGTTTTGTTTGGTTTAAGTTT…	2343	1	0
chr2|155908553|155908703|+	chr2	155908553	155908703	0	+	155908553	155908553	0,0,0	1	150	0	ciRNA	Spag4	ENSMUST00000136765.8	3	chr2:155908553-155908724	GTCAGAGGGAACGGCAGGGCTCAGGGAAGGGCAGCAGGGCTGGCCCCACCCAGGCTAGAGCAGATCCAGATCTGCTTGAGTTCCCAGAAACTGGGCGGGTCTAGGACCCCCACGGTCGAGGCTTGAGTGGTTCAGGGCCTCTAGGCAGCA	150	1	0
chr2|156014747|156016088|-	chr2	156014747	156016088	0	-	156014747	156014747	0,0,0	2	195,72	0,1269	circRNA	Rbm39	ENSMUST00000153514.8	5,4	chr2:156009670-156014747|chr2:156016088-156019255	ACAAAGTTTCTGCCTCCTTGGAAAGCTCTCCATCTCCTTGTGATTGGAGTGTGGGTTTCAAGATTCCAGAAGGAGAAAAAAAAGCAAGAGCAGAAGTCGTAGTCATGAGAGAAAAAGAAGCAAAAGTAAAGAACGGAAAAGAAGTAGAGATAGAGAAAGGAAAAAGAGCAAAAGTCGAGAGCGGAAACGAAGTAGAAGCAAAGAAAGGAGACGAAGCCGCTCACGCAGTCGGGATAGAAGATTCCGAGGCCGCTACAGAAGTCCCTA	267	1	0
chr2|160598564|160598763|+	chr2	160598564	160598763	1	+	160598564	160598564	0,0,0	1	199	0	ciRNA	Plcg1	ENSMUST00000151590.8	22	chr2:160598564-160598789	GTGAGATAAACCATCCAGGCTAGAAAGCCTGTGGTGTGGTGGGACAGGAGGCCGGGGCCTCTGTGGAGCTGTCACTGAAAGCACTTGTGACAGTATGCTTTGAGAGCATCTGTCTCATGCTCACTAGCAGTGTCTGCCTTGGCCTGACTTATGTGTGGGAACCCCCCAGGAAGAGCTTGTGAGTTTGGGGCAGTTGCTG	199	1	0
chr2|164612000|164612263|+	chr2	164612000	164612263	0	+	164612000	164612000	0,0,0	1	263	0	ciRNA	Ube2c	ENSMUST00000088248.13	1	chr2:164612000-164612286	GTGAGTGGTGCGGAGGTCACCCCGGGGCTTTGGGACAAATGAGGGGGTACCAGGAACGCAGGAAATGGAAGGCTGATGGCGCTGCCAGGCAGCTCTCATAGGTTGCCCTGCGAGCGCTGGGGTTAACATGGGGTCGAAGGCTCACCTGGGTCCTCTAATTGAGTGCCAGAGCTGAACCTGCCTTTGAAGAAGGGGTAAGGCCTCCACGACAGGATAGTCGTGTGGGAAGTGATATATTTCCTCGACAGTATCCATTGCCCCGA	263	0	1
chr2|166783137|166783412|+	chr2	166783137	166783412	0	+	166783137	166783137	0,0,0	2	98,86	0,189	circRNA	Cse1l	ENSMUST00000171410.8	3,4	chr2:166782038-166783137|chr2:166783412-166783934	CCTGGATTACTGGGTGTCTTCCAGAAGCTGATTGCATCCAAGGCAAACGATCACCAAGGTTTCTATCTTCTCAACAGTATAATCGAACACATGCCTCCTGAATCAGTTGACCAGTATAGGAAGCAGATCTTCATTCTACTATTCCAGAGACTGCAAAACTCCAAGACCACCAAGTTTATCAAGA	184	0	1
chr2|179562944|179581747|-	chr2	179562944	179581747	0	-	179562944	179562944	0,0,0	13	120,57,126,131,170,115,148,246,90,123,120,120,161	0,759,1802,2827,3265,5064,8125,10828,11811,13877,14740,17259,18642	circRNA	Taf4	ENSMUST00000041618.13	14,13,12,11,10,9,8,7,6,5,4,3,2	chr2:179555399-179562944|chr2:179581747-179617205	GAATGGTCCTCGTGCGGAGTGAGAATGGGCAGTTGTTAATGATCCCTCAGCAGGCCCTGGCCCAGATGCAGGCCCATGCCCAGGCCCAGCCTCAGAGTACCATGGCACCCCGTCCTGCAACCCCCACAGGTGCTCCACCTGTCCAGATCTCCACTGTGCAGGCTCCAGGAACACCTATTATTGCACGGCAGGTGACCCCAACTACCATAATTAAGCAAGTGTCTCAGGCCCAGACGACGGTACAGCCCACTACAACCCTACAGCGATCTCCCGGGGTACAGCCTCAGCTGGTTCTGGGTGGCTCCGCACAGCCAGCCTCACTTGGAACAGCCACAGCTGTTCAGACAGGGACACCTCAACGAACAGTCCCTGGGGCCAGCACCACCTCTACAGCTGCCA…	1727	1	0
chr2|179724026|179725118|+	chr2	179724026	179725118	0	+	179724026	179724026	0,0,0	1	1092	0	ciRNA	Mtg2	ENSMUST00000184862.8	6	chr2:179724026-179725137	GCACGTCCCCTGGGGCAGCTGGGGAGGGACAGCCTGCACACGGGGTGGAGGTCCTGCTGTCCTATCTTGGCACGTATCTGCACTCAAACTTGGTGTGTACACAGCATTTTTATGAATTGTGTCTGTGCTCAGCACCAGTGTACCAAGGCAAGAGACTTTGGATGTCATTTTTGTTTTTTAATCTCAGAAACACAAGTTGTTTCCCATCAGGAGCCTCATGACAGCCCATGTCACAGGGTCAGACAGTGCAGCAGAGCCCTTGGCTGTACTGAGCAAATGCCTGGCATGAATATTCAGCAAGCTGGGTGCAAGCATCTTCATAGCATAATGAAGTTAGCTGCTGGTTATTGTATGTGTACGGGTGCTAGGCCTGAGTGCTTGTCTGTGTATGTACCACAT…	1092	1	0
chr2|180980147|180980820|+	chr2	180980147	180980820	0	+	180980147	180980147	0,0,0	1	673	0	ciRNA	Rtel1	ENSMUST00000184751.8	2	chr2:180980147-180980848	GTTGGTATAACCAATATGAATCATTATATGCGTTTAAGCATCTGTGGTTGGTAACACCCCATCATCAGTCTCACTGCTGAGGCTTAAGATCCCGCTAGAGTCATTTAGAGGTCATTTCTGTGTCCTGCTAACCTGGCCCAACAGTTATGGCCACCATGGACAACTGTTTTGTGTTGGGCTTGTGATGCTCTGCTTCCTAGCCAGCCTCCAGCAAGCCCTGGCATGTTTTACTCTCTGTCCTCATGAGGTTCTGTCTGAACACATGTGGGCACATGTTGATGGTTATTAGTTATTTTGAGGTCTTTAGGGAGAGGAAGACCCTCTGTGTGCATGAATGTATTTATGCACATATCTAAATGTGAATGTGGGCTCATACTGTTGTGTATGATTCAAATGTGG…	673	1	0
chr2|20891916|20896988|-	chr2	20891916	20896988	0	-	20891916	20891916	0,0,0	3	55,79,93	0,2769,4979	circRNA	Arhgap21	ENSMUST00000154230.9	6,5,4	chr2:20888040-20891916|chr2:20896988-20917087	GAAAGCAAAGGAACCGATTGGAGCCGATGGATACCATATTTGTTAAACAAGTGAAGGAAGGAGGGCCGGCCTTCGAGGCTGGCTTATGCACAGGTGACAGAATTATAAAAGTCAATGGAGAAAGTGTCATAGGAAAGACCTATTCCCAAGTAATTGCTCTCATTCAGAACAGTGACACCACCCTGGAGCTCAGTGTAATGCCCAAGGATGAAGACATTCTCCAAGTG	227	0	1
chr2|25486444|25492567|-	chr2	25486444	25492567	0	-	25486444	25486444	0,0,0	4	92,53,48,135	0,1712,4918,5988	circRNA	Rabl6	ENSMUST00000058137.9	5,4,3,2	chr2:25482919-25486444|chr2:25492567-25498124	TGAAGATTGTGATCCGGGGTGACAGGAACACGGGCAAGACAGCTCTGTGGCATCGACTGCAGGGCAAGAAGTTTGTGGAAGAATACATCCCCACACAGGAGATCCAGGTCACCAGCATCCATTGGAACTACAAAACTACTGATGATGTAGTGAAAGTTGAAGTCTGGGATGTAGTTGACAAAGGAAAGTGTAAAAAACGAGGAGATGGCTTGAAGACGGAAAATGACCCCCAGGAGGCAGAGTCTGAATTGGCCCTGGATGCTGAGTTTCTGGATGTGTACAAGAACTGTAATGGAGTGGTCATGATGTTTGACATCACTAAGCAGTG	328	1	0
chr2|26360094|26360285|-	chr2	26360094	26360285	1	-	26360094	26360094	0,0,0	1	191	0	ciRNA	Notch1	ENSMUST00000028288.5	22	chr2:26360070-26360285	GTAAGGGTAGGGACCTGGATGATGGGCAGGATCCAGCCAGAGATCACTCAGGTGATTGAGAGCTGACCACGGAATAGGAATCTCAGAAGGGAGGTGGGCTCCAGTGGCACTGTGCTGCCTCCCCCGGGCCCCAGGTCCTAACTGATTTCTGGACTGGGCTGCACAGGACAGAGCACAGTCAGCATCATCCG	191	0	1
chr2|26802457|26802664|+	chr2	26802457	26802664	0	+	26802457	26802457	0,0,0	1	207	0	ciRNA	Rpl7a	ENSMUST00000102898.5	5	chr2:26802457-26802682	GTAGGTGTGAGGTTCTGTGTGGCTTCTGGAAGGTTGGGATCTCTTGCTGGGTTTGAAGAGCTGGGGAAAAGATTGGTGTGGCTCTTGCAATGATGTCAATCTTTGACTGAAGTGACCTTGAAGTGCAATTACTGAGCTTTTTAACCCTGAGCAATTGCCACAAAGTATCTGTGCAGCTAGCTGTTGCTTCTGCCAAAACAACCTACA	207	1	0
chr2|30286264|30286420|+	chr2	30286264	30286420	0	+	30286264	30286264	0,0,0	1	156	0	ciRNA	Dolpp1	ENSMUST00000028209.15	4	chr2:30286264-30286443	GTGAGAGCCTACCCGTACCCCTGCTGTGTGCTCTGCTGTGTGCTCTGCTGTGTGCTCTGCTGTGTGCCTGTGCTCTGCTGGGGACTGCTGCACTAAGGCTTTTGAATGGGACCAGGGGCTGTTGGGAGGCCTGGTTACAGGTTGTGGGCGGAGGCT	156	0	1
chr2|30846587|30846800|+	chr2	30846587	30846800	1	+	30846587	30846587	0,0,0	1	213	0	ciRNA	Tor1b	ENSMUST00000028199.12	4	chr2:30846587-30846823	GTGAGTCCACTATGGAGCGGGGAACCCAGTGCTCGGCTGGCATTGAGTAGATTCTCAGCAGTGTGTCTTTTCGAAGCCAGCGATACCCTTGTTTGTGGCTTTGCTGCCACAGGGAGATTTCTTAGGGTATTTTGAGGGCACATGTCACTTGACAGAGTCTCTGGAAGGGTGAAGGCATGAAGGATGGGATATGGCTAGGTGGCAGTGACAGGA	213	0	1
chr2|30972985|30995369|-	chr2	30972985	30995369	0	-	30972985	30972985	0,0,0	5	105,63,148,57,116	0,1049,13053,14120,22268	circRNA	Fnbp1	ENSMUST00000073879.12	6,5,4,3,2	chr2:30949029-30972985|chr2:30995369-31031790	GATCAGTTTGACAACTTGGAAAAACATACACAGTGGGGAATCGATATTCTTGAGAAATACATCAAGTTTGTCAAGGAGAGGACGGAGATTGAGCTCAGCTATGCCAAGCAACTCAGGAATCTTTCAAAGAAATACCAACCTAAGAAGAACTCGAAGGAAGAGGAGGAGTACAAGTACACGGCTTGCAAAGCCTTTCTTTCCACCCTGAATGAGATGAATGACTACGCCGGGCAGCACGAGGTCATCTCTGAGAACATGACGTCACAGATCACGGTGGACCTGATGCGCTACGTTCAGGAGCTGAAGCAGGAGAGGAAATCGAACTTCCATGATGGACGGAAGGCTCAGCAGCACATAGAAACGTGTTGGAAGCAACTGGAGTCAAGTAAGAGGAGGTTT…	489	0	1
chr2|32098847|32102067|+	chr2	32098847	32102067	0	+	32098847	32098847	0,0,0	1	3220	0	ciRNA	Prrc2b	ENSMUST00000036691.14	14	chr2:32098847-32102086	GTGAGCCCCGGGAGCCCAGCGAAGGGACATCACCAGCAGAGGTAGACCCACGGTGGTCCAGGCCGGCCCCTGTGACAAGCATTTGACCAGTCTTGAGTTTTACCAAGATATTGACACAGTTCTGCTCCTGTCAAAAAGTTATTAGGACCTGAGTGTGGGGTAGAGACATATTGTCATTTCATCACTTGAGAGGCTGAGACGGAAAGGTGGTGAGGTTGAGACCAGCGTGGGTTAAGTGTTAAGACTGTCTCCCAAAAAAGCAAACCAAAAAAAGCAAACCAGAACAAACATTGTTGGGATGGTTATGAAGGTGTGTGCTGTCATTGCAGCCCCTGCGTCCTTGCTGGTGAGTCTCTCTAGCCCAGATTGTTCCTGCCCAAAGTTGGTCTAATGCTTTTT…	3220	1	0
chr2|32133724|32134223|+	chr2	32133724	32134223	1	+	32133724	32133724	0,0,0	1	499	0	ciRNA	Pomt1	ENSMUST00000036473.16	8	chr2:32133724-32134245	GTAGGTGGTCACACCAGGGCCTCGTGAATCTGCTGTATGTGGGGATTAGGGTGTCAAGCTGTCCTAGGGAGTAGTTGGCTTAAAGAAGTGGAGCCTCTGGATCCTCAGGGCTGGAGAGATGGCACAGTGGTTACGAGCACTGACTGCTCTTCTGAAGGTCCTGAGTTCAATTCCCAGCAACTACATGGTGGCTCACAACCATCTGTAATGAGATCTGATGCCCTTTTCTGGTGTGTCTGAAGAGGCTGACAATGAACTCACATACATAAGATAAATAATAAAATTAAAAAGTAAAAAAGAAGAAGAAGAAGGAGGAGGAGAAGGAGAAGGAGAAGAAGAGGATCTTCAAGGCTTCAGGAGCAGGGAGTAGGGAAGCTGGCGCCCCTGTGAGCTTCTAGC…	499	0	1
chr2|3305848|3308069|+	chr2	3305848	3308069	0	+	3305848	3305848	0,0,0	3	136,43,50	0,585,2171	circRNA	Nmt2	ENSMUST00000081932.13	2,3,4	chr2:3285443-3305848|chr2:3308069-3310503	AAGCCCTGGAGGGGATTTGGGAGCAAAAAAGAAAAAGAAGAAACAAAAGAGAAAAAAGGAGAAGCCAAATTCTGGGGGTACCAAGTCCGACTCTGCATCTGACTCCCAGGAGATTAAGATTCAGCAGTCTTCTAAACACAACGCCATCTGGCAGCAGATTTCAGCAGGAGCAGCCATGGGTGGTGATACTATGGAAGGTGAATGGATAGATTTAAGAATGTATCATAAG	229	1	0
chr2|3305848|3310648|+	chr2	3305848	3310648	0	+	3305848	3305848	0,0,0	4	136,43,50,145	0,585,2171,4655	circRNA	Nmt2	ENSMUST00000081932.13	2,3,4,5	chr2:3285443-3305848|chr2:3310648-3313492	AAGCCCTGGAGGGGATTTGGGAGCAAAAAAGAAAAAGAAGAAACAAAAGAGAAAAAAGGAGAAGCCAAATTCTGGGGGTACCAAGTCCGACTCTGCATCTGACTCCCAGGAGATTAAGATTCAGCAGTCTTCTAAACACAACGCCATCTGGCAGCAGATTTCAGCAGGAGCAGCCATGGGTGGTGATACTATGGAAGGTGAATGGATAGATTTAAGAATGTATCATAAGAATCCCACCATCCCTATTCAGAAGCTACAAGACATCCAGAGAGCAATGGAGCTGCTGTCTGCATGCCAAGGCCCAGCCAGGAACATTGATGAGGCCACAAAACGCAGATACCAGTTTTGGGACACACAGCCAGTGCCCAAATTGA	374	1	0
chr2|33150489|33214715|-	chr2	33150489	33214715	0	-	33150489	33150489	0,0,0	5	127,93,90,84,51	0,13083,15668,24347,64175	circRNA	Ralgps1	ENSMUST00000131298.7	8,7,6,5,4	chr2:33064560-33150489|chr2:33214715-33226524	AGTCAGATCACATTGATGGACATCCCCGTGTTCAAAGCCATCCAGCCAGAGGAGTTGGCCAGTTGTGGATGGAGTAAAAAGGAGAAACACAGTCTTGCCCCCAACGTCGTGGCCTTTACCCGGAGGTTCAACCAGGTCAGTTTTTGGGTCGTACGAGAAATTCTAACAGCACAGACTTTAAAAATAAGGGCAGAAATCCTGAGCCATTTTGTGAAAATAGCCAAGAAACTTCTAGAACTGAACAACCTTCATTCTCTCATGTCTGTGGTGTCAGCATTACAAAGTGCTCCCATCTTCAGGCTGACAAAAACCTGGGCTCTTTTGAATCGAAAAGACAAGACTACTTTTGAGAAACTTGACTACCTGATGTCCAAAGAAGACAACTACAAGCGAACCCGG…	445	0	1
chr2|33214664|33230845|-	chr2	33214664	33230845	0	-	33214664	33214664	0,0,0	3	51,108,121	0,11860,16060	circRNA	Ralgps1	ENSMUST00000131298.7	4,3,2	chr2:33174920-33214664|chr2:33230845-33261281	GACCTCTCAGACAGGTTATGTCACCAGCAGAGGTGGCGCCGAAGTTCCCTGCGGCCTGGAGACTATGTACAAGAGGAATGGTCTGATGGCTAGCGTGTTGGTCACCTCTGCCACTCCACAGGGCAGCAGCAGCTCAGACTCGCTGGAGGGCCAGAGCTGCGACTATGCCAGCAAGAGCTACGATGCTGTCGTCTTCGACGTTCTGAAAGTGACTCCCGAGGAGTTTGCCAGTCAGATCACATTGATGGACATCCCCGTGTTCAAAGCCATCCAGCCAGAG	280	1	0
chr2|33226524|33230845|-	chr2	33226524	33230845	0	-	33226524	33226524	0,0,0	2	108,121	0,4200	circRNA	Ralgps1	ENSMUST00000131298.7	3,2	chr2:33214715-33226524|chr2:33230845-33261281	GACCTCTCAGACAGGTTATGTCACCAGCAGAGGTGGCGCCGAAGTTCCCTGCGGCCTGGAGACTATGTACAAGAGGAATGGTCTGATGGCTAGCGTGTTGGTCACCTCTGCCACTCCACAGGGCAGCAGCAGCTCAGACTCGCTGGAGGGCCAGAGCTGCGACTATGCCAGCAAGAGCTACGATGCTGTCGTCTTCGACGTTCTGAAAGTGACTCCCGAGGAGTTTGCC	229	1	0
chr2|37377590|37379715|+	chr2	37377590	37379715	1	+	37377590	37377590	0,0,0	1	2125	0	ciRNA	Rabgap1	ENSMUST00000133434.8	8	chr2:37377590-37379742	GTGAGATTTTGTTGTTGTTGTTGTTGTGGGCTCTTTTGGTTGTGGTTGGTTTTTATTAGAAATCTATAAACTACTTCTATCTTGTTTGTCTATTGATTTACCTTATCACATTAGACTCAAAACATGTCTTATATATAAACACTTATATAAAAGTGTTTGTGTAAGCAACAAAGCAATGCACAAAGGGACATGGGAGTTACAAGTCTGACCTTGAATGTGTAGGTCAGCCTTGGTGTCTTGACCTGTGTAGTGGGAATAATATTTTTTGTCTACTTATGAGGTAGGATTGATGTAAGAATCAAACTGTCAGATCCTTTACTTTACACGTAGGGACTAGGCACAGTGGCACATACACTTGGGACGCAGAGGCAGGCAGATCTCTGAGTTTGAGGCTAGCTT…	2125	1	0
chr2|59636619|59650629|+	chr2	59636619	59650629	0	+	59636619	59636619	0,0,0	5	109,123,237,186,79	0,1291,9042,11209,13931	circRNA	Tanc1	ENSMUST00000112568.8	15,16,17,18,19	chr2:59630522-59636619|chr2:59650629-59663479	GAACGGACACGCTCTACTGGCGTTCATGTTCTCTCGACAGGAGAGCAAGCTGAACCGCCAGCAGACCATGGAGCTTGGCCACCACATCCTGAAGGCACACATTTTCAAGGGCCTCAGTAAGAAGACTGGAGTCTCCTCAAGCCATCTGCAGGCTCTGTGGATCGGTTACAGCACAGAGGGGCTGTCTGCTGCCCTGGCCTCTCTCAGGAATCTCTATACTCCCAACGTGAAGGTGAGCCGGCTCCTGATTTTGGGAGGGGCCAACGTGAACTACAGGACAGAAGTGTTAAACAATGCCCCCATCCTGTGCGTCCAGTCTCACCTTGGCCATGAAGAAGTTGTCACTCTCCTTCTGGAATTTGGCGCCTGCCTGGATGGGATGTCGGAGAACGGTATGAA…	734	0	1
chr2|59762448|59767095|-	chr2	59762448	59767095	0	-	59762448	59762448	0,0,0	4	66,45,66,66	0,1566,3110,4581	circRNA	Baz2b	ENSMUST00000112550.8	18,17,16,15	chr2:59756504-59762448|chr2:59767095-59773105	GAAAAAATTAAGAGAATACAGCAAATCAGAATGGAGAAAGAACTGAGAGCTCAGCAGATTCTCGAGGCTAAAAAGAAAAAGAAGGAAGAAGCGGCAAATGCCAAATTATTGGAGGCCGAGAAACGAACCAAGGAGAAAGAACTGAGAAGACAGCAGGCTGTCCTTCTGAAACACCAGGAACGGGAGCGAAGGCGGCAGCATGTGATGCTTATGAAAGCTATGGAAGCTCGTAAAAAAGCAGAA	243	1	0
chr2|59773105|59773374|-	chr2	59773105	59773374	0	-	59773105	59773105	0,0,0	2	62,93	0,176	circRNA	Baz2b	ENSMUST00000112550.8	14,13	chr2:59767095-59773105|chr2:59773374-59778430	AAATAGCCAGACAAGCAGCACAAATAAAACTTTTGAGAAAACTTCAGAAGCAGGAACAGGCACGGGTTGCCAAAGAAGCTAAAAAACAGCAAGCGATAATGGCTGCGGAAGAGAAGCGCAAACAGAAAGAACAGATGAAGATTATAAAGCAGCAG	155	1	0
chr2|68221257|68240485|-	chr2	68221257	68240485	0	-	68221257	68221257	0,0,0	4	56,142,109,113	0,1197,7510,19115	circRNA	Stk39	ENSMUST00000102715.4	5,4,3,2	chr2:68199449-68221257|chr2:68240485-68301977	GCAGCGGAGCAACTGCGGTGGTTCAGGCAGCCCTATGCAAACCCAGGCAAGAACGCGTAGCCATAAAGCGGATCAACTTGGAAAAATGCCAGACGAGTATGGATGAACTCCTGAAAGAAATTCAAGCCATGAGCCAATGCAGCCATCCCAACGTAGTGACTTATTACACCTCCTTTGTGGTCAAAGATGAGCTGTGGCTGGTCATGAAATTACTAAGTGGAGGTTCCATGTTGGATATCATCAAATACATCGTTAATCGAGGAGAACATAAAAATGGTGTCCTAGAAGAGGCGATAATTGCAACAATTCTTAAGGAGGTTTTGGAAGGTTTAGACTATCTGCACAGAAACGGTCAGATCCATAGGGATTTGAAAGCTGGAAATATTCTTCTGGGTGAGG…	420	1	0
chr2|68764858|68777701|+	chr2	68764858	68777701	0	+	68764858	68764858	0,0,0	2	106,131	0,12712	circRNA	Cers6	ENSMUST00000028426.9	2,3	chr2:68692149-68764858|chr2:68777701-68833090	ATTCATAGCCAAACCATGTGCCATAGCCCTCAACATCCAAGCCAATGGACCACAAACTGCCCAGCCAAATGCCATTCTGGAAAAGGTTTTCACTGCTATAACAAAGCATCCTGATGAAAAGAGATTAGAAGGGCTCTCCAAGCAGCTGGACTGGGATGTTCGGAGCATTCAACGCTGGTTTCGACAAAGACGCAACCAGGAGAAACCCAGCACTCTGACCAGGTTCTGTGAGAGCAT	237	0	1
chr2|90968774|90969053|-	chr2	90968774	90969053	0	-	90968774	90968774	0,0,0	1	279	0	ciRNA	Madd	ENSMUST00000111373.8	31	chr2:90968746-90969053	GTGAGTATGCGTCCCAGCCACAGCAGGCCGAAGCACGCAGGGCTCCCTGGGAACCTTCCGGCAAGAAGGGTGGACCCTCGCGGGGGACTAGATGCCAGGGGTTCAACTCAAGTCAAACACACCTTTCATCTGGGGTACATGTGCTGACCCCCCTCTCTCAGGAGAAAGGCTTCCAGAGACTTGCCTGAGGCTCACTCAGCCCAGGGGCCTGCACTAGTGTCAGGGCAGGCCTCGTACTCTAGGCTGACCCTCTACCTAAGAAGGAGTCTCAGTGTGGCT	279	0	1
chr3|100485791|100527468|-	chr3	100485791	100527468	0	-	100485791	100485791	0,0,0	6	116,173,220,116,94,124	0,3509,9242,13357,38487,41553	circRNA	Man1a2	ENSMUST00000008907.14	12,11,10,9,8,7	chr3:100475058-100485791|chr3:100527468-100539819	TGGAGTAGGTCGAAACTGGGGCTGGGCGTCTGCAGGCAGCAGCATCCTGGCTGAGTTCGGCACCCTGCACATGGAGTTTGTGCACCTCAGCTACTTGACCGGTGACTTGACTTACTATAATAAGGTCATGCACATTCGGAAACTACTGCAGAAAATGGAACGCCCAAATGGTCTTTATCCAAATTATTTAAACCCAAGAACAGGGCGCTGGGGTCAGTATCACACATCAGTTGGTGGTCTGGGAGATAGTTTTTATGAATACTTACTGAAAGCATGGCTGATGTCAGATAAAACAGACCACGAGGCAAGAAGGATGTATGACGATGCTGTTGAGGCTATAGAAAAACATCTTATTAAGAAGTCCCGAGGAGGTCTGGTTTTTATTGGAGAATGGAAGAA…	843	0	1
chr3|107522179|107522630|-	chr3	107522179	107522630	0	-	107522179	107522179	0,0,0	1	451	0	ciRNA	Strip1	ENSMUST00000064759.7	19	chr3:107522115-107522630	GTGAGTTGGTGCTGCAGCCAGCCTGGGCCATGCCGTGCCCGCCTCACCTGGGACGTGGTCCTCAGGGTGGGGCTTCCCAGGCAGCATCGTCCTCGTTCAGGTCTGCAGACTTCTGGTTCTCTGATGAGTACAACCAGAAGCTGGAAGAGACTCTCAGGCATGCCCTGAAACAAACCCTCAACCACAGACACTTTCTGATCTTTCTGATCCTGGGTGGGAAGTGATGGGCAGGAGTCAGGAGCCACCTTAGCCCTGCAATGCTTTGGAACAAGGAAGGTCCATGAGTTCTCAGAGATTAGATTACAGAGTGAGCCATAATTAGGGTTGCAACCTTAGTGGTTTGCTATAGCTCTGCTTGTCTTAGTGCCTAACACTTCAGGTGCCAGTGAACCAGTGAGT…	451	1	0
chr3|108365809|108367000|-	chr3	108365809	108367000	0	-	108365809	108365809	0,0,0	1	1191	0	ciRNA	Elapor1	ENSMUST00000106625.10	21	chr3:108365784-108367000	GTAGAGAGGGATGAGAACTCAGCTTGGGGAGGTCAGGGGGTGGAGCGTGGACACTGGGATACTGAGTGGCCCTGCTCCGTACAAGACCTGTACTCTGATCCCCACTCCCAGAACTCTCCTGCCTCTCCTAAAAGTGTCTCCTTCCCTCTGCAGCTCTCAACAATAACTCTCTTCCCTGGAGCCTAGCCAGTTCTTGACCAGGCTCCTTCCTGCCAGTGTGTATTCTGGTGGGTGGGTTGTTAGGGTCTTTTAACTTCCAGATGGAGTATTGAACCATTTGTGTGTAATGGTTACACACACACACACACACACACACACACACACACACACACGAGAGAGAGAGAGAGAGAGAGAGAGAGAGAGAGAGAGAGAGAGAGAGAGAGAGAGAGAGGAGAGAGA…	1191	1	0
chr3|122718305|122719105|+	chr3	122718305	122719105	0	+	122718305	122718305	0,0,0	1	800	0	ciRNA	1810037I17Rik	ENSMUST00000106429.6	1	chr3:122718305-122719127	GTGAGTATCCTGAGTTGCAGAGTTGAAGAGCTTAGGAAGCTGGCGGCTGCTTCAGTCTTCTCGGAGAGGGAGGGAGGGACGGCAGCTAGAGATGGCGGAGTTGGAAGAGCGAAAATGGATTTCCTTGACACCCCAGTGGCAAGAGGAGTGTGGAGAAAACTTGACTTCCCATATTTGTCTGTTTCATCACCACAAACGAACTGTTAAGTGTTAGAAACCTATACCCATAATTAGATCTATCGTAAATAATAAAAAATAATTACTAAAAACTAATAAAAATAAAAGTAAATAAATATCGTAAGTAATAAAAAATAGAGCATGACAGGTTAAATGTGATTATATCTAAAGTGATTTGAGTGTTGTGCGCCTGCTTAAAATGCTTAGCCCAAAGCAAGCCTT…	800	1	0
chr3|144402737|144403138|-	chr3	144402737	144403138	0	-	144402737	144402737	0,0,0	1	401	0	ciRNA	Sh3glb1	ENSMUST00000199531.5	6	chr3:144402715-144403138	GTGAGTGTTACATCATTGCCCCAAAAAAAAAAAAAAAAAAAAAAAAAAAAAAAAAACGCTGAGACAACCCCAGGCAGCTAAGGAGGAGCATGTGCAGGCGAGAGCTTCCTGTGGCATTTACCTCTCAAGGAAAGCTGAAGAGAGTTTACAAGGATCTGAAGAAATGTGTTCATTTTCTCTCACATCTCACCACACATTTTACACATTGCATAAATTTTCCTGCTGGTTTCTATTGGCTAAACAAAGTTTGTCAACATATTGTTCACCAGTAATTCATCTTAGTAAGTCTGATAGGAGTACCCCAGTAATAAGCTTTACAGTAGGTTGCCACCGCTGATTCTCCCTTGTGACAGTGTTAGCCTTTGTTCCCCTTGGCTTGTAGCACTTGAACTTCTGAGA…	401	1	0
chr3|146123361|146125102|+	chr3	146123361	146125102	0	+	146123361	146123361	0,0,0	3	184,170,213	0,668,1528	circRNA	Ssx2ip	ENSMUST00000106151.8	2,3,4	chr3:146110690-146123361|chr3:146125102-146128650	GAGATGCTCACGTAGGAGAGTGGCAGGAGCTGTCATAAGCATCGCAGCACTGAGCCGCCTCACGTAGGAGAGTGACAGGAGCTGTTGTAAGCGTCGCAGCACTGAGCCGCCTCCTCAGGTATCCTGGCTCTGGAACTTGCTATGGGAGATTGGATGACTGTGACAGATCCAGTTCTGTGTACAGAAAACAAAAATCTCTCTCAATATACCTCAGAAACAAAGATGTCTCCGTCCAGTTTGTACTCCCAGCAAGTTCTGTGCTCTTCAGTACCTTTATCCAAAAACGTGCATGGTGTTTTCGGTGTCTTCTGCACAGGAGAGAACATTGAACAAAGTATTTCCTATCTTGATCAGGAGCTGACCACCTTCGGGTTTCCTTCCTTGTATGAAGAATCCAAA…	567	0	1
chr3|30961196|30996801|-	chr3	30961196	30996801	0	-	30961196	30961196	0,0,0	10	443,232,133,115,160,251,154,69,872,244	0,7047,7370,9555,15149,22765,24691,28904,29237,35361	circRNA	Phc3	ENSMUST00000046624.12	16,15,14,13,12,11,10,9,8,7	chr3:30953806-30961196|chr3:30996801-31002850	GTTCAGAATTTAACCTTACGCAGCCAGAAGCTGGGTGTCTTATCTAGCTCACAGAATGGCTCACCAAAAAGCGCTGGTCAAACCCAGTCCTTGACAATTTGCCATAATAAAACAACAGTGACCAGTTCTAAAATCAGCCAACGAGACCCTTCTCCAGAGAGCAAGAAGGGAGGAAGCCCAGGTCTGGAATCTCGGAGCACGGCCGTCACTCGGACATCAAGCATCCACCAGTTAATAGCACCAGCTTCATATTCTCCAATTCAGCCTCATTCTCTAATCAAACATCAGCAGATTCCTCTTCATTCACCACCTCCTAAAGTTTCCCATCATCAGCTGCTATTACAACAGCAACAACAGCAAATTCAGCCAATCACCCTTCAGAGTCCAAGTCAAGATCCA…	2673	0	1
chr3|51762919|51764497|-	chr3	51762919	51764497	0	-	51762919	51762919	0,0,0	1	1578	0	circRNA	Maml3	ENSMUST00000121440.4	2	chr3:51605264-51762919|chr3:51764497-52011099	CTGCAAGAGACTGTGAAGAGGAAGTTGGAAGGGGCCCGATCGCCACTAAATGGGGACCAGCAGAATGGCGCTTGCGACGGGAGCTTCTCTCCCACAAGCAAGCGCATCCGAAAGGATCTTGGCACGGGGCTGGAAGCCATCAACAATTTGCCCAACAACATGCCCCTGACGTCAGCATCTCCCCTTCACCAACTTGACCTCAAGCCTTCTTTGCCCTTGCAGAACAGCGCTGCTCACACCCCTGGGCTTCTGGAAGATCTGAGTAAGAACGGCAGGCTCCCTGTCAATGGCTGTGGGGATCTGGAGGATAGCTTTGCTATCTTACAGAACAAGGACCTCAAACAGGAGCCTCTTGACGACCCTGCCTGCATAGACACATCGGAGACGTCCCTTTCTAAT…	1578	1	0
chr3|66901849|66903923|+	chr3	66901849	66903923	0	+	66901849	66901849	0,0,0	2	196,126	0,1948	circRNA	Rsrc1	ENSMUST00000162036.8	2,3	chr3:66888875-66901849|chr3:66903923-66989868	AAATGGGACGCCGGTCTTCAGACACTGAAGAGGAAAGCAGAAGCAAGAGGAAAAAGAAACACCGGAGGCGCTCGTCTTCAAGCAGCTCTTCAGACAGCAGGACATACAGCCGCAAGAAGGGCGGGAGGAGGCCGAGGTCCGACTCAAGGTCCTGGTCTAGAGACCGCCAGCTTCGCTCGCATTCTTATGAGAGAAGACGCAGGCGCAGATCAAGCAGCAGCTCTTCTTATGGCTCCAGAAGGAAAAGAAGTCGCAGTCGTTCCAGGGGCCGAGGGAAACCCTATAGAGTTCAAAGGTCTCGGTCAAAAAGCAGAACCAGAAG	322	1	0
chr3|66989868|66990042|+	chr3	66989868	66990042	0	+	66989868	66989868	0,0,0	1	174	0	circRNA	Rsrc1	ENSMUST00000162036.8	4	chr3:66903923-66989868|chr3:66990042-67088161	GTCCAGGTCAAGGCCTCGTCCACGCTCACATAGTAGAAGCAGTGAAAGATCCAGTCACAGAAGAACCCGTAGCAGGTCCAGGGACAGAGACAGACGTAAAGTCCGGGACAAAGAGAAAAGAGAAAAGGAGAAGGATAAAGGCAAAGACAAAGAAGTGCACAGCATCAAACGCGG	174	1	0
chr3|69033659|69034064|-	chr3	69033659	69034064	0	-	69033659	69033659	0,0,0	1	405	0	ciRNA	Kpna4	ENSMUST00000029353.9	1	chr3:69009581-69034064	GTACAGTGGGGTCCGCGGCCTCCGGCCCCCGGCGGGACGCGGGGTGCGTACGGAGTCGGGCGGGCGCGGCGGCCGGCATGGCGCTGGGCGGGCGGGCGAGCGGCCGTGACGCGGGCGCCGCGCCGGGAAGTTTGTGCCGGGCCTGCTCCGCCTCCGCCGGCGACAGCGCCGGGGCCCGCCGGGTGCGGCCTAGGCCTGTCCTGTCGAGCCGGCCAGACACGGGTGAGGGCGGCGGGCATATCAGCCGCGGCGGAGGCCCCGCAGCGGCGGAAGCTCAGGCTCTGCTCGAGCCCCCGACGCCAAGCGTCGCGGGTGGAGGGCGATGGGGGAGCGAGCGGCGACCTCGGAACTTCTCCGGGCCCGAGACGCCTCCACATGCAGGTTTTCCTAATCGCCCCG…	405	1	0
chr3|87690462|87690593|-	chr3	87690462	87690593	0	-	87690462	87690462	0,0,0	1	131	0	ciRNA	Ntrk1	ENSMUST00000029712.5	9	chr3:87690436-87690593	GTGAGTTGCCTGGGCTGGAGGGCAGCTGTATTGTCTCAAAGCTGAAGGAAAGGGGACAGCTAGCTGGGACCCCGAAGTGTGGCCAGGGTGGGGAGCTGCTCAAGGAGACCTGGCAGCTTGTGCCAAGCCCC	131	0	1
chr3|88472397|88472489|+	chr3	88472397	88472489	0	+	88472397	88472397	0,0,0	1	92	0	ciRNA	Ubqln4	ENSMUST00000008748.8	8	chr3:88472397-88472519	GTGAGTGAGGTTCACAGAGGGGGAAGCCTGGCGGCCAGAGTTATGGTGACCAACAGGCGCCAGCTGTACTTACTGGCTCTTTCCTGCTTCTC	92	0	1
chr3|88909079|88915184|+	chr3	88909079	88915184	0	+	88909079	88909079	0,0,0	2	102,736	0,5369	circRNA	Ash1l	ENSMUST00000186583.7	4,5	chr3:88893097-88909079|chr3:88915184-88930337	GTTCCCAGTCAGCTTCCGATAAACCTTCCCAGCGATCATCAGAAAGCACAAATTGTAGCCCTACTCGTAAAAGGTCTTCATCTGAGAGTACTTCTTCAACAGTGAATGGAGTTCCTTCCAGAAGTCCCAGATTGGTTGCTTCTATGGATGATTCTGTAGACAGTCTGTTGCAGCGGATAGTACATCACGATGAGCAAGAGTCCATGGAGAAAAACGGTGATGCTTCCATTACAACTGTGTCTGCACCACCTTCTTCCAGTCCAGGCCATAGCTACAGCAAGGAGCGAGCCTTAGGTAAATCAGACAGCCTTCTAGTGCCTGCAGTCCCGAATGACTCTTGCAGTAATATCCCACTTCTTTCTGAAAAGTCAGCAAGTAGGTGTTCCCCCCATCACATCA…	838	0	1
chr3|89001854|89002166|-	chr3	89001854	89002166	0	-	89001854	89001854	0,0,0	1	312	0	ciRNA	Gm43738	ENSMUST00000200659.2	7	chr3:89001836-89002166	GTGAGTTGGTGGCACTTCCACTGTTTTCTTTCGGGGACGCTGGGACAGGAGGGCATTTACTGTGTGACGGTGTGACCTCGGGCAAGCCCTCTGTCCCTCTGATACTGGAAAGTGGGCAGAGTTGAGGCCTGTGGATGGTACATCTGGCGGGGGGCGGAGGGGGGGCGGCAGAGCGAAATTGAGGCTGAGGCAGGAGACTAGGTGTGGAGGTGGTTTATGGGTCAGGTCTTCGTTTCATTTTGTAAGAAGTTGAAGTTGAAAGTGGAACCGTAATGGCTGCAGCTCCCAGGGGAAGATGTGTGGTCATGCTGC	312	1	0
chr3|94395586|94395808|+	chr3	94395586	94395808	0	+	94395586	94395586	0,0,0	1	222	0	ciRNA	Celf3	ENSMUST00000198316.5	11	chr3:94395586-94395833	GTGCCAGCCTAGGGCAGGGTCCTGATAGCTGAGAACCTGCAGGGATAAGAACGCCCATGTGTGGGCTTGGGTACTCCCGATGGCTCTTTCCCAGGCTCTGGGCTTGTGTGTGAGGACTGAAGGAGTGGGGAGCCCTGGCCCACACTGCTGGGGCCAGGACTGGTGGCCGCTGTCACCCTCATCTCTGCCAATGCAGTCTGCACTTCCCAGTCTCTGAGCTAC	222	1	0
chr3|94410765|94469307|-	chr3	94410765	94469307	0	-	94410765	94410765	0,0,0	8	150,90,164,79,105,65,193,232	0,7583,15589,16729,20727,25453,27738,58310	circRNA	Snx27	ENSMUST00000029783.16	9,8,7,6,5,4,3,2	chr3:94410291-94410765|chr3:94469307-94489551	GAACGGCGTGAATGTTGAGGGGGCGACACACAAGCAGGTGGTGGACCTGATCCGAGCAGGCGAGAAGGAATTGATCTTGACAGTGTTGTCTGTACCTCCTCATGAGGCTGATAACCTAGATCCCAGTGACGACTCCTTGGGACAATCATTTTATGATTACACAGAAAAGCAAGCAGTGCCCATATCGGTCCCCACATACAAACATGTGGAGCAGAATGGTGAGAAGTTTGTGGTATACAATGTTTACATGGCTGGGAGGCAGCTGTGTTCTAAGCGGTACCGGGAGTTTGCCATACTGCACCAAAACCTGAAGAGAGAATTTGCCAACTTTACATTTCCTCGACTTCCAGGAAAGTGGCCATTCTCATTATCAGAACAACAATTGGATGCCCGGCGTCG…	1078	1	0
chr3|94792096|94792227|-	chr3	94792096	94792227	0	-	94792096	94792096	0,0,0	1	131	0	ciRNA	Psmb4	ENSMUST00000005923.7	5	chr3:94792070-94792227	GTGAGAAATGGGCTGGAAGGTACAAATTCTGGAGCCAGGCATGGTGGCACATGCCTTTAATCCCAGTAGGGAAACAGGGGTGGGTGGGACTCTGCATTTGAGGCGAGCTTGGTTTACATAGTGAGACGCTA	131	1	0
chr3|95228978|95229122|+	chr3	95228978	95229122	0	+	95228978	95228978	0,0,0	1	144	0	ciRNA	Cers2	ENSMUST00000129267.8	7	chr3:95228978-95229141	GTGGGTAAAGAGACCAGATGAGGTCCTGGGGTGAAGAGCCTCCCCTTTGACTTCATGGGAATCTGGGCAGAGCTGCTGGGATGTGGGGAACAAAAGTTGAGGGGTTGGAAGGAGGAACAATGGAATAGGGAAGAGTCCTTTGGA	144	1	0
chr3|9535951|9539662|-	chr3	9535951	9539662	0	-	9535951	9535951	0,0,0	2	227,104	0,3607	circRNA	Zfp704	ENSMUST00000041124.13	4,3	chr3:9517424-9535951|chr3:9539662-9630123	AAAATCTTCAGAGGAACTGGACATGGACAAGGTGACTGCAGCCATGGTATTGACCAGCTTGTCAACCAGCCCTTTGGTCCGAAGCCCTCCTGTGCGGCCTAATGAGGGTCTCAGCGGGTCCTGGAAGGAAGGTGCACCATCCAGCAGCAGCAGCAGTGGCTACTGGAGCTGGAGCGCTCCGAGTGACCAGTCCAACCCATCCACACCCTCTCCACCACTGTCAGCTGACAGCTTCAAGCCCTTCCGCAGCCCCGCCCCACCTGACGATGGCATTGACGAGGCAGACGCCAGCAACCTGCTCTTCGATGAGCCCATTCCGAGGAAGAGAAAG	331	0	1
chr3|95896968|95898112|-	chr3	95896968	95898112	0	-	95896968	95896968	0,0,0	1	1144	0	ciRNA	Plekho1	ENSMUST00000015889.10	5	chr3:95896945-95898112	GTATGTAAAACTGCAAGAGAGTAAGCACTGCCCAGGGGCCAGTTCTGGGCTGGTCCGTCAGCTGTGTATGAGCAGGAGCACTGTTGGGATCAAAGGCTCGGGAGACCTCTCCACCCTGCGTCCCTGTCTGATGCCTCTAAACCAAAATTACTTAGTCAGCACGTAGCACAAGTCAGACATCTCTGTTCTCAAAAACTTCTGAGGAAATGAGAAATACCCCTAGGACAGTGAAAAGCAGAAGTGTTGTGTTCAGAATGATGTGTGCTGCTGTGTGGTGGCCGGCCACTCTGAGGGGTGACAGTAAGTGCCACACACCCCACGGCTAACCCTCTACCAAATGAAGTAGTGGTTTCTCACGTCCAGCCTTGCTCCAAGTCTAGGGAGAGGCTGTCCATTGGA…	1144	1	0
chr3|95926920|95941135|-	chr3	95926920	95941135	0	-	95926920	95926920	0,0,0	4	132,122,108,159	0,11397,13170,14056	circRNA	Vps45	ENSMUST00000015891.6	14,13,12,11	chr3:95907463-95926920|chr3:95941135-95948649	AATGTGAAGAGACTCCTGCAGAATCCGAAAGTCACAGAATTTGATGCAGTTCGCCTGGTGATGCTTTATGCTCTACATTACGAGCGCCACAGCAGCAACAGCCTGCCAGGACTCATAGTGGACCTCAGGAGTAAAGGTGTTGCTGAGAAGTATCGGAAGCTTGTGTCGGCAGTTGTTGAATATGGTGGTAAACGGGTTAGAGGAAGTGACCTCTTCAGTCCCAAAGATGCTGTGGCTATTACCAAGCAGTTTCTCAAAGGACTGAAGGGAGTGGAAAATGTGTATACACAGCACCAGCCTTTCCTGCATGAGACCCTGGATCATCTCATCAAAGGAAGGCTTAAGGAAAACCTCTATCCTTATTTAGGCCCCAGCACACTCAGAGACAGGCCTCAGGAT…	521	0	1
chr4|116608301|116649431|+	chr4	116608301	116649431	0	+	116608301	116608301	0,0,0	3	122,49,147	0,20695,40983	circRNA	Tesk2	ENSMUST00000045542.13	3,4,5	chr4:116599115-116608301|chr4:116649431-116657729	GTGCGACACAGAGCTTCTGGTCAGGTGATGGCTCTCAAGATGAACACGCTGAGCAGTAACCGAGCAAACCTGCTGAAAGAGATGCAGCTCATGAATAGACTCTCCCACCCCAACATCCTCAGGTTCATGGGTGTATGTGTACATCAAGGACAGTTGCATGCACTTACAGAGTATATCAACTCTGGGAACCTGGAGCAGCTGCTGGACAGTGACTTGTATTTACCGTGGACTGTGAGAGTGAAACTGGCCTATGACATAGCAGTGGGCCTCAGCTACCTTCACTTCAAAGGCATTTTCCATCGGGACCTCACATCAAAG	318	1	0
[truncated: 303 more rows]
