# Supplementary material for: Global identification of mRNA-interacting circular RNAs by CLiPPR-Seq
Source: Nucleic Acids Res. Author manuscript; Available in PMC 2024 Apr 15. (PMC11014417; doi:10.1093/nar/gkae058)
Supplement: Table S4 [file EMS194846-supplement-Table_S4.xlsx]

## Sheet: HeLa circRNA lifted to mm39
HelaHg38Cordinates	HelaMm39Corordinates
chrX|100678390|100703185|-	chrX|132841071|132864308|-	chrX	132841071	132864308	0	-	132841071	132841071	0	16	209,100,109,162,103,179,96,104,91,76,102,106,110,216,173,111,	0,919,3237,7414,8368,8724,9949,10788,11004,11426,11944,20344,20686,21360,21802,23126,
chrX|153957909|153958024|-	chrX|72996295|72996431|-	chrX	72996295	72996431	0	-	72996295	72996295	0	1	136,	0,
chr7|2014501|2014642|-	chr5|140129674|140129815|-	chr5	140129674	140129815	0	-	140129674	140129674	0	1	141,	0,
chr7|4740837|4741023|+	chr5|142420895|142421081|+	chr5	142420895	142421081	0	+	142420895	142420895	0	1	186,	0,
chr7|6153755|6157055|+	chr5|143699290|143701835|-	chr5	143699290	143701835	0	-	143701835	143701835	0	2	302,1479,	0,1066,
chr7|74589850|74591017|+	chr5|134392035|134392833|-	chr5	134392035	134392833	0	-	134392833	134392833	0	2	193,78,	0,720,
chr7|99403397|99404953|-	chr5|145071874|145073803|-	chr5	145071874	145073803	0	-	145071874	145071874	0	2	108,92,	0,1837,
chr7|100023418|100024307|+	chr5|138091181|138092401|+	chr5	138091181	138092401	0	+	138091181	138091181	0	2	513,148,	0,1072,
chr7|100812746|100813208|-	chr5|137363885|137365050|+	chr5	137363885	137365050	0	+	137365050	137365050	0	2	114,248,	0,917,
chr7|101916114|101916225|+	chr5|136514594|136514705|-	chr5	136514594	136514705	0	-	136514705	136514705	0	1	111,	0,
chr7|155706859|155718443|+	chr5|28563271|28573311|+	chr5	28563271	28573311	0	+	28563271	28563271	0	3	209,256,59,	0,3705,9981,
chr6|4891712|4892379|+	chr13|35999891|36000558|+	chr13	35999891	36000558	0	+	35999891	35999891	0	1	667,	0,
chr6|47253255|47286595|-	chr17|43348485|43376124|+	chr17	43348485	43376124	0	+	43376124	43376124	0	3	652,495,266,	0,2100,27373,
chr6|108663454|108664889|+	chr10|42072461|42073897|-	chr10	42072461	42073897	0	-	42073897	42073897	0	1	1436,	0,
chr6|136383670|136389517|-	chr10|20121015|20126226|+	chr10	20121015	20126226	0	+	20126226	20126226	0	3	164,118,111,	0,1328,5100,
chr6|136388392|136389517|-	chr10|20121015|20122461|+	chr10	20121015	20122461	0	+	20122461	20122461	0	2	164,118,	0,1328,
chr6|150955994|150965037|+	chr10|3991772|3998268|+	chr10	3991772	3998268	0	+	3991772	3991772	0	3	77,141,69,	0,6058,6427,
chr5|16683879|16704685|-	chr15|25778166|25797340|+	chr15	25778166	25797340	0	+	25797340	25797340	0	9	107,228,49,891,124,244,96,94,56,	0,1502,2283,2893,4837,7722,15070,17602,19118,
chr5|16689823|16704685|-	chr15|25778166|25793332|+	chr15	25778166	25793332	0	+	25793332	25793332	0	7	107,228,49,891,124,244,96,	0,1502,2283,2893,4837,7722,15070,
chr5|134763903|134770999|+	chr13|55785838|55793280|+	chr13	55785838	55793280	0	+	55785838	55785838	0	3	189,144,97,	0,1765,7345,
chr4|13576837|13587771|-	chr5|41951569|41964104|-	chr5	41951569	41964104	0	-	41951569	41951569	0	10	154,82,50,46,35,76,77,79,80,73,	0,655,843,3811,5545,5663,6533,6935,10925,12462,
chr3|47610065|47638780|-	chr9|110031570|110051224|+	chr9	110031570	110051224	0	+	110051224	110051224	0	5	56,115,155,135,265,	0,1709,3496,11006,19389,
chr3|138080566|138094983|-	chr9|99523786|99537684|+	chr9	99523786	99537684	0	+	99537684	99537684	0	7	119,162,129,63,141,31,54,	0,799,5353,7821,9180,13126,13844,
chr3|172133470|172251541|+	chr3|27592097|27674829|-	chr3	27592097	27674829	0	-	27674829	27674829	0	4	291,244,77,76,	0,3982,18171,82656,
chr3|172247532|172251541|+	chr3|27592097|27596323|-	chr3	27592097	27596323	0	-	27596323	27596323	0	2	291,244,	0,3982,
chr2|27383951|27387158|-	chr5|31362341|31365800|-	chr5	31362341	31365800	0	-	31362341	31362341	0	5	132,416,133,86,70,	0,1040,2565,3015,3389,
chr2|135761817|135780385|+	chr1|128187180|128202741|+	chr1	128187180	128202741	0	+	128187180	128187180	0	7	94,55,165,125,103,132,203,	0,1390,3349,6846,10425,13377,15358,
chr2|196271192|196308085|-	chr1|53924487|53953791|-	chr1	53924487	53953791	0	-	53924487	53924487	0	7	97,103,135,186,125,104,151,	0,2254,5797,18920,27912,28438,29153,
chr2|232819826|232819985|+	chr1|87356291|87356450|+	chr1	87356291	87356450	0	+	87356291	87356291	0	1	159,	0,
chr1|1223243|1223968|-	chr4|156083854|156085240|+	chr4	156083854	156085240	0	+	156085240	156085240	0	2	137,114,	0,1272,
chr1|21824395|21824536|-	chr4|137295690|137295826|+	chr4	137295690	137295826	0	+	137295826	137295826	0	1	136,	0,
chr1|26729650|26732792|+	chr4|133446847|133450362|-	chr4	133446847	133450362	0	-	133450362	133450362	0	3	117,450,213,	0,1013,3302,
chr1|26941456|26941818|+	chr4|133262820|133263182|-	chr4	133262820	133263182	0	-	133263182	133263182	0	2	66,204,	0,158,
chr1|50490587|50491801|-	chr4|109782494|109783159|+	chr4	109782494	109783159	0	+	109783159	109783159	0	2	81,78,	0,587,
chr1|117402185|117420649|+	chr3|100551856|100563590|-	chr3	100551856	100563590	0	-	100563590	100563590	0	4	81,119,97,256,	0,2451,7998,11478,
chr1|154968300|154968494|-	chr3|89331123|89331458|+	chr3	89331123	89331458	0	+	89331458	89331458	0	1	335,	0,
chr1|226154646|226161689|-	chr1|180564256|180572822|+	chr1	180564256	180572822	0	+	180572822	180572822	0	3	159,175,187,	0,1771,8379,
chr1|228279444|228279736|+	chr11|58968029|58968506|-	chr11	58968029	58968506	0	-	58968506	58968506	0	1	477,	0,
chr9|4117767|4125941|-	chr19|28508272|28517808|-	chr19	28508272	28517808	0	-	28508272	28508272	0	2	1114,208,	0,9328,
chr9|33953284|33996333|-	chr4|41211704|41233714|-	chr4	41211704	41233714	0	-	41211704	41211704	0	9	190,68,53,66,104,55,78,154,111,	0,4861,6606,9851,11651,14575,15494,17990,21899,
chr9|93471140|93550691|+	chr13|49051135|49102779|-	chr13	49051135	49102779	0	-	49102779	49102779	0	11	115,250,175,228,88,284,98,97,129,83,247,	0,4398,12596,15197,17202,24022,24493,34637,36290,48282,51397,
chr9|110136126|110138539|+	chr4|57854561|57857037|+	chr4	57854561	57857037	0	+	57854561	57854561	0	1	2476,	0,
chr9|137716625|137752408|+	chr2|24748184|24774714|-	chr2	24748184	24774714	0	-	24774714	24774714	0	5	78,189,158,172,557,	0,5050,5599,19282,25973,
chr12|54403910|54404246|-	chr15|103260684|103261012|-	chr15	103260684	103261012	0	-	103260684	103260684	0	2	56,102,	0,226,
chr12|69251128|69262562|+	chr10|117191839|117203893|-	chr10	117191839	117203893	0	-	117203893	117203893	0	9	190,154,116,505,111,174,146,104,210,	0,3058,4505,4921,5839,6079,7040,10146,11844,
chr12|69262372|69262562|+	chr10|117191839|117192029|-	chr10	117191839	117192029	0	-	117192029	117192029	0	1	190,	0,
chr12|123498543|123499536|-	chr5|124652581|124653699|-	chr5	124652581	124653699	0	-	124652581	124652581	0	2	225,119,	0,999,
chr12|124378236|124385887|-	chr5|125127974|125132939|-	chr5	125127974	125132939	0	-	125127974	125127974	0	2	148,143,	0,4822,
chr11|811596|812633|+	chr7|141028638|141031015|+	chr7	141028638	141031015	0	+	141028638	141028638	0	2	49,99,	0,2278,
chr11|19946400|19949080|+	chr7|49111656|49114677|+	chr7	49111656	49114677	0	+	49111656	49111656	0	2	109,390,	0,2631,
chr11|46493607|46512813|-	chr2|91635368|91655697|+	chr2	91635368	91655697	0	+	91655697	91655697	0	4	87,180,81,101,	0,5006,19436,20228,
chr11|70330172|70348420|+	chr7|144058639|144071483|-	chr7	144058639	144071483	0	-	144071483	144071483	0	9	232,224,136,80,63,132,84,135,147,	0,1168,3226,5379,5971,8343,9538,11083,12697,
chr11|118481714|118482495|+	chr9|44753606|44754213|-	chr9	44753606	44754213	0	-	44754213	44754213	0	2	74,384,	0,223,
chr11|130109428|130122513|+	chr9|31080003|31089374|-	chr9	31080003	31089374	0	-	31089374	31089374	0	5	209,197,113,124,174,	0,1729,3226,8310,9197,
chr17|44926240|44926413|-	chr11|102797149|102797321|-	chr11	102797149	102797321	0	-	102797149	102797149	0	1	172,	0,
chr17|45081643|45086652|+	chr11|102933993|102937349|+	chr11	102933993	102937349	0	+	102933993	102933993	0	2	109,145,	0,3211,
chr17|45241634|45241809|+	chr11|103084028|103084253|+	chr11	103084028	103084253	0	+	103084028	103084028	0	1	225,	0,
chr17|51161159|51168343|+	chr11|93843625|93851606|-	chr11	93843625	93851606	0	-	93851606	93851606	0	3	102,130,113,	0,2695,7868,
chr17|76057402|76064171|-	chr11|116151619|116156378|-	chr11	116151619	116156378	0	-	116151619	116151619	0	5	141,83,110,83,196,	0,951,2066,2421,4563,
chr17|77402058|77402703|+	chr11|117181223|117181862|+	chr11	117181223	117181862	0	+	117181223	117181223	0	1	639,	0,
chr17|80048582|80050283|+	chr11|119126957|119129074|+	chr11	119126957	119129074	0	+	119126957	119126957	0	3	167,84,220,	0,1732,1897,
chr16|2759661|2760270|+	chr17|24030705|24031373|+	chr17	24030705	24031373	0	+	24030705	24030705	0	1	668,	0,
chr16|19710508|19715037|-	chr7|118447719|118452563|-	chr7	118447719	118452563	0	-	118447719	118447719	0	3	78,69,929,	0,2124,3915,
chr16|31130900|31131172|+	chr7|127524435|127524733|+	chr7	127524435	127524733	0	+	127524435	127524435	0	1	298,	0,
chr16|67194459|67194654|+	chr8|106026751|106026940|+	chr8	106026751	106026940	0	+	106026751	106026751	0	1	189,	0,
chr16|85633913|85634132|+	chr8|121280322|121280541|+	chr8	121280322	121280541	0	+	121280322	121280322	0	1	219,	0,
chr16|87851723|87851849|-	chr8|122623178|122623304|-	chr8	122623178	122623304	0	-	122623178	122623178	0	1	126,	0,
chr16|88027482|88038011|+	chr8|122727702|122734530|+	chr8	122727702	122734530	0	+	122727702	122727702	0	4	168,131,72,39,	0,4588,6127,6789,
chr16|89224718|89225631|+	chr9|20260876|20261908|-	chr9	20260876	20261908	0	-	20261908	20261908	0	2	83,81,	0,951,
chr16|89305205|89317075|-	chr8|123635406|123642784|-	chr8	123635406	123642784	0	-	123635406	123635406	0	2	139,145,	0,7233,
chr16|89883350|89885966|+	chr8|124108138|124110182|+	chr8	124108138	124110182	0	+	124108138	124108138	0	3	162,75,119,	0,1127,1925,
chr15|41464770|41466252|+	chr2|119541445|119542601|+	chr2	119541445	119542601	0	+	119541445	119541445	0	2	115,112,	0,1044,
chr15|64499292|64500166|+	chr9|65701903|65702777|-	chr9	65701903	65702777	0	-	65702777	65702777	0	1	874,	0,
chr15|66435026|66436892|+	chr9|64119865|64121891|-	chr9	64119865	64121891	0	-	64121891	64121891	0	2	147,211,	0,1815,
chr15|76728594|76733384|-	chr9|55722644|55724093|-	chr9	55722644	55724093	0	-	55722644	55722644	0	2	143,156,	0,1293,
chr14|20369343|20374536|-	chr14|51062188|51069296|-	chr14	51062188	51069296	0	-	51062188	51062188	0	10	218,106,97,144,125,137,130,77,133,108,	0,324,2081,2324,4173,4436,4931,5140,5398,7000,
chr14|104166858|104167048|+	chr12|112135201|112135391|+	chr12	112135201	112135391	0	+	112135201	112135201	0	1	190,	0,
chr19|1106399|1106459|+	chr10|79891873|79891933|+	chr10	79891873	79891933	0	+	79891873	79891873	0	1	60,	0,
chr19|15255296|15257173|-	chr17|32431812|32433814|-	chr17	32431812	32433814	0	-	32431812	32431812	0	3	296,200,210,	0,688,1792,
chr19|18539370|18539720|-	chr8|70983589|70983923|+	chr8	70983589	70983923	0	+	70983923	70983923	0	2	170,89,	0,245,
chr19|39453355|39453521|+	chr7|28030794|28030954|-	chr7	28030794	28030954	0	-	28030954	28030954	0	1	160,	0,
chr19|41230966|41231298|+	chr7|25477794|25478129|-	chr7	25477794	25478129	0	-	25478129	25478129	0	2	116,81,	0,254,
chr19|41248513|41248820|+	chr7|25465942|25466313|-	chr7	25465942	25466313	0	-	25466313	25466313	0	2	78,96,	0,275,
chr19|47718508|47726224|+	chr7|15691415|15697402|-	chr7	15691415	15697402	0	-	15697402	15697402	0	2	413,98,	0,5889,
chr19|49599271|49601918|+	chr7|44692775|44695813|-	chr7	44692775	44695813	0	-	44695813	44695813	0	2	437,667,	0,2371,
chr18|13278104|13438384|+	chr18|68138755|68239762|+	chr18	68138755	68239762	0	+	68138755	68138755	0	3	89,476,141,	0,58526,100866,
chr18|48757918|48761689|+	chr18|75652809|75654940|-	chr18	75652809	75654940	0	-	75654940	75654940	0	2	300,493,	0,1638,
chr18|76868684|76881512|+	chr18|82675073|82692610|-	chr18	82675073	82692610	0	-	82692610	82692610	0	6	229,204,144,173,125,179,	0,1054,7889,11623,14737,17358,
chr8|67131950|67137603|+	chr1|10160412|10166238|+	chr1	10160412	10166238	0	+	10160412	10160412	0	2	130,148,	0,5678,
chr8|71299046|71334174|-	chr1|14322651|14353422|-	chr1	14322651	14353422	0	-	14322651	14322651	0	6	187,83,138,146,70,78,	0,592,18277,21637,22106,30693,
chr8|130091972|130092143|-	chr15|63982754|63982925|-	chr15	63982754	63982925	0	-	63982754	63982754	0	1	171,	0,
chr22|41254307|41256105|-	chr15|81594561|81595759|-	chr15	81594561	81595759	0	-	81594561	81594561	0	2	193,85,	0,1113,
chr22|46974289|46997709|+	chr15|86235854|86250881|+	chr15	86235854	86250881	0	+	86235854	86235854	0	2	110,76,	0,14951,
chr22|50249725|50249859|-	chr15|89011443|89011588|-	chr15	89011443	89011588	0	-	89011443	89011443	0	1	145,	0,
chr22|50372019|50394135|+	chr15|89126362|89137464|+	chr15	89126362	89137464	0	+	89126362	89126362	0	2	129,243,	0,10859,
chr20|36496704|36500611|+	chr2|156587754|156591276|+	chr2	156587754	156591276	0	+	156587754	156587754	0	3	362,80,413,	0,2188,3109,
chr20|41512845|41514952|-	chr2|160881113|160884052|-	chr2	160881113	160884052	0	-	160881113	160881113	0	2	150,148,	0,2791,
chr20|63789820|63790790|-	chr2|181065211|181066181|-	chr2	181065211	181066181	0	-	181065211	181065211	0	1	970,	0,
chr21|43959633|43971490|+	chr10|78118207|78123907|-	chr10	78118207	78123907	0	-	78123907	78123907	0	5	103,154,162,170,227,	0,721,1815,2621,5473,
chrX|47142461|47142613|-	chrX|20481800|20481952|-	chrX	20481800	20481952	0	-	20481800	20481800	0	1	152,	0,
chr7|47344754|47346356|-	chr11|8428224|8429674|-	chr11	8428224	8429674	0	-	8428224	8428224	0	3	81,118,170,	0,168,1280,
chr7|100548821|100555735|+	chr5|137659625|137666036|-	chr5	137659625	137666036	0	-	137666036	137666036	0	5	126,169,157,116,94,	0,2072,2852,5697,6317,
chr7|101916114|102115273|+	chr5|136388855|136514705|-	chr5	136388855	136514705	0	-	136514705	136514705	0	7	67,77,124,138,79,48,111,	0,3257,10116,13320,32313,47978,125739,
chr7|102227366|102227669|+	chr5|136315614|136315917|-	chr5	136315614	136315917	0	-	136315917	136315917	0	1	303,	0,
chr7|134947507|134950514|+	chr6|34732574|34735059|+	chr6	34732574	34735059	0	+	34732574	34732574	0	2	259,141,	0,2344,
chr7|149153944|149154340|+	chr6|47817185|47817581|+	chr6	47817185	47817581	0	+	47817185	47817185	0	1	396,	0,
chr7|155672866|155707068|+	chr5|28540819|28563480|+	chr5	28540819	28563480	0	+	28540819	28540819	0	5	49,77,313,172,209,	0,1152,3174,16650,22452,
chr7|155718384|155745602|+	chr5|28573252|28599668|+	chr5	28573252	28599668	0	+	28573252	28573252	0	6	59,133,344,315,288,669,	0,18232,19392,21248,22629,25747,
chr7|155737529|155745602|+	chr5|28591484|28599668|+	chr5	28591484	28599668	0	+	28591484	28591484	0	5	133,344,315,288,669,	0,1160,3016,4397,7515,
chr6|7176654|7189322|+	chr13|38072846|38083763|+	chr13	38072846	38083763	0	+	38072846	38072846	0	5	102,107,213,90,164,	0,3681,4901,9541,10753,
chr6|160397978|160410846|+	chr17|12676431|12683447|-	chr17	12676431	12683447	0	-	12683447	12683447	0	4	118,169,155,104,	0,893,2218,6912,
chr4|88649839|88687299|+	chr6|58831857|58871609|+	chr6	58831857	58871609	0	+	58831857	58831857	0	19	160,77,222,92,131,161,77,125,60,112,190,164,114,90,171,144,167,67,83,	0,865,1720,2822,4080,5379,8100,13769,15281,18861,19338,21616,21895,30195,32535,33747,35195,39175,39669,
chr4|107682014|107694006|-	chr3|131288141|131290927|+	chr3	131288141	131290927	0	+	131290927	131290927	0	3	236,139,119,	0,706,2667,
chr3|48571100|48572171|-	chr9|108805104|108806326|+	chr9	108805104	108806326	0	+	108806326	108806326	0	4	45,45,36,60,	0,134,1043,1162,
chr3|101652495|101652938|-	chr16|55826272|55826713|+	chr16	55826272	55826713	0	+	55826713	55826713	0	2	159,176,	0,265,
chr3|196487398|196488683|-	chr16|32101128|32104367|+	chr16	32101128	32104367	0	+	32104367	32104367	0	2	77,180,	0,3059,
chr3|197865422|197875775|+	chr16|32815317|32826111|+	chr16	32815317	32826111	0	+	32815317	32815317	0	5	49,108,107,138,78,	0,858,2434,3556,10716,
chr2|74003109|74048411|+	chr6|83379648|83418255|-	chr6	83379648	83418255	0	-	83418255	83418255	0	2	2158,57,	0,38550,
chr2|99449335|99464985|-	chr1|38137933|38147548|-	chr1	38137933	38147548	0	-	38137933	38137933	0	3	169,127,64,	0,8715,9551,
chr2|112299848|112300029|+	chr2|128833010|128833191|+	chr2	128833010	128833191	0	+	128833010	128833010	0	1	181,	0,
chr2|168129540|168182090|-	chr2|68189157|68240485|-	chr2	68189157	68240485	0	-	68189157	68189157	0	9	66,49,134,102,110,56,142,109,113,	0,172,7260,9583,10182,32100,33297,39610,51215,
chr2|225626916|225651535|+	chr1|81246758|81275780|+	chr1	81246758	81275780	0	+	81246758	81246758	0	2	210,104,	0,28918,
chr2|233435817|233456995|+	chr1|87844090|87861924|+	chr1	87844090	87861924	0	+	87844090	87844090	0	15	107,126,103,163,109,140,85,95,100,274,159,126,97,111,97,	0,438,1523,2190,5204,7703,8111,9325,9504,9682,10497,11316,13372,15563,17737,
chr2|235908737|236049281|+	chr1|89671449|89770965|+	chr1	89671449	89770965	0	+	89671449	89671449	0	6	169,159,162,155,91,223,	0,22578,45435,90706,93984,99293,
chr1|12001400|12002103|+	chr4|147969909|147970881|-	chr4	147969909	147970881	0	-	147970881	147970881	0	3	122,68,154,	0,228,818,
chr1|26942659|26943065|+	chr4|133261538|133261853|-	chr4	133261538	133261853	0	-	133261853	133261853	0	2	195,120,	0,195,
chr1|39385433|39388658|+	chr4|123325790|123328988|-	chr4	123325790	123328988	0	-	123328988	123328988	0	2	1472,496,	0,2702,
chr1|97373560|97382461|-	chr3|118929370|118935634|+	chr3	118929370	118935634	0	+	118935634	118935634	0	2	69,84,	0,6180,
chr1|156560933|156566546|-	chr3|87993456|87999806|+	chr3	87993456	87999806	0	+	87999806	87999806	0	9	157,78,77,68,114,179,79,164,88,	0,1128,2744,3511,3667,3988,4586,5321,6262,
chr1|171512031|171522259|+	chr1|162543847|162552439|-	chr1	162543847	162552439	0	-	162552439	162552439	0	6	83,221,126,110,172,167,	0,2411,4202,5151,6831,8425,
chr1|226159183|226161689|-	chr1|180564256|180566202|+	chr1	180564256	180566202	0	+	180566202	180566202	0	2	159,175,	0,1771,
chr9|13123152|13186386|-	chr4|81211716|81276979|-	chr4	81211716	81276979	0	-	81211716	81211716	0	18	146,166,75,93,81,91,92,197,163,111,178,93,105,199,124,276,168,117,	0,1939,3807,3982,10113,13320,13618,14750,16677,24114,26866,33385,35947,42196,55150,55522,62850,65146,
chr9|16435554|16437524|-	chr4|84209929|84211899|-	chr4	84209929	84211899	0	-	84209929	84209929	0	1	1970,	0,
chr9|33971650|33973237|-	chr4|41223355|41226334|-	chr4	41223355	41226334	0	-	41223355	41223355	0	2	104,55,	0,2924,
chr9|83665029|83678599|-	chr13|58327366|58340049|-	chr13	58327366	58340049	0	-	58327366	58327366	0	5	116,84,143,244,159,	0,1269,3629,12169,12524,
chr9|116331243|116335074|+	chr4|65211555|65215696|+	chr4	65211555	65215696	0	+	65211555	65211555	0	3	114,136,214,	0,1040,3927,
chr9|131075830|131082161|+	chr2|31818803|31825843|+	chr2	31818803	31825843	0	+	31818803	31818803	0	4	132,148,150,103,	0,1842,3084,6937,
chr9|134048082|134053590|-	chr2|27349468|27354205|-	chr2	27349468	27354205	0	-	27349468	27349468	0	5	372,215,148,138,305,	0,2072,2964,3998,4432,
chr9|135090194|135106855|+	chr2|28098089|28112669|+	chr2	28098089	28112669	0	+	28098089	28098089	0	4	150,156,220,107,	0,4454,6531,14473,
chr9|137180180|137180384|-	chr2|25170294|25170498|+	chr2	25170294	25170498	0	+	25170498	25170498	0	1	204,	0,
chr13|43265397|43298530|-	chr14|77875055|77906233|+	chr14	77875055	77906233	0	+	77906233	77906233	0	3	185,108,57,	0,27003,31121,
chr12|56169528|56170208|-	chr10|128319459|128320332|+	chr10	128319459	128320332	0	+	128320332	128320332	0	3	65,136,167,	0,488,706,
chr12|70278131|70311017|+	chr10|116363731|116385080|-	chr10	116363731	116385080	0	-	116385080	116385080	0	2	123,143,	0,21206,
chr12|79781814|79788783|-	chr10|108104432|108107630|+	chr10	108104432	108107630	0	+	108107630	108107630	0	3	136,105,48,	0,682,3150,
chr12|113162931|113163045|-	chr5|120763990|120764104|+	chr5	120763990	120764104	0	+	120764104	120764104	0	1	114,	0,
chr11|19832483|19880127|+	chr7|49011845|49058654|+	chr7	49011845	49058654	0	+	49011845	49011845	0	4	118,53,73,274,	0,10219,35985,46535,
chr11|64151238|64152393|-	chr19|7042832|7043571|+	chr19	7042832	7043571	0	+	7043571	7043571	0	2	102,117,	0,622,
chr11|67245984|67254418|+	chr19|4370179|4378287|-	chr19	4370179	4378287	0	-	4378287	4378287	0	6	216,159,164,710,90,132,	0,746,2235,4185,6657,7976,
chr11|68044957|68045102|+	chr19|3951890|3952035|-	chr19	3951890	3952035	0	-	3952035	3952035	0	1	145,	0,
chr10|7963919|7977323|+	chr2|9945737|9957756|-	chr2	9945737	9957756	0	-	9957756	9957756	0	2	83,1832,	0,10187,
chr10|70114919|70115120|-	chr10|61571236|61571437|+	chr10	61571236	61571437	0	+	61571437	61571437	0	1	201,	0,
chr10|74070669|74094461|+	chr14|21032641|21057372|+	chr14	21032641	21057372	0	+	21032641	21032641	0	9	151,109,123,161,91,148,154,176,191,	0,794,3053,4384,12438,13271,18557,20521,24540,
chr10|86443274|86446449|-	chr14|34461187|34463102|+	chr14	34461187	34463102	0	+	34463102	34463102	0	2	208,89,	0,1826,
chr10|103622469|103661114|-	chr19|47271459|47302605|-	chr19	47271459	47302605	0	-	47271459	47271459	0	3	84,114,132,	0,3584,31014,
chr10|114487957|114491878|-	chr19|57068244|57072035|-	chr19	57068244	57072035	0	-	57068244	57068244	0	2	59,88,	0,3703,
chr10|119038237|119038439|-	chr19|60752469|60752671|-	chr19	60752469	60752671	0	-	60752469	60752469	0	1	202,	0,
chr17|4676183|4676356|-	chr11|70288621|70288891|-	chr11	70288621	70288891	0	-	70288621	70288621	0	1	270,	0,
chr17|7889663|7890741|+	chr11|69254798|69255630|-	chr11	69254798	69255630	0	-	69255630	69255630	0	2	171,113,	0,719,
chr17|7939512|7940242|+	chr11|69205536|69206252|-	chr11	69205536	69206252	0	-	69206252	69206252	0	2	147,237,	0,479,
chr17|20253504|20260294|+	chr11|62042695|62052736|+	chr11	62042695	62052736	0	+	62042695	62042695	0	3	82,154,103,	0,4617,9938,
chr17|44189299|44189557|+	chr11|102178408|102178666|+	chr11	102178408	102178666	1	+	102178408	102178408	0	1	258,	0,
chr17|44934647|44934830|-	chr11|102805778|102805975|-	chr11	102805778	102805975	1	-	102805778	102805778	0	1	197,	0,
chr17|63752133|63752319|-	chr11|106093029|106093209|-	chr11	106093029	106093209	0	-	106093029	106093029	0	1	180,	0,
chr17|81700466|81701131|+	chr11|120373355|120373927|+	chr11	120373355	120373927	0	+	120373355	120373355	0	3	134,120,87,	0,214,485,
chr17|82183773|82201952|-	chr11|120788634|120812760|-	chr11	120788634	120812760	0	-	120788634	120788634	0	6	159,201,365,102,109,281,	0,4066,5507,6175,21664,23845,
chr17|82248874|82255577|-	chr11|120858820|120864795|-	chr11	120858820	120864795	0	-	120858820	120858820	0	6	140,172,149,171,229,149,	0,1028,3572,4382,4971,5826,
chr16|4260089|4260595|-	chr16|4365118|4367335|-	chr16	4365118	4367335	0	-	4365118	4365118	0	2	156,141,	0,2076,
chr16|67685456|67685802|-	chr8|106454619|106454963|-	chr8	106454619	106454963	0	-	106454619	106454619	0	1	344,	0,
chr16|72811576|72812038|-	chr8|109660163|109660641|+	chr8	109660163	109660641	0	+	109660641	109660641	0	2	134,201,	0,277,
chr16|72811576|72829859|-	chr8|109641153|109660641|+	chr8	109641153	109660641	0	+	109660641	109660641	0	3	81,134,201,	0,19010,19287,
chr16|87726764|87730644|-	chr8|122531685|122533337|-	chr8	122531685	122533337	0	-	122531685	122531685	0	2	160,93,	0,1559,
chr16|88611267|88611536|+	chr8|123129889|123130158|+	chr8	123129889	123130158	0	+	123129889	123129889	0	1	269,	0,
chr15|72209672|72217500|-	chr9|59573145|59576382|+	chr9	59573145	59576382	0	+	59576382	59576382	0	3	92,132,187,	0,2686,3050,
chr15|76728594|76765638|-	chr9|55722644|55766358|-	chr9	55722644	55766358	0	-	55722644	55722644	0	6	143,156,141,112,118,76,	0,1293,22759,42720,43047,43638,
chr14|49789145|49789573|-	chr12|69363017|69363594|-	chr12	69363017	69363594	0	-	69363017	69363017	0	2	195,78,	0,499,
chr14|102040235|102040673|+	chr12|110625523|110625950|+	chr12	110625523	110625950	0	+	110625523	110625523	0	2	175,76,	0,351,
chr19|3643242|3644251|-	chr10|81148741|81149335|+	chr10	81148741	81149335	0	+	81149335	81149335	0	2	162,139,	0,455,
chr19|12714820|12715739|-	chr8|85771040|85771945|+	chr8	85771040	85771945	0	+	85771945	85771945	0	5	107,134,82,123,119,	0,190,414,571,786,
chr19|16081912|16086540|+	chr8|72892431|72897411|+	chr8	72892431	72897411	0	+	72892431	72892431	0	2	134,118,	0,4862,
chr19|17101659|17102557|+	chr8|71742885|71743780|+	chr8	71742885	71743780	0	+	71742885	71742885	0	1	895,	0,
chr19|32615657|32622619|-	chr7|35318739|35325191|+	chr7	35318739	35325191	0	+	35325191	35325191	0	5	198,60,120,45,120,	0,1043,1228,2990,6332,
chr19|35746523|35746687|+	chr7|30261578|30261748|-	chr7	30261578	30261748	0	-	30261748	30261748	0	1	170,	0,
chr19|47093969|47094608|-	chr7|16150697|16151326|+	chr7	16150697	16151326	0	+	16151326	16151326	0	2	220,111,	0,518,
chr19|47362475|47362693|+	chr7|15946733|15946951|-	chr7	15946733	15946951	0	-	15946951	15946951	0	1	218,	0,
chr18|8777832|8798291|+	chr17|66673338|66692914|-	chr17	66673338	66692914	0	-	66692914	66692914	0	5	198,231,159,1308,60,	0,1886,11509,12785,19516,
chr8|60741258|60781430|+	chr4|8751323|8785763|+	chr4	8751323	8785763	0	+	8751323	8751323	0	2	1825,422,	0,34018,
chr8|61618977|61619019|-	chr4|9570945|9570988|-	chr4	9570945	9570988	0	-	9570945	9570945	0	1	43,	0,
chr8|61680967|61684188|-	chr4|9635900|9639347|-	chr4	9635900	9639347	1	-	9635900	9635900	0	2	69,150,	0,3297,
chr8|140397619|140405698|-	chr15|72897810|72903492|-	chr15	72897810	72903492	0	-	72897810	72897810	0	2	126,122,	0,5560,
chr8|144138813|144138991|+	chr15|76254154|76254344|+	chr15	76254154	76254344	1	+	76254154	76254154	0	1	190,	0,
chr22|36285975|36286717|-	chr15|77648816|77649899|-	chr15	77648816	77649899	0	-	77648816	77648816	0	1	1083,	0,
chr22|36288251|36312222|-	chr15|77650913|77669466|-	chr15	77650913	77669466	0	-	77650913	77650913	0	21	162,213,213,249,153,105,207,145,213,172,124,138,207,132,109,161,70,122,194,115,174,	0,417,737,2078,2487,2791,3053,4411,5110,6558,7221,7843,8360,9089,10177,11054,13276,14397,14608,16675,18379,
chr22|36341369|36349255|-	chr15|77692067|77697431|-	chr15	77692067	77697431	0	-	77692067	77692067	0	2	157,352,	0,5012,
chr22|45689711|45729590|+	chr15|85243654|85271357|+	chr15	85243654	85271357	0	+	85243654	85243654	0	6	192,83,97,159,81,166,	0,5823,15868,17090,23450,27537,
chr22|50249722|50249859|-	chr15|89011440|89011588|-	chr15	89011440	89011588	0	-	89011440	89011440	0	1	148,	0,
chr20|41533049|41551360|-	chr2|160894307|160901894|-	chr2	160894307	160901894	0	-	160894307	160894307	0	2	518,56,	0,7531,
chr20|51009564|51010364|-	chr2|168110388|168111188|-	chr2	168110388	168111188	0	-	168110388	168110388	0	1	800,	0,
chr20|53253498|53256571|+	chr2|169725445|169728506|+	chr2	169725445	169728506	0	+	169725445	169725445	0	1	3061,	0,
chr21|34834409|34859578|-	chr16|92441041|92465700|-	chr16	92441041	92465700	0	-	92441041	92441041	0	2	192,105,	0,24554,
