# Supplementary material for: Global identification of mRNA-interacting circular RNAs by CLiPPR-Seq
Source: Nucleic Acids Res. Author manuscript; Available in PMC 2024 Apr 15. (PMC11014417; doi:10.1093/nar/gkae058)
Supplement: Table S5 [file EMS194846-supplement-Table_S5.xlsx]

## Sheet: Sheet2
circRNA	CircRNAlength	Ensembl-Transcript-ID	GeneName	Percentage-similarity	alignment_length	circRNA_start	circRNA_end	mRNA_start	mRNA_end	circRNA_seq	mRNA_seq	Location
chr11|88861243|88861305|+|Coil	62	ENSMUST00000112990.7	Mid2	100	14	38	51	4736	4723	ACAACCTGAGAAGC	ACAACCTGAGAAGC	3' UTR
chr11|88861243|88861305|+|Coil	62	ENSMUST00000022446.6	Eaf1	100	14	42	55	3778	3765	CCTGAGAAGCCATC	CCTGAGAAGCCATC	3' UTR
chr11|88861243|88861305|+|Coil	62	ENSMUST00000127492.1	Map6	100	14	49	62	3496	3483	AGCCATCAGATCTG	AGCCATCAGATCTG	3' UTR
chr11|88861243|88861305|+|Coil	62	ENSMUST00000130994.7	Wdr77	100	14	9	22	1348	1335	GGGACACTAGGAGA	GGGACACTAGGAGA	3' UTR
chr11|88861243|88861305|+|Coil	62	ENSMUST00000099441.5	Slc35d2	100	14	24	37	1082	1069	CACTCCTGCTGAGG	CACTCCTGCTGAGG	3' UTR
chr11|88861243|88861305|+|Coil	62	ENSMUST00000033509.14	Ebp	100	14	23	36	167	154	TCACTCCTGCTGAG	TCACTCCTGCTGAG	5' UTR
chr11|88861243|88861305|+|Coil	62	ENSMUST00000021817.9	Ippk	100	14	8	21	61	48	AGGGACACTAGGAG	AGGGACACTAGGAG	5' UTR
chr11|88861243|88861305|+|Coil	62	ENSMUST00000057831.7	Cilp2	100	14	45	58	3620	3607	GAGAAGCCATCAGA	GAGAAGCCATCAGA	CDS
chr11|88861243|88861305|+|Coil	62	ENSMUST00000030263.8	St3gal3	100	14	46	59	1291	1278	AGAAGCCATCAGAT	AGAAGCCATCAGAT	CDS
chr11|88861243|88861305|+|Coil	62	ENSMUST00000102919.3	Abca2	100	14	34	47	3794	3781	GAGGACAACCTGAG	GAGGACAACCTGAG	CDS
chr4|135694567|135694640|+|Gale	73	ENSMUST00000126641.1	Srsf10	100	14	59	72	3547	3534	ACACAGGGTGAATG	ACACAGGGTGAATG	3' UTR
chr4|135694567|135694640|+|Gale	73	ENSMUST00000023072.6	Parvb	100	14	48	61	3595	3582	GTGAAGGTGGCACA	GTGAAGGTGGCACA	3' UTR
chr4|135694567|135694640|+|Gale	73	ENSMUST00000031478.5	Ddx51	100	14	48	61	4141	4128	GTGAAGGTGGCACA	GTGAAGGTGGCACA	3' UTR
chr4|135694567|135694640|+|Gale	73	ENSMUST00000159081.7	Commd1	100	14	3	16	2017	2004	AGGGAGCCAAGAGA	AGGGAGCCAAGAGA	3' UTR
chr4|135694567|135694640|+|Gale	73	ENSMUST00000040967.8	Vps37b	100	14	44	57	2170	2157	CAGGGTGAAGGTGG	CAGGGTGAAGGTGG	3' UTR
chr4|135694567|135694640|+|Gale	73	ENSMUST00000026670.4	Nptx1	100	14	12	25	1644	1631	AGAGAAGAGCCGGG	AGAGAAGAGCCGGG	3' UTR
chr4|135694567|135694640|+|Gale	73	ENSMUST00000091514.5	Srd5a1	100	14	57	70	866	853	GCACACAGGGTGAA	GCACACAGGGTGAA	CDS
chr4|135694567|135694640|+|Gale	73	ENSMUST00000032920.4	Cdipt	100	14	57	70	1287	1274	GCACACAGGGTGAA	GCACACAGGGTGAA	CDS
chr4|135694567|135694640|+|Gale	73	ENSMUST00000095806.9	Map3k5	100	14	52	65	4057	4044	AGGTGGCACACAGG	AGGTGGCACACAGG	CDS
chr4|135694567|135694640|+|Gale	73	ENSMUST00000025212.7	Slc23a1	100	14	34	47	1563	1550	GGTTGGAATCCAGG	GGTTGGAATCCAGG	CDS
chr4|135694567|135694640|+|Gale	73	ENSMUST00000029712.4	Ntrk1	100	14	25	38	1831	1818	GGAGGAAACGGTTG	GGAGGAAACGGTTG	CDS
chr4|135694567|135694640|+|Gale	73	ENSMUST00000137724.7	Clcn6	100	14	45	58	935	922	AGGGTGAAGGTGGC	AGGGTGAAGGTGGC	CDS
chr4|135694567|135694640|+|Gale	73	ENSMUST00000049074.12	Ptprf	100	14	43	56	3925	3912	CCAGGGTGAAGGTG	CCAGGGTGAAGGTG	CDS
chr5|24704810|24704879|+|Agap3	69	ENSMUST00000194641.5	Elf2	100	14	14	27	5508	5495	GTAGAGCCTGCTTG	GTAGAGCCTGCTTG	3' UTR
chr5|24704810|24704879|+|Agap3	69	ENSMUST00000077408.7	Bloc1s3	100	14	51	64	3032	3019	AGTGGAGGGGCTTG	AGTGGAGGGGCTTG	3' UTR
chr5|24704810|24704879|+|Agap3	69	ENSMUST00000040110.7	Chst11	100	14	24	37	3412	3399	CTTGGAGAGCCTGG	CTTGGAGAGCCTGG	3' UTR
chr5|24704810|24704879|+|Agap3	69	ENSMUST00000067896.3	Elovl1	100	14	40	53	1119	1106	AGGGGAGAGCCAGT	AGGGGAGAGCCAGT	3' UTR
chr5|24704810|24704879|+|Agap3	69	ENSMUST00000027581.6	Gpr39	100	14	40	53	1755	1742	AGGGGAGAGCCAGT	AGGGGAGAGCCAGT	3' UTR
chr5|24704810|24704879|+|Agap3	69	ENSMUST00000019833.4	Fmc1	100	14	24	37	41	28	CTTGGAGAGCCTGG	CTTGGAGAGCCTGG	5' UTR
chr5|24704810|24704879|+|Agap3	69	ENSMUST00000218831.1	Rab21	100	14	36	49	45	32	GGCTAGGGGAGAGC	GGCTAGGGGAGAGC	5' UTR
chr5|24704810|24704879|+|Agap3	69	ENSMUST00000020343.8	Rab21	100	14	36	49	42	29	GGCTAGGGGAGAGC	GGCTAGGGGAGAGC	5' UTR
chr5|24704810|24704879|+|Agap3	69	ENSMUST00000059580.10	Kmt5a	100	14	47	60	878	865	AGCCAGTGGAGGGG	AGCCAGTGGAGGGG	CDS
chr5|24704810|24704879|+|Agap3	69	ENSMUST00000100709.6	Kmt5a	100	14	47	60	912	899	AGCCAGTGGAGGGG	AGCCAGTGGAGGGG	CDS
chr5|24704810|24704879|+|Agap3	69	ENSMUST00000048431.2	Naif1	100	14	1	14	2575	2562	GTTGGCAGGGGTGG	GTTGGCAGGGGTGG	CDS
chr5|24704810|24704879|+|Agap3	69	ENSMUST00000143400.7	Asb8	100	14	50	63	366	353	CAGTGGAGGGGCTT	CAGTGGAGGGGCTT	CDS
chr5|24704810|24704879|+|Agap3	69	ENSMUST00000028426.8	Cers6	100	14	21	34	510	497	CTGCTTGGAGAGCC	CTGCTTGGAGAGCC	CDS
chr5|24704810|24704879|+|Agap3	69	ENSMUST00000027393.7	Bard1	100	14	52	65	1538	1525	GTGGAGGGGCTTGA	GTGGAGGGGCTTGA	CDS
chr5|24704810|24704879|+|Agap3	69	ENSMUST00000003461.14	Ogdh	100	14	48	61	1911	1898	GCCAGTGGAGGGGC	GCCAGTGGAGGGGC	CDS
chr5|24704810|24704879|+|Agap3	69	ENSMUST00000085383.10	Scaf1	100	14	2	15	2686	2673	TTGGCAGGGGTGGT	TTGGCAGGGGTGGT	CDS
chr5|24704810|24704879|+|Agap3	69	ENSMUST00000165147.2	Muc5b	100	14	5	18	7846	7833	GCAGGGGTGGTAGA	GCAGGGGTGGTAGA	CDS
chr4|9635900|9639347|-|Asph	219	ENSMUST00000044551.7	Cilk1	100	15	42	56	6467	6453	ATTTCAGGAGGGTCC	ATTTCAGGAGGGTCC	3' UTR
chr4|9635900|9639347|-|Asph	219	ENSMUST00000000449.8	Mkrn2	100	15	62	76	5368	5354	CACATGGTTCATGGT	CACATGGTTCATGGT	3' UTR
chr4|9635900|9639347|-|Asph	219	ENSMUST00000066496.9	Nudcd3	100	15	103	117	3486	3472	CTGTGGCTGTCGTGT	CTGTGGCTGTCGTGT	3' UTR
chr4|9635900|9639347|-|Asph	219	ENSMUST00000023610.14	Adamts1	100	15	159	173	2527	2513	GGAGTCTATGATGCG	GGAGTCTATGATGCG	CDS
chr4|9635900|9639347|-|Asph	219	ENSMUST00000119943.7	Sacs	100	15	14	28	10974	10960	AGGACACAAGAATGG	AGGACACAAGAATGG	CDS
chr1|10145084|10152571|+|Cspp1	252	ENSMUST00000047257.14	Katnal1	100	15	53	67	4586	4572	CCAAACACACAGATC	CCAAACACACAGATC	3' UTR
chr1|10145084|10152571|+|Cspp1	252	ENSMUST00000179343.2	Purb	100	15	226	240	3443	3429	AGCTGAGCAACAGAA	AGCTGAGCAACAGAA	3' UTR
chr1|10145084|10152571|+|Cspp1	252	ENSMUST00000022450.5	Tasor	100	15	181	195	7060	7046	CAAGAGAAGGAAGGA	CAAGAGAAGGAAGGA	3' UTR
chr1|10145084|10152571|+|Cspp1	252	ENSMUST00000029429.5	Wnt2b	100	15	72	86	2931	2917	CTGCTGAAAATAAAA	CTGCTGAAAATAAAA	3' UTR
chr1|10145084|10152571|+|Cspp1	252	ENSMUST00000107151.8	Hdac5	100	15	219	233	4590	4576	AACAGATAGCTGAGC	AACAGATAGCTGAGC	3' UTR
chr1|10145084|10152571|+|Cspp1	252	ENSMUST00000046071.4	Klhdc8a	100	15	178	192	2699	2685	TACCAAGAGAAGGAA	TACCAAGAGAAGGAA	3' UTR
chr1|10145084|10152571|+|Cspp1	252	ENSMUST00000192949.5	Pfkfb3	100	15	182	196	2616	2602	AAGAGAAGGAAGGAG	AAGAGAAGGAAGGAG	3' UTR
chr1|10145084|10152571|+|Cspp1	252	ENSMUST00000095476.5	Lig4	100	15	84	98	3794	3780	AAAGTGTTCACTGTA	AAAGTGTTCACTGTA	3' UTR
chr1|10145084|10152571|+|Cspp1	252	ENSMUST00000130458.7	Zfp963	100	15	184	198	1898	1884	GAGAAGGAAGGAGAA	GAGAAGGAAGGAGAA	3' UTR
chr1|10145084|10152571|+|Cspp1	252	ENSMUST00000037141.8	Setd7	100	15	237	251	1820	1806	AGAAGAAGAAGAGAC	AGAAGAAGAAGAGAC	3' UTR
chr1|10145084|10152571|+|Cspp1	252	ENSMUST00000034700.14	Yipf2	100	15	77	91	1418	1404	GAAAATAAAAGTGTT	GAAAATAAAAGTGTT	3' UTR
chr1|10145084|10152571|+|Cspp1	252	ENSMUST00000021536.8	Atp6v1d	100	15	8	22	941	927	GGGAGCAGACGAGGG	GGGAGCAGACGAGGG	3' UTR
chr1|10145084|10152571|+|Cspp1	252	ENSMUST00000000939.14	Hip1r	100	15	5	19	2860	2846	CATGGGAGCAGACGA	CATGGGAGCAGACGA	CDS
chr1|10145084|10152571|+|Cspp1	252	ENSMUST00000118927.7	Zdhhc13	100	15	73	87	1258	1244	TGCTGAAAATAAAAG	TGCTGAAAATAAAAG	CDS
chr1|10145084|10152571|+|Cspp1	252	ENSMUST00000025081.12	Zeb1	100	15	28	42	2098	2084	GGATGGGGATGATGT	GGATGGGGATGATGT	CDS
chr1|10145084|10152571|+|Cspp1	252	ENSMUST00000021567.5	Pcnx	100	15	170	184	2991	2977	CGAGAACTTACCAAG	CGAGAACTTACCAAG	CDS
chr1|10145084|10152571|+|Cspp1	252	ENSMUST00000110617.1	Cplane1	100	15	179	193	4199	4185	ACCAAGAGAAGGAAG	ACCAAGAGAAGGAAG	CDS
chr1|131204025|131204204|-|Ikbke	179	ENSMUST00000028781.8	Atrn	100	15	142	156	7675	7661	GGCTGAGGTGTGGGA	GGCTGAGGTGTGGGA	3' UTR
chr1|131204025|131204204|-|Ikbke	179	ENSMUST00000170759.2	Gpatch11	100	15	31	45	4045	4031	ATGCCCTGGAGCTAG	ATGCCCTGGAGCTAG	3' UTR
chr1|131204025|131204204|-|Ikbke	179	ENSMUST00000119430.2	Samd8	100	15	4	18	3864	3850	ACAGCAACTCTGGCC	ACAGCAACTCTGGCC	3' UTR
chr1|131204025|131204204|-|Ikbke	179	ENSMUST00000130643.8	Srpk1	100	15	162	176	2049	2035	GAAAAATTCCTTGGA	GAAAAATTCCTTGGA	CDS
chr1|131204025|131204204|-|Ikbke	179	ENSMUST00000221170.1	Omd	100	15	165	179	1447	1433	AAATTCCTTGGAATG	AAATTCCTTGGAATG	CDS
chr1|131204025|131204204|-|Ikbke	179	ENSMUST00000088095.5	Ncoa3	100	15	51	65	3908	3894	CCATTTGGGCATTAA	CCATTTGGGCATTAA	CDS
chr1|131204025|131204204|-|Ikbke	179	ENSMUST00000020208.4	Fgd6	100	15	68	82	3753	3739	TTCTATGGAGCTGGA	TTCTATGGAGCTGGA	CDS
chr1|133209601|133209823|+|Plekha6	222	ENSMUST00000089874.8	Mcc	100	15	61	75	4401	4387	CTGTCTGTCTCTGTC	CTGTCTGTCTCTGTC	3' UTR
chr1|133209601|133209823|+|Plekha6	222	ENSMUST00000109420.9	Gdap1l1	100	15	64	78	2291	2277	TCTGTCTCTGTCCTT	TCTGTCTCTGTCCTT	3' UTR
chr1|133209601|133209823|+|Plekha6	222	ENSMUST00000152796.7	Ythdf2	100	15	139	153	3168	3154	TGAGGATAACCTCTG	TGAGGATAACCTCTG	3' UTR
chr1|133209601|133209823|+|Plekha6	222	ENSMUST00000048308.5	C130074G19Rik	100	15	61	75	1610	1596	CTGTCTGTCTCTGTC	CTGTCTGTCTCTGTC	3' UTR
chr1|133209601|133209823|+|Plekha6	222	ENSMUST00000048308.5	C130074G19Rik	100	15	61	75	1582	1568	CTGTCTGTCTCTGTC	CTGTCTGTCTCTGTC	3' UTR
chr1|133209601|133209823|+|Plekha6	222	ENSMUST00000042603.13	Inhba	100	15	24	38	2385	2371	GTGGGTGGGACTGGC	GTGGGTGGGACTGGC	3' UTR
chr1|133209601|133209823|+|Plekha6	222	ENSMUST00000119311.7	Auh	100	15	192	206	840	826	TGTTGTCAAAGACCC	TGTTGTCAAAGACCC	3' UTR
chr1|133209601|133209823|+|Plekha6	222	ENSMUST00000043650.7	Fam222a	100	15	5	19	1352	1338	GCAGCGGCTGGGGTG	GCAGCGGCTGGGGTG	CDS
chr1|133209601|133209823|+|Plekha6	222	ENSMUST00000075941.11	Ppp2r3a	100	15	95	109	3484	3470	TTTGTCTTCCTCAGA	TTTGTCTTCCTCAGA	CDS
chr1|133209601|133209823|+|Plekha6	222	ENSMUST00000084446.8	Lrrc56	100	15	18	32	649	635	TGTTTTGTGGGTGGG	TGTTTTGTGGGTGGG	CDS
chr1|153782893|153782999|+|Glul	106	ENSMUST00000086829.10	Bicd1	100	15	17	31	6165	6151	TTTTTCCTCCTCTCT	TTTTTCCTCCTCTCT	3' UTR
chr1|153782893|153782999|+|Glul	106	ENSMUST00000024816.12	Cmtr1	100	15	12	26	4888	4874	CCATCTTTTTCCTCC	CCATCTTTTTCCTCC	3' UTR
chr1|153782893|153782999|+|Glul	106	ENSMUST00000054098.3	Slc35g1	100	15	39	53	1874	1860	TGGGTAGGTAGGCAC	TGGGTAGGTAGGCAC	3' UTR
chr1|153782893|153782999|+|Glul	106	ENSMUST00000095755.3	Usp51	100	15	15	29	1133	1119	TCTTTTTCCTCCTCT	TCTTTTTCCTCCTCT	CDS
chr1|153782893|153782999|+|Glul	106	ENSMUST00000042664.9	Slc16a2	100	15	15	29	600	586	TCTTTTTCCTCCTCT	TCTTTTTCCTCCTCT	CDS
chr1|153782893|153782999|+|Glul	106	ENSMUST00000095585.10	Adgrv1	100	15	29	43	10284	10270	TCTGAAGACCTGGGT	TCTGAAGACCTGGGT	CDS
chr1|171895142|171895355|-|Ncstn	213	ENSMUST00000021772.3	Mrs2	100	15	176	190	3707	3693	AGAGGGGCGTGGGGA	AGAGGGGCGTGGGGA	3' UTR
chr1|171895142|171895355|-|Ncstn	213	ENSMUST00000112751.1	Bcl2	100	15	93	107	4097	4083	GGCAGAGGGGTAGGC	GGCAGAGGGGTAGGC	3' UTR
chr1|171895142|171895355|-|Ncstn	213	ENSMUST00000102590.10	Kpna6	100	15	86	100	3551	3537	ACGGAAAGGCAGAGG	ACGGAAAGGCAGAGG	3' UTR
chr1|171895142|171895355|-|Ncstn	213	ENSMUST00000021063.12	Psmd12	100	15	88	102	1614	1600	GGAAAGGCAGAGGGG	GGAAAGGCAGAGGGG	3' UTR
chr1|171895142|171895355|-|Ncstn	213	ENSMUST00000086559.6	Slc41a1	100	15	22	36	2287	2273	AGGTGTCCTGGGACC	AGGTGTCCTGGGACC	CDS
chr1|171895142|171895355|-|Ncstn	213	ENSMUST00000044019.15	Slc41a3	100	15	22	36	1474	1460	AGGTGTCCTGGGACC	AGGTGTCCTGGGACC	CDS
chr1|171895142|171895355|-|Ncstn	213	ENSMUST00000029947.5	Gabrr1	100	15	188	202	995	981	GGAGCAAGAAGAAGA	GGAGCAAGAAGAAGA	CDS
chr1|171895142|171895355|-|Ncstn	213	ENSMUST00000030039.12	Fmn2	100	15	44	58	4136	4122	CTCGGAGAAGTTGGG	CTCGGAGAAGTTGGG	CDS
chr1|171895142|171895355|-|Ncstn	213	ENSMUST00000035167.14	Nphp3	100	15	143	157	3195	3181	GCCAGTTGGTGGAGG	GCCAGTTGGTGGAGG	CDS
chr1|171895142|171895355|-|Ncstn	213	ENSMUST00000036328.8	Zfhx2	100	15	58	72	6669	6655	GACTCTCTTGGGCAG	GACTCTCTTGGGCAG	CDS
chr1|171895142|171895355|-|Ncstn	213	ENSMUST00000035977.8	Ticrr	100	15	57	71	745	731	GGACTCTCTTGGGCA	GGACTCTCTTGGGCA	CDS
chr1|171944492|171944863|+|Copa	200	ENSMUST00000142742.8	Nos1	100	15	48	62	6700	6686	ACTGAAGGCTGGGGA	ACTGAAGGCTGGGGA	3' UTR
chr1|171944492|171944863|+|Copa	200	ENSMUST00000022378.8	Ero1l	100	15	155	169	2669	2655	AGGTGGCTGGGATGT	AGGTGGCTGGGATGT	3' UTR
chr1|171944492|171944863|+|Copa	200	ENSMUST00000109838.9	Ntrk2	100	15	134	148	2923	2909	TGGAAAGGGACAAGA	TGGAAAGGGACAAGA	3' UTR
chr1|171944492|171944863|+|Copa	200	ENSMUST00000030145.8	Dcaf12	100	15	53	67	2532	2518	AGGCTGGGGAGAGGA	AGGCTGGGGAGAGGA	3' UTR
chr1|171944492|171944863|+|Copa	200	ENSMUST00000046869.10	Fbxw4	100	15	152	166	1872	1858	AGGAGGTGGCTGGGA	AGGAGGTGGCTGGGA	3' UTR
chr1|171944492|171944863|+|Copa	200	ENSMUST00000205361.1	Zscan2	100	15	64	78	260	246	AGGACGCAGAGCTGC	AGGACGCAGAGCTGC	5' UTR
chr1|171944492|171944863|+|Copa	200	ENSMUST00000062765.13	Zfp583	100	15	135	149	1848	1834	GGAAAGGGACAAGAA	GGAAAGGGACAAGAA	CDS
chr1|171944492|171944863|+|Copa	200	ENSMUST00000061772.10	Rbm15	100	15	115	129	2946	2932	GTTTGGGAGAGGATG	GTTTGGGAGAGGATG	CDS
chr1|171944492|171944863|+|Copa	200	ENSMUST00000032491.14	Tnfrsf1a	100	15	49	63	1119	1105	CTGAAGGCTGGGGAG	CTGAAGGCTGGGGAG	CDS
chr1|171944492|171944863|+|Copa	200	ENSMUST00000038382.4	Jph1	100	15	51	65	1721	1707	GAAGGCTGGGGAGAG	GAAGGCTGGGGAGAG	CDS
chr1|171944492|171944863|+|Copa	200	ENSMUST00000037709.15	Tm7sf3	100	15	164	178	1124	1110	GGATGTAGAAGAAGA	GGATGTAGAAGAAGA	CDS
chr1|171944492|171944863|+|Copa	200	ENSMUST00000038424.13	Txndc11	100	15	79	93	2243	2229	AGCTGGATGAAGATG	AGCTGGATGAAGATG	CDS
chr1|171944492|171944863|+|Copa	200	ENSMUST00000052457.14	Mtss2	100	15	63	77	1211	1197	GAGGACGCAGAGCTG	GAGGACGCAGAGCTG	CDS
chr1|177076241|177076447|-|Akt3	206	ENSMUST00000036439.5	Cdh6	100	15	181	195	6613	6599	GAAAGAAGGTTGGGT	GAAAGAAGGTTGGGT	3' UTR
chr1|177076241|177076447|-|Akt3	206	ENSMUST00000034879.4	Hmg20a	100	15	95	109	2575	2561	CCAAACCCTAAAACT	CCAAACCCTAAAACT	3' UTR
chr1|177076241|177076447|-|Akt3	206	ENSMUST00000111738.7	Tctn1	100	15	149	163	2540	2526	AGGGGAGCCATCATG	AGGGGAGCCATCATG	3' UTR
chr1|177076241|177076447|-|Akt3	206	ENSMUST00000225808.1	Ttbk1	100	15	16	30	1965	1951	GAGAGTGGGAAGGGC	GAGAGTGGGAAGGGC	CDS
chr1|177076241|177076447|-|Akt3	206	ENSMUST00000047034.8	Ttbk1	100	15	16	30	2231	2217	GAGAGTGGGAAGGGC	GAGAGTGGGAAGGGC	CDS
chr1|194703872|194703960|+|A330023F24Rik	88	ENSMUST00000047677.8	Ccdc18	100	15	10	24	2584	2570	CCTTTGTTTCTGAAG	CCTTTGTTTCTGAAG	CDS
chr1|38146648|38147548|-|Rev1	191	ENSMUST00000002914.9	Chaf1a	100	15	89	103	4266	4252	CAGAAGCTGGAGGAG	CAGAAGCTGGAGGAG	3' UTR
chr1|38146648|38147548|-|Rev1	191	ENSMUST00000110031.3	Auh	100	15	41	55	1475	1461	GAGAATGATGGCTGG	GAGAATGATGGCTGG	3' UTR
chr1|38146648|38147548|-|Rev1	191	ENSMUST00000022698.7	Dok2	100	15	119	133	1732	1718	GCTGCTAACCAGAAG	GCTGCTAACCAGAAG	3' UTR
chr1|38146648|38147548|-|Rev1	191	ENSMUST00000141387.3	Sypl2	100	15	90	104	1085	1071	AGAAGCTGGAGGAGC	AGAAGCTGGAGGAGC	3' UTR
chr1|38146648|38147548|-|Rev1	191	ENSMUST00000028817.6	Pcna	100	15	75	89	226	212	TGGCTGCCAAGGTCC	TGGCTGCCAAGGTCC	5' UTR
chr1|38146648|38147548|-|Rev1	191	ENSMUST00000132151.7	Fsd1l	100	15	90	104	79	65	AGAAGCTGGAGGAGC	AGAAGCTGGAGGAGC	5' UTR
chr1|38146648|38147548|-|Rev1	191	ENSMUST00000025178.16	Vps52	100	15	2	16	2428	2414	AGCTCCACCATGAGG	AGCTCCACCATGAGG	CDS
chr1|38146648|38147548|-|Rev1	191	ENSMUST00000055655.8	Fasn	100	15	92	106	1021	1007	AAGCTGGAGGAGCAG	AAGCTGGAGGAGCAG	CDS
chr1|75151493|75151616|-|Abcb6	123	ENSMUST00000035208.13	Bsn	100	15	68	82	15429	15415	GGTGCTGGCACCCAG	GGTGCTGGCACCCAG	3' UTR
chr1|75151493|75151616|-|Abcb6	123	ENSMUST00000022446.6	Eaf1	100	15	17	31	3342	3328	GAGCTGTCATTACCA	GAGCTGTCATTACCA	3' UTR
chr1|75151493|75151616|-|Abcb6	123	ENSMUST00000037248.9	Hirip3	100	15	45	59	2754	2740	TGAGACCCAGGGCTT	TGAGACCCAGGGCTT	3' UTR
chr1|75151493|75151616|-|Abcb6	123	ENSMUST00000034046.12	Acsl1	100	15	51	65	1820	1806	CCAGGGCTTCAGCTG	CCAGGGCTTCAGCTG	CDS
chr1|75151493|75151616|-|Abcb6	123	ENSMUST00000147563.8	Zdhhc3	100	15	55	69	599	585	GGCTTCAGCTGAAGG	GGCTTCAGCTGAAGG	CDS
chr1|75151493|75151616|-|Abcb6	123	ENSMUST00000065793.11	Phgdh	100	15	68	82	1022	1008	GGTGCTGGCACCCAG	GGTGCTGGCACCCAG	CDS
chr1|75151493|75151616|-|Abcb6	123	ENSMUST00000037709.15	Tm7sf3	100	15	105	119	785	771	CCACCTGGGCCATCC	CCACCTGGGCCATCC	CDS
chr1|75151493|75151616|-|Abcb6	123	ENSMUST00000099207.4	Zcchc3	100	15	101	115	384	370	TTGACCACCTGGGCC	TTGACCACCTGGGCC	CDS
chr1|75151493|75151616|-|Abcb6	123	ENSMUST00000055655.8	Fasn	100	15	24	38	6591	6577	CATTACCACGCCCGC	CATTACCACGCCCGC	CDS
chr1|93336248|93336410|-|Hdlbp	162	ENSMUST00000022953.9	Fam135b	100	15	142	156	14335	14321	CCACTGCCTGGCTGT	CCACTGCCTGGCTGT	3' UTR
chr1|93336248|93336410|-|Hdlbp	162	ENSMUST00000111450.2	Gpr161	100	15	15	29	6573	6559	GGCATGGTCTTTGGG	GGCATGGTCTTTGGG	3' UTR
chr1|93336248|93336410|-|Hdlbp	162	ENSMUST00000090246.4	Sgms2	100	15	48	62	4343	4329	TCCTGTGATGACAGC	TCCTGTGATGACAGC	3' UTR
chr1|93336248|93336410|-|Hdlbp	162	ENSMUST00000069168.12	Cpsf6	100	15	71	85	3833	3819	CTGTCTGCATCCAAA	CTGTCTGCATCCAAA	3' UTR
chr1|93336248|93336410|-|Hdlbp	162	ENSMUST00000226644.1	Trio	100	15	31	45	4965	4951	CTGAGGCCCAGCCAT	CTGAGGCCCAGCCAT	3' UTR
chr1|93336248|93336410|-|Hdlbp	162	ENSMUST00000019044.7	Slc22a5	100	15	86	100	2406	2392	TGTGGGACTGAGCAG	TGTGGGACTGAGCAG	3' UTR
chr1|93336248|93336410|-|Hdlbp	162	ENSMUST00000030980.11	Trmt44	100	15	137	151	2307	2293	AGGCTCCACTGCCTG	AGGCTCCACTGCCTG	3' UTR
chr1|93336248|93336410|-|Hdlbp	162	ENSMUST00000047524.9	Thada	100	15	30	44	5931	5917	GCTGAGGCCCAGCCA	GCTGAGGCCCAGCCA	3' UTR
chr1|93336248|93336410|-|Hdlbp	162	ENSMUST00000120177.7	Gstt1	100	15	110	124	286	272	GGGGGTGGCCCCTTG	GGGGGTGGCCCCTTG	5' UTR
chr1|93336248|93336410|-|Hdlbp	162	ENSMUST00000066058.7	Mapkbp1	100	15	139	153	4626	4612	GCTCCACTGCCTGGC	GCTCCACTGCCTGGC	CDS
chr1|93336248|93336410|-|Hdlbp	162	ENSMUST00000115713.8	Nrg2	100	15	148	162	1949	1935	CCTGGCTGTAGGCTG	CCTGGCTGTAGGCTG	CDS
chr1|93728254|93728523|-|Dtymk	269	ENSMUST00000069097.12	Ago3	100	15	29	43	5925	5911	TGTAACATGCACACT	TGTAACATGCACACT	3' UTR
chr1|93728254|93728523|-|Dtymk	269	ENSMUST00000109586.2	Sertad2	100	15	71	85	3688	3674	TGTGTGTGGCATGTG	TGTGTGTGGCATGTG	3' UTR
chr1|93728254|93728523|-|Dtymk	269	ENSMUST00000079828.6	Ntrk2	100	15	34	48	4341	4327	CATGCACACTTTTGT	CATGCACACTTTTGT	3' UTR
chr1|93728254|93728523|-|Dtymk	269	ENSMUST00000023714.4	Krt90	100	15	116	130	2472	2458	CAGCTTGGGAGGTTT	CAGCTTGGGAGGTTT	3' UTR
chr1|93728254|93728523|-|Dtymk	269	ENSMUST00000100330.9	Tanc2	100	15	107	121	6444	6430	ACCAGAGGCCAGCTT	ACCAGAGGCCAGCTT	3' UTR
chr1|93728254|93728523|-|Dtymk	269	ENSMUST00000188641.6	Eloc	100	15	33	47	338	324	ACATGCACACTTTTG	ACATGCACACTTTTG	CDS
chr1|93728254|93728523|-|Dtymk	269	ENSMUST00000056362.2	Krt34	100	15	109	123	473	459	CAGAGGCCAGCTTGG	CAGAGGCCAGCTTGG	CDS
chr1|93728254|93728523|-|Dtymk	269	ENSMUST00000072312.11	Usp13	100	15	119	133	1268	1254	CTTGGGAGGTTTCCT	CTTGGGAGGTTTCCT	CDS
chr1|93728254|93728523|-|Dtymk	269	ENSMUST00000169377.7	Map3k12	100	15	82	96	1131	1117	TGTGTGCAAACACCC	TGTGTGCAAACACCC	CDS
chr10|117606175|117606280|-|Nup107	105	ENSMUST00000030453.4	Mmachc	100	15	89	103	356	342	CACTCCTCAGGTGGT	CACTCCTCAGGTGGT	CDS
chr10|126900322|126900423|+|Cdk4	101	ENSMUST00000148843.9	Hnrnpr	100	15	48	62	15086	15072	TAAGGCAGGAGTGGG	TAAGGCAGGAGTGGG	3' UTR
chr10|126900322|126900423|+|Cdk4	101	ENSMUST00000099946.5	Net1	100	15	85	99	2399	2385	GTTGAGACAAAGGGG	GTTGAGACAAAGGGG	3' UTR
chr10|126900322|126900423|+|Cdk4	101	ENSMUST00000074259.14	Nrm	100	15	48	62	1325	1311	TAAGGCAGGAGTGGG	TAAGGCAGGAGTGGG	3' UTR
chr10|127131347|127131555|+|Ddit3	208	ENSMUST00000020488.8	D10Wsu102e	100	15	139	153	121200	121186	ACCCTGTCTCAAAAA	ACCCTGTCTCAAAAA	3' UTR
chr10|127131347|127131555|+|Ddit3	208	ENSMUST00000042990.6	Serbp1	100	15	139	153	14246	14232	ACCCTGTCTCAAAAA	ACCCTGTCTCAAAAA	3' UTR
chr10|127131347|127131555|+|Ddit3	208	ENSMUST00000028279.9	Strbp	100	15	139	153	11640	11626	ACCCTGTCTCAAAAA	ACCCTGTCTCAAAAA	3' UTR
chr10|127131347|127131555|+|Ddit3	208	ENSMUST00000044455.7	Zfp451	100	15	139	153	7563	7549	ACCCTGTCTCAAAAA	ACCCTGTCTCAAAAA	3' UTR
chr10|127131347|127131555|+|Ddit3	208	ENSMUST00000025243.4	Iws1	100	15	139	153	8151	8137	ACCCTGTCTCAAAAA	ACCCTGTCTCAAAAA	3' UTR
chr10|127131347|127131555|+|Ddit3	208	ENSMUST00000147563.8	Zdhhc3	100	15	139	153	5900	5886	ACCCTGTCTCAAAAA	ACCCTGTCTCAAAAA	3' UTR
chr10|127131347|127131555|+|Ddit3	208	ENSMUST00000231221.1	Dlg4	100	15	139	153	5538	5524	ACCCTGTCTCAAAAA	ACCCTGTCTCAAAAA	3' UTR
chr10|127131347|127131555|+|Ddit3	208	ENSMUST00000119430.2	Samd8	100	15	139	153	5870	5856	ACCCTGTCTCAAAAA	ACCCTGTCTCAAAAA	3' UTR
chr10|127131347|127131555|+|Ddit3	208	ENSMUST00000049813.5	Yod1	100	15	139	153	4615	4601	ACCCTGTCTCAAAAA	ACCCTGTCTCAAAAA	3' UTR
chr10|127131347|127131555|+|Ddit3	208	ENSMUST00000224721.1	Fam149b	100	15	139	153	4345	4331	ACCCTGTCTCAAAAA	ACCCTGTCTCAAAAA	3' UTR
chr10|127131347|127131555|+|Ddit3	208	ENSMUST00000168553.7	Gmeb1	100	15	139	153	4778	4764	ACCCTGTCTCAAAAA	ACCCTGTCTCAAAAA	3' UTR
chr10|127131347|127131555|+|Ddit3	208	ENSMUST00000028981.8	Mapre1	100	15	139	153	3867	3853	ACCCTGTCTCAAAAA	ACCCTGTCTCAAAAA	3' UTR
chr10|127131347|127131555|+|Ddit3	208	ENSMUST00000035648.5	Atg12	100	15	139	153	3306	3292	ACCCTGTCTCAAAAA	ACCCTGTCTCAAAAA	3' UTR
chr10|127131347|127131555|+|Ddit3	208	ENSMUST00000155551.7	Dcaf10	100	15	139	153	4605	4591	ACCCTGTCTCAAAAA	ACCCTGTCTCAAAAA	3' UTR
chr10|127131347|127131555|+|Ddit3	208	ENSMUST00000162997.2	Gan	100	15	139	153	4605	4591	ACCCTGTCTCAAAAA	ACCCTGTCTCAAAAA	3' UTR
chr10|127131347|127131555|+|Ddit3	208	ENSMUST00000175693.2	Six4	100	15	139	153	4345	4331	ACCCTGTCTCAAAAA	ACCCTGTCTCAAAAA	3' UTR
chr10|127131347|127131555|+|Ddit3	208	ENSMUST00000114313.7	Cflar	100	15	139	153	4244	4230	ACCCTGTCTCAAAAA	ACCCTGTCTCAAAAA	3' UTR
chr10|127131347|127131555|+|Ddit3	208	ENSMUST00000066674.7	Car8	100	15	139	153	3477	3463	ACCCTGTCTCAAAAA	ACCCTGTCTCAAAAA	3' UTR
chr10|127131347|127131555|+|Ddit3	208	ENSMUST00000099269.3	Cd93	100	15	139	153	4499	4485	ACCCTGTCTCAAAAA	ACCCTGTCTCAAAAA	3' UTR
chr10|127131347|127131555|+|Ddit3	208	ENSMUST00000053760.11	Utp14b	100	15	139	153	5025	5011	ACCCTGTCTCAAAAA	ACCCTGTCTCAAAAA	3' UTR
chr10|127131347|127131555|+|Ddit3	208	ENSMUST00000040241.14	Ddx19b	100	15	139	153	3932	3918	ACCCTGTCTCAAAAA	ACCCTGTCTCAAAAA	3' UTR
chr10|127131347|127131555|+|Ddit3	208	ENSMUST00000060652.4	Eny2	100	15	138	152	2755	2741	GACCCTGTCTCAAAA	GACCCTGTCTCAAAA	3' UTR
chr10|127131347|127131555|+|Ddit3	208	ENSMUST00000132374.8	Nkiras1	100	15	139	153	2879	2865	ACCCTGTCTCAAAAA	ACCCTGTCTCAAAAA	3' UTR
chr10|127131347|127131555|+|Ddit3	208	ENSMUST00000144164.8	Lyrm7	100	15	139	153	2729	2715	ACCCTGTCTCAAAAA	ACCCTGTCTCAAAAA	3' UTR
chr10|127131347|127131555|+|Ddit3	208	ENSMUST00000079749.5	Zfp422	100	15	139	153	2880	2866	ACCCTGTCTCAAAAA	ACCCTGTCTCAAAAA	3' UTR
chr10|127131347|127131555|+|Ddit3	208	ENSMUST00000098346.4	Man2a2	100	15	139	153	5897	5883	ACCCTGTCTCAAAAA	ACCCTGTCTCAAAAA	3' UTR
chr10|127131347|127131555|+|Ddit3	208	ENSMUST00000034392.12	Nip7	100	15	139	153	2530	2516	ACCCTGTCTCAAAAA	ACCCTGTCTCAAAAA	3' UTR
chr10|127131347|127131555|+|Ddit3	208	ENSMUST00000213813.1	Ccdc84	100	15	139	153	2344	2330	ACCCTGTCTCAAAAA	ACCCTGTCTCAAAAA	3' UTR
chr10|127131347|127131555|+|Ddit3	208	ENSMUST00000118679.1	Txndc11	100	15	138	152	2481	2467	GACCCTGTCTCAAAA	GACCCTGTCTCAAAA	3' UTR
chr10|127131347|127131555|+|Ddit3	208	ENSMUST00000019441.8	Nop9	100	15	139	153	3598	3584	ACCCTGTCTCAAAAA	ACCCTGTCTCAAAAA	3' UTR
chr10|127131347|127131555|+|Ddit3	208	ENSMUST00000030773.11	Xrcc2	100	15	139	153	2549	2535	ACCCTGTCTCAAAAA	ACCCTGTCTCAAAAA	3' UTR
chr10|127131347|127131555|+|Ddit3	208	ENSMUST00000124488.6	Trdmt1	100	15	137	151	2881	2867	AGACCCTGTCTCAAA	AGACCCTGTCTCAAA	3' UTR
chr10|127131347|127131555|+|Ddit3	208	ENSMUST00000009550.13	Elk1	100	15	137	151	3085	3071	AGACCCTGTCTCAAA	AGACCCTGTCTCAAA	3' UTR
chr10|127131347|127131555|+|Ddit3	208	ENSMUST00000007012.5	Sod2	100	15	139	153	2482	2468	ACCCTGTCTCAAAAA	ACCCTGTCTCAAAAA	3' UTR
chr10|127131347|127131555|+|Ddit3	208	ENSMUST00000193734.5	Tbl1xr1	100	15	139	153	3609	3595	ACCCTGTCTCAAAAA	ACCCTGTCTCAAAAA	3' UTR
chr10|127131347|127131555|+|Ddit3	208	ENSMUST00000018685.8	Cwc25	100	15	139	153	2835	2821	ACCCTGTCTCAAAAA	ACCCTGTCTCAAAAA	3' UTR
chr10|127131347|127131555|+|Ddit3	208	ENSMUST00000132773.1	Itpripl1	100	15	139	153	2182	2168	ACCCTGTCTCAAAAA	ACCCTGTCTCAAAAA	3' UTR
chr10|127131347|127131555|+|Ddit3	208	ENSMUST00000030797.3	Vamp3	100	15	139	153	1745	1731	ACCCTGTCTCAAAAA	ACCCTGTCTCAAAAA	3' UTR
chr10|127131347|127131555|+|Ddit3	208	ENSMUST00000023502.5	Snx4	100	15	139	153	2645	2631	ACCCTGTCTCAAAAA	ACCCTGTCTCAAAAA	3' UTR
chr10|127131347|127131555|+|Ddit3	208	ENSMUST00000156294.7	Cyb5d2	100	15	139	153	1892	1878	ACCCTGTCTCAAAAA	ACCCTGTCTCAAAAA	3' UTR
chr10|127131347|127131555|+|Ddit3	208	ENSMUST00000118679.1	Txndc11	100	15	139	153	2089	2075	ACCCTGTCTCAAAAA	ACCCTGTCTCAAAAA	3' UTR
chr10|127131347|127131555|+|Ddit3	208	ENSMUST00000020208.4	Fgd6	100	15	138	152	5708	5694	GACCCTGTCTCAAAA	GACCCTGTCTCAAAA	3' UTR
chr10|127131347|127131555|+|Ddit3	208	ENSMUST00000091609.10	Cltb	100	15	139	153	1912	1898	ACCCTGTCTCAAAAA	ACCCTGTCTCAAAAA	3' UTR
chr10|127131347|127131555|+|Ddit3	208	ENSMUST00000046807.6	Slc16a9	100	15	139	153	3023	3009	ACCCTGTCTCAAAAA	ACCCTGTCTCAAAAA	3' UTR
chr10|127131347|127131555|+|Ddit3	208	ENSMUST00000044207.4	Sart1	100	15	139	153	3620	3606	ACCCTGTCTCAAAAA	ACCCTGTCTCAAAAA	3' UTR
chr10|127131347|127131555|+|Ddit3	208	ENSMUST00000022663.6	Tnfrsf10b	100	15	139	153	2407	2393	ACCCTGTCTCAAAAA	ACCCTGTCTCAAAAA	3' UTR
chr10|127131347|127131555|+|Ddit3	208	ENSMUST00000045779.5	Ttyh2	100	15	139	153	2751	2737	ACCCTGTCTCAAAAA	ACCCTGTCTCAAAAA	3' UTR
chr10|127131347|127131555|+|Ddit3	208	ENSMUST00000216656.1	Zbtb24	100	15	139	153	2217	2203	ACCCTGTCTCAAAAA	ACCCTGTCTCAAAAA	3' UTR
chr10|127131347|127131555|+|Ddit3	208	ENSMUST00000164309.2	Mcm5	100	15	139	153	3267	3253	ACCCTGTCTCAAAAA	ACCCTGTCTCAAAAA	3' UTR
chr10|127131347|127131555|+|Ddit3	208	ENSMUST00000001583.7	Ell2	100	15	148	162	3807	3793	CAAAAACCAAGCAAA	CAAAAACCAAGCAAA	3' UTR
chr10|127131347|127131555|+|Ddit3	208	ENSMUST00000044297.6	Igfbpl1	100	15	139	153	1910	1896	ACCCTGTCTCAAAAA	ACCCTGTCTCAAAAA	3' UTR
chr10|127131347|127131555|+|Ddit3	208	ENSMUST00000003451.10	Rnd1	100	15	139	153	1756	1742	ACCCTGTCTCAAAAA	ACCCTGTCTCAAAAA	3' UTR
chr10|127131347|127131555|+|Ddit3	208	ENSMUST00000138012.1	Nup214	100	15	140	154	2669	2655	CCCTGTCTCAAAAAC	CCCTGTCTCAAAAAC	3' UTR
chr10|127131347|127131555|+|Ddit3	208	ENSMUST00000077408.7	Bloc1s3	100	15	139	153	1530	1516	ACCCTGTCTCAAAAA	ACCCTGTCTCAAAAA	3' UTR
chr10|127131347|127131555|+|Ddit3	208	ENSMUST00000081933.13	Dtx3l	100	15	137	151	3318	3304	AGACCCTGTCTCAAA	AGACCCTGTCTCAAA	3' UTR
chr10|127131347|127131555|+|Ddit3	208	ENSMUST00000063980.7	Zkscan7	100	15	139	153	2977	2963	ACCCTGTCTCAAAAA	ACCCTGTCTCAAAAA	3' UTR
chr10|127131347|127131555|+|Ddit3	208	ENSMUST00000092003.11	Asxl2	100	15	139	153	2823	2809	ACCCTGTCTCAAAAA	ACCCTGTCTCAAAAA	3' UTR
chr10|127131347|127131555|+|Ddit3	208	ENSMUST00000023361.11	Pdxdc1	100	15	140	154	3262	3248	CCCTGTCTCAAAAAC	CCCTGTCTCAAAAAC	3' UTR
chr10|127131347|127131555|+|Ddit3	208	ENSMUST00000061169.6	Gal3st3	100	15	139	153	2254	2240	ACCCTGTCTCAAAAA	ACCCTGTCTCAAAAA	3' UTR
chr10|127131347|127131555|+|Ddit3	208	ENSMUST00000027916.12	Bpnt1	100	15	139	153	1713	1699	ACCCTGTCTCAAAAA	ACCCTGTCTCAAAAA	3' UTR
chr10|127131347|127131555|+|Ddit3	208	ENSMUST00000109914.1	Zfp345	100	15	139	153	2412	2398	ACCCTGTCTCAAAAA	ACCCTGTCTCAAAAA	3' UTR
chr10|127131347|127131555|+|Ddit3	208	ENSMUST00000176854.6	Ip6k1	100	15	139	153	1315	1301	ACCCTGTCTCAAAAA	ACCCTGTCTCAAAAA	3' UTR
chr10|127131347|127131555|+|Ddit3	208	ENSMUST00000110031.3	Auh	100	15	139	153	1088	1074	ACCCTGTCTCAAAAA	ACCCTGTCTCAAAAA	3' UTR
chr10|127131347|127131555|+|Ddit3	208	ENSMUST00000044551.7	Cilk1	100	15	138	152	2764	2750	GACCCTGTCTCAAAA	GACCCTGTCTCAAAA	3' UTR
chr10|127131347|127131555|+|Ddit3	208	ENSMUST00000097648.5	Ramp1	100	15	139	153	1030	1016	ACCCTGTCTCAAAAA	ACCCTGTCTCAAAAA	3' UTR
chr10|127131347|127131555|+|Ddit3	208	ENSMUST00000108379.7	BC024978	100	15	139	153	1966	1952	ACCCTGTCTCAAAAA	ACCCTGTCTCAAAAA	3' UTR
chr10|127131347|127131555|+|Ddit3	208	ENSMUST00000228626.1	Shld2	100	15	139	153	2224	2210	ACCCTGTCTCAAAAA	ACCCTGTCTCAAAAA	3' UTR
chr10|127131347|127131555|+|Ddit3	208	ENSMUST00000034632.9	Tmem218	100	15	186	200	959	945	GTTTGTATGCCTCTC	GTTTGTATGCCTCTC	3' UTR
chr10|127131347|127131555|+|Ddit3	208	ENSMUST00000031215.14	Brdt	100	15	137	151	3624	3610	AGACCCTGTCTCAAA	AGACCCTGTCTCAAA	3' UTR
chr10|127131347|127131555|+|Ddit3	208	ENSMUST00000094805.4	Ccdc8	100	15	137	151	4345	4331	AGACCCTGTCTCAAA	AGACCCTGTCTCAAA	3' UTR
chr10|127131347|127131555|+|Ddit3	208	ENSMUST00000167290.7	Smim7	100	15	139	153	637	623	ACCCTGTCTCAAAAA	ACCCTGTCTCAAAAA	3' UTR
chr10|127131347|127131555|+|Ddit3	208	ENSMUST00000021356.5	Dnaaf2	100	15	139	153	2935	2921	ACCCTGTCTCAAAAA	ACCCTGTCTCAAAAA	3' UTR
chr10|127131347|127131555|+|Ddit3	208	ENSMUST00000033739.4	Car5b	100	15	139	153	1402	1388	ACCCTGTCTCAAAAA	ACCCTGTCTCAAAAA	3' UTR
chr10|127131347|127131555|+|Ddit3	208	ENSMUST00000040717.6	Kif15	100	15	139	153	4574	4560	ACCCTGTCTCAAAAA	ACCCTGTCTCAAAAA	3' UTR
chr10|127131347|127131555|+|Ddit3	208	ENSMUST00000100050.3	Klhl41	100	15	139	153	2151	2137	ACCCTGTCTCAAAAA	ACCCTGTCTCAAAAA	3' UTR
chr10|127131347|127131555|+|Ddit3	208	ENSMUST00000061859.6	D17H6S53E	100	15	139	153	1531	1517	ACCCTGTCTCAAAAA	ACCCTGTCTCAAAAA	3' UTR
chr10|127131347|127131555|+|Ddit3	208	ENSMUST00000021649.7	Acot2	100	15	139	153	1591	1577	ACCCTGTCTCAAAAA	ACCCTGTCTCAAAAA	3' UTR
chr10|127131347|127131555|+|Ddit3	208	ENSMUST00000060991.5	Tspan31	100	15	139	153	902	888	ACCCTGTCTCAAAAA	ACCCTGTCTCAAAAA	3' UTR
chr10|127131347|127131555|+|Ddit3	208	ENSMUST00000154330.1	Mrps24	100	15	139	153	696	682	ACCCTGTCTCAAAAA	ACCCTGTCTCAAAAA	3' UTR
chr10|127131347|127131555|+|Ddit3	208	ENSMUST00000029848.4	Col24a1	100	15	38	52	5549	5535	GTGATGGTGTGGGTG	GTGATGGTGTGGGTG	CDS
chr10|127131347|127131555|+|Ddit3	208	ENSMUST00000028288.4	Notch1	100	15	26	40	6661	6647	TGGGCGAGCAGAGTG	TGGGCGAGCAGAGTG	CDS
chr10|127131347|127131555|+|Ddit3	208	ENSMUST00000056147.13	Zfp119b	100	15	124	138	221	207	TGTAGCCTATACAAG	TGTAGCCTATACAAG	CDS
chr10|127131347|127131555|+|Ddit3	208	ENSMUST00000079642.7	Zfp119a	100	15	124	138	204	190	TGTAGCCTATACAAG	TGTAGCCTATACAAG	CDS
chr10|128040596|128040701|+|Gls2	105	ENSMUST00000123325.8	Ankrd33b	100	15	54	68	2509	2495	TGGCAGGGGGTCAGG	TGGCAGGGGGTCAGG	3' UTR
chr10|128040596|128040701|+|Gls2	105	ENSMUST00000139944.1	Secisbp2l	100	15	46	60	1485	1471	CAGGTCAATGGCAGG	CAGGTCAATGGCAGG	3' UTR
chr10|128301095|128301274|+|Smarcc2	179	ENSMUST00000146623.7	Gpd1l	100	15	105	119	2758	2744	ATCCTGAATTCCTGT	ATCCTGAATTCCTGT	3' UTR
chr10|128301095|128301274|+|Smarcc2	179	ENSMUST00000073924.9	2810021J22Rik	100	15	17	31	1296	1282	TGTGGCCTCTGCTGT	TGTGGCCTCTGCTGT	CDS
chr10|128301095|128301274|+|Smarcc2	179	ENSMUST00000030381.7	Ctps	100	15	71	85	177	163	TCCTGATATAACACC	TCCTGATATAACACC	CDS
chr10|29575091|29575239|-|Gm10275	148	ENSMUST00000140653.1	D5Ertd579e	100	15	91	105	169	155	TGCCAAGGCTACCGG	TGCCAAGGCTACCGG	5' UTR
chr10|29575091|29575239|-|Gm10275	148	ENSMUST00000031091.12	D5Ertd579e	100	15	91	105	82	68	TGCCAAGGCTACCGG	TGCCAAGGCTACCGG	5' UTR
chr10|29575091|29575239|-|Gm10275	148	ENSMUST00000032421.3	St8sia1	100	15	67	81	1453	1439	TCCGAAGAAAGTTGG	TCCGAAGAAAGTTGG	CDS
chr10|29575091|29575239|-|Gm10275	148	ENSMUST00000070923.2	Them6	100	15	21	35	323	309	GCGCCACATCCGCCT	GCGCCACATCCGCCT	CDS
chr10|29575091|29575239|-|Gm10275	148	ENSMUST00000030381.7	Ctps	100	15	64	78	946	932	GTCTCCGAAGAAAGT	GTCTCCGAAGAAAGT	CDS
chr10|29575091|29575239|-|Gm10275	148	ENSMUST00000073879.11	Fnbp1	100	15	24	38	508	494	CCACATCCGCCTTGG	CCACATCCGCCTTGG	CDS
chr10|58091393|58091627|+|Gcc2	234	ENSMUST00000049020.8	Irgq	100	15	60	74	5813	5799	CATGGGAGCACCCTG	CATGGGAGCACCCTG	3' UTR
chr10|58091393|58091627|+|Gcc2	234	ENSMUST00000160721.7	Pcdh1	100	15	85	99	5104	5090	CGCGCCCAGACCCCC	CGCGCCCAGACCCCC	3' UTR
chr10|58091393|58091627|+|Gcc2	234	ENSMUST00000174641.7	Arhgap32	100	15	181	195	9108	9094	CCTCCTCTGCACAGA	CCTCCTCTGCACAGA	3' UTR
chr10|58091393|58091627|+|Gcc2	234	ENSMUST00000003044.13	Pnkp	100	15	119	133	2006	1992	AACCTGGTGCTGGCT	AACCTGGTGCTGGCT	3' UTR
chr10|58091393|58091627|+|Gcc2	234	ENSMUST00000222276.1	Ppp2r5c	100	15	12	26	157	143	CGTCGCGCCGCCCCG	CGTCGCGCCGCCCCG	5' UTR
chr10|58091393|58091627|+|Gcc2	234	ENSMUST00000188398.6	Anapc13	100	15	44	58	243	229	TCGAGGGGTGGGAGG	TCGAGGGGTGGGAGG	5' UTR
chr10|58091393|58091627|+|Gcc2	234	ENSMUST00000189878.1	Khdrbs2	100	15	130	144	28	14	GGCTCCGGCCGTGGC	GGCTCCGGCCGTGGC	5' UTR
chr10|58091393|58091627|+|Gcc2	234	ENSMUST00000027226.11	Khdrbs2	100	15	130	144	43	29	GGCTCCGGCCGTGGC	GGCTCCGGCCGTGGC	5' UTR
chr10|58091393|58091627|+|Gcc2	234	ENSMUST00000140012.7	Pgbd5	100	15	93	107	147	133	GACCCCCGCCGCGGC	GACCCCCGCCGCGGC	5' UTR
chr10|58091393|58091627|+|Gcc2	234	ENSMUST00000054815.14	Ppp1r13b	100	15	13	27	98	84	GTCGCGCCGCCCCGC	GTCGCGCCGCCCCGC	5' UTR
chr10|58091393|58091627|+|Gcc2	234	ENSMUST00000103212.9	Ube4b	100	15	9	23	68	54	GGGCGTCGCGCCGCC	GGGCGTCGCGCCGCC	5' UTR
chr10|58091393|58091627|+|Gcc2	234	ENSMUST00000023555.5	Hspbap1	100	15	210	224	635	621	CCTTGTACCTGGAAT	CCTTGTACCTGGAAT	CDS
chr10|58091393|58091627|+|Gcc2	234	ENSMUST00000224503.1	Kif13b	100	15	176	190	5064	5050	GGGGTCCTCCTCTGC	GGGGTCCTCCTCTGC	CDS
chr10|58091393|58091627|+|Gcc2	234	ENSMUST00000120760.7	Dis3l	100	15	32	46	3014	3000	CCGCTGTGCCGCTCG	CCGCTGTGCCGCTCG	CDS
chr10|58091393|58091627|+|Gcc2	234	ENSMUST00000231579.1	Hspbap1	100	15	210	224	667	653	CCTTGTACCTGGAAT	CCTTGTACCTGGAAT	CDS
chr10|58091393|58091627|+|Gcc2	234	ENSMUST00000102787.9	Dennd1a	100	15	56	70	979	965	AGGGCATGGGAGCAC	AGGGCATGGGAGCAC	CDS
chr10|58091393|58091627|+|Gcc2	234	ENSMUST00000070256.8	Kcnq3	100	15	176	190	666	652	GGGGTCCTCCTCTGC	GGGGTCCTCCTCTGC	CDS
chr10|69763524|69768326|+|Ank3	227	ENSMUST00000021532.5	Snapc1	100	15	198	212	4391	4377	GAGGAACTTCTGGTA	GAGGAACTTCTGGTA	3' UTR
chr10|69763524|69768326|+|Ank3	227	ENSMUST00000031273.8	Cds1	100	15	16	30	3024	3010	CAGGGGACACTGACA	CAGGGGACACTGACA	3' UTR
chr10|69763524|69768326|+|Ank3	227	ENSMUST00000029141.5	Mmp24	100	15	122	136	1796	1782	CAGCCTCCGCTCCTT	CAGCCTCCGCTCCTT	CDS
chr10|69763524|69768326|+|Ank3	227	ENSMUST00000093939.3	Fbxo47	100	15	23	37	439	425	CACTGACAAGTATCT	CACTGACAAGTATCT	CDS
chr10|69763524|69768326|+|Ank3	227	ENSMUST00000085558.10	Mtus2	100	15	121	135	2277	2263	CCAGCCTCCGCTCCT	CCAGCCTCCGCTCCT	CDS
chr10|72492705|72492848|+|Zwint	143	ENSMUST00000027554.7	Cln8	100	15	19	33	5693	5679	CTAGGCTCTTCTCTG	CTAGGCTCTTCTCTG	3' UTR
chr10|72492705|72492848|+|Zwint	143	ENSMUST00000188912.6	Pbx1	100	15	5	19	2562	2548	GCTCTGACTTCTCTC	GCTCTGACTTCTCTC	3' UTR
chr10|72492705|72492848|+|Zwint	143	ENSMUST00000034510.8	Nectin1	100	15	121	135	2691	2677	CTGAGAAGAGGAGCA	CTGAGAAGAGGAGCA	3' UTR
chr10|72492705|72492848|+|Zwint	143	ENSMUST00000031787.7	Evx1	100	15	120	134	273	259	GCTGAGAAGAGGAGC	GCTGAGAAGAGGAGC	5' UTR
chr10|72492705|72492848|+|Zwint	143	ENSMUST00000055655.8	Fasn	100	15	22	36	527	513	GGCTCTTCTCTGTCT	GGCTCTTCTCTGTCT	5' UTR
chr10|72492705|72492848|+|Zwint	143	ENSMUST00000032143.7	Rpn1	100	15	16	30	1613	1599	TCTCTAGGCTCTTCT	TCTCTAGGCTCTTCT	CDS
chr10|72492705|72492848|+|Zwint	143	ENSMUST00000161600.7	Fam126b	100	15	119	133	1355	1341	CGCTGAGAAGAGGAG	CGCTGAGAAGAGGAG	CDS
chr10|75482545|75482708|-|Cabin1	163	ENSMUST00000102573.7	Trim44	100	15	24	38	2233	2219	GGCCTGCTGCAGGGG	GGCCTGCTGCAGGGG	3' UTR
chr10|75482545|75482708|-|Cabin1	163	ENSMUST00000099691.10	Hk1	100	15	81	95	3598	3584	CTTGGAAGGGCCCAG	CTTGGAAGGGCCCAG	3' UTR
chr10|75482545|75482708|-|Cabin1	163	ENSMUST00000225477.1	Celf4	100	15	24	38	1664	1650	GGCCTGCTGCAGGGG	GGCCTGCTGCAGGGG	CDS
chr10|75482545|75482708|-|Cabin1	163	ENSMUST00000138595.2	Crocc2	100	15	26	40	4591	4577	CCTGCTGCAGGGGCT	CCTGCTGCAGGGGCT	CDS
chr10|75482545|75482708|-|Cabin1	163	ENSMUST00000115816.2	Celf4	100	15	24	38	1490	1476	GGCCTGCTGCAGGGG	GGCCTGCTGCAGGGG	CDS
chr10|75482545|75482708|-|Cabin1	163	ENSMUST00000027131.5	Slc39a10	100	15	58	72	2285	2271	AAGGGGCTTGAGTTG	AAGGGGCTTGAGTTG	CDS
chr10|75482545|75482708|-|Cabin1	163	ENSMUST00000096239.6	Tut1	100	15	74	88	511	497	TGGGAGACTTGGAAG	TGGGAGACTTGGAAG	CDS
chr10|79545661|79545837|+|Bsg	176	ENSMUST00000169612.2	Inafm1	100	15	29	43	1437	1423	TCCTGATGCTGTCCA	TCCTGATGCTGTCCA	3' UTR
chr10|79545661|79545837|+|Bsg	176	ENSMUST00000034187.8	Mmp2	100	15	147	161	2944	2930	ATGATCTGCACAGAG	ATGATCTGCACAGAG	3' UTR
chr10|79545661|79545837|+|Bsg	176	ENSMUST00000068088.7	Tafa5	100	15	77	91	806	792	GCCAGGCTCCACACA	GCCAGGCTCCACACA	3' UTR
chr10|79545661|79545837|+|Bsg	176	ENSMUST00000150378.7	Fbxl20	100	15	73	87	92	78	CAGTGCCAGGCTCCA	CAGTGCCAGGCTCCA	5' UTR
chr10|79545661|79545837|+|Bsg	176	ENSMUST00000129574.2	Gm13420	100	15	46	60	88	74	GGGACCTGCCTCCAT	GGGACCTGCCTCCAT	CDS
chr10|79545661|79545837|+|Bsg	176	ENSMUST00000038237.7	Thoc5	100	15	86	100	335	321	CACACAGCTCTGGAT	CACACAGCTCTGGAT	CDS
chr10|79545661|79545837|+|Bsg	176	ENSMUST00000040992.7	Nek9	100	15	68	82	461	447	TGTAGCAGTGCCAGG	TGTAGCAGTGCCAGG	CDS
chr10|79840386|79840535|+|Abca7	149	ENSMUST00000164425.1	Rasl10b	100	15	21	35	2402	2388	CTGTCTTTCCCAGGC	CTGTCTTTCCCAGGC	3' UTR
chr10|79840386|79840535|+|Abca7	149	ENSMUST00000102838.9	Sptbn1	100	15	23	37	1581	1567	GTCTTTCCCAGGCCT	GTCTTTCCCAGGCCT	CDS
chr10|79872454|79872597|-|Polr2e	143	ENSMUST00000222098.1	Gtpbp4	100	15	127	141	2561	2547	CCCTGCCACCACCAC	CCCTGCCACCACCAC	3' UTR
chr10|79872454|79872597|-|Polr2e	143	ENSMUST00000015889.9	Plekho1	100	15	6	20	1574	1560	AAGCCACAGTGGTTG	AAGCCACAGTGGTTG	3' UTR
chr10|79872454|79872597|-|Polr2e	143	ENSMUST00000230489.1	Hnrnpa1	100	15	124	138	1284	1270	AGGCCCTGCCACCAC	AGGCCCTGCCACCAC	3' UTR
chr10|79872454|79872597|-|Polr2e	143	ENSMUST00000128172.2	Bcl2l1	100	15	57	71	510	496	CCTGGTTCCTCCATC	CCTGGTTCCTCCATC	5' UTR
chr10|79872454|79872597|-|Polr2e	143	ENSMUST00000088463.1	Defb41	100	15	58	72	235	221	CTGGTTCCTCCATCT	CTGGTTCCTCCATCT	CDS
chr10|79872454|79872597|-|Polr2e	143	ENSMUST00000191142.6	Nop58	100	15	63	77	1600	1586	TCCTCCATCTCCTCC	TCCTCCATCTCCTCC	CDS
chr10|79872454|79872597|-|Polr2e	143	ENSMUST00000205276.1	Emsy	100	15	127	141	3780	3766	CCCTGCCACCACCAC	CCCTGCCACCACCAC	CDS
chr10|79872454|79872597|-|Polr2e	143	ENSMUST00000107167.1	Mpp3	100	15	67	81	265	251	CCATCTCCTCCCTGT	CCATCTCCTCCCTGT	CDS
chr10|79872454|79872597|-|Polr2e	143	ENSMUST00000034746.9	Mns1	100	15	62	76	937	923	TTCCTCCATCTCCTC	TTCCTCCATCTCCTC	CDS
chr10|79872454|79872597|-|Polr2e	143	ENSMUST00000044423.3	Brip1	100	15	103	117	2268	2254	TGCCATAGGCCAGTG	TGCCATAGGCCAGTG	CDS
chr10|79872454|79872597|-|Polr2e	143	ENSMUST00000170424.2	Vmn2r98	100	15	65	79	747	733	CTCCATCTCCTCCCT	CTCCATCTCCTCCCT	CDS
chr10|79872454|79872597|-|Polr2e	143	ENSMUST00000061620.16	Unc80	100	15	63	77	2363	2349	TCCTCCATCTCCTCC	TCCTCCATCTCCTCC	CDS
chr10|80548598|80548764|-|Ap3d1	166	ENSMUST00000105617.7	Ipcef1	100	15	59	73	4266	4252	AAGTCCCCAGAGAAG	AAGTCCCCAGAGAAG	3' UTR
chr10|80548598|80548764|-|Ap3d1	166	ENSMUST00000022665.3	Rhobtb2	100	15	15	29	4708	4694	GTGAGAAGCTGCCTG	GTGAGAAGCTGCCTG	3' UTR
chr10|80548598|80548764|-|Ap3d1	166	ENSMUST00000102765.8	Col23a1	100	15	11	25	2176	2162	GACAGTGAGAAGCTG	GACAGTGAGAAGCTG	3' UTR
chr10|80548598|80548764|-|Ap3d1	166	ENSMUST00000079300.12	Arhgef26	100	15	21	35	483	469	AGCTGCCTGTCCAGA	AGCTGCCTGTCCAGA	5' UTR
chr10|80548598|80548764|-|Ap3d1	166	ENSMUST00000065587.4	Ackr3	100	15	79	93	744	730	TGTGCTCGGGGTAGA	TGTGCTCGGGGTAGA	CDS
chr10|80548598|80548764|-|Ap3d1	166	ENSMUST00000076124.6	Srrm4	100	15	1	15	1115	1101	ACCCCTGGCTGACAG	ACCCCTGGCTGACAG	CDS
chr11|100475234|100475377|-|Dnajc7	143	ENSMUST00000034973.9	Smad3	100	15	43	57	3663	3649	CAGTGGGCACCCAGG	CAGTGGGCACCCAGG	3' UTR
chr11|100475234|100475377|-|Dnajc7	143	ENSMUST00000084299.5	Akirin2	100	15	10	24	1327	1313	GGAGGAGGTGCAGCA	GGAGGAGGTGCAGCA	3' UTR
chr11|100475234|100475377|-|Dnajc7	143	ENSMUST00000025805.7	Cnih2	100	15	82	96	1293	1279	GGGGTGCTGGACTCC	GGGGTGCTGGACTCC	3' UTR
chr11|100475234|100475377|-|Dnajc7	143	ENSMUST00000025178.16	Vps52	100	15	20	34	2777	2763	CAGCAGAGCCCACAG	CAGCAGAGCCCACAG	3' UTR
chr11|100475234|100475377|-|Dnajc7	143	ENSMUST00000192288.1	Cebpzos	100	15	118	132	254	240	GTGCCACATTCCAAA	GTGCCACATTCCAAA	5' UTR
chr11|100475234|100475377|-|Dnajc7	143	ENSMUST00000006991.8	Hcn1	100	15	78	92	2872	2858	GGAGGGGGTGCTGGA	GGAGGGGGTGCTGGA	CDS
chr11|100475234|100475377|-|Dnajc7	143	ENSMUST00000045550.4	Xkr8	100	15	15	29	350	336	AGGTGCAGCAGAGCC	AGGTGCAGCAGAGCC	CDS
chr11|101333282|101333505|+|Rpl27	223	ENSMUST00000194641.5	Elf2	100	15	7	21	4689	4675	AAAGGCCTGGAGAGG	AAAGGCCTGGAGAGG	3' UTR
chr11|101333282|101333505|+|Rpl27	223	ENSMUST00000111118.7	Tcp11l1	100	15	16	30	3612	3598	GAGAGGGTCTTGCAA	GAGAGGGTCTTGCAA	3' UTR
chr11|101333282|101333505|+|Rpl27	223	ENSMUST00000084621.11	Tbc1d2	100	15	8	22	3058	3044	AAGGCCTGGAGAGGG	AAGGCCTGGAGAGGG	3' UTR
chr11|101333282|101333505|+|Rpl27	223	ENSMUST00000109097.8	Sec24a	100	15	2	16	1413	1399	TGAGTAAAGGCCTGG	TGAGTAAAGGCCTGG	CDS
chr11|102933993|102937349|+|Nmt1	254	ENSMUST00000195280.2	Kantr	100	15	137	151	3871	3857	CAGGAAATACAGAAG	CAGGAAATACAGAAG	3' UTR
chr11|102933993|102937349|+|Nmt1	254	ENSMUST00000061639.9	Spty2d1	100	15	137	151	4302	4288	CAGGAAATACAGAAG	CAGGAAATACAGAAG	3' UTR
chr11|102933993|102937349|+|Nmt1	254	ENSMUST00000231712.1	Ppil2	100	15	140	154	2761	2747	GAAATACAGAAGGCC	GAAATACAGAAGGCC	3' UTR
chr11|102933993|102937349|+|Nmt1	254	ENSMUST00000093975.11	Rffl	100	15	156	170	2451	2437	TTGAGCTGTTCTCAG	TTGAGCTGTTCTCAG	3' UTR
chr11|102933993|102937349|+|Nmt1	254	ENSMUST00000029188.7	Ccn5	100	15	83	97	1137	1123	GAATCCACCCAGGAC	GAATCCACCCAGGAC	3' UTR
chr11|102933993|102937349|+|Nmt1	254	ENSMUST00000112577.7	Pkp4	100	15	119	133	2459	2445	TTGCCAGCAGAGAGG	TTGCCAGCAGAGAGG	CDS
chr11|102933993|102937349|+|Nmt1	254	ENSMUST00000066475.10	Cers3	100	15	195	209	303	289	TGGAGGAAGCCAGTA	TGGAGGAAGCCAGTA	CDS
chr11|105911147|105911291|+|Kcnh6	144	ENSMUST00000024906.5	Twsg1	100	15	115	129	2665	2651	AACACCCACAGCCCT	AACACCCACAGCCCT	3' UTR
chr11|105911147|105911291|+|Kcnh6	144	ENSMUST00000022663.6	Tnfrsf10b	100	15	20	34	2623	2609	TGGGGAGTGGGTGGG	TGGGGAGTGGGTGGG	3' UTR
chr11|105911147|105911291|+|Kcnh6	144	ENSMUST00000003238.13	Foxj2	100	15	125	139	4038	4024	GCCCTTGCTGCGCCC	GCCCTTGCTGCGCCC	3' UTR
chr11|105911147|105911291|+|Kcnh6	144	ENSMUST00000020775.8	Dynll2	100	15	94	108	1512	1498	CCCACCCTTCTACCC	CCCACCCTTCTACCC	3' UTR
chr11|105911147|105911291|+|Kcnh6	144	ENSMUST00000021287.11	Cfap52	100	15	59	73	1930	1916	GGAGATCCAGAGCCC	GGAGATCCAGAGCCC	3' UTR
chr11|105911147|105911291|+|Kcnh6	144	ENSMUST00000132961.1	Smim6	100	15	104	118	586	572	TACCCAAACACAACA	TACCCAAACACAACA	CDS
chr11|105911147|105911291|+|Kcnh6	144	ENSMUST00000047973.3	Dhcr24	100	15	38	52	1501	1487	CCAGCTGCCTCATGC	CCAGCTGCCTCATGC	CDS
chr11|105911147|105911291|+|Kcnh6	144	ENSMUST00000160027.7	Psma3	100	15	106	120	273	259	CCCAAACACAACACC	CCCAAACACAACACC	CDS
chr11|105911147|105911291|+|Kcnh6	144	ENSMUST00000109420.9	Gdap1l1	100	15	31	45	119	105	TGGGCCACCAGCTGC	TGGGCCACCAGCTGC	CDS
chr11|105911147|105911291|+|Kcnh6	144	ENSMUST00000038398.6	Parp12	100	15	66	80	483	469	CAGAGCCCGGTGCAG	CAGAGCCCGGTGCAG	CDS
chr11|105911147|105911291|+|Kcnh6	144	ENSMUST00000069817.14	Prrc2b	100	15	35	49	1228	1214	CCACCAGCTGCCTCA	CCACCAGCTGCCTCA	CDS
chr11|105911147|105911291|+|Kcnh6	144	ENSMUST00000043896.9	Zfhx3	100	15	30	44	3787	3773	GTGGGCCACCAGCTG	GTGGGCCACCAGCTG	CDS
chr11|115478564|115478761|-|Gga3	197	ENSMUST00000020488.8	D10Wsu102e	100	15	169	183	41340	41326	ATGGCCTCGTCCCTT	ATGGCCTCGTCCCTT	3' UTR
chr11|115478564|115478761|-|Gga3	197	ENSMUST00000224511.1	Cdc37l1	100	15	57	71	1756	1742	CCACCCTTCCTTCTT	CCACCCTTCCTTCTT	3' UTR
chr11|115478564|115478761|-|Gga3	197	ENSMUST00000057341.5	1700020N01Rik	100	15	42	56	777	763	AGGACCACAAGGCAC	AGGACCACAAGGCAC	3' UTR
chr11|115478564|115478761|-|Gga3	197	ENSMUST00000040577.4	Mrm3	100	15	136	150	857	843	TCACAATGGGTACCT	TCACAATGGGTACCT	CDS
chr11|115478564|115478761|-|Gga3	197	ENSMUST00000115073.8	Stag2	100	15	181	195	1795	1781	CTTCTGGGTCTCTGC	CTTCTGGGTCTCTGC	CDS
chr11|115676768|115676981|+|Tmem94	213	ENSMUST00000099972.4	Itga4	100	15	84	98	7487	7473	ATAGAAGGAGACCCC	ATAGAAGGAGACCCC	3' UTR
chr11|115676768|115676981|+|Tmem94	213	ENSMUST00000094331.4	Nsmce3	100	15	183	197	4430	4416	GAAGCCTTCTCCCTG	GAAGCCTTCTCCCTG	3' UTR
chr11|115676768|115676981|+|Tmem94	213	ENSMUST00000016672.10	Mapkapk2	100	15	186	200	1920	1906	GCCTTCTCCCTGGAA	GCCTTCTCCCTGGAA	3' UTR
chr11|115676768|115676981|+|Tmem94	213	ENSMUST00000039388.2	Arl4d	100	15	89	103	1196	1182	AGGAGACCCCTCTCC	AGGAGACCCCTCTCC	3' UTR
chr11|115676768|115676981|+|Tmem94	213	ENSMUST00000097830.3	Otud3	100	15	176	190	1367	1353	TGGCTGGGAAGCCTT	TGGCTGGGAAGCCTT	3' UTR
chr11|115676768|115676981|+|Tmem94	213	ENSMUST00000022709.5	Spry2	100	15	94	108	211	197	ACCCCTCTCCCTTGA	ACCCCTCTCCCTTGA	5' UTR
chr11|115676768|115676981|+|Tmem94	213	ENSMUST00000094953.10	Dnajc6	100	15	146	160	2589	2575	GGAGGAGTGAGGCAT	GGAGGAGTGAGGCAT	CDS
chr11|115676768|115676981|+|Tmem94	213	ENSMUST00000030471.8	Lrrc41	100	15	169	183	1938	1924	GTGGGGCTGGCTGGG	GTGGGGCTGGCTGGG	CDS
chr11|115676768|115676981|+|Tmem94	213	ENSMUST00000061617.6	Zfp280b	100	15	173	187	343	329	GGCTGGCTGGGAAGC	GGCTGGCTGGGAAGC	CDS
chr11|115676768|115676981|+|Tmem94	213	ENSMUST00000033899.13	Col4a2	100	15	179	193	2534	2520	CTGGGAAGCCTTCTC	CTGGGAAGCCTTCTC	CDS
chr11|115768981|115769118|+|Myo15b	137	ENSMUST00000137724.7	Clcn6	100	15	118	132	4526	4512	AACTGAGTGTCCTAG	AACTGAGTGTCCTAG	3' UTR
chr11|115768981|115769118|+|Myo15b	137	ENSMUST00000177371.7	Asap1	100	15	113	127	5215	5201	GGCAGAACTGAGTGT	GGCAGAACTGAGTGT	3' UTR
chr11|115768981|115769118|+|Myo15b	137	ENSMUST00000125533.8	Smim1	100	15	34	48	926	912	CTGCTGCTCAGCTGG	CTGCTGCTCAGCTGG	3' UTR
chr11|115768981|115769118|+|Myo15b	137	ENSMUST00000049887.12	Nupl2	100	15	32	46	1457	1443	TTCTGCTGCTCAGCT	TTCTGCTGCTCAGCT	3' UTR
chr11|115768981|115769118|+|Myo15b	137	ENSMUST00000125172.7	Phb	100	15	31	45	734	720	CTTCTGCTGCTCAGC	CTTCTGCTGCTCAGC	CDS
chr11|115768981|115769118|+|Myo15b	137	ENSMUST00000177371.7	Asap1	100	15	105	119	2404	2390	GGAGGAGTGGCAGAA	GGAGGAGTGGCAGAA	CDS
chr11|115773336|115773592|+|Myo15b	256	ENSMUST00000148843.9	Hnrnpr	100	15	43	57	11334	11320	TTAATCCCAGCACTC	TTAATCCCAGCACTC	3' UTR
chr11|115773336|115773592|+|Myo15b	256	ENSMUST00000114598.2	Zfp398	100	15	135	149	7962	7948	GAAACCCTGTCTCAA	GAAACCCTGTCTCAA	3' UTR
chr11|115773336|115773592|+|Myo15b	256	ENSMUST00000162226.8	Zbtb37	100	15	138	152	5054	5040	ACCCTGTCTCAAATA	ACCCTGTCTCAAATA	3' UTR
chr11|115773336|115773592|+|Myo15b	256	ENSMUST00000044405.7	Lpar6	100	15	59	73	3880	3866	GGAGGCAGAGGCAGG	GGAGGCAGAGGCAGG	3' UTR
chr11|115773336|115773592|+|Myo15b	256	ENSMUST00000061203.12	Tmed5	100	15	58	72	1802	1788	GGGAGGCAGAGGCAG	GGGAGGCAGAGGCAG	3' UTR
chr11|115773336|115773592|+|Myo15b	256	ENSMUST00000022494.9	Ebpl	100	15	65	79	1853	1839	AGAGGCAGGAGGATT	AGAGGCAGGAGGATT	3' UTR
chr11|115773336|115773592|+|Myo15b	256	ENSMUST00000025963.7	Noc3l	100	15	136	150	3732	3718	AAACCCTGTCTCAAA	AAACCCTGTCTCAAA	3' UTR
chr11|115773336|115773592|+|Myo15b	256	ENSMUST00000062915.8	Gdpgp1	100	15	91	105	2166	2152	CCTGGTCTACAGAGT	CCTGGTCTACAGAGT	3' UTR
chr11|115773336|115773592|+|Myo15b	256	ENSMUST00000002412.8	Ncan	100	15	58	72	3230	3216	GGGAGGCAGAGGCAG	GGGAGGCAGAGGCAG	CDS
chr11|116436046|116436150|-|Ube2o	104	ENSMUST00000070478.3	Sdc3	100	15	14	28	3261	3247	CCCCCACCCCAGAAA	CCCCCACCCCAGAAA	3' UTR
chr11|116436046|116436150|-|Ube2o	104	ENSMUST00000107773.2	Tmod1	100	15	64	78	2589	2575	ATAAATGACCAGGCA	ATAAATGACCAGGCA	3' UTR
chr11|116436046|116436150|-|Ube2o	104	ENSMUST00000219238.1	Arid5b	100	15	13	27	3930	3916	TCCCCCACCCCAGAA	TCCCCCACCCCAGAA	3' UTR
chr11|118154468|118154668|-|Usp36	200	ENSMUST00000027373.11	Ppm1f	100	15	141	155	2683	2669	CCAGTGTCACCCCAG	CCAGTGTCACCCCAG	3' UTR
chr11|118154468|118154668|-|Usp36	200	ENSMUST00000118196.7	Zcchc2	100	15	116	130	4078	4064	CCAGGAGACCAGAGG	CCAGGAGACCAGAGG	3' UTR
chr11|118154468|118154668|-|Usp36	200	ENSMUST00000061185.7	Krt81	100	15	120	134	1640	1626	GAGACCAGAGGAGCC	GAGACCAGAGGAGCC	3' UTR
chr11|118154468|118154668|-|Usp36	200	ENSMUST00000152594.7	Zbtb38	100	15	162	176	4390	4376	CGTTGAGTGTGAATG	CGTTGAGTGTGAATG	CDS
chr11|118154468|118154668|-|Usp36	200	ENSMUST00000047720.8	Disp3	100	15	106	120	2985	2971	GAGCAAGCACCCAGG	GAGCAAGCACCCAGG	CDS
chr11|118154468|118154668|-|Usp36	200	ENSMUST00000053429.10	Zbtb22	100	15	27	41	503	489	CTGAGGCCAGGACAG	CTGAGGCCAGGACAG	CDS
chr11|119987559|119987703|-|Tepsin	144	ENSMUST00000059462.11	Chmp3	100	15	11	25	2295	2281	GGATGGCAGGCAGAA	GGATGGCAGGCAGAA	3' UTR
chr11|119987559|119987703|-|Tepsin	144	ENSMUST00000121097.7	Cnep1r1	100	15	32	46	1175	1161	GCCTCAGTTCCTGAG	GCCTCAGTTCCTGAG	3' UTR
chr11|119987559|119987703|-|Tepsin	144	ENSMUST00000231074.1	Gtse1	100	15	11	25	581	567	GGATGGCAGGCAGAA	GGATGGCAGGCAGAA	CDS
chr11|119987559|119987703|-|Tepsin	144	ENSMUST00000170629.2	Gtse1	100	15	11	25	573	559	GGATGGCAGGCAGAA	GGATGGCAGGCAGAA	CDS
chr11|119987559|119987703|-|Tepsin	144	ENSMUST00000030917.5	Ski	100	15	9	23	312	298	CTGGATGGCAGGCAG	CTGGATGGCAGGCAG	CDS
chr11|119987559|119987703|-|Tepsin	144	ENSMUST00000215295.1	Syne1	100	15	5	19	22136	22122	GTCTCTGGATGGCAG	GTCTCTGGATGGCAG	CDS
chr11|120501824|120501938|-|Pcyt2	114	ENSMUST00000036248.12	Pmepa1	100	15	76	90	3369	3355	AGGGACAGCTGGGGG	AGGGACAGCTGGGGG	3' UTR
chr11|120501824|120501938|-|Pcyt2	114	ENSMUST00000191642.5	Sema4c	100	15	77	91	3465	3451	GGGACAGCTGGGGGT	GGGACAGCTGGGGGT	3' UTR
chr11|120501824|120501938|-|Pcyt2	114	ENSMUST00000047973.3	Dhcr24	100	15	17	31	1791	1777	GGGCTGCCTCGGGGA	GGGCTGCCTCGGGGA	3' UTR
chr11|120501824|120501938|-|Pcyt2	114	ENSMUST00000081851.3	Tmeff2	100	15	69	83	72	58	TGGGTGGAGGGACAG	TGGGTGGAGGGACAG	5' UTR
chr11|120501824|120501938|-|Pcyt2	114	ENSMUST00000151408.7	Rasgrf2	100	15	76	90	1507	1493	AGGGACAGCTGGGGG	AGGGACAGCTGGGGG	CDS
chr11|120501824|120501938|-|Pcyt2	114	ENSMUST00000108075.8	Usp32	100	15	73	87	4438	4424	TGGAGGGACAGCTGG	TGGAGGGACAGCTGG	CDS
chr11|120501824|120501938|-|Pcyt2	114	ENSMUST00000169488.9	Wiz	100	15	76	90	889	875	AGGGACAGCTGGGGG	AGGGACAGCTGGGGG	CDS
chr11|120501824|120501938|-|Pcyt2	114	ENSMUST00000108544.7	Camta2	100	15	20	34	1497	1483	CTGCCTCGGGGAAGT	CTGCCTCGGGGAAGT	CDS
chr11|120706313|120706436|-|Fasn	123	ENSMUST00000137768.1	Pde6h	100	15	65	79	2392	2378	GGGAAGACAGGGAGG	GGGAAGACAGGGAGG	3' UTR
chr11|120706313|120706436|-|Fasn	123	ENSMUST00000154689.7	Meaf6	100	15	56	70	2435	2421	CTGGGGATGGGGAAG	CTGGGGATGGGGAAG	3' UTR
chr11|120706313|120706436|-|Fasn	123	ENSMUST00000033495.14	Pim2	100	15	53	67	1547	1533	CTGCTGGGGATGGGG	CTGCTGGGGATGGGG	3' UTR
chr11|120706313|120706436|-|Fasn	123	ENSMUST00000053183.11	Arf3	100	15	66	80	1270	1256	GGAAGACAGGGAGGA	GGAAGACAGGGAGGA	3' UTR
chr11|120706313|120706436|-|Fasn	123	ENSMUST00000117160.1	Cdh13	100	15	100	114	2409	2395	GCAGTTGAGGCCTGG	GCAGTTGAGGCCTGG	3' UTR
chr11|120706313|120706436|-|Fasn	123	ENSMUST00000035667.8	Trim62	100	15	55	69	197	183	GCTGGGGATGGGGAA	GCTGGGGATGGGGAA	5' UTR
chr11|120706313|120706436|-|Fasn	123	ENSMUST00000233439.1	Taf11	100	15	56	70	389	375	CTGGGGATGGGGAAG	CTGGGGATGGGGAAG	5' UTR
chr11|120706313|120706436|-|Fasn	123	ENSMUST00000021268.8	Aloxe3	100	15	66	80	156	142	GGAAGACAGGGAGGA	GGAAGACAGGGAGGA	5' UTR
chr11|120706313|120706436|-|Fasn	123	ENSMUST00000028161.5	Cel	100	15	11	25	1706	1692	GCAACCTCTGAGTCA	GCAACCTCTGAGTCA	CDS
chr11|120706313|120706436|-|Fasn	123	ENSMUST00000062483.14	Gli2	100	15	49	63	4274	4260	TGTCCTGCTGGGGAT	TGTCCTGCTGGGGAT	CDS
chr11|120706313|120706436|-|Fasn	123	ENSMUST00000001712.7	Cabin1	100	15	53	67	5876	5862	CTGCTGGGGATGGGG	CTGCTGGGGATGGGG	CDS
chr11|120706313|120706436|-|Fasn	123	ENSMUST00000057293.7	Prr12	100	15	84	98	4922	4908	ACGTAGAGGCGCTGG	ACGTAGAGGCGCTGG	CDS
chr11|120706313|120706436|-|Fasn	123	ENSMUST00000102672.4	Nfe2l2	100	15	46	60	285	271	CCATGTCCTGCTGGG	CCATGTCCTGCTGGG	CDS
chr11|120706313|120706436|-|Fasn	123	ENSMUST00000204751.2	Zfp638	100	15	13	27	3577	3563	AACCTCTGAGTCAGT	AACCTCTGAGTCAGT	CDS
chr11|120706315|120706436|-|Fasn	121	ENSMUST00000137768.1	Pde6h	100	15	65	79	2392	2378	GGGAAGACAGGGAGG	GGGAAGACAGGGAGG	3' UTR
chr11|120706315|120706436|-|Fasn	121	ENSMUST00000154689.7	Meaf6	100	15	56	70	2435	2421	CTGGGGATGGGGAAG	CTGGGGATGGGGAAG	3' UTR
chr11|120706315|120706436|-|Fasn	121	ENSMUST00000033495.14	Pim2	100	15	53	67	1547	1533	CTGCTGGGGATGGGG	CTGCTGGGGATGGGG	3' UTR
chr11|120706315|120706436|-|Fasn	121	ENSMUST00000053183.11	Arf3	100	15	66	80	1270	1256	GGAAGACAGGGAGGA	GGAAGACAGGGAGGA	3' UTR
chr11|120706315|120706436|-|Fasn	121	ENSMUST00000117160.1	Cdh13	100	15	100	114	2409	2395	GCAGTTGAGGCCTGG	GCAGTTGAGGCCTGG	3' UTR
chr11|120706315|120706436|-|Fasn	121	ENSMUST00000035667.8	Trim62	100	15	55	69	197	183	GCTGGGGATGGGGAA	GCTGGGGATGGGGAA	5' UTR
chr11|120706315|120706436|-|Fasn	121	ENSMUST00000233439.1	Taf11	100	15	56	70	389	375	CTGGGGATGGGGAAG	CTGGGGATGGGGAAG	5' UTR
chr11|120706315|120706436|-|Fasn	121	ENSMUST00000021268.8	Aloxe3	100	15	66	80	156	142	GGAAGACAGGGAGGA	GGAAGACAGGGAGGA	5' UTR
chr11|120706315|120706436|-|Fasn	121	ENSMUST00000028161.5	Cel	100	15	11	25	1706	1692	GCAACCTCTGAGTCA	GCAACCTCTGAGTCA	CDS
chr11|120706315|120706436|-|Fasn	121	ENSMUST00000062483.14	Gli2	100	15	49	63	4274	4260	TGTCCTGCTGGGGAT	TGTCCTGCTGGGGAT	CDS
chr11|120706315|120706436|-|Fasn	121	ENSMUST00000001712.7	Cabin1	100	15	53	67	5876	5862	CTGCTGGGGATGGGG	CTGCTGGGGATGGGG	CDS
chr11|120706315|120706436|-|Fasn	121	ENSMUST00000057293.7	Prr12	100	15	84	98	4922	4908	ACGTAGAGGCGCTGG	ACGTAGAGGCGCTGG	CDS
chr11|120706315|120706436|-|Fasn	121	ENSMUST00000102672.4	Nfe2l2	100	15	46	60	285	271	CCATGTCCTGCTGGG	CCATGTCCTGCTGGG	CDS
chr11|120706315|120706436|-|Fasn	121	ENSMUST00000204751.2	Zfp638	100	15	13	27	3577	3563	AACCTCTGAGTCAGT	AACCTCTGAGTCAGT	CDS
chr11|120706316|120706436|-|Fasn	120	ENSMUST00000137768.1	Pde6h	100	15	65	79	2392	2378	GGGAAGACAGGGAGG	GGGAAGACAGGGAGG	3' UTR
chr11|120706316|120706436|-|Fasn	120	ENSMUST00000154689.7	Meaf6	100	15	56	70	2435	2421	CTGGGGATGGGGAAG	CTGGGGATGGGGAAG	3' UTR
chr11|120706316|120706436|-|Fasn	120	ENSMUST00000033495.14	Pim2	100	15	53	67	1547	1533	CTGCTGGGGATGGGG	CTGCTGGGGATGGGG	3' UTR
chr11|120706316|120706436|-|Fasn	120	ENSMUST00000053183.11	Arf3	100	15	66	80	1270	1256	GGAAGACAGGGAGGA	GGAAGACAGGGAGGA	3' UTR
chr11|120706316|120706436|-|Fasn	120	ENSMUST00000117160.1	Cdh13	100	15	100	114	2409	2395	GCAGTTGAGGCCTGG	GCAGTTGAGGCCTGG	3' UTR
chr11|120706316|120706436|-|Fasn	120	ENSMUST00000035667.8	Trim62	100	15	55	69	197	183	GCTGGGGATGGGGAA	GCTGGGGATGGGGAA	5' UTR
chr11|120706316|120706436|-|Fasn	120	ENSMUST00000233439.1	Taf11	100	15	56	70	389	375	CTGGGGATGGGGAAG	CTGGGGATGGGGAAG	5' UTR
chr11|120706316|120706436|-|Fasn	120	ENSMUST00000021268.8	Aloxe3	100	15	66	80	156	142	GGAAGACAGGGAGGA	GGAAGACAGGGAGGA	5' UTR
chr11|120706316|120706436|-|Fasn	120	ENSMUST00000028161.5	Cel	100	15	11	25	1706	1692	GCAACCTCTGAGTCA	GCAACCTCTGAGTCA	CDS
chr11|120706316|120706436|-|Fasn	120	ENSMUST00000062483.14	Gli2	100	15	49	63	4274	4260	TGTCCTGCTGGGGAT	TGTCCTGCTGGGGAT	CDS
chr11|120706316|120706436|-|Fasn	120	ENSMUST00000001712.7	Cabin1	100	15	53	67	5876	5862	CTGCTGGGGATGGGG	CTGCTGGGGATGGGG	CDS
chr11|120706316|120706436|-|Fasn	120	ENSMUST00000057293.7	Prr12	100	15	84	98	4922	4908	ACGTAGAGGCGCTGG	ACGTAGAGGCGCTGG	CDS
chr11|120706316|120706436|-|Fasn	120	ENSMUST00000102672.4	Nfe2l2	100	15	46	60	285	271	CCATGTCCTGCTGGG	CCATGTCCTGCTGGG	CDS
chr11|120706316|120706436|-|Fasn	120	ENSMUST00000204751.2	Zfp638	100	15	13	27	3577	3563	AACCTCTGAGTCAGT	AACCTCTGAGTCAGT	CDS
chr11|120706321|120706436|-|Fasn	115	ENSMUST00000137768.1	Pde6h	100	15	65	79	2392	2378	GGGAAGACAGGGAGG	GGGAAGACAGGGAGG	3' UTR
chr11|120706321|120706436|-|Fasn	115	ENSMUST00000154689.7	Meaf6	100	15	56	70	2435	2421	CTGGGGATGGGGAAG	CTGGGGATGGGGAAG	3' UTR
chr11|120706321|120706436|-|Fasn	115	ENSMUST00000033495.14	Pim2	100	15	53	67	1547	1533	CTGCTGGGGATGGGG	CTGCTGGGGATGGGG	3' UTR
chr11|120706321|120706436|-|Fasn	115	ENSMUST00000053183.11	Arf3	100	15	66	80	1270	1256	GGAAGACAGGGAGGA	GGAAGACAGGGAGGA	3' UTR
chr11|120706321|120706436|-|Fasn	115	ENSMUST00000117160.1	Cdh13	100	15	100	114	2409	2395	GCAGTTGAGGCCTGG	GCAGTTGAGGCCTGG	3' UTR
chr11|120706321|120706436|-|Fasn	115	ENSMUST00000035667.8	Trim62	100	15	55	69	197	183	GCTGGGGATGGGGAA	GCTGGGGATGGGGAA	5' UTR
chr11|120706321|120706436|-|Fasn	115	ENSMUST00000233439.1	Taf11	100	15	56	70	389	375	CTGGGGATGGGGAAG	CTGGGGATGGGGAAG	5' UTR
chr11|120706321|120706436|-|Fasn	115	ENSMUST00000021268.8	Aloxe3	100	15	66	80	156	142	GGAAGACAGGGAGGA	GGAAGACAGGGAGGA	5' UTR
chr11|120706321|120706436|-|Fasn	115	ENSMUST00000028161.5	Cel	100	15	11	25	1706	1692	GCAACCTCTGAGTCA	GCAACCTCTGAGTCA	CDS
chr11|120706321|120706436|-|Fasn	115	ENSMUST00000062483.14	Gli2	100	15	49	63	4274	4260	TGTCCTGCTGGGGAT	TGTCCTGCTGGGGAT	CDS
chr11|120706321|120706436|-|Fasn	115	ENSMUST00000001712.7	Cabin1	100	15	53	67	5876	5862	CTGCTGGGGATGGGG	CTGCTGGGGATGGGG	CDS
chr11|120706321|120706436|-|Fasn	115	ENSMUST00000057293.7	Prr12	100	15	84	98	4922	4908	ACGTAGAGGCGCTGG	ACGTAGAGGCGCTGG	CDS
chr11|120706321|120706436|-|Fasn	115	ENSMUST00000102672.4	Nfe2l2	100	15	46	60	285	271	CCATGTCCTGCTGGG	CCATGTCCTGCTGGG	CDS
chr11|120706321|120706436|-|Fasn	115	ENSMUST00000204751.2	Zfp638	100	15	13	27	3577	3563	AACCTCTGAGTCAGT	AACCTCTGAGTCAGT	CDS
chr11|54814923|54815267|-|Tnip1	198	ENSMUST00000037828.7	Ldlrap1	100	15	102	116	3196	3182	GAAACAGGTAACTGA	GAAACAGGTAACTGA	3' UTR
chr11|54814923|54815267|-|Tnip1	198	ENSMUST00000027373.11	Ppm1f	100	15	1	15	3286	3272	CTGCTGGAAGTGAAC	CTGCTGGAAGTGAAC	3' UTR
chr11|54814923|54815267|-|Tnip1	198	ENSMUST00000099396.2	Nt5dc3	100	15	131	145	2774	2760	GGGAGCAGAAGCAGC	GGGAGCAGAAGCAGC	3' UTR
chr11|54814923|54815267|-|Tnip1	198	ENSMUST00000025983.12	Ccnj	100	15	1	15	1063	1049	CTGCTGGAAGTGAAC	CTGCTGGAAGTGAAC	CDS
chr11|54814923|54815267|-|Tnip1	198	ENSMUST00000119316.1	Ccnj	100	15	1	15	1570	1556	CTGCTGGAAGTGAAC	CTGCTGGAAGTGAAC	CDS
chr11|54814923|54815267|-|Tnip1	198	ENSMUST00000063004.13	Gal3st1	100	15	77	91	1310	1296	TTCGCCAGAAGCTGG	TTCGCCAGAAGCTGG	CDS
chr11|54814923|54815267|-|Tnip1	198	ENSMUST00000032963.9	Ppme1	100	15	40	54	736	722	TCCATGAAGCAGCAG	TCCATGAAGCAGCAG	CDS
chr11|54814923|54815267|-|Tnip1	198	ENSMUST00000028020.10	Myoc	100	15	165	179	574	560	CCTCCTGGCCAAATC	CCTCCTGGCCAAATC	CDS
chr11|54814923|54815267|-|Tnip1	198	ENSMUST00000186057.6	Stat1	100	15	86	100	359	345	AGCTGGTGGACCTGC	AGCTGGTGGACCTGC	CDS
chr11|54814923|54815267|-|Tnip1	198	ENSMUST00000057293.7	Prr12	100	15	16	30	2941	2927	AAGCAGTGGGACCAG	AAGCAGTGGGACCAG	CDS
chr11|58200491|58200738|+|Zfp692	247	ENSMUST00000145963.8	Txnl4a	100	15	79	93	3880	3866	TGGAGGGATGGTCTT	TGGAGGGATGGTCTT	3' UTR
chr11|58200491|58200738|+|Zfp692	247	ENSMUST00000215836.1	Arfgef3	100	15	13	27	8978	8964	TGAGGGAGGATGGGG	TGAGGGAGGATGGGG	3' UTR
chr11|58200491|58200738|+|Zfp692	247	ENSMUST00000062118.10	Pigv	100	15	72	86	3925	3911	TGCCAGCTGGAGGGA	TGCCAGCTGGAGGGA	3' UTR
chr11|58200491|58200738|+|Zfp692	247	ENSMUST00000159348.2	2700081O15Rik	100	15	206	220	3712	3698	TGGGAGTTGGGAGTT	TGGGAGTTGGGAGTT	3' UTR
chr11|58200491|58200738|+|Zfp692	247	ENSMUST00000135326.7	Ikbkb	100	15	101	115	2834	2820	GGTGGGCAGGGCAGA	GGTGGGCAGGGCAGA	3' UTR
chr11|58200491|58200738|+|Zfp692	247	ENSMUST00000182625.1	Sox12	100	15	14	28	2683	2669	GAGGGAGGATGGGGA	GAGGGAGGATGGGGA	3' UTR
chr11|58200491|58200738|+|Zfp692	247	ENSMUST00000029002.8	Stmn2	100	15	206	220	1978	1964	TGGGAGTTGGGAGTT	TGGGAGTTGGGAGTT	3' UTR
chr11|58200491|58200738|+|Zfp692	247	ENSMUST00000029002.8	Stmn2	100	15	206	220	1971	1957	TGGGAGTTGGGAGTT	TGGGAGTTGGGAGTT	3' UTR
chr11|58200491|58200738|+|Zfp692	247	ENSMUST00000052838.10	Mib1	100	15	165	179	4833	4819	GAAGTAAGGCTCTGG	GAAGTAAGGCTCTGG	3' UTR
chr11|58200491|58200738|+|Zfp692	247	ENSMUST00000122232.7	Furin	100	15	183	197	3305	3291	AGGCTGAGAGCAAGA	AGGCTGAGAGCAAGA	3' UTR
chr11|58200491|58200738|+|Zfp692	247	ENSMUST00000215980.1	Foxr1	100	15	151	165	648	634	TTGTGGGAAGGGATG	TTGTGGGAAGGGATG	CDS
chr11|58200491|58200738|+|Zfp692	247	ENSMUST00000097644.8	Hdac4	100	15	110	124	2203	2189	GGCAGATGCTGGGGA	GGCAGATGCTGGGGA	CDS
chr11|58200491|58200753|+|Zfp692	262	ENSMUST00000145963.8	Txnl4a	100	15	79	93	3880	3866	TGGAGGGATGGTCTT	TGGAGGGATGGTCTT	3' UTR
chr11|58200491|58200753|+|Zfp692	262	ENSMUST00000215836.1	Arfgef3	100	15	13	27	8978	8964	TGAGGGAGGATGGGG	TGAGGGAGGATGGGG	3' UTR
chr11|58200491|58200753|+|Zfp692	262	ENSMUST00000062118.10	Pigv	100	15	72	86	3925	3911	TGCCAGCTGGAGGGA	TGCCAGCTGGAGGGA	3' UTR
chr11|58200491|58200753|+|Zfp692	262	ENSMUST00000159348.2	2700081O15Rik	100	15	206	220	3712	3698	TGGGAGTTGGGAGTT	TGGGAGTTGGGAGTT	3' UTR
chr11|58200491|58200753|+|Zfp692	262	ENSMUST00000135326.7	Ikbkb	100	15	101	115	2834	2820	GGTGGGCAGGGCAGA	GGTGGGCAGGGCAGA	3' UTR
chr11|58200491|58200753|+|Zfp692	262	ENSMUST00000182625.1	Sox12	100	15	14	28	2683	2669	GAGGGAGGATGGGGA	GAGGGAGGATGGGGA	3' UTR
chr11|58200491|58200753|+|Zfp692	262	ENSMUST00000029002.8	Stmn2	100	15	206	220	1978	1964	TGGGAGTTGGGAGTT	TGGGAGTTGGGAGTT	3' UTR
chr11|58200491|58200753|+|Zfp692	262	ENSMUST00000029002.8	Stmn2	100	15	206	220	1971	1957	TGGGAGTTGGGAGTT	TGGGAGTTGGGAGTT	3' UTR
chr11|58200491|58200753|+|Zfp692	262	ENSMUST00000052838.10	Mib1	100	15	165	179	4833	4819	GAAGTAAGGCTCTGG	GAAGTAAGGCTCTGG	3' UTR
chr11|58200491|58200753|+|Zfp692	262	ENSMUST00000122232.7	Furin	100	15	183	197	3305	3291	AGGCTGAGAGCAAGA	AGGCTGAGAGCAAGA	3' UTR
chr11|58200491|58200753|+|Zfp692	262	ENSMUST00000215980.1	Foxr1	100	15	151	165	648	634	TTGTGGGAAGGGATG	TTGTGGGAAGGGATG	CDS
chr11|58200491|58200753|+|Zfp692	262	ENSMUST00000028288.4	Notch1	100	15	241	255	6971	6957	TGGCTGATGCCCAGG	TGGCTGATGCCCAGG	CDS
chr11|58200491|58200753|+|Zfp692	262	ENSMUST00000097644.8	Hdac4	100	15	110	124	2203	2189	GGCAGATGCTGGGGA	GGCAGATGCTGGGGA	CDS
chr11|60091005|60091251|-|Srebf1	246	ENSMUST00000168645.7	Phc3	100	15	157	171	9217	9203	GTGGAGAAAGCAGCC	GTGGAGAAAGCAGCC	3' UTR
chr11|60091005|60091251|-|Srebf1	246	ENSMUST00000053917.5	Ccny	100	15	96	110	5724	5710	GATGACAGTTTTTGA	GATGACAGTTTTTGA	3' UTR
chr11|60091005|60091251|-|Srebf1	246	ENSMUST00000040826.5	Sdhaf3	100	15	52	66	3933	3919	GTCTAGTGAGACATA	GTCTAGTGAGACATA	3' UTR
chr11|60091005|60091251|-|Srebf1	246	ENSMUST00000090219.12	Bmf	100	15	189	203	4317	4303	TGGAAGAGCTCAGCT	TGGAAGAGCTCAGCT	3' UTR
chr11|60091005|60091251|-|Srebf1	246	ENSMUST00000069107.13	Mapk1	100	15	145	159	4203	4189	TGCCCAGCCCAAGTG	TGCCCAGCCCAAGTG	3' UTR
chr11|60091005|60091251|-|Srebf1	246	ENSMUST00000225808.1	Ttbk1	100	15	32	46	4346	4332	GAGGGTCAGGGGCCG	GAGGGTCAGGGGCCG	3' UTR
chr11|60091005|60091251|-|Srebf1	246	ENSMUST00000035673.7	Vhl	100	15	161	175	1530	1516	AGAAAGCAGCCAGAC	AGAAAGCAGCCAGAC	3' UTR
chr11|60091005|60091251|-|Srebf1	246	ENSMUST00000081790.14	Cacul1	100	15	38	52	647	633	CAGGGGCCGTCTTGG	CAGGGGCCGTCTTGG	CDS
chr11|60091005|60091251|-|Srebf1	246	ENSMUST00000027127.13	Sf3b1	100	15	161	175	2354	2340	AGAAAGCAGCCAGAC	AGAAAGCAGCCAGAC	CDS
chr11|6369285|6369452|+|Ppia	167	ENSMUST00000194641.5	Elf2	100	15	101	115	5619	5605	TGAGCCAGTAAGAGT	TGAGCCAGTAAGAGT	3' UTR
chr11|6369285|6369452|+|Ppia	167	ENSMUST00000089011.5	Snn	100	15	54	68	2677	2663	GTTCTTGCTTCAGTG	GTTCTTGCTTCAGTG	3' UTR
chr11|6369285|6369452|+|Ppia	167	ENSMUST00000058777.7	Angptl8	100	15	60	74	656	642	GCTTCAGTGTTCCTT	GCTTCAGTGTTCCTT	3' UTR
chr11|6369285|6369452|+|Ppia	167	ENSMUST00000038116.12	Ankrd12	100	15	54	68	1904	1890	GTTCTTGCTTCAGTG	GTTCTTGCTTCAGTG	CDS
chr11|68884486|68884633|-|Pfas	147	ENSMUST00000095724.10	Ercc6l2	100	15	116	130	3470	3456	TCCTTTTGTTTTCCT	TCCTTTTGTTTTCCT	3' UTR
chr11|68884486|68884633|-|Pfas	147	ENSMUST00000025590.10	Osbp	100	15	74	88	4299	4285	AAGGGGAAAGCACAG	AAGGGGAAAGCACAG	3' UTR
chr11|68884486|68884633|-|Pfas	147	ENSMUST00000113306.3	B3gnt7	100	15	123	137	1084	1070	GTTTTCCTGGGGCTG	GTTTTCCTGGGGCTG	CDS
chr11|68884486|68884633|-|Pfas	147	ENSMUST00000021948.14	F12	100	15	38	52	1035	1021	TTGGTCTTGGACAGA	TTGGTCTTGGACAGA	CDS
chr11|68884486|68884633|-|Pfas	147	ENSMUST00000183034.4	Dst	100	15	45	59	8607	8593	TGGACAGACTTGCTT	TGGACAGACTTGCTT	CDS
chr11|69190847|69191068|-|Cntrob	221	ENSMUST00000044113.11	Ago2	100	15	22	36	11871	11857	GGGCTCCCCACACGC	GGGCTCCCCACACGC	3' UTR
chr11|69190847|69191068|-|Cntrob	221	ENSMUST00000021772.3	Mrs2	100	15	6	20	6965	6951	GGAGCAGGGGAGAGC	GGAGCAGGGGAGAGC	3' UTR
chr11|69190847|69191068|-|Cntrob	221	ENSMUST00000172450.2	Pafah1b2	100	15	127	141	5760	5746	TCCCCATCTCCACCC	TCCCCATCTCCACCC	3' UTR
chr11|69190847|69191068|-|Cntrob	221	ENSMUST00000047085.15	Tbc1d17	100	15	106	120	5855	5841	CCCCACCTCTACACC	CCCCACCTCTACACC	3' UTR
chr11|69190847|69191068|-|Cntrob	221	ENSMUST00000147875.8	Lyrm9	100	15	114	128	3571	3557	CTACACCCCACTCTC	CTACACCCCACTCTC	3' UTR
chr11|69190847|69191068|-|Cntrob	221	ENSMUST00000002292.14	Rmnd5a	100	15	143	157	3906	3892	CTGCTTGCCCACTGG	CTGCTTGCCCACTGG	3' UTR
chr11|69190847|69191068|-|Cntrob	221	ENSMUST00000238672.1	Rab3il1	100	15	63	77	2999	2985	GCTCTGGCCAGCCCC	GCTCTGGCCAGCCCC	3' UTR
chr11|69190847|69191068|-|Cntrob	221	ENSMUST00000109221.8	B4galt5	100	15	4	18	2723	2709	AGGGAGCAGGGGAGA	AGGGAGCAGGGGAGA	3' UTR
chr11|69190847|69191068|-|Cntrob	221	ENSMUST00000226208.2	Zfand3	100	15	71	85	2180	2166	CAGCCCCACCACTCA	CAGCCCCACCACTCA	3' UTR
chr11|69190847|69191068|-|Cntrob	221	ENSMUST00000005108.9	Kdm5a	100	15	200	214	6179	6165	GGAAAGTGAGGGGAT	GGAAAGTGAGGGGAT	3' UTR
chr11|69190847|69191068|-|Cntrob	221	ENSMUST00000038149.12	Pbx2	100	15	116	130	1760	1746	ACACCCCACTCTCCC	ACACCCCACTCTCCC	3' UTR
chr11|69190847|69191068|-|Cntrob	221	ENSMUST00000239459.1	Msantd2	100	15	153	167	20	6	ACTGGTTGGAGCCTC	ACTGGTTGGAGCCTC	5' UTR
chr11|69190847|69191068|-|Cntrob	221	ENSMUST00000085404.9	Dtd2	100	15	132	146	129	115	ATCTCCACCCACTGC	ATCTCCACCCACTGC	CDS
chr11|69190847|69191068|-|Cntrob	221	ENSMUST00000021339.7	Dtd2	100	15	132	146	129	115	ATCTCCACCCACTGC	ATCTCCACCCACTGC	CDS
chr11|69190847|69191068|-|Cntrob	221	ENSMUST00000019469.2	G6pc	100	15	195	209	774	760	GGTGGGGAAAGTGAG	GGTGGGGAAAGTGAG	CDS
chr11|69190847|69191068|-|Cntrob	221	ENSMUST00000031018.9	Rbks	100	15	22	36	47	33	GGGCTCCCCACACGC	GGGCTCCCCACACGC	CDS
chr11|69190847|69191068|-|Cntrob	221	ENSMUST00000105350.2	Mex3d	100	15	70	84	1266	1252	CCAGCCCCACCACTC	CCAGCCCCACCACTC	CDS
chr11|69190847|69191068|-|Cntrob	221	ENSMUST00000060479.13	Ush2a	100	15	162	176	245	231	AGCCTCTCCGTACAC	AGCCTCTCCGTACAC	CDS
chr11|69193810|69193919|-|Cntrob	109	ENSMUST00000046521.13	Bcl9	100	15	24	38	5992	5978	GGGAAGGGAAGGAAC	GGGAAGGGAAGGAAC	3' UTR
chr11|69193810|69193919|-|Cntrob	109	ENSMUST00000045628.14	R3hdm4	100	15	22	36	1838	1824	AGGGGAAGGGAAGGA	AGGGGAAGGGAAGGA	3' UTR
chr11|69193810|69193919|-|Cntrob	109	ENSMUST00000092155.11	Col11a1	100	15	65	79	6182	6168	GGAAATGGACACAGG	GGAAATGGACACAGG	3' UTR
chr11|69193810|69193919|-|Cntrob	109	ENSMUST00000040721.8	Tpst1	100	15	5	19	1665	1651	GGAGGCCCGGGTGTG	GGAGGCCCGGGTGTG	3' UTR
chr11|69193810|69193919|-|Cntrob	109	ENSMUST00000026999.9	Smad7	100	15	4	18	138	124	AGGAGGCCCGGGTGT	AGGAGGCCCGGGTGT	5' UTR
chr11|69193810|69193919|-|Cntrob	109	ENSMUST00000097588.8	Srgap2	100	15	72	86	382	368	GACACAGGCTGGGAG	GACACAGGCTGGGAG	5' UTR
chr11|69193810|69193919|-|Cntrob	109	ENSMUST00000107938.7	Shank1	100	15	5	19	4871	4857	GGAGGCCCGGGTGTG	GGAGGCCCGGGTGTG	CDS
chr11|69193810|69193919|-|Cntrob	109	ENSMUST00000110648.7	Trp53bp1	100	15	31	45	1994	1980	GAAGGAACTGCCTGA	GAAGGAACTGCCTGA	CDS
chr11|69252649|69252861|-|Chd3	212	ENSMUST00000039630.5	Ror1	100	15	57	71	32	18	CAACTCCACAACCCA	CAACTCCACAACCCA	5' UTR
chr11|69252649|69252861|-|Chd3	212	ENSMUST00000020040.4	Nts	100	15	1	15	664	650	GTAGGAACCCCTCTT	GTAGGAACCCCTCTT	CDS
chr11|69252649|69252861|-|Chd3	212	ENSMUST00000119848.7	Eme2	100	15	143	157	1049	1035	TGTGCTGCAGTCCAG	TGTGCTGCAGTCCAG	CDS
chr11|69252649|69252861|-|Chd3	212	ENSMUST00000090824.11	Map3k20	100	15	24	38	2536	2522	CTCTTCCCCTGCTTT	CTCTTCCCCTGCTTT	CDS
chr11|69252649|69252861|-|Chd3	212	ENSMUST00000055655.8	Fasn	100	15	15	29	7690	7676	TCTTCCAGGCTCTTC	TCTTCCAGGCTCTTC	CDS
chr11|69252649|69252861|-|Chd3	212	ENSMUST00000063042.10	Glb1	100	15	175	189	1557	1543	TCTCCACCAGGATGT	TCTCCACCAGGATGT	CDS
chr11|69252649|69252861|-|Chd3	212	ENSMUST00000035672.4	Ppl	100	15	15	29	4646	4632	TCTTCCAGGCTCTTC	TCTTCCAGGCTCTTC	CDS
chr11|69252649|69252861|-|Chd3	212	ENSMUST00000088086.3	Sulf2	100	15	172	186	1680	1666	CTCTCTCCACCAGGA	CTCTCTCCACCAGGA	CDS
chr11|69252649|69252861|-|Chd3	212	ENSMUST00000026043.11	Slk	100	15	172	186	2318	2304	CTCTCTCCACCAGGA	CTCTCTCCACCAGGA	CDS
chr11|69252649|69252861|-|Chd3	212	ENSMUST00000106763.7	Bptf	100	15	33	47	3689	3675	TGCTTTCCAGACTGC	TGCTTTCCAGACTGC	CDS
chr11|69542549|69542783|+|Fxr2	234	ENSMUST00000022597.14	Naa16	100	15	92	106	10557	10543	GGAGGCAGAGGCAGG	GGAGGCAGAGGCAGG	3' UTR
chr11|69542549|69542783|+|Fxr2	234	ENSMUST00000231221.1	Dlg4	100	15	92	106	4103	4089	GGAGGCAGAGGCAGG	GGAGGCAGAGGCAGG	3' UTR
chr11|69542549|69542783|+|Fxr2	234	ENSMUST00000038194.4	Atad2	100	15	90	104	3860	3846	TGGGAGGCAGAGGCA	TGGGAGGCAGAGGCA	CDS
chr11|69542549|69542783|+|Fxr2	234	ENSMUST00000002412.8	Ncan	100	15	91	105	3230	3216	GGGAGGCAGAGGCAG	GGGAGGCAGAGGCAG	CDS
chr11|69542549|69542785|+|Fxr2	236	ENSMUST00000022597.14	Naa16	100	15	92	106	10557	10543	GGAGGCAGAGGCAGG	GGAGGCAGAGGCAGG	3' UTR
chr11|69542549|69542785|+|Fxr2	236	ENSMUST00000231221.1	Dlg4	100	15	92	106	4103	4089	GGAGGCAGAGGCAGG	GGAGGCAGAGGCAGG	3' UTR
chr11|69542549|69542785|+|Fxr2	236	ENSMUST00000038194.4	Atad2	100	15	90	104	3860	3846	TGGGAGGCAGAGGCA	TGGGAGGCAGAGGCA	CDS
chr11|69542549|69542785|+|Fxr2	236	ENSMUST00000002412.8	Ncan	100	15	91	105	3230	3216	GGGAGGCAGAGGCAG	GGGAGGCAGAGGCAG	CDS
chr11|69565135|69565294|-|Senp3	159	ENSMUST00000072837.6	Foxk1	100	15	104	118	4861	4847	TGTGATGTTTCCCAC	TGTGATGTTTCCCAC	3' UTR
chr11|69565135|69565294|-|Senp3	159	ENSMUST00000238672.1	Rab3il1	100	15	43	57	1825	1811	AGATGTGGCAGCAAG	AGATGTGGCAGCAAG	3' UTR
chr11|69565135|69565294|-|Senp3	159	ENSMUST00000032264.8	Gabarapl1	100	15	102	116	774	760	GGTGTGATGTTTCCC	GGTGTGATGTTTCCC	3' UTR
chr11|69565135|69565294|-|Senp3	159	ENSMUST00000116354.3	Zfp628	100	15	116	130	3052	3038	CACCAGCACACTCTG	CACCAGCACACTCTG	CDS
chr11|69565135|69565294|-|Senp3	159	ENSMUST00000118365.2	Card6	100	15	92	106	3042	3028	GGAGTGAGTGGGTGT	GGAGTGAGTGGGTGT	CDS
chr11|73067598|73067764|-|Emc6	166	ENSMUST00000002412.8	Ncan	100	15	73	87	5959	5945	GTGCAGTGGAGGTCA	GTGCAGTGGAGGTCA	3' UTR
chr11|73067598|73067764|-|Emc6	166	ENSMUST00000000153.8	Gna12	100	15	137	151	3135	3121	GCTCAGCTCGCCAGG	GCTCAGCTCGCCAGG	3' UTR
chr11|73067598|73067764|-|Emc6	166	ENSMUST00000079362.12	Apc	100	15	77	91	10379	10365	AGTGGAGGTCAGAGG	AGTGGAGGTCAGAGG	3' UTR
chr11|73067598|73067764|-|Emc6	166	ENSMUST00000077788.6	Tnfaip8l1	100	15	79	93	1527	1513	TGGAGGTCAGAGGCC	TGGAGGTCAGAGGCC	3' UTR
chr11|73067598|73067764|-|Emc6	166	ENSMUST00000036734.5	Gadd45gip1	100	15	77	91	426	412	AGTGGAGGTCAGAGG	AGTGGAGGTCAGAGG	5' UTR
chr11|73067598|73067764|-|Emc6	166	ENSMUST00000047521.6	Cercam	100	15	112	126	1703	1689	GTCCCAGGGGGAGGA	GTCCCAGGGGGAGGA	CDS
chr11|73067598|73067764|-|Emc6	166	ENSMUST00000005017.14	Hdgf	100	15	150	164	661	647	GGCTTCGGGCTCCAC	GGCTTCGGGCTCCAC	CDS
chr11|77396579|77396675|+|Git1	96	ENSMUST00000036025.15	Ccdc93	100	15	5	19	3167	3153	GATACCTGGGGGTCT	GATACCTGGGGGTCT	3' UTR
chr11|77396579|77396675|+|Git1	96	ENSMUST00000118125.8	Il4i1	100	15	15	29	1753	1739	GGTCTCTACCCAGCC	GGTCTCTACCCAGCC	CDS
chr11|77396579|77396675|+|Git1	96	ENSMUST00000107151.8	Hdac5	100	15	45	59	1510	1496	GGGGAGGCGGTGAGG	GGGGAGGCGGTGAGG	CDS
chr11|86423597|86426286|-|Rps6kb1	240	ENSMUST00000113926.7	Zfx	100	15	62	76	3004	2990	ATTGTGAGAAATTTG	ATTGTGAGAAATTTG	3' UTR
chr11|86423597|86426286|-|Rps6kb1	240	ENSMUST00000024840.11	Arhgap28	100	15	193	207	2412	2398	ACAGGAGCAAATACT	ACAGGAGCAAATACT	3' UTR
chr11|86423597|86426286|-|Rps6kb1	240	ENSMUST00000179297.2	Prpf19	100	15	44	58	1562	1548	ATGAACTTGGCATGG	ATGAACTTGGCATGG	CDS
chr11|86423597|86426286|-|Rps6kb1	240	ENSMUST00000172356.7	Thsd7a	100	15	45	59	4328	4314	TGAACTTGGCATGGA	TGAACTTGGCATGGA	CDS
chr11|88861243|88861305|+|Coil	62	ENSMUST00000021458.12	Sptb	100	15	1	15	9035	9021	GGGCCCTAGGGACAC	GGGCCCTAGGGACAC	3' UTR
chr11|96947173|96947335|+|Osbpl7	162	ENSMUST00000031344.12	Mphosph9	100	15	66	80	7291	7277	TGGCAAAATCTGTGC	TGGCAAAATCTGTGC	3' UTR
chr11|96947173|96947335|+|Osbpl7	162	ENSMUST00000171400.3	Lrrc10b	100	15	98	112	1927	1913	CAGAGGCTGTCCCTG	CAGAGGCTGTCCCTG	3' UTR
chr11|96947173|96947335|+|Osbpl7	162	ENSMUST00000107977.3	Vsig10l	100	15	90	104	3520	3506	GGGGTTGACAGAGGC	GGGGTTGACAGAGGC	3' UTR
chr11|96947173|96947335|+|Osbpl7	162	ENSMUST00000068856.4	Snupn	100	15	131	145	1131	1117	GTGGGGAGGATTTCT	GTGGGGAGGATTTCT	CDS
chr11|96947173|96947335|+|Osbpl7	162	ENSMUST00000017622.11	Zc3h18	100	15	107	121	3024	3010	TCCCTGACTTGGTGC	TCCCTGACTTGGTGC	CDS
chr11|96947173|96947335|+|Osbpl7	162	ENSMUST00000084238.4	Zdhhc18	100	15	90	104	1043	1029	GGGGTTGACAGAGGC	GGGGTTGACAGAGGC	CDS
chr11|96947173|96947335|+|Osbpl7	162	ENSMUST00000034803.9	Zw10	100	15	48	62	1485	1471	AAGGACTGAGGGTCC	AAGGACTGAGGGTCC	CDS
chr11|96947173|96947335|+|Osbpl7	162	ENSMUST00000094048.9	Trim45	100	15	72	86	726	712	AATCTGTGCCAGGGC	AATCTGTGCCAGGGC	CDS
chr11|96947173|96947335|+|Osbpl7	162	ENSMUST00000037409.12	Trim45	100	15	72	86	1214	1200	AATCTGTGCCAGGGC	AATCTGTGCCAGGGC	CDS
chr11|98473708|98473961|-|Ormdl3	253	ENSMUST00000059438.10	2310057M21Rik	100	15	10	24	5541	5527	CTGGCTATGGGAGAA	CTGGCTATGGGAGAA	3' UTR
chr11|98473708|98473961|-|Ormdl3	253	ENSMUST00000047282.11	Mthfsd	100	15	156	170	4837	4823	CTGTCTTTCCTCACT	CTGTCTTTCCTCACT	3' UTR
chr11|98473708|98473961|-|Ormdl3	253	ENSMUST00000120381.8	Stt3a	100	15	98	112	5647	5633	AGAGGGAGGGAAGAG	AGAGGGAGGGAAGAG	3' UTR
chr11|98473708|98473961|-|Ormdl3	253	ENSMUST00000059438.10	2310057M21Rik	100	15	10	24	4754	4740	CTGGCTATGGGAGAA	CTGGCTATGGGAGAA	3' UTR
chr11|98473708|98473961|-|Ormdl3	253	ENSMUST00000063551.6	Rgs7bp	100	15	94	108	4254	4240	GAGCAGAGGGAGGGA	GAGCAGAGGGAGGGA	3' UTR
chr11|98473708|98473961|-|Ormdl3	253	ENSMUST00000040624.6	Bicral	100	15	99	113	5731	5717	GAGGGAGGGAAGAGA	GAGGGAGGGAAGAGA	3' UTR
chr11|98473708|98473961|-|Ormdl3	253	ENSMUST00000106282.7	Bcl7c	100	15	186	200	2054	2040	GGAAGGTAGGTCAGG	GGAAGGTAGGTCAGG	3' UTR
chr11|98473708|98473961|-|Ormdl3	253	ENSMUST00000049811.7	Cep120	100	15	96	110	3844	3830	GCAGAGGGAGGGAAG	GCAGAGGGAGGGAAG	3' UTR
chr11|98473708|98473961|-|Ormdl3	253	ENSMUST00000028623.12	Ext2	100	15	142	156	2415	2401	TGGCCTCCCTGGCCC	TGGCCTCCCTGGCCC	3' UTR
chr11|98473708|98473961|-|Ormdl3	253	ENSMUST00000094651.3	Eid2b	100	15	144	158	401	387	GCCTCCCTGGCCCTG	GCCTCCCTGGCCCTG	CDS
chr11|98473708|98473961|-|Ormdl3	253	ENSMUST00000101432.2	Npas3	100	15	144	158	2109	2095	GCCTCCCTGGCCCTG	GCCTCCCTGGCCCTG	CDS
chr11|98473708|98473961|-|Ormdl3	253	ENSMUST00000095347.12	Brd2	100	15	160	174	1459	1445	CTTTCCTCACTGGAG	CTTTCCTCACTGGAG	CDS
chr11|98473708|98473961|-|Ormdl3	253	ENSMUST00000025193.13	Brd2	100	15	160	174	3159	3145	CTTTCCTCACTGGAG	CTTTCCTCACTGGAG	CDS
chr11|98473708|98473961|-|Ormdl3	253	ENSMUST00000095076.9	Epb41l4b	100	15	200	214	1898	1884	GAGGGCCTTGCTAGC	GAGGGCCTTGCTAGC	CDS
chr11|98473708|98473961|-|Ormdl3	253	ENSMUST00000206340.1	Zfp646	100	15	141	155	3449	3435	TTGGCCTCCCTGGCC	TTGGCCTCCCTGGCC	CDS
chr11|98473708|98473961|-|Ormdl3	253	ENSMUST00000073889.13	Polg	100	15	89	103	632	618	TGGATGAGCAGAGGG	TGGATGAGCAGAGGG	CDS
chr11|98887554|98888745|-|Top2a	238	ENSMUST00000001611.10	Nom1	100	15	215	229	6486	6472	AAAAAGAGCAAAGAA	AAAAAGAGCAAAGAA	3' UTR
chr11|98887554|98888745|-|Top2a	238	ENSMUST00000018212.12	Ints2	100	15	217	231	5157	5143	AAAGAGCAAAGAAGT	AAAGAGCAAAGAAGT	3' UTR
chr11|98887554|98888745|-|Top2a	238	ENSMUST00000209851.1	Tti2	100	15	151	165	2688	2674	CCCTGGTCTGACTCT	CCCTGGTCTGACTCT	3' UTR
chr11|98887554|98888745|-|Top2a	238	ENSMUST00000027777.11	Parp1	100	15	130	144	3539	3525	AAAAAAGGGAGGAAG	AAAAAAGGGAGGAAG	3' UTR
chr11|98887554|98888745|-|Top2a	238	ENSMUST00000090559.11	Cry2	100	15	135	149	2181	2167	AGGGAGGAAGAAAAA	AGGGAGGAAGAAAAA	3' UTR
chr11|98887554|98888745|-|Top2a	238	ENSMUST00000102703.1	Zfp39	100	15	135	149	2592	2578	AGGGAGGAAGAAAAA	AGGGAGGAAGAAAAA	3' UTR
chr11|98887554|98888745|-|Top2a	238	ENSMUST00000112121.5	Mlec	100	15	21	35	1048	1034	CCCTGCTGAGGATGG	CCCTGCTGAGGATGG	3' UTR
chr11|98887554|98888745|-|Top2a	238	ENSMUST00000198607.4	Tent4a	100	15	68	82	2247	2233	AGAAGAAGCAGAAGA	AGAAGAAGCAGAAGA	CDS
chr11|98887554|98888745|-|Top2a	238	ENSMUST00000061455.8	Tent5c	100	15	215	229	839	825	AAAAAGAGCAAAGAA	AAAAAGAGCAAAGAA	CDS
chr11|98887554|98888745|-|Top2a	238	ENSMUST00000003450.14	Ddx23	100	15	151	165	1467	1453	CCCTGGTCTGACTCT	CCCTGGTCTGACTCT	CDS
chr12|17598123|17598288|+|Odc1	165	ENSMUST00000167242.7	Xpo7	100	15	4	18	12383	12369	AGTCTTCTGATAGAG	AGTCTTCTGATAGAG	3' UTR
chr12|17598123|17598288|+|Odc1	165	ENSMUST00000063982.6	Fzd5	100	15	12	26	5876	5862	GATAGAGCACAAAAG	GATAGAGCACAAAAG	3' UTR
chr12|17598123|17598288|+|Odc1	165	ENSMUST00000098666.8	Ceacam1	100	15	58	72	2630	2616	GTTCATTTATTTATT	GTTCATTTATTTATT	3' UTR
chr12|17598123|17598288|+|Odc1	165	ENSMUST00000021201.5	Cpd	100	15	112	126	5009	4995	AAGCAGCAGCACCTA	AAGCAGCAGCACCTA	3' UTR
chr12|17598123|17598288|+|Odc1	165	ENSMUST00000035010.9	Stt3b	100	15	109	123	1120	1106	GACAAGCAGCAGCAC	GACAAGCAGCAGCAC	CDS
chr12|24759084|24759301|+|Rrm2	217	ENSMUST00000089519.12	Aak1	100	15	152	166	16712	16698	GGGACTTCAGTTTTA	GGGACTTCAGTTTTA	3' UTR
chr12|24759084|24759301|+|Rrm2	217	ENSMUST00000222098.1	Gtpbp4	100	15	169	183	8708	8694	GTGTGTGTGTATGAG	GTGTGTGTGTATGAG	3' UTR
chr12|24759084|24759301|+|Rrm2	217	ENSMUST00000146903.7	Sympk	100	15	59	73	4015	4001	TGCCCTTGGGAATGG	TGCCCTTGGGAATGG	3' UTR
chr12|24759084|24759301|+|Rrm2	217	ENSMUST00000032892.6	Xylt1	100	15	169	183	6043	6029	GTGTGTGTGTATGAG	GTGTGTGTGTATGAG	3' UTR
chr12|24759084|24759301|+|Rrm2	217	ENSMUST00000128081.7	Fto	100	15	164	178	3307	3293	TTAAAGTGTGTGTGT	TTAAAGTGTGTGTGT	3' UTR
chr12|24759084|24759301|+|Rrm2	217	ENSMUST00000171588.1	Lifr	100	15	147	161	4736	4722	TTTGGGGGACTTCAG	TTTGGGGGACTTCAG	3' UTR
chr12|24759084|24759301|+|Rrm2	217	ENSMUST00000075452.6	Chic2	100	15	164	178	2355	2341	TTAAAGTGTGTGTGT	TTAAAGTGTGTGTGT	3' UTR
chr12|24759084|24759301|+|Rrm2	217	ENSMUST00000022226.5	Ppwd1	100	15	96	110	1246	1232	TTCCCTGAAACAAAG	TTCCCTGAAACAAAG	CDS
chr12|24759084|24759301|+|Rrm2	217	ENSMUST00000098300.5	Alg8	100	15	79	93	196	182	CACTGAGATATTGGG	CACTGAGATATTGGG	CDS
chr12|24759084|24759301|+|Rrm2	217	ENSMUST00000053177.13	Wdfy3	100	15	110	124	5024	5010	GGGAATAATGGATGT	GGGAATAATGGATGT	CDS
chr12|30023991|30025561|+|Pxdn	144	ENSMUST00000162645.7	Zmiz1	100	15	62	76	5538	5524	CTGAACACACTGCTT	CTGAACACACTGCTT	3' UTR
chr12|30023991|30025561|+|Pxdn	144	ENSMUST00000044711.6	Snx22	100	15	44	58	1829	1815	TTCAGGAGGCTGAGG	TTCAGGAGGCTGAGG	3' UTR
chr12|30023991|30025561|+|Pxdn	144	ENSMUST00000051431.9	Fbxo28	100	15	42	56	2333	2319	CATTCAGGAGGCTGA	CATTCAGGAGGCTGA	3' UTR
chr12|30023991|30025561|+|Pxdn	144	ENSMUST00000002121.4	Supt6	100	15	44	58	6453	6439	TTCAGGAGGCTGAGG	TTCAGGAGGCTGAGG	3' UTR
chr12|30023991|30025561|+|Pxdn	144	ENSMUST00000111289.7	Nit1	100	15	46	60	1451	1437	CAGGAGGCTGAGGAG	CAGGAGGCTGAGGAG	3' UTR
chr12|30023991|30025561|+|Pxdn	144	ENSMUST00000067935.10	Vps37d	100	15	114	128	1146	1132	CATTTGAGGACCTGG	CATTTGAGGACCTGG	3' UTR
chr12|30023991|30025561|+|Pxdn	144	ENSMUST00000029815.7	Cisd2	100	15	42	56	155	141	CATTCAGGAGGCTGA	CATTCAGGAGGCTGA	5' UTR
chr12|30023991|30025561|+|Pxdn	144	ENSMUST00000109109.7	Nudt7	100	15	53	67	180	166	CTGAGGAGCCTGAAC	CTGAGGAGCCTGAAC	5' UTR
chr12|30023991|30025561|+|Pxdn	144	ENSMUST00000041282.12	Trim37	100	15	96	110	2859	2845	AGAAGATCCCCAATG	AGAAGATCCCCAATG	CDS
chr12|30023991|30025561|+|Pxdn	144	ENSMUST00000206832.1	Hnrnpul1	100	15	46	60	720	706	CAGGAGGCTGAGGAG	CAGGAGGCTGAGGAG	CDS
chr12|30023991|30025561|+|Pxdn	144	ENSMUST00000176072.8	Evi5l	100	15	47	61	465	451	AGGAGGCTGAGGAGC	AGGAGGCTGAGGAGC	CDS
chr12|30023991|30025561|+|Pxdn	144	ENSMUST00000213154.1	Cep164	100	15	44	58	3653	3639	TTCAGGAGGCTGAGG	TTCAGGAGGCTGAGG	CDS
chr12|30023991|30025561|+|Pxdn	144	ENSMUST00000097653.10	Col6a3	100	15	46	60	3275	3261	CAGGAGGCTGAGGAG	CAGGAGGCTGAGGAG	CDS
chr12|3799469|3801907|+|Dtnb	211	ENSMUST00000107720.8	Stx17	100	15	70	84	3807	3793	GGCTCAGCAGAACCC	GGCTCAGCAGAACCC	3' UTR
chr12|3799469|3801907|+|Dtnb	211	ENSMUST00000101388.3	Zxdb	100	15	135	149	3903	3889	AGCAAAGGATGTCAG	AGCAAAGGATGTCAG	3' UTR
chr12|3799469|3801907|+|Dtnb	211	ENSMUST00000027202.8	Sgo2a	100	15	32	46	4330	4316	CTGGAGCATGAACAG	CTGGAGCATGAACAG	3' UTR
chr12|3799469|3801907|+|Dtnb	211	ENSMUST00000111948.7	Kazald1	100	15	119	133	1449	1435	AGGAAAGATGAGCTG	AGGAAAGATGAGCTG	3' UTR
chr12|3799469|3801907|+|Dtnb	211	ENSMUST00000038574.6	Dhx29	100	15	151	165	333	319	GCTGCAGGAGAGTAG	GCTGCAGGAGAGTAG	5' UTR
chr12|3799469|3801907|+|Dtnb	211	ENSMUST00000073149.6	Slc9a5	100	15	141	155	3121	3107	GGATGTCAGCGCTGC	GGATGTCAGCGCTGC	CDS
chr12|3799469|3801907|+|Dtnb	211	ENSMUST00000160571.1	Riox2	100	15	2	16	974	960	GAGATCCTGCAGGAG	GAGATCCTGCAGGAG	CDS
chr12|3799469|3801907|+|Dtnb	211	ENSMUST00000059270.9	Heatr1	100	15	189	203	5461	5447	AGGGGCTGATGAAGT	AGGGGCTGATGAAGT	CDS
chr12|3799469|3801907|+|Dtnb	211	ENSMUST00000180376.7	Fam193a	100	15	177	191	3561	3547	TGGTGCAGCTGGAGG	TGGTGCAGCTGGAGG	CDS
chr12|3799469|3801907|+|Dtnb	211	ENSMUST00000038382.4	Jph1	100	15	98	112	998	984	GAGCTGCGCTTGCTG	GAGCTGCGCTTGCTG	CDS
chr12|3799469|3801907|+|Dtnb	211	ENSMUST00000060714.9	Ubqln2	100	15	45	59	712	698	AGGCTTCCCAGCCCA	AGGCTTCCCAGCCCA	CDS
chr12|3949699|3949835|+|Dnmt3a	136	ENSMUST00000055673.1	Kcns3	100	15	29	43	1723	1709	GTGGGTCCTCGCTGC	GTGGGTCCTCGCTGC	CDS
chr12|3949699|3949835|+|Dnmt3a	136	ENSMUST00000047910.14	Metap2	100	15	38	52	150	136	CGCTGCCTGCTCCAC	CGCTGCCTGCTCCAC	CDS
chr12|3949699|3949835|+|Dnmt3a	136	ENSMUST00000163190.7	Map4	100	15	69	83	2627	2613	GGACCAGTGCTGCTC	GGACCAGTGCTGCTC	CDS
chr12|3949699|3949835|+|Dnmt3a	136	ENSMUST00000108245.1	Slc7a14	100	15	11	25	550	536	TGCCCACACAGCTGC	TGCCCACACAGCTGC	CDS
chr12|3949699|3949835|+|Dnmt3a	136	ENSMUST00000205276.1	Emsy	100	15	80	94	2093	2079	GCTCCAGCTGGCACT	GCTCCAGCTGGCACT	CDS
chr12|3949699|3949835|+|Dnmt3a	136	ENSMUST00000091259.8	Slc7a14	100	15	11	25	568	554	TGCCCACACAGCTGC	TGCCCACACAGCTGC	CDS
chr12|3949699|3949835|+|Dnmt3a	136	ENSMUST00000018851.13	Dync1h1	100	15	74	88	3616	3602	AGTGCTGCTCCAGCT	AGTGCTGCTCCAGCT	CDS
chr13|38163563|38163718|-|Ssr1	155	ENSMUST00000020706.4	Adcy1	100	15	115	129	10040	10026	GTGTGGACTGAGCAG	GTGTGGACTGAGCAG	3' UTR
chr13|38163563|38163718|-|Ssr1	155	ENSMUST00000058139.13	Slc38a6	100	15	119	133	458	444	GGACTGAGCAGTCGG	GGACTGAGCAGTCGG	CDS
chr13|38404663|38405369|+|Snrnp48	248	ENSMUST00000238748.1	Rnf130	100	15	50	64	4062	4048	GGCAGGAAGAGCAGG	GGCAGGAAGAGCAGG	3' UTR
chr13|38404663|38405369|+|Snrnp48	248	ENSMUST00000056406.6	Fam78a	100	15	50	64	2090	2076	GGCAGGAAGAGCAGG	GGCAGGAAGAGCAGG	3' UTR
chr13|38404663|38405369|+|Snrnp48	248	ENSMUST00000002885.7	Epdr1	100	15	34	48	1075	1061	GAGCTGAGCAGCCAC	GAGCTGAGCAGCCAC	3' UTR
chr13|38404663|38405369|+|Snrnp48	248	ENSMUST00000150063.8	Gnb2	100	15	53	67	215	201	AGGAAGAGCAGGGGA	AGGAAGAGCAGGGGA	5' UTR
chr13|38404663|38405369|+|Snrnp48	248	ENSMUST00000064187.11	Thra	100	15	71	85	1824	1810	CAGGAGACGCTGCTG	CAGGAGACGCTGCTG	CDS
chr13|38404663|38405369|+|Snrnp48	248	ENSMUST00000096430.10	Zhx2	100	15	64	78	1795	1781	GGGAGAGCAGGAGAC	GGGAGAGCAGGAGAC	CDS
chr13|38404663|38405369|+|Snrnp48	248	ENSMUST00000107166.7	Tenm4	100	15	3	17	6111	6097	GATCCGGGATGTGAT	GATCCGGGATGTGAT	CDS
chr13|38404663|38405369|+|Snrnp48	248	ENSMUST00000045730.6	Akap12	100	15	48	62	2283	2269	CTGGCAGGAAGAGCA	CTGGCAGGAAGAGCA	CDS
chr13|55150366|55150607|+|Unc5a	241	ENSMUST00000048043.11	Coro2b	100	15	16	30	3477	3463	GCTGTGGTGGTGGGG	GCTGTGGTGGTGGGG	3' UTR
chr13|55150366|55150607|+|Unc5a	241	ENSMUST00000188142.6	Peak1	100	15	192	206	3375	3361	CCCACTGCAGAGTCT	CCCACTGCAGAGTCT	3' UTR
chr13|55150366|55150607|+|Unc5a	241	ENSMUST00000191946.1	Flvcr1	100	15	85	99	742	728	GCCCAGCACTGCTGT	GCCCAGCACTGCTGT	CDS
chr13|55150366|55150607|+|Unc5a	241	ENSMUST00000018184.9	Rrp7a	100	15	117	131	718	704	CCGAGGGAGCACAGG	CCGAGGGAGCACAGG	CDS
chr13|55150366|55150607|+|Unc5a	241	ENSMUST00000218184.1	Izumo4	100	15	132	146	669	655	GGATGAGGCGCACTT	GGATGAGGCGCACTT	CDS
chr13|55150366|55150607|+|Unc5a	241	ENSMUST00000028020.10	Myoc	100	15	115	129	1029	1015	GCCCGAGGGAGCACA	GCCCGAGGGAGCACA	CDS
chr13|55150366|55150607|+|Unc5a	241	ENSMUST00000111738.7	Tctn1	100	15	196	210	1077	1063	CTGCAGAGTCTGTCT	CTGCAGAGTCTGTCT	CDS
chr13|55150366|55150607|+|Unc5a	241	ENSMUST00000085635.5	Flvcr1	100	15	85	99	776	762	GCCCAGCACTGCTGT	GCCCAGCACTGCTGT	CDS
chr13|55150366|55150607|+|Unc5a	241	ENSMUST00000144211.1	Srrm3	100	15	14	28	1291	1277	CTGCTGTGGTGGTGG	CTGCTGTGGTGGTGG	CDS
chr13|55150366|55150607|+|Unc5a	241	ENSMUST00000101029.3	Inf2	100	15	119	133	1427	1413	GAGGGAGCACAGGGG	GAGGGAGCACAGGGG	CDS
chr13|59019549|59026076|+|Ntrk2	234	ENSMUST00000105999.8	Tinagl1	100	15	164	178	1635	1621	GGTGGGATTCTGCCT	GGTGGGATTCTGCCT	3' UTR
chr13|59019549|59026076|+|Ntrk2	234	ENSMUST00000105998.7	Tinagl1	100	15	164	178	1776	1762	GGTGGGATTCTGCCT	GGTGGGATTCTGCCT	3' UTR
chr13|59019549|59026076|+|Ntrk2	234	ENSMUST00000055241.12	Zfp106	100	15	168	182	4202	4188	GGATTCTGCCTGCTG	GGATTCTGCCTGCTG	CDS
chr13|59019549|59026076|+|Ntrk2	234	ENSMUST00000018556.10	Kansl1	100	15	214	228	1482	1468	ATTCCAAGTTTGGCA	ATTCCAAGTTTGGCA	CDS
chr13|59019549|59026076|+|Ntrk2	234	ENSMUST00000169838.8	Tiam2	100	15	187	201	1737	1723	TGTTGCTCCTGCTCA	TGTTGCTCCTGCTCA	CDS
chr13|59019549|59026076|+|Ntrk2	234	ENSMUST00000089302.10	Usp9x	100	15	216	230	3582	3568	TCCAAGTTTGGCATG	TCCAAGTTTGGCATG	CDS
chr13|64515673|64516052|-|Ctsl	270	ENSMUST00000023572.14	Cxadr	100	15	176	190	4332	4318	AGAAGGGGAGGCTTT	AGAAGGGGAGGCTTT	3' UTR
chr13|64515673|64516052|-|Ctsl	270	ENSMUST00000177232.7	Med23	100	15	4	18	2522	2508	GAGGAAGAGTGGAGG	GAGGAAGAGTGGAGG	3' UTR
chr13|64515673|64516052|-|Ctsl	270	ENSMUST00000111294.7	Phf21a	100	15	235	249	3193	3179	AGAGAAAAGGGTTGT	AGAGAAAAGGGTTGT	3' UTR
chr13|64515673|64516052|-|Ctsl	270	ENSMUST00000023361.11	Pdxdc1	100	15	128	142	3001	2987	ATGAGGAATTCAGGC	ATGAGGAATTCAGGC	3' UTR
chr13|64515673|64516052|-|Ctsl	270	ENSMUST00000032198.10	Usp18	100	15	79	93	615	601	GGGCAGCACGGCTTT	GGGCAGCACGGCTTT	CDS
chr13|64515673|64516052|-|Ctsl	270	ENSMUST00000001989.8	Uba1	100	15	215	229	2340	2326	TCCCCAAGTCTGTGG	TCCCCAAGTCTGTGG	CDS
chr14|20760858|20761072|+|Zswim8	214	ENSMUST00000212754.1	Zfp612	100	15	147	161	4248	4234	GTGCTAACAGAGTTG	GTGCTAACAGAGTTG	3' UTR
chr14|20760858|20761072|+|Zswim8	214	ENSMUST00000226519.1	Pck2	100	15	58	72	3660	3646	GCTTTCTGCAGAACA	GCTTTCTGCAGAACA	3' UTR
chr14|20760858|20761072|+|Zswim8	214	ENSMUST00000137724.7	Clcn6	100	15	131	145	3617	3603	GGCTTTCTCCTAAGG	GGCTTTCTCCTAAGG	3' UTR
chr14|20760858|20761072|+|Zswim8	214	ENSMUST00000113052.7	Nrk	100	15	112	126	104	90	GGGAGGCGGGAAAGT	GGGAGGCGGGAAAGT	5' UTR
chr14|20760858|20761072|+|Zswim8	214	ENSMUST00000035777.9	Mon1b	100	15	45	59	1494	1480	CACTGGCTGCTGGGC	CACTGGCTGCTGGGC	CDS
chr14|20760858|20761072|+|Zswim8	214	ENSMUST00000174252.7	Scyl2	100	15	143	157	2490	2476	AGGAGTGCTAACAGA	AGGAGTGCTAACAGA	CDS
chr14|20760858|20761072|+|Zswim8	214	ENSMUST00000109432.3	Fbln1	100	15	157	171	1051	1037	AGTTGCCTAGAGCAT	AGTTGCCTAGAGCAT	CDS
chr14|20760858|20761072|+|Zswim8	214	ENSMUST00000110492.1	Prag1	100	15	57	71	2443	2429	GGCTTTCTGCAGAAC	GGCTTTCTGCAGAAC	CDS
chr14|20760858|20761072|+|Zswim8	214	ENSMUST00000030170.14	Unc13a	100	15	45	59	631	617	CACTGGCTGCTGGGC	CACTGGCTGCTGGGC	CDS
chr14|30487919|30491850|+|Sfmbt1	234	ENSMUST00000087908.9	Stx16	100	15	169	183	1569	1555	TTCAGCTGGGAAGAT	TTCAGCTGGGAAGAT	3' UTR
chr14|30487919|30491850|+|Sfmbt1	234	ENSMUST00000125366.7	H13	100	15	149	163	1002	988	CTGGTGTAGAAGTAG	CTGGTGTAGAAGTAG	CDS
chr14|30487919|30491850|+|Sfmbt1	234	ENSMUST00000153348.7	Susd4	100	15	201	215	1233	1219	CTCCACCACAGTTCC	CTCCACCACAGTTCC	CDS
chr14|30487919|30491850|+|Sfmbt1	234	ENSMUST00000085724.4	Susd4	100	15	201	215	959	945	CTCCACCACAGTTCC	CTCCACCACAGTTCC	CDS
chr14|30487919|30491850|+|Sfmbt1	234	ENSMUST00000031750.13	Arhgef5	100	15	120	134	4099	4085	GGAGCAGCAGCTTGA	GGAGCAGCAGCTTGA	CDS
chr14|30487919|30491850|+|Sfmbt1	234	ENSMUST00000046386.4	Zcchc14	100	15	122	136	2943	2929	AGCAGCAGCTTGATG	AGCAGCAGCTTGATG	CDS
chr14|30487919|30491850|+|Sfmbt1	234	ENSMUST00000103179.9	Mtmr4	100	15	196	210	2447	2433	ACAGGCTCCACCACA	ACAGGCTCCACCACA	CDS
chr14|52517113|52517248|+|Tox4	135	ENSMUST00000034371.8	Dpep3	100	15	101	115	1662	1648	GCTGGGGTCTCAGCA	GCTGGGGTCTCAGCA	3' UTR
chr14|52517113|52517248|+|Tox4	135	ENSMUST00000211765.1	Nucb1	100	15	97	111	1496	1482	GAGGGCTGGGGTCTC	GAGGGCTGGGGTCTC	3' UTR
chr14|52517113|52517248|+|Tox4	135	ENSMUST00000045288.13	Tgfb2	100	15	46	60	2349	2335	AGGGGAAGCGGAAGC	AGGGGAAGCGGAAGC	CDS
chr14|52517113|52517248|+|Tox4	135	ENSMUST00000227086.1	Gpr137c	100	15	28	42	338	324	GAGGGTTCGCGGCCG	GAGGGTTCGCGGCCG	CDS
chr14|54605412|54605587|+|Oxa1l	175	ENSMUST00000022901.15	Rrm2b	100	15	52	66	4076	4062	GAGGCTGAAGCAAGA	GAGGCTGAAGCAAGA	3' UTR
chr14|54605412|54605587|+|Oxa1l	175	ENSMUST00000071325.8	Nf1	100	15	113	127	10887	10873	AGACTTTCCTCAAAA	AGACTTTCCTCAAAA	3' UTR
chr14|54605412|54605587|+|Oxa1l	175	ENSMUST00000061767.4	Crebzf	100	15	152	166	1702	1688	AAAGTAGCCTAAGCA	AAAGTAGCCTAAGCA	3' UTR
chr14|54605412|54605587|+|Oxa1l	175	ENSMUST00000131885.1	Nr3c1	100	15	38	52	259	245	CACCCCACAAGCCCG	CACCCCACAAGCCCG	5' UTR
chr14|54605412|54605587|+|Oxa1l	175	ENSMUST00000041272.9	Plekhm1	100	15	135	149	91	77	GGGATCAGGAGCAGG	GGGATCAGGAGCAGG	5' UTR
chr14|54605412|54605587|+|Oxa1l	175	ENSMUST00000156846.7	Trub2	100	15	137	151	191	177	GATCAGGAGCAGGAG	GATCAGGAGCAGGAG	CDS
chr14|54605412|54605587|+|Oxa1l	175	ENSMUST00000177133.7	Trub2	100	15	137	151	202	188	GATCAGGAGCAGGAG	GATCAGGAGCAGGAG	CDS
chr14|54605412|54605587|+|Oxa1l	175	ENSMUST00000113807.9	Trub2	100	15	137	151	179	165	GATCAGGAGCAGGAG	GATCAGGAGCAGGAG	CDS
chr14|54605412|54605587|+|Oxa1l	175	ENSMUST00000015467.8	Slc39a1	100	15	48	62	314	300	GCCCGAGGCTGAAGC	GCCCGAGGCTGAAGC	CDS
chr14|54605412|54605587|+|Oxa1l	175	ENSMUST00000128119.1	Megf8	100	15	146	160	7294	7280	CAGGAGAAAGTAGCC	CAGGAGAAAGTAGCC	CDS
chr14|54605412|54605587|+|Oxa1l	175	ENSMUST00000025711.12	Vps51	100	15	121	135	599	585	CTCAAAAAGGAACTG	CTCAAAAAGGAACTG	CDS
chr14|54605412|54605587|+|Oxa1l	175	ENSMUST00000036019.4	Fras1	100	15	141	155	3484	3470	AGGAGCAGGAGAAAG	AGGAGCAGGAGAAAG	CDS
chr14|54605412|54605588|+|Oxa1l	176	ENSMUST00000022901.15	Rrm2b	100	15	52	66	4076	4062	GAGGCTGAAGCAAGA	GAGGCTGAAGCAAGA	3' UTR
chr14|54605412|54605588|+|Oxa1l	176	ENSMUST00000071325.8	Nf1	100	15	113	127	10887	10873	AGACTTTCCTCAAAA	AGACTTTCCTCAAAA	3' UTR
chr14|54605412|54605588|+|Oxa1l	176	ENSMUST00000061767.4	Crebzf	100	15	152	166	1702	1688	AAAGTAGCCTAAGCA	AAAGTAGCCTAAGCA	3' UTR
chr14|54605412|54605588|+|Oxa1l	176	ENSMUST00000131885.1	Nr3c1	100	15	38	52	259	245	CACCCCACAAGCCCG	CACCCCACAAGCCCG	5' UTR
chr14|54605412|54605588|+|Oxa1l	176	ENSMUST00000041272.9	Plekhm1	100	15	135	149	91	77	GGGATCAGGAGCAGG	GGGATCAGGAGCAGG	5' UTR
chr14|54605412|54605588|+|Oxa1l	176	ENSMUST00000156846.7	Trub2	100	15	137	151	191	177	GATCAGGAGCAGGAG	GATCAGGAGCAGGAG	CDS
chr14|54605412|54605588|+|Oxa1l	176	ENSMUST00000177133.7	Trub2	100	15	137	151	202	188	GATCAGGAGCAGGAG	GATCAGGAGCAGGAG	CDS
chr14|54605412|54605588|+|Oxa1l	176	ENSMUST00000113807.9	Trub2	100	15	137	151	179	165	GATCAGGAGCAGGAG	GATCAGGAGCAGGAG	CDS
chr14|54605412|54605588|+|Oxa1l	176	ENSMUST00000015467.8	Slc39a1	100	15	48	62	314	300	GCCCGAGGCTGAAGC	GCCCGAGGCTGAAGC	CDS
chr14|54605412|54605588|+|Oxa1l	176	ENSMUST00000128119.1	Megf8	100	15	146	160	7294	7280	CAGGAGAAAGTAGCC	CAGGAGAAAGTAGCC	CDS
chr14|54605412|54605588|+|Oxa1l	176	ENSMUST00000025711.12	Vps51	100	15	121	135	599	585	CTCAAAAAGGAACTG	CTCAAAAAGGAACTG	CDS
chr14|54605412|54605588|+|Oxa1l	176	ENSMUST00000036019.4	Fras1	100	15	141	155	3484	3470	AGGAGCAGGAGAAAG	AGGAGCAGGAGAAAG	CDS
chr14|54854019|54854232|-|Psmb5	213	ENSMUST00000030420.8	Epha8	100	15	63	77	4085	4071	ACCATGGCTGGGGGT	ACCATGGCTGGGGGT	3' UTR
chr14|54854019|54854232|-|Psmb5	213	ENSMUST00000239215.1	Clic5	100	15	7	21	2297	2283	ATATTGCTTCCCAGA	ATATTGCTTCCCAGA	3' UTR
chr14|54854019|54854232|-|Psmb5	213	ENSMUST00000235904.1	Dele1	100	15	59	73	1558	1544	GGGCACCATGGCTGG	GGGCACCATGGCTGG	CDS
chr14|54854019|54854232|-|Psmb5	213	ENSMUST00000025314.6	Dele1	100	15	59	73	1587	1573	GGGCACCATGGCTGG	GGGCACCATGGCTGG	CDS
chr14|54854019|54854232|-|Psmb5	213	ENSMUST00000107938.7	Shank1	100	15	65	79	2829	2815	CATGGCTGGGGGTGC	CATGGCTGGGGGTGC	CDS
chr14|55733267|55733436|+|Carmil3	169	ENSMUST00000025243.4	Iws1	100	15	54	68	8480	8466	CACACACTTGCACAC	CACACACTTGCACAC	3' UTR
chr14|55733267|55733436|+|Carmil3	169	ENSMUST00000167004.2	Gpat4	100	15	54	68	4253	4239	CACACACTTGCACAC	CACACACTTGCACAC	3' UTR
chr14|55733267|55733436|+|Carmil3	169	ENSMUST00000056521.11	Bmerb1	100	15	122	136	1604	1590	TGGGTGAAGAGGATG	TGGGTGAAGAGGATG	3' UTR
chr14|55733267|55733436|+|Carmil3	169	ENSMUST00000119576.7	Mrps17	100	15	45	59	1052	1038	AGGTGTGCCCACACA	AGGTGTGCCCACACA	3' UTR
chr14|55733267|55733436|+|Carmil3	169	ENSMUST00000009727.11	Syngr1	100	15	54	68	1043	1029	CACACACTTGCACAC	CACACACTTGCACAC	3' UTR
chr14|55733267|55733436|+|Carmil3	169	ENSMUST00000066880.5	Capn12	100	15	146	160	2665	2651	CCAGCCCAGTGCCTG	CCAGCCCAGTGCCTG	3' UTR
chr14|55733267|55733436|+|Carmil3	169	ENSMUST00000047883.10	Tspan15	100	15	151	165	996	982	CCAGTGCCTGCTGTG	CCAGTGCCTGCTGTG	CDS
chr14|55733267|55733436|+|Carmil3	169	ENSMUST00000105411.8	Pcbp3	100	15	23	37	1051	1037	CCTCTGAGATGTTGA	CCTCTGAGATGTTGA	CDS
chr14|55733267|55733436|+|Carmil3	169	ENSMUST00000066807.7	Ercc6	100	15	17	31	216	202	CCCCGGCCTCTGAGA	CCCCGGCCTCTGAGA	CDS
chr14|55733267|55733436|+|Carmil3	169	ENSMUST00000033123.7	Abcc8	100	15	126	140	213	199	TGAAGAGGATGGGGA	TGAAGAGGATGGGGA	CDS
chr15|102248090|102248198|-|Aaas	108	ENSMUST00000078525.6	Rnf150	100	15	36	50	6385	6371	AGGAAGGGAAGGGAA	AGGAAGGGAAGGGAA	3' UTR
chr15|102248090|102248198|-|Aaas	108	ENSMUST00000110766.7	Fbxl18	100	15	55	69	6281	6267	CCTGGGCCTGGACCT	CCTGGGCCTGGACCT	3' UTR
chr15|102248090|102248198|-|Aaas	108	ENSMUST00000037370.13	Sorcs2	100	15	37	51	4684	4670	GGAAGGGAAGGGAAT	GGAAGGGAAGGGAAT	3' UTR
chr15|102248090|102248198|-|Aaas	108	ENSMUST00000000356.9	Dazap2	100	15	79	93	1704	1690	CATCTTCTCCCCTGC	CATCTTCTCCCCTGC	3' UTR
chr15|102248090|102248198|-|Aaas	108	ENSMUST00000205379.1	Csnk1g1	100	15	33	47	2305	2291	GGGAGGAAGGGAAGG	GGGAGGAAGGGAAGG	3' UTR
chr15|102248090|102248198|-|Aaas	108	ENSMUST00000034949.9	Csnk1g1	100	15	33	47	2403	2389	GGGAGGAAGGGAAGG	GGGAGGAAGGGAAGG	3' UTR
chr15|102248090|102248198|-|Aaas	108	ENSMUST00000028515.3	Chrna1	100	15	78	92	841	827	TCATCTTCTCCCCTG	TCATCTTCTCCCCTG	CDS
chr15|102248090|102248198|-|Aaas	108	ENSMUST00000017622.11	Zc3h18	100	15	82	96	2171	2157	CTTCTCCCCTGCTTT	CTTCTCCCCTGCTTT	CDS
chr15|102248090|102248198|-|Aaas	108	ENSMUST00000032143.7	Rpn1	100	15	75	89	333	319	TCCTCATCTTCTCCC	TCCTCATCTTCTCCC	CDS
chr15|102248090|102248198|-|Aaas	108	ENSMUST00000207505.1	Gm19410	100	15	34	48	2603	2589	GGAGGAAGGGAAGGG	GGAGGAAGGGAAGGG	CDS
chr15|34959011|34959222|-|Stk3	211	ENSMUST00000106908.8	Pde4b	100	15	144	158	3366	3352	CATGGTTATAAACAG	CATGGTTATAAACAG	3' UTR
chr15|34959011|34959222|-|Stk3	211	ENSMUST00000167439.1	Jph3	100	15	65	79	657	643	GGGCCACCAGCACGA	GGGCCACCAGCACGA	CDS
chr15|34959011|34959222|-|Stk3	211	ENSMUST00000026357.11	Jph3	100	15	65	79	661	647	GGGCCACCAGCACGA	GGGCCACCAGCACGA	CDS
chr15|39479664|39479906|+|Rims2	242	ENSMUST00000103143.9	Fbxl20	100	15	9	23	2393	2379	CATCCAAAATGCAAA	CATCCAAAATGCAAA	3' UTR
chr15|39479664|39479906|+|Rims2	242	ENSMUST00000044970.6	Mgat3	100	15	81	95	1575	1561	ACATGTGCTCACTGG	ACATGTGCTCACTGG	CDS
chr15|39479664|39479906|+|Rims2	242	ENSMUST00000236745.1	Ubash3a	100	15	106	120	1115	1101	CGGCAGCCAGTCCGA	CGGCAGCCAGTCCGA	CDS
chr15|39479664|39479906|+|Rims2	242	ENSMUST00000079812.7	Notch2	100	15	66	80	5667	5653	CCAGCATCAGTGGAG	CCAGCATCAGTGGAG	CDS
chr15|76074430|76074658|-|Plec	228	ENSMUST00000060253.4	Fem1a	100	15	50	64	4029	4015	GGGCCCTGTGGTGGC	GGGCCCTGTGGTGGC	3' UTR
chr15|76074430|76074658|-|Plec	228	ENSMUST00000122255.7	Crtc3	100	15	11	25	2847	2833	TGGAGGGTGGCAGGC	TGGAGGGTGGCAGGC	3' UTR
chr15|76074430|76074658|-|Plec	228	ENSMUST00000122232.7	Furin	100	15	160	174	3310	3296	GAGGCAGGCTGAGAG	GAGGCAGGCTGAGAG	3' UTR
chr15|76074430|76074658|-|Plec	228	ENSMUST00000032216.6	Ptms	100	15	162	176	993	979	GGCAGGCTGAGAGGC	GGCAGGCTGAGAGGC	3' UTR
chr15|76074430|76074658|-|Plec	228	ENSMUST00000051633.2	Ubiad1	100	15	88	102	1378	1364	CACTGCCTGAGGAGG	CACTGCCTGAGGAGG	3' UTR
chr15|76074430|76074658|-|Plec	228	ENSMUST00000041726.3	Asb6	100	15	10	24	928	914	GTGGAGGGTGGCAGG	GTGGAGGGTGGCAGG	5' UTR
chr15|76074430|76074658|-|Plec	228	ENSMUST00000008528.7	Sertad1	100	15	165	179	512	498	AGGCTGAGAGGCCAG	AGGCTGAGAGGCCAG	CDS
chr15|76074430|76074658|-|Plec	228	ENSMUST00000223345.1	Iah1	100	15	172	186	67	53	GAGGCCAGAGCAGAG	GAGGCCAGAGCAGAG	CDS
chr15|76074430|76074658|-|Plec	228	ENSMUST00000076813.7	Iah1	100	15	172	186	92	78	GAGGCCAGAGCAGAG	GAGGCCAGAGCAGAG	CDS
chr15|76074430|76074658|-|Plec	228	ENSMUST00000006444.8	Tep1	100	15	172	186	957	943	GAGGCCAGAGCAGAG	GAGGCCAGAGCAGAG	CDS
chr15|79304783|79304923|-|Csnk1e	140	ENSMUST00000030578.13	Ptp4a2	100	15	63	77	2852	2838	CACAGAGGTGCCCCT	CACAGAGGTGCCCCT	3' UTR
chr15|79304783|79304923|-|Csnk1e	140	ENSMUST00000056045.4	Fam185a	100	15	42	56	2395	2381	AGGAAGGTGAGCATG	AGGAAGGTGAGCATG	3' UTR
chr15|79304783|79304923|-|Csnk1e	140	ENSMUST00000089378.4	Pdxp	100	15	62	76	1751	1737	CCACAGAGGTGCCCC	CCACAGAGGTGCCCC	3' UTR
chr15|79304783|79304923|-|Csnk1e	140	ENSMUST00000114335.7	Add1	100	15	55	69	3476	3462	TGAGACTCCACAGAG	TGAGACTCCACAGAG	3' UTR
chr15|79304783|79304923|-|Csnk1e	140	ENSMUST00000047373.5	Sox15	100	15	7	21	17	3	CTTCTCCCAGAGCGA	CTTCTCCCAGAGCGA	5' UTR
chr15|79304783|79304923|-|Csnk1e	140	ENSMUST00000218057.1	Bcr	100	15	40	54	835	821	AGAGGAAGGTGAGCA	AGAGGAAGGTGAGCA	CDS
chr15|79304783|79304923|-|Csnk1e	140	ENSMUST00000061796.7	Gpr6	100	15	93	107	1270	1256	TCAGACCTCACTGGG	TCAGACCTCACTGGG	CDS
chr15|79304783|79304923|-|Csnk1e	140	ENSMUST00000164107.2	Bcr	100	15	40	54	3972	3958	AGAGGAAGGTGAGCA	AGAGGAAGGTGAGCA	CDS
chr15|81796209|81796381|+|Aco2	172	ENSMUST00000041331.3	Scd1	100	15	14	28	4657	4643	AATGGTTTTCATGGC	AATGGTTTTCATGGC	3' UTR
chr15|81796209|81796381|+|Aco2	172	ENSMUST00000199334.4	Miga1	100	15	93	107	3231	3217	CTGAGAAAGCCATGA	CTGAGAAAGCCATGA	3' UTR
chr15|81796209|81796381|+|Aco2	172	ENSMUST00000066285.5	Hspa12a	100	15	36	50	3456	3442	CCACAGGCCTGCCTT	CCACAGGCCTGCCTT	3' UTR
chr15|81796209|81796381|+|Aco2	172	ENSMUST00000230542.1	Kansl2	100	15	141	155	2151	2137	GACATCCATGTGGGG	GACATCCATGTGGGG	3' UTR
chr15|81796209|81796381|+|Aco2	172	ENSMUST00000062045.3	H1f4	100	15	49	63	695	681	TTGGCTTAGCTGCCT	TTGGCTTAGCTGCCT	CDS
chr15|81796209|81796381|+|Aco2	172	ENSMUST00000232371.1	Scaf4	100	15	68	82	3247	3233	TCATGTGAGGTGGCA	TCATGTGAGGTGGCA	CDS
chr15|81796209|81796383|+|Aco2	174	ENSMUST00000041331.3	Scd1	100	15	14	28	4657	4643	AATGGTTTTCATGGC	AATGGTTTTCATGGC	3' UTR
chr15|81796209|81796383|+|Aco2	174	ENSMUST00000199334.4	Miga1	100	15	93	107	3231	3217	CTGAGAAAGCCATGA	CTGAGAAAGCCATGA	3' UTR
chr15|81796209|81796383|+|Aco2	174	ENSMUST00000066285.5	Hspa12a	100	15	36	50	3456	3442	CCACAGGCCTGCCTT	CCACAGGCCTGCCTT	3' UTR
chr15|81796209|81796383|+|Aco2	174	ENSMUST00000230542.1	Kansl2	100	15	141	155	2151	2137	GACATCCATGTGGGG	GACATCCATGTGGGG	3' UTR
chr15|81796209|81796383|+|Aco2	174	ENSMUST00000062045.3	H1f4	100	15	49	63	695	681	TTGGCTTAGCTGCCT	TTGGCTTAGCTGCCT	CDS
chr15|81796209|81796383|+|Aco2	174	ENSMUST00000232371.1	Scaf4	100	15	68	82	3247	3233	TCATGTGAGGTGGCA	TCATGTGAGGTGGCA	CDS
chr15|95762105|95792422|+|Ano6	212	ENSMUST00000021135.4	Ncbp3	100	15	178	192	3963	3949	AGAACAATAAGAAAG	AGAACAATAAGAAAG	3' UTR
chr15|95762105|95792422|+|Ano6	212	ENSMUST00000037488.7	Dock4	100	15	77	91	7371	7357	AGAGTTTGAAGAATT	AGAGTTTGAAGAATT	3' UTR
chr15|95762105|95792422|+|Ano6	212	ENSMUST00000027478.6	Ndufa10	100	15	175	189	1866	1852	AGGAGAACAATAAGA	AGGAGAACAATAAGA	3' UTR
chr15|95762105|95792422|+|Ano6	212	ENSMUST00000101362.7	Slc7a3	100	15	195	209	2293	2279	ACAAATGAGAAACAG	ACAAATGAGAAACAG	3' UTR
chr15|95762105|95792422|+|Ano6	212	ENSMUST00000038775.5	Ndn	100	15	78	92	105	91	GAGTTTGAAGAATTT	GAGTTTGAAGAATTT	5' UTR
chr15|95762105|95792422|+|Ano6	212	ENSMUST00000111735.9	Tmem260	100	15	57	71	2054	2040	CAGCAGGACTTCAGG	CAGCAGGACTTCAGG	CDS
chr15|95762105|95792422|+|Ano6	212	ENSMUST00000179802.1	Cmtm4	100	15	51	65	483	469	GAGAATCAGCAGGAC	GAGAATCAGCAGGAC	CDS
chr15|95762105|95792422|+|Ano6	212	ENSMUST00000023487.4	Arhgap31	100	15	57	71	2959	2945	CAGCAGGACTTCAGG	CAGCAGGACTTCAGG	CDS
chr15|95762105|95792422|+|Ano6	212	ENSMUST00000045807.13	Tsr1	100	15	103	117	243	229	CCGACTCCCTCTTTT	CCGACTCCCTCTTTT	CDS
chr15|97175214|97177796|+|Pced1b	148	ENSMUST00000061721.5	E2f2	100	15	111	125	3725	3711	CCTCCACCCAGAGCC	CCTCCACCCAGAGCC	3' UTR
chr15|97175214|97177796|+|Pced1b	148	ENSMUST00000050467.8	Tob2	100	15	18	32	2491	2477	GATCCCAGAGGACAC	GATCCCAGAGGACAC	3' UTR
chr15|97175214|97177796|+|Pced1b	148	ENSMUST00000062915.8	Gdpgp1	100	15	110	124	132	118	GCCTCCACCCAGAGC	GCCTCCACCCAGAGC	5' UTR
chr15|97175214|97177796|+|Pced1b	148	ENSMUST00000108263.1	Lrrc31	100	15	107	121	843	829	AAAGCCTCCACCCAG	AAAGCCTCCACCCAG	CDS
chr15|98975547|98975683|+|Troap	136	ENSMUST00000210812.1	Anapc10	100	15	32	46	4461	4447	CTTCTTGGGGCAGAG	CTTCTTGGGGCAGAG	3' UTR
chr15|98975547|98975683|+|Troap	136	ENSMUST00000010189.2	Tmem115	100	15	117	131	1940	1926	TGGCTCGGGGCTGTT	TGGCTCGGGGCTGTT	3' UTR
chr15|98975547|98975683|+|Troap	136	ENSMUST00000029078.8	Car2	100	15	36	50	311	297	TTGGGGCAGAGCAGA	TTGGGGCAGAGCAGA	5' UTR
chr15|98975547|98975683|+|Troap	136	ENSMUST00000058496.7	Taok1	100	15	37	51	591	577	TGGGGCAGAGCAGAC	TGGGGCAGAGCAGAC	5' UTR
chr15|98975547|98975683|+|Troap	136	ENSMUST00000119746.7	Usf3	100	15	11	25	4088	4074	CTGAGGGGCTGACAC	CTGAGGGGCTGACAC	CDS
chr16|16938973|16939159|-|2610318N02Rik	186	ENSMUST00000126239.1	Sugp2	100	15	146	160	1262	1248	TACCAAGCCTGAGGA	TACCAAGCCTGAGGA	3' UTR
chr16|16938973|16939159|-|2610318N02Rik	186	ENSMUST00000059401.6	Atg9b	100	15	10	24	1371	1357	GCGGGCAGCGGGCAG	GCGGGCAGCGGGCAG	CDS
chr16|16938973|16939159|-|2610318N02Rik	186	ENSMUST00000004614.14	Zfp110	100	15	162	176	1199	1185	GGAGCAGGCAAGCGA	GGAGCAGGCAAGCGA	CDS
chr16|16938973|16939159|-|2610318N02Rik	186	ENSMUST00000006444.8	Tep1	100	15	150	164	4445	4431	AAGCCTGAGGAAGGA	AAGCCTGAGGAAGGA	CDS
chr16|16938985|16939159|-|2610318N02Rik	174	ENSMUST00000126239.1	Sugp2	100	15	146	160	1262	1248	TACCAAGCCTGAGGA	TACCAAGCCTGAGGA	3' UTR
chr16|16938985|16939159|-|2610318N02Rik	174	ENSMUST00000059401.6	Atg9b	100	15	10	24	1371	1357	GCGGGCAGCGGGCAG	GCGGGCAGCGGGCAG	CDS
chr16|16938985|16939159|-|2610318N02Rik	174	ENSMUST00000006444.8	Tep1	100	15	150	164	4445	4431	AAGCCTGAGGAAGGA	AAGCCTGAGGAAGGA	CDS
chr16|20414201|20414417|+|Vwa5b2	216	ENSMUST00000049863.11	Pofut1	100	15	13	27	2916	2902	GCACACAGTAGGCCA	GCACACAGTAGGCCA	3' UTR
chr16|20414201|20414417|+|Vwa5b2	216	ENSMUST00000040280.13	Slc25a23	100	15	35	49	2379	2365	CCAGTGGTGAGAGAT	CCAGTGGTGAGAGAT	3' UTR
chr16|20414201|20414417|+|Vwa5b2	216	ENSMUST00000038446.9	Myl12b	100	15	12	26	1088	1074	GGCACACAGTAGGCC	GGCACACAGTAGGCC	3' UTR
chr16|20414201|20414417|+|Vwa5b2	216	ENSMUST00000052072.7	Tmem221	100	15	159	173	669	655	TGGAGTCTTCTGAAG	TGGAGTCTTCTGAAG	CDS
chr16|20414201|20414417|+|Vwa5b2	216	ENSMUST00000038014.10	Dnajc16	100	15	165	179	1800	1786	CTTCTGAAGACAGAA	CTTCTGAAGACAGAA	CDS
chr16|20414201|20414417|+|Vwa5b2	216	ENSMUST00000047714.13	Kdm5b	100	15	157	171	3725	3711	GCTGGAGTCTTCTGA	GCTGGAGTCTTCTGA	CDS
chr16|20414201|20414417|+|Vwa5b2	216	ENSMUST00000039135.5	Dock5	100	15	6	20	3943	3929	AAATGGGGCACACAG	AAATGGGGCACACAG	CDS
chr16|20504900|20505127|+|Eif4g1	227	ENSMUST00000084241.11	Wasf2	100	15	169	183	3042	3028	CCAGCCTGAGGGACT	CCAGCCTGAGGGACT	3' UTR
chr16|20504900|20505127|+|Eif4g1	227	ENSMUST00000036113.3	Tbc1d16	100	15	101	115	2984	2970	GCCAGAACACCTGCC	GCCAGAACACCTGCC	3' UTR
chr16|20504900|20505127|+|Eif4g1	227	ENSMUST00000206028.1	Arhgef1	100	15	67	81	47	33	GCGGGGAGGTGACCG	GCGGGGAGGTGACCG	5' UTR
chr16|20504900|20505127|+|Eif4g1	227	ENSMUST00000074051.5	Serpina1c	100	15	27	41	101	87	AGAAAGCTGGGGACC	AGAAAGCTGGGGACC	CDS
chr16|20504900|20505127|+|Eif4g1	227	ENSMUST00000078869.5	Serpina1d	100	15	27	41	134	120	AGAAAGCTGGGGACC	AGAAAGCTGGGGACC	CDS
chr16|20504900|20505127|+|Eif4g1	227	ENSMUST00000122229.7	Serpina1e	100	15	27	41	314	300	AGAAAGCTGGGGACC	AGAAAGCTGGGGACC	CDS
chr16|20504900|20505127|+|Eif4g1	227	ENSMUST00000027123.14	Hspd1	100	15	95	109	613	599	GATCGTGCCAGAACA	GATCGTGCCAGAACA	CDS
chr16|20504900|20505127|+|Eif4g1	227	ENSMUST00000107977.3	Vsig10l	100	15	31	45	692	678	AGCTGGGGACCGGGG	AGCTGGGGACCGGGG	CDS
chr16|20504900|20505127|+|Eif4g1	227	ENSMUST00000208955.1	Gm9195	100	15	171	185	5476	5462	AGCCTGAGGGACTCC	AGCCTGAGGGACTCC	CDS
chr16|33559093|33559290|+|Heg1	197	ENSMUST00000099576.8	Fmn1	100	15	29	43	10402	10388	ACCTGCTCTTGCAGG	ACCTGCTCTTGCAGG	3' UTR
chr16|33559093|33559290|+|Heg1	197	ENSMUST00000116286.8	Stk40	100	15	64	78	3153	3139	GGAGGTTTGGGGACT	GGAGGTTTGGGGACT	3' UTR
chr16|33559093|33559290|+|Heg1	197	ENSMUST00000101506.9	Tmem185a	100	15	35	49	2096	2082	TCTTGCAGGTAGGCA	TCTTGCAGGTAGGCA	3' UTR
chr16|33559093|33559290|+|Heg1	197	ENSMUST00000103232.1	2510039O18Rik	100	15	73	87	2528	2514	GGGACTCAGGCCCAG	GGGACTCAGGCCCAG	3' UTR
chr16|33559093|33559290|+|Heg1	197	ENSMUST00000071103.9	Ddx1	100	15	127	141	2526	2512	CACAAGCCTTCATGA	CACAAGCCTTCATGA	3' UTR
chr16|33559093|33559290|+|Heg1	197	ENSMUST00000092629.3	Soga3	100	15	175	189	3641	3627	TTTACAGCATCAGCT	TTTACAGCATCAGCT	3' UTR
chr16|33559093|33559290|+|Heg1	197	ENSMUST00000117396.2	Ncapg	100	15	117	131	3164	3150	AAGTTATAAGCACAA	AAGTTATAAGCACAA	3' UTR
chr16|33559093|33559290|+|Heg1	197	ENSMUST00000102963.9	Dnaic1	100	15	178	192	38	24	ACAGCATCAGCTCCT	ACAGCATCAGCTCCT	5' UTR
chr16|33559093|33559290|+|Heg1	197	ENSMUST00000028190.12	Abl1	100	15	93	107	3442	3428	CTCCTTCACAGAGCT	CTCCTTCACAGAGCT	CDS
chr16|33559093|33559290|+|Heg1	197	ENSMUST00000206039.1	Zfp710	100	15	141	155	1535	1521	ACACTCAGTGCACAC	ACACTCAGTGCACAC	CDS
chr16|33559093|33559290|+|Heg1	197	ENSMUST00000164056.8	Zfp710	100	15	141	155	1611	1597	ACACTCAGTGCACAC	ACACTCAGTGCACAC	CDS
chr16|33559093|33559290|+|Heg1	197	ENSMUST00000049680.9	Zfp710	100	15	141	155	1885	1871	ACACTCAGTGCACAC	ACACTCAGTGCACAC	CDS
chr16|33559093|33559290|+|Heg1	197	ENSMUST00000185419.6	Dnpep	100	15	74	88	792	778	GGACTCAGGCCCAGA	GGACTCAGGCCCAGA	CDS
chr16|33559093|33559290|+|Heg1	197	ENSMUST00000150819.2	AI661453	100	15	4	18	2759	2745	AGATGGGAGTCCTCT	AGATGGGAGTCCTCT	CDS
chr16|33559093|33559290|+|Heg1	197	ENSMUST00000022945.8	Shcbp1	100	15	88	102	528	514	AAAAGCTCCTTCACA	AAAAGCTCCTTCACA	CDS
chr16|33559093|33559290|+|Heg1	197	ENSMUST00000114641.7	Cntnap2	100	15	150	164	1907	1893	GCACACATCTGTCTA	GCACACATCTGTCTA	CDS
chr16|33559093|33559290|+|Heg1	197	ENSMUST00000169838.8	Tiam2	100	15	27	41	3021	3007	AAACCTGCTCTTGCA	AAACCTGCTCTTGCA	CDS
chr16|33559093|33559290|+|Heg1	197	ENSMUST00000022953.9	Fam135b	100	15	173	187	1771	1757	CTTTTACAGCATCAG	CTTTTACAGCATCAG	CDS
chr16|43767031|43767891|+|Ccdc191	185	ENSMUST00000051839.8	Hepacam	100	15	123	137	2775	2761	GATGCAGAAGAAAAG	GATGCAGAAGAAAAG	3' UTR
chr16|43767031|43767891|+|Ccdc191	185	ENSMUST00000051839.8	Hepacam	100	15	123	137	2775	2761	GATGCAGAAGAAAAG	GATGCAGAAGAAAAG	3' UTR
chr16|43767031|43767891|+|Ccdc191	185	ENSMUST00000184179.7	Atpaf1	100	15	127	141	1994	1980	CAGAAGAAAAGGAAG	CAGAAGAAAAGGAAG	3' UTR
chr16|43767031|43767891|+|Ccdc191	185	ENSMUST00000145597.7	Lrp2bp	100	15	139	153	1361	1347	AAGCCCAGCTGGAGA	AAGCCCAGCTGGAGA	3' UTR
chr16|43767031|43767891|+|Ccdc191	185	ENSMUST00000021773.12	Gpld1	100	15	121	135	3035	3021	AGGATGCAGAAGAAA	AGGATGCAGAAGAAA	3' UTR
chr16|43767031|43767891|+|Ccdc191	185	ENSMUST00000075444.7	Ddn	100	15	128	142	2342	2328	AGAAGAAAAGGAAGC	AGAAGAAAAGGAAGC	3' UTR
chr16|43767031|43767891|+|Ccdc191	185	ENSMUST00000037048.8	Mmd2	100	15	36	50	1013	999	AGGCAGATCTTGGCA	AGGCAGATCTTGGCA	3' UTR
chr16|43767031|43767891|+|Ccdc191	185	ENSMUST00000145402.7	Mpc1	100	15	166	180	112	98	AAAGGAGGCTGAAGA	AAAGGAGGCTGAAGA	5' UTR
chr16|43767031|43767891|+|Ccdc191	185	ENSMUST00000159939.7	Phf21b	100	15	163	177	189	175	AGGAAAGGAGGCTGA	AGGAAAGGAGGCTGA	5' UTR
chr16|44020976|44025443|+|Usf3	177	ENSMUST00000043503.10	Scube3	100	15	157	171	6375	6361	TGCTCCCCTGCTCTG	TGCTCCCCTGCTCTG	3' UTR
chr16|44020976|44025443|+|Usf3	177	ENSMUST00000075671.4	Nfatc2ip	100	15	108	122	2861	2847	AAAGAAGAAAATCAA	AAAGAAGAAAATCAA	3' UTR
chr16|44020976|44025443|+|Usf3	177	ENSMUST00000047978.8	Rabif	100	15	24	38	1512	1498	AGAAATGACAGAGCA	AGAAATGACAGAGCA	3' UTR
chr16|44020976|44025443|+|Usf3	177	ENSMUST00000109876.7	Smad5	100	15	51	65	3011	2997	GAAAAAGCAGCACAG	GAAAAAGCAGCACAG	3' UTR
chr16|44020976|44025443|+|Usf3	177	ENSMUST00000069557.13	Smad5	100	15	51	65	2608	2594	GAAAAAGCAGCACAG	GAAAAAGCAGCACAG	3' UTR
chr16|44020976|44025443|+|Usf3	177	ENSMUST00000150819.2	AI661453	100	15	159	173	4280	4266	CTCCCCTGCTCTGAA	CTCCCCTGCTCTGAA	3' UTR
chr16|44020976|44025443|+|Usf3	177	ENSMUST00000040001.13	Galnt9	100	15	24	38	2816	2802	AGAAATGACAGAGCA	AGAAATGACAGAGCA	3' UTR
chr16|44020976|44025443|+|Usf3	177	ENSMUST00000074372.5	Irx2	100	15	138	152	2248	2234	AATAGGAGAACTGAT	AATAGGAGAACTGAT	3' UTR
chr16|44020976|44025443|+|Usf3	177	ENSMUST00000112940.7	Pdcl	100	15	96	110	585	571	GGAGAGGCACAGAAA	GGAGAGGCACAGAAA	5' UTR
chr16|44020976|44025443|+|Usf3	177	ENSMUST00000029504.8	Cym	100	15	155	169	695	681	CATGCTCCCCTGCTC	CATGCTCCCCTGCTC	CDS
chr16|44020976|44025443|+|Usf3	177	ENSMUST00000042012.6	Sf3b3	100	15	132	146	1396	1382	AAACAGAATAGGAGA	AAACAGAATAGGAGA	CDS
chr16|44020976|44025443|+|Usf3	177	ENSMUST00000091436.6	Cubn	100	15	61	75	2608	2594	CACAGGAAGAAGAAC	CACAGGAAGAAGAAC	CDS
chr16|44020976|44025443|+|Usf3	177	ENSMUST00000069293.9	Dnah7b	100	15	62	76	3355	3341	ACAGGAAGAAGAACC	ACAGGAAGAAGAACC	CDS
chr16|76127633|76149434|-|Nrip1	194	ENSMUST00000020099.12	Cdk1	100	15	177	191	4106	4092	CTCAGGCTGAGGCAG	CTCAGGCTGAGGCAG	3' UTR
chr16|76127633|76149434|-|Nrip1	194	ENSMUST00000058229.5	Rp1l1	100	15	178	192	60	46	TCAGGCTGAGGCAGA	TCAGGCTGAGGCAGA	5' UTR
chr16|76127633|76149434|-|Nrip1	194	ENSMUST00000076169.3	Mtx3	100	15	16	30	685	671	GGTTGCAGAGCTGTT	GGTTGCAGAGCTGTT	CDS
chr16|76127633|76149434|-|Nrip1	194	ENSMUST00000054294.6	Fzd1	100	15	107	121	2062	2048	CTGAAGACTCCGATG	CTGAAGACTCCGATG	CDS
chr16|76127633|76149434|-|Nrip1	194	ENSMUST00000139582.8	Usp35	100	15	147	161	2436	2422	TTCTCAGCTTCCTTT	TTCTCAGCTTCCTTT	CDS
chr16|76127633|76149434|-|Nrip1	194	ENSMUST00000042664.9	Slc16a2	100	15	175	189	357	343	GGCTCAGGCTGAGGC	GGCTCAGGCTGAGGC	CDS
chr17|24401536|24401759|-|Tbc1d24	223	ENSMUST00000017153.3	Sdc4	100	15	205	219	1922	1908	GGCAGAAGGCACAGT	GGCAGAAGGCACAGT	3' UTR
chr17|24401536|24401759|-|Tbc1d24	223	ENSMUST00000049583.7	Zbtb40	100	15	195	209	4217	4203	TGCTCCTGAGGGCAG	TGCTCCTGAGGGCAG	3' UTR
chr17|24401536|24401759|-|Tbc1d24	223	ENSMUST00000172429.7	Prr3	100	15	209	223	734	720	GAAGGCACAGTCTCA	GAAGGCACAGTCTCA	CDS
chr17|24401536|24401759|-|Tbc1d24	223	ENSMUST00000107893.8	Atf5	100	15	89	103	1062	1048	ACTCAGCCCTCTCCC	ACTCAGCCCTCTCCC	CDS
chr17|24401536|24401759|-|Tbc1d24	223	ENSMUST00000024270.13	Cdca3	100	15	200	214	1282	1268	CTGAGGGCAGAAGGC	CTGAGGGCAGAAGGC	CDS
chr17|24401536|24401759|-|Tbc1d24	223	ENSMUST00000048966.6	Tcf20	100	15	101	115	3908	3894	CCCATACCGTTTTTG	CCCATACCGTTTTTG	CDS
chr17|26050361|26050517|-|Stub1	156	ENSMUST00000049052.3	9130019O22Rik	100	15	109	123	3015	3001	CCCTGGTGGACAGAG	CCCTGGTGGACAGAG	3' UTR
chr17|26050361|26050517|-|Stub1	156	ENSMUST00000088987.2	Hrh1	100	15	104	118	2469	2455	GAGTGCCCTGGTGGA	GAGTGCCCTGGTGGA	3' UTR
chr17|26050361|26050517|-|Stub1	156	ENSMUST00000218031.1	Lin7a	100	15	139	153	273	259	GGAGACAGGAGTTGC	GGAGACAGGAGTTGC	5' UTR
chr17|26050361|26050517|-|Stub1	156	ENSMUST00000113796.7	Tmbim1	100	15	63	77	7368	7354	TGCCCCAGCCTTTGG	TGCCCCAGCCTTTGG	5' UTR
chr17|26050361|26050517|-|Stub1	156	ENSMUST00000233027.1	Tjp2	100	15	69	83	3278	3264	AGCCTTTGGTGGATC	AGCCTTTGGTGGATC	CDS
chr17|26050361|26050517|-|Stub1	156	ENSMUST00000021048.6	Ftsj3	100	15	76	90	2036	2022	GGTGGATCTGTTGGC	GGTGGATCTGTTGGC	CDS
chr17|27144873|27145125|+|Kifc5b	252	ENSMUST00000162505.7	Tbp	100	15	40	54	5502	5488	GAGAGATGGCTCAGC	GAGAGATGGCTCAGC	3' UTR
chr17|27144873|27145125|+|Kifc5b	252	ENSMUST00000218866.1	Smc6	100	15	82	96	2778	2764	AGGTCCTGAGTTCAA	AGGTCCTGAGTTCAA	3' UTR
chr17|27144873|27145125|+|Kifc5b	252	ENSMUST00000178901.7	Zfp872	100	15	192	206	2671	2657	ATAAATCTTTAAAAA	ATAAATCTTTAAAAA	3' UTR
chr17|27144873|27145125|+|Kifc5b	252	ENSMUST00000097742.2	Tmem88b	100	15	70	84	1416	1402	CTGCTCTTCCAGAGG	CTGCTCTTCCAGAGG	3' UTR
chr17|30812988|30813088|-|Glo1	100	ENSMUST00000102889.9	Ecpas	100	15	54	68	245	231	GATGCTGCGGCGACC	GATGCTGCGGCGACC	5' UTR
chr17|30812988|30813088|-|Glo1	100	ENSMUST00000032489.7	Ltbr	100	15	4	18	392	378	TGGGGGACAGCGGGA	TGGGGGACAGCGGGA	CDS
chr17|34159168|34159270|-|Pfdn6	102	ENSMUST00000059555.14	Ube2q2	100	15	54	68	2164	2150	TAGGGAGTGGCTATT	TAGGGAGTGGCTATT	3' UTR
chr17|34159168|34159270|-|Pfdn6	102	ENSMUST00000057717.7	Zfp319	100	15	80	94	733	719	GAGGCTGCGGCGCCT	GAGGCTGCGGCGCCT	CDS
chr17|34331973|34332150|-|Brd2	177	ENSMUST00000037828.7	Ldlrap1	100	15	58	72	2223	2209	AGGACAGCAAGATGT	AGGACAGCAAGATGT	3' UTR
chr17|34331973|34332150|-|Brd2	177	ENSMUST00000021707.7	Amn	100	15	121	135	873	859	GGGCTGCTTCAGGAA	GGGCTGCTTCAGGAA	CDS
chr17|34331973|34332150|-|Brd2	177	ENSMUST00000111557.7	Dennd5b	100	15	116	130	2240	2226	TGACTGGGCTGCTTC	TGACTGGGCTGCTTC	CDS
chr17|34331973|34332150|-|Brd2	177	ENSMUST00000010421.6	2610507B11Rik	100	15	141	155	1143	1129	GTTGGCGACTCTGGG	GTTGGCGACTCTGGG	CDS
chr17|34829618|34829816|+|Agpat1	198	ENSMUST00000099576.8	Fmn1	100	15	86	100	7385	7371	AAGAACCCAGACACA	AAGAACCCAGACACA	3' UTR
chr17|34829618|34829816|+|Agpat1	198	ENSMUST00000090558.9	Celsr2	100	15	92	106	10055	10041	CCAGACACAAACCCA	CCAGACACAAACCCA	3' UTR
chr17|34829618|34829816|+|Agpat1	198	ENSMUST00000036467.4	Asb16	100	15	113	127	2152	2138	AGGATGGGGGAGAGG	AGGATGGGGGAGAGG	3' UTR
chr17|34829618|34829816|+|Agpat1	198	ENSMUST00000030993.7	Nelfa	100	15	86	100	2270	2256	AAGAACCCAGACACA	AAGAACCCAGACACA	3' UTR
chr17|34829618|34829816|+|Agpat1	198	ENSMUST00000023510.6	Umps	100	15	126	140	1898	1884	GGATACAGAGGCGGC	GGATACAGAGGCGGC	3' UTR
chr17|34829618|34829816|+|Agpat1	198	ENSMUST00000026976.11	Get4	100	15	105	119	1397	1383	CAGAGACAAGGATGG	CAGAGACAAGGATGG	3' UTR
chr17|34829618|34829816|+|Agpat1	198	ENSMUST00000022115.13	Xrcc4	100	15	180	194	79	65	TGTGGACGCCAGAGA	TGTGGACGCCAGAGA	5' UTR
chr17|34829618|34829816|+|Agpat1	198	ENSMUST00000220781.1	Rapgef5	100	15	31	45	152	138	TCTTGACAGAGCCCA	TCTTGACAGAGCCCA	CDS
chr17|34829618|34829816|+|Agpat1	198	ENSMUST00000097873.9	C77080	100	15	123	137	1815	1801	AGAGGATACAGAGGC	AGAGGATACAGAGGC	CDS
chr17|34829618|34829816|+|Agpat1	198	ENSMUST00000052602.5	C77080	100	15	123	137	1969	1955	AGAGGATACAGAGGC	AGAGGATACAGAGGC	CDS
chr17|34829618|34829816|+|Agpat1	198	ENSMUST00000168645.7	Phc3	100	15	60	74	1434	1420	CTGGAAGTGGAAGAT	CTGGAAGTGGAAGAT	CDS
chr17|34829618|34829816|+|Agpat1	198	ENSMUST00000021324.2	Map3k14	100	15	6	20	932	918	AGGGGAAGGGGTGAG	AGGGGAAGGGGTGAG	CDS
chr17|34829618|34829816|+|Agpat1	198	ENSMUST00000036229.12	Ctdp1	100	15	60	74	788	774	CTGGAAGTGGAAGAT	CTGGAAGTGGAAGAT	CDS
chr17|35233337|35233573|+|Vars	236	ENSMUST00000113460.7	Nr2c2	100	15	179	193	7518	7504	AATGCAGATTCTCCT	AATGCAGATTCTCCT	3' UTR
chr17|35233337|35233573|+|Vars	236	ENSMUST00000130645.7	Mtfr1	100	15	139	153	2197	2183	TGATTGATGGGGAAG	TGATTGATGGGGAAG	3' UTR
chr17|35233337|35233573|+|Vars	236	ENSMUST00000099295.5	Poc5	100	15	144	158	2214	2200	GATGGGGAAGTCTCT	GATGGGGAAGTCTCT	3' UTR
chr17|35233337|35233573|+|Vars	236	ENSMUST00000021410.9	Ppp2r3c	100	15	122	136	145	131	AGACAGGTGGAAGTT	AGACAGGTGGAAGTT	5' UTR
chr17|35233337|35233573|+|Vars	236	ENSMUST00000146220.1	Pde6d	100	15	115	129	322	308	CAGGGACAGACAGGT	CAGGGACAGACAGGT	CDS
chr17|35233337|35233573|+|Vars	236	ENSMUST00000061620.16	Unc80	100	15	28	42	9128	9114	GACAGTGCCTGTGCC	GACAGTGCCTGTGCC	CDS
chr17|35233337|35233573|+|Vars	236	ENSMUST00000173320.7	Wdr81	100	15	85	99	3695	3681	GCTGCTGTCCCCTGA	GCTGCTGTCCCCTGA	CDS
chr17|35233337|35233573|+|Vars	236	ENSMUST00000081154.13	Pikfyve	100	15	39	53	728	714	TGCCCACACAGTCTG	TGCCCACACAGTCTG	CDS
chr17|35233337|35233573|+|Vars	236	ENSMUST00000024599.13	Igf2r	100	15	43	57	566	552	CACACAGTCTGTGGC	CACACAGTCTGTGGC	CDS
chr17|35233337|35233575|+|Vars	238	ENSMUST00000113460.7	Nr2c2	100	15	179	193	7518	7504	AATGCAGATTCTCCT	AATGCAGATTCTCCT	3' UTR
chr17|35233337|35233575|+|Vars	238	ENSMUST00000130645.7	Mtfr1	100	15	139	153	2197	2183	TGATTGATGGGGAAG	TGATTGATGGGGAAG	3' UTR
chr17|35233337|35233575|+|Vars	238	ENSMUST00000099295.5	Poc5	100	15	144	158	2214	2200	GATGGGGAAGTCTCT	GATGGGGAAGTCTCT	3' UTR
chr17|35233337|35233575|+|Vars	238	ENSMUST00000021410.9	Ppp2r3c	100	15	122	136	145	131	AGACAGGTGGAAGTT	AGACAGGTGGAAGTT	5' UTR
chr17|35233337|35233575|+|Vars	238	ENSMUST00000146220.1	Pde6d	100	15	115	129	322	308	CAGGGACAGACAGGT	CAGGGACAGACAGGT	CDS
chr17|35233337|35233575|+|Vars	238	ENSMUST00000061620.16	Unc80	100	15	28	42	9128	9114	GACAGTGCCTGTGCC	GACAGTGCCTGTGCC	CDS
chr17|35233337|35233575|+|Vars	238	ENSMUST00000173320.7	Wdr81	100	15	85	99	3695	3681	GCTGCTGTCCCCTGA	GCTGCTGTCCCCTGA	CDS
chr17|35233337|35233575|+|Vars	238	ENSMUST00000081154.13	Pikfyve	100	15	39	53	728	714	TGCCCACACAGTCTG	TGCCCACACAGTCTG	CDS
chr17|35233337|35233575|+|Vars	238	ENSMUST00000024599.13	Igf2r	100	15	43	57	566	552	CACACAGTCTGTGGC	CACACAGTCTGTGGC	CDS
chr17|35234452|35234536|+|Vars	84	ENSMUST00000018556.10	Kansl1	100	15	38	52	425	411	CTCCACGGCCCCTTG	CTCCACGGCCCCTTG	5' UTR
chr17|35234452|35234536|+|Vars	84	ENSMUST00000030018.4	Nans	100	15	50	64	940	926	TTGGGGAGCCCAGGG	TTGGGGAGCCCAGGG	CDS
chr17|35234452|35234536|+|Vars	84	ENSMUST00000100330.9	Tanc2	100	15	64	78	5435	5421	GTCTGGCTGTACCTC	GTCTGGCTGTACCTC	CDS
chr17|36002146|36002338|-|Ddr1	192	ENSMUST00000034074.7	N4bp1	100	15	101	115	5957	5943	AGGGAGAGGGAAGAG	AGGGAGAGGGAAGAG	3' UTR
chr17|36002146|36002338|-|Ddr1	192	ENSMUST00000159109.1	Zfp609	100	15	108	122	6672	6658	GGGAAGAGGGGAGAG	GGGAAGAGGGGAGAG	3' UTR
chr17|36002146|36002338|-|Ddr1	192	ENSMUST00000107749.3	Gabbr2	100	15	153	167	3685	3671	AGTGGAGAAGGGCTG	AGTGGAGAAGGGCTG	3' UTR
chr17|36002146|36002338|-|Ddr1	192	ENSMUST00000076212.3	Abtb2	100	15	113	127	3747	3733	GAGGGGAGAGGGCAC	GAGGGGAGAGGGCAC	3' UTR
chr17|36002146|36002338|-|Ddr1	192	ENSMUST00000166615.2	Wwp2	100	15	48	62	2733	2719	GCTAGAGGGTGTGAG	GCTAGAGGGTGTGAG	3' UTR
chr17|36002146|36002338|-|Ddr1	192	ENSMUST00000019333.9	Rnf145	100	15	31	45	2105	2091	CCAGTCCTGGAAGCT	CCAGTCCTGGAAGCT	CDS
chr17|36002146|36002338|-|Ddr1	192	ENSMUST00000096575.4	Map3k2	100	15	135	149	2036	2022	CATAGCCTTCTCCAC	CATAGCCTTCTCCAC	CDS
chr17|36002146|36002338|-|Ddr1	192	ENSMUST00000035471.8	Lama1	100	15	89	103	3706	3692	CAGCAAGGTGTCAGG	CAGCAAGGTGTCAGG	CDS
chr17|36239790|36240050|+|Ppp1r10	260	ENSMUST00000148843.9	Hnrnpr	100	15	116	130	11004	10990	GAGGCAGAGGCAGGC	GAGGCAGAGGCAGGC	3' UTR
chr17|36239790|36240050|+|Ppp1r10	260	ENSMUST00000053764.6	Foxo1	100	15	116	130	8499	8485	GAGGCAGAGGCAGGC	GAGGCAGAGGCAGGC	3' UTR
chr17|36239790|36240050|+|Ppp1r10	260	ENSMUST00000114973.8	Kalrn	100	15	116	130	9799	9785	GAGGCAGAGGCAGGC	GAGGCAGAGGCAGGC	3' UTR
chr17|36239790|36240050|+|Ppp1r10	260	ENSMUST00000236335.1	Glo1	100	15	116	130	6377	6363	GAGGCAGAGGCAGGC	GAGGCAGAGGCAGGC	3' UTR
chr17|36239790|36240050|+|Ppp1r10	260	ENSMUST00000027173.14	Wdr12	100	15	116	130	6786	6772	GAGGCAGAGGCAGGC	GAGGCAGAGGCAGGC	3' UTR
chr17|36239790|36240050|+|Ppp1r10	260	ENSMUST00000027173.14	Wdr12	100	15	114	128	6032	6018	CAGAGGCAGAGGCAG	CAGAGGCAGAGGCAG	3' UTR
chr17|36239790|36240050|+|Ppp1r10	260	ENSMUST00000183404.7	Tcf12	100	15	116	130	6268	6254	GAGGCAGAGGCAGGC	GAGGCAGAGGCAGGC	3' UTR
chr17|36239790|36240050|+|Ppp1r10	260	ENSMUST00000153183.7	Tbl2	100	15	108	122	5078	5064	CAGAGGCAGAGGCAG	CAGAGGCAGAGGCAG	3' UTR
chr17|36239790|36240050|+|Ppp1r10	260	ENSMUST00000177232.7	Med23	100	15	116	130	3786	3772	GAGGCAGAGGCAGGC	GAGGCAGAGGCAGGC	3' UTR
chr17|36239790|36240050|+|Ppp1r10	260	ENSMUST00000162997.2	Gan	100	15	116	130	4689	4675	GAGGCAGAGGCAGGC	GAGGCAGAGGCAGGC	3' UTR
chr17|36239790|36240050|+|Ppp1r10	260	ENSMUST00000049393.14	Zfp113	100	15	116	130	4312	4298	GAGGCAGAGGCAGGC	GAGGCAGAGGCAGGC	3' UTR
chr17|36239790|36240050|+|Ppp1r10	260	ENSMUST00000175693.2	Six4	100	15	116	130	4429	4415	GAGGCAGAGGCAGGC	GAGGCAGAGGCAGGC	3' UTR
chr17|36239790|36240050|+|Ppp1r10	260	ENSMUST00000042766.5	Ppm1k	100	15	116	130	3934	3920	GAGGCAGAGGCAGGC	GAGGCAGAGGCAGGC	3' UTR
chr17|36239790|36240050|+|Ppp1r10	260	ENSMUST00000030862.4	Draxin	100	15	108	122	3340	3326	CAGAGGCAGAGGCAG	CAGAGGCAGAGGCAG	3' UTR
chr17|36239790|36240050|+|Ppp1r10	260	ENSMUST00000073879.11	Fnbp1	100	15	115	129	3657	3643	AGAGGCAGAGGCAGG	AGAGGCAGAGGCAGG	3' UTR
chr17|36239790|36240050|+|Ppp1r10	260	ENSMUST00000214472.1	Olfr1423	100	15	115	129	3313	3299	AGAGGCAGAGGCAGG	AGAGGCAGAGGCAGG	3' UTR
chr17|36239790|36240050|+|Ppp1r10	260	ENSMUST00000035351.6	Syt15	100	15	116	130	3122	3108	GAGGCAGAGGCAGGC	GAGGCAGAGGCAGGC	3' UTR
chr17|36239790|36240050|+|Ppp1r10	260	ENSMUST00000210282.1	Zbtb45	100	15	116	130	3353	3339	GAGGCAGAGGCAGGC	GAGGCAGAGGCAGGC	3' UTR
chr17|36239790|36240050|+|Ppp1r10	260	ENSMUST00000098312.3	Exoc8	100	15	108	122	3873	3859	CAGAGGCAGAGGCAG	CAGAGGCAGAGGCAG	3' UTR
chr17|36239790|36240050|+|Ppp1r10	260	ENSMUST00000002923.9	Adprh	100	15	116	130	2935	2921	GAGGCAGAGGCAGGC	GAGGCAGAGGCAGGC	3' UTR
chr17|36239790|36240050|+|Ppp1r10	260	ENSMUST00000018685.8	Cwc25	100	15	116	130	2923	2909	GAGGCAGAGGCAGGC	GAGGCAGAGGCAGGC	3' UTR
chr17|36239790|36240050|+|Ppp1r10	260	ENSMUST00000037011.5	Trim36	100	15	116	130	3967	3953	GAGGCAGAGGCAGGC	GAGGCAGAGGCAGGC	3' UTR
chr17|36239790|36240050|+|Ppp1r10	260	ENSMUST00000065103.3	Mrpl35	100	15	116	130	2126	2112	GAGGCAGAGGCAGGC	GAGGCAGAGGCAGGC	3' UTR
chr17|36239790|36240050|+|Ppp1r10	260	ENSMUST00000114246.3	Fzd7	100	15	115	129	3646	3632	AGAGGCAGAGGCAGG	AGAGGCAGAGGCAGG	3' UTR
chr17|36239790|36240050|+|Ppp1r10	260	ENSMUST00000028250.8	Mrrf	100	15	115	129	2475	2461	AGAGGCAGAGGCAGG	AGAGGCAGAGGCAGG	3' UTR
chr17|36239790|36240050|+|Ppp1r10	260	ENSMUST00000082337.12	Mdc1	100	15	116	130	6606	6592	GAGGCAGAGGCAGGC	GAGGCAGAGGCAGGC	3' UTR
chr17|36239790|36240050|+|Ppp1r10	260	ENSMUST00000132374.8	Nkiras1	100	15	116	130	2090	2076	GAGGCAGAGGCAGGC	GAGGCAGAGGCAGGC	3' UTR
chr17|36239790|36240050|+|Ppp1r10	260	ENSMUST00000059295.9	Syt12	100	15	116	130	3097	3083	GAGGCAGAGGCAGGC	GAGGCAGAGGCAGGC	3' UTR
chr17|36239790|36240050|+|Ppp1r10	260	ENSMUST00000002291.11	Paxip1	100	15	115	129	4729	4715	AGAGGCAGAGGCAGG	AGAGGCAGAGGCAGG	3' UTR
chr17|36239790|36240050|+|Ppp1r10	260	ENSMUST00000135941.7	Pfdn2	100	15	108	122	1699	1685	CAGAGGCAGAGGCAG	CAGAGGCAGAGGCAG	3' UTR
chr17|36239790|36240050|+|Ppp1r10	260	ENSMUST00000097474.8	Rcsd1	100	15	115	129	2319	2305	AGAGGCAGAGGCAGG	AGAGGCAGAGGCAGG	3' UTR
chr17|36239790|36240050|+|Ppp1r10	260	ENSMUST00000114598.2	Zfp398	100	15	116	130	2686	2672	GAGGCAGAGGCAGGC	GAGGCAGAGGCAGGC	3' UTR
chr17|36239790|36240050|+|Ppp1r10	260	ENSMUST00000020864.8	Pctp	100	15	115	129	1642	1628	AGAGGCAGAGGCAGG	AGAGGCAGAGGCAGG	3' UTR
chr17|36239790|36240050|+|Ppp1r10	260	ENSMUST00000103119.9	Zfp385c	100	15	116	130	2367	2353	GAGGCAGAGGCAGGC	GAGGCAGAGGCAGGC	3' UTR
chr17|36239790|36240050|+|Ppp1r10	260	ENSMUST00000038194.4	Atad2	100	15	116	130	5011	4997	GAGGCAGAGGCAGGC	GAGGCAGAGGCAGGC	3' UTR
chr17|36239790|36240050|+|Ppp1r10	260	ENSMUST00000103119.9	Zfp385c	100	15	115	129	2238	2224	AGAGGCAGAGGCAGG	AGAGGCAGAGGCAGG	3' UTR
chr17|36239790|36240050|+|Ppp1r10	260	ENSMUST00000078259.7	Nsl1	100	15	116	130	1567	1553	GAGGCAGAGGCAGGC	GAGGCAGAGGCAGGC	3' UTR
chr17|36239790|36240050|+|Ppp1r10	260	ENSMUST00000138843.7	Slc11a2	100	15	108	122	2455	2441	CAGAGGCAGAGGCAG	CAGAGGCAGAGGCAG	3' UTR
chr17|36239790|36240050|+|Ppp1r10	260	ENSMUST00000026927.9	Nudt5	100	15	116	130	1744	1730	GAGGCAGAGGCAGGC	GAGGCAGAGGCAGGC	3' UTR
chr17|36239790|36240050|+|Ppp1r10	260	ENSMUST00000169485.5	Dhx37	100	15	116	130	4181	4167	GAGGCAGAGGCAGGC	GAGGCAGAGGCAGGC	3' UTR
chr17|36239790|36240050|+|Ppp1r10	260	ENSMUST00000023452.15	Ccdc116	100	15	116	130	2665	2651	GAGGCAGAGGCAGGC	GAGGCAGAGGCAGGC	3' UTR
chr17|36239790|36240050|+|Ppp1r10	260	ENSMUST00000228626.1	Shld2	100	15	116	130	2308	2294	GAGGCAGAGGCAGGC	GAGGCAGAGGCAGGC	3' UTR
chr17|36239790|36240050|+|Ppp1r10	260	ENSMUST00000111757.9	Tor1aip2	100	15	116	130	3261	3247	GAGGCAGAGGCAGGC	GAGGCAGAGGCAGGC	3' UTR
chr17|36239790|36240050|+|Ppp1r10	260	ENSMUST00000049393.14	Zfp113	100	15	141	155	2045	2031	TGAGTTCAAAGCCAG	TGAGTTCAAAGCCAG	3' UTR
chr17|36239790|36240050|+|Ppp1r10	260	ENSMUST00000093183.4	Smco1	100	15	116	130	1288	1274	GAGGCAGAGGCAGGC	GAGGCAGAGGCAGGC	3' UTR
chr17|36239790|36240050|+|Ppp1r10	260	ENSMUST00000026927.9	Nudt5	100	15	142	156	1530	1516	GAGTTCAAAGCCAGC	GAGTTCAAAGCCAGC	3' UTR
chr17|36239790|36240050|+|Ppp1r10	260	ENSMUST00000238452.1	Lpar2	100	15	116	130	1319	1305	GAGGCAGAGGCAGGC	GAGGCAGAGGCAGGC	3' UTR
chr17|36239790|36240050|+|Ppp1r10	260	ENSMUST00000021356.5	Dnaaf2	100	15	116	130	3019	3005	GAGGCAGAGGCAGGC	GAGGCAGAGGCAGGC	3' UTR
chr17|36239790|36240050|+|Ppp1r10	260	ENSMUST00000026094.5	Hdgfl3	100	15	116	130	1460	1446	GAGGCAGAGGCAGGC	GAGGCAGAGGCAGGC	3' UTR
chr17|36239790|36240050|+|Ppp1r10	260	ENSMUST00000156431.7	Hacl1	100	15	116	130	2183	2169	GAGGCAGAGGCAGGC	GAGGCAGAGGCAGGC	3' UTR
chr17|36239790|36240050|+|Ppp1r10	260	ENSMUST00000201489.3	N4bp2	100	15	116	130	5958	5944	GAGGCAGAGGCAGGC	GAGGCAGAGGCAGGC	3' UTR
chr17|36239790|36240050|+|Ppp1r10	260	ENSMUST00000189946.6	Nucks1	100	15	116	130	1238	1224	GAGGCAGAGGCAGGC	GAGGCAGAGGCAGGC	3' UTR
chr17|36239790|36240050|+|Ppp1r10	260	ENSMUST00000062264.7	Nucks1	100	15	116	130	1219	1205	GAGGCAGAGGCAGGC	GAGGCAGAGGCAGGC	3' UTR
chr17|36239790|36240050|+|Ppp1r10	260	ENSMUST00000022460.10	Galnt15	100	15	116	130	2719	2705	GAGGCAGAGGCAGGC	GAGGCAGAGGCAGGC	3' UTR
chr17|36239790|36240050|+|Ppp1r10	260	ENSMUST00000222106.1	Sirt5	100	15	116	130	589	575	GAGGCAGAGGCAGGC	GAGGCAGAGGCAGGC	3' UTR
chr17|36239790|36240050|+|Ppp1r10	260	ENSMUST00000177126.7	Tppp3	100	15	116	130	642	628	GAGGCAGAGGCAGGC	GAGGCAGAGGCAGGC	5' UTR
chr17|36239790|36240050|+|Ppp1r10	260	ENSMUST00000053646.6	S1pr4	100	15	117	131	94	80	AGGCAGAGGCAGGCG	AGGCAGAGGCAGGCG	5' UTR
chr17|36239790|36240050|+|Ppp1r10	260	ENSMUST00000209851.1	Tti2	100	15	116	130	275	261	GAGGCAGAGGCAGGC	GAGGCAGAGGCAGGC	5' UTR
chr17|36239790|36240051|+|Ppp1r10	261	ENSMUST00000148843.9	Hnrnpr	100	15	116	130	11004	10990	GAGGCAGAGGCAGGC	GAGGCAGAGGCAGGC	3' UTR
chr17|36239790|36240051|+|Ppp1r10	261	ENSMUST00000053764.6	Foxo1	100	15	116	130	8499	8485	GAGGCAGAGGCAGGC	GAGGCAGAGGCAGGC	3' UTR
chr17|36239790|36240051|+|Ppp1r10	261	ENSMUST00000114973.8	Kalrn	100	15	116	130	9799	9785	GAGGCAGAGGCAGGC	GAGGCAGAGGCAGGC	3' UTR
chr17|36239790|36240051|+|Ppp1r10	261	ENSMUST00000236335.1	Glo1	100	15	116	130	6377	6363	GAGGCAGAGGCAGGC	GAGGCAGAGGCAGGC	3' UTR
chr17|36239790|36240051|+|Ppp1r10	261	ENSMUST00000027173.14	Wdr12	100	15	116	130	6786	6772	GAGGCAGAGGCAGGC	GAGGCAGAGGCAGGC	3' UTR
chr17|36239790|36240051|+|Ppp1r10	261	ENSMUST00000027173.14	Wdr12	100	15	114	128	6032	6018	CAGAGGCAGAGGCAG	CAGAGGCAGAGGCAG	3' UTR
chr17|36239790|36240051|+|Ppp1r10	261	ENSMUST00000183404.7	Tcf12	100	15	116	130	6268	6254	GAGGCAGAGGCAGGC	GAGGCAGAGGCAGGC	3' UTR
chr17|36239790|36240051|+|Ppp1r10	261	ENSMUST00000153183.7	Tbl2	100	15	108	122	5078	5064	CAGAGGCAGAGGCAG	CAGAGGCAGAGGCAG	3' UTR
chr17|36239790|36240051|+|Ppp1r10	261	ENSMUST00000177232.7	Med23	100	15	116	130	3786	3772	GAGGCAGAGGCAGGC	GAGGCAGAGGCAGGC	3' UTR
chr17|36239790|36240051|+|Ppp1r10	261	ENSMUST00000162997.2	Gan	100	15	116	130	4689	4675	GAGGCAGAGGCAGGC	GAGGCAGAGGCAGGC	3' UTR
chr17|36239790|36240051|+|Ppp1r10	261	ENSMUST00000049393.14	Zfp113	100	15	116	130	4312	4298	GAGGCAGAGGCAGGC	GAGGCAGAGGCAGGC	3' UTR
chr17|36239790|36240051|+|Ppp1r10	261	ENSMUST00000175693.2	Six4	100	15	116	130	4429	4415	GAGGCAGAGGCAGGC	GAGGCAGAGGCAGGC	3' UTR
chr17|36239790|36240051|+|Ppp1r10	261	ENSMUST00000042766.5	Ppm1k	100	15	116	130	3934	3920	GAGGCAGAGGCAGGC	GAGGCAGAGGCAGGC	3' UTR
chr17|36239790|36240051|+|Ppp1r10	261	ENSMUST00000030862.4	Draxin	100	15	108	122	3340	3326	CAGAGGCAGAGGCAG	CAGAGGCAGAGGCAG	3' UTR
chr17|36239790|36240051|+|Ppp1r10	261	ENSMUST00000073879.11	Fnbp1	100	15	115	129	3657	3643	AGAGGCAGAGGCAGG	AGAGGCAGAGGCAGG	3' UTR
chr17|36239790|36240051|+|Ppp1r10	261	ENSMUST00000214472.1	Olfr1423	100	15	115	129	3313	3299	AGAGGCAGAGGCAGG	AGAGGCAGAGGCAGG	3' UTR
chr17|36239790|36240051|+|Ppp1r10	261	ENSMUST00000035351.6	Syt15	100	15	116	130	3122	3108	GAGGCAGAGGCAGGC	GAGGCAGAGGCAGGC	3' UTR
chr17|36239790|36240051|+|Ppp1r10	261	ENSMUST00000210282.1	Zbtb45	100	15	116	130	3353	3339	GAGGCAGAGGCAGGC	GAGGCAGAGGCAGGC	3' UTR
chr17|36239790|36240051|+|Ppp1r10	261	ENSMUST00000098312.3	Exoc8	100	15	108	122	3873	3859	CAGAGGCAGAGGCAG	CAGAGGCAGAGGCAG	3' UTR
chr17|36239790|36240051|+|Ppp1r10	261	ENSMUST00000002923.9	Adprh	100	15	116	130	2935	2921	GAGGCAGAGGCAGGC	GAGGCAGAGGCAGGC	3' UTR
chr17|36239790|36240051|+|Ppp1r10	261	ENSMUST00000018685.8	Cwc25	100	15	116	130	2923	2909	GAGGCAGAGGCAGGC	GAGGCAGAGGCAGGC	3' UTR
chr17|36239790|36240051|+|Ppp1r10	261	ENSMUST00000037011.5	Trim36	100	15	116	130	3967	3953	GAGGCAGAGGCAGGC	GAGGCAGAGGCAGGC	3' UTR
chr17|36239790|36240051|+|Ppp1r10	261	ENSMUST00000065103.3	Mrpl35	100	15	116	130	2126	2112	GAGGCAGAGGCAGGC	GAGGCAGAGGCAGGC	3' UTR
chr17|36239790|36240051|+|Ppp1r10	261	ENSMUST00000114246.3	Fzd7	100	15	115	129	3646	3632	AGAGGCAGAGGCAGG	AGAGGCAGAGGCAGG	3' UTR
chr17|36239790|36240051|+|Ppp1r10	261	ENSMUST00000028250.8	Mrrf	100	15	115	129	2475	2461	AGAGGCAGAGGCAGG	AGAGGCAGAGGCAGG	3' UTR
chr17|36239790|36240051|+|Ppp1r10	261	ENSMUST00000082337.12	Mdc1	100	15	116	130	6606	6592	GAGGCAGAGGCAGGC	GAGGCAGAGGCAGGC	3' UTR
chr17|36239790|36240051|+|Ppp1r10	261	ENSMUST00000132374.8	Nkiras1	100	15	116	130	2090	2076	GAGGCAGAGGCAGGC	GAGGCAGAGGCAGGC	3' UTR
chr17|36239790|36240051|+|Ppp1r10	261	ENSMUST00000059295.9	Syt12	100	15	116	130	3097	3083	GAGGCAGAGGCAGGC	GAGGCAGAGGCAGGC	3' UTR
chr17|36239790|36240051|+|Ppp1r10	261	ENSMUST00000002291.11	Paxip1	100	15	115	129	4729	4715	AGAGGCAGAGGCAGG	AGAGGCAGAGGCAGG	3' UTR
chr17|36239790|36240051|+|Ppp1r10	261	ENSMUST00000135941.7	Pfdn2	100	15	108	122	1699	1685	CAGAGGCAGAGGCAG	CAGAGGCAGAGGCAG	3' UTR
chr17|36239790|36240051|+|Ppp1r10	261	ENSMUST00000097474.8	Rcsd1	100	15	115	129	2319	2305	AGAGGCAGAGGCAGG	AGAGGCAGAGGCAGG	3' UTR
chr17|36239790|36240051|+|Ppp1r10	261	ENSMUST00000114598.2	Zfp398	100	15	116	130	2686	2672	GAGGCAGAGGCAGGC	GAGGCAGAGGCAGGC	3' UTR
chr17|36239790|36240051|+|Ppp1r10	261	ENSMUST00000020864.8	Pctp	100	15	115	129	1642	1628	AGAGGCAGAGGCAGG	AGAGGCAGAGGCAGG	3' UTR
chr17|36239790|36240051|+|Ppp1r10	261	ENSMUST00000103119.9	Zfp385c	100	15	116	130	2367	2353	GAGGCAGAGGCAGGC	GAGGCAGAGGCAGGC	3' UTR
chr17|36239790|36240051|+|Ppp1r10	261	ENSMUST00000038194.4	Atad2	100	15	116	130	5011	4997	GAGGCAGAGGCAGGC	GAGGCAGAGGCAGGC	3' UTR
chr17|36239790|36240051|+|Ppp1r10	261	ENSMUST00000103119.9	Zfp385c	100	15	115	129	2238	2224	AGAGGCAGAGGCAGG	AGAGGCAGAGGCAGG	3' UTR
chr17|36239790|36240051|+|Ppp1r10	261	ENSMUST00000078259.7	Nsl1	100	15	116	130	1567	1553	GAGGCAGAGGCAGGC	GAGGCAGAGGCAGGC	3' UTR
chr17|36239790|36240051|+|Ppp1r10	261	ENSMUST00000138843.7	Slc11a2	100	15	108	122	2455	2441	CAGAGGCAGAGGCAG	CAGAGGCAGAGGCAG	3' UTR
chr17|36239790|36240051|+|Ppp1r10	261	ENSMUST00000026927.9	Nudt5	100	15	116	130	1744	1730	GAGGCAGAGGCAGGC	GAGGCAGAGGCAGGC	3' UTR
chr17|36239790|36240051|+|Ppp1r10	261	ENSMUST00000169485.5	Dhx37	100	15	116	130	4181	4167	GAGGCAGAGGCAGGC	GAGGCAGAGGCAGGC	3' UTR
chr17|36239790|36240051|+|Ppp1r10	261	ENSMUST00000023452.15	Ccdc116	100	15	116	130	2665	2651	GAGGCAGAGGCAGGC	GAGGCAGAGGCAGGC	3' UTR
chr17|36239790|36240051|+|Ppp1r10	261	ENSMUST00000228626.1	Shld2	100	15	116	130	2308	2294	GAGGCAGAGGCAGGC	GAGGCAGAGGCAGGC	3' UTR
chr17|36239790|36240051|+|Ppp1r10	261	ENSMUST00000111757.9	Tor1aip2	100	15	116	130	3261	3247	GAGGCAGAGGCAGGC	GAGGCAGAGGCAGGC	3' UTR
chr17|36239790|36240051|+|Ppp1r10	261	ENSMUST00000049393.14	Zfp113	100	15	141	155	2045	2031	TGAGTTCAAAGCCAG	TGAGTTCAAAGCCAG	3' UTR
chr17|36239790|36240051|+|Ppp1r10	261	ENSMUST00000093183.4	Smco1	100	15	116	130	1288	1274	GAGGCAGAGGCAGGC	GAGGCAGAGGCAGGC	3' UTR
chr17|36239790|36240051|+|Ppp1r10	261	ENSMUST00000026927.9	Nudt5	100	15	142	156	1530	1516	GAGTTCAAAGCCAGC	GAGTTCAAAGCCAGC	3' UTR
chr17|36239790|36240051|+|Ppp1r10	261	ENSMUST00000238452.1	Lpar2	100	15	116	130	1319	1305	GAGGCAGAGGCAGGC	GAGGCAGAGGCAGGC	3' UTR
chr17|36239790|36240051|+|Ppp1r10	261	ENSMUST00000021356.5	Dnaaf2	100	15	116	130	3019	3005	GAGGCAGAGGCAGGC	GAGGCAGAGGCAGGC	3' UTR
chr17|36239790|36240051|+|Ppp1r10	261	ENSMUST00000026094.5	Hdgfl3	100	15	116	130	1460	1446	GAGGCAGAGGCAGGC	GAGGCAGAGGCAGGC	3' UTR
chr17|36239790|36240051|+|Ppp1r10	261	ENSMUST00000156431.7	Hacl1	100	15	116	130	2183	2169	GAGGCAGAGGCAGGC	GAGGCAGAGGCAGGC	3' UTR
chr17|36239790|36240051|+|Ppp1r10	261	ENSMUST00000201489.3	N4bp2	100	15	116	130	5958	5944	GAGGCAGAGGCAGGC	GAGGCAGAGGCAGGC	3' UTR
chr17|36239790|36240051|+|Ppp1r10	261	ENSMUST00000189946.6	Nucks1	100	15	116	130	1238	1224	GAGGCAGAGGCAGGC	GAGGCAGAGGCAGGC	3' UTR
chr17|36239790|36240051|+|Ppp1r10	261	ENSMUST00000062264.7	Nucks1	100	15	116	130	1219	1205	GAGGCAGAGGCAGGC	GAGGCAGAGGCAGGC	3' UTR
chr17|36239790|36240051|+|Ppp1r10	261	ENSMUST00000022460.10	Galnt15	100	15	116	130	2719	2705	GAGGCAGAGGCAGGC	GAGGCAGAGGCAGGC	3' UTR
chr17|36239790|36240051|+|Ppp1r10	261	ENSMUST00000222106.1	Sirt5	100	15	116	130	589	575	GAGGCAGAGGCAGGC	GAGGCAGAGGCAGGC	3' UTR
chr17|36239790|36240051|+|Ppp1r10	261	ENSMUST00000177126.7	Tppp3	100	15	116	130	642	628	GAGGCAGAGGCAGGC	GAGGCAGAGGCAGGC	5' UTR
chr17|36239790|36240051|+|Ppp1r10	261	ENSMUST00000053646.6	S1pr4	100	15	117	131	94	80	AGGCAGAGGCAGGCG	AGGCAGAGGCAGGCG	5' UTR
chr17|36239790|36240051|+|Ppp1r10	261	ENSMUST00000209851.1	Tti2	100	15	116	130	275	261	GAGGCAGAGGCAGGC	GAGGCAGAGGCAGGC	5' UTR
chr17|36239790|36240055|+|Ppp1r10	265	ENSMUST00000148843.9	Hnrnpr	100	15	116	130	11004	10990	GAGGCAGAGGCAGGC	GAGGCAGAGGCAGGC	3' UTR
chr17|36239790|36240055|+|Ppp1r10	265	ENSMUST00000053764.6	Foxo1	100	15	116	130	8499	8485	GAGGCAGAGGCAGGC	GAGGCAGAGGCAGGC	3' UTR
chr17|36239790|36240055|+|Ppp1r10	265	ENSMUST00000114973.8	Kalrn	100	15	116	130	9799	9785	GAGGCAGAGGCAGGC	GAGGCAGAGGCAGGC	3' UTR
chr17|36239790|36240055|+|Ppp1r10	265	ENSMUST00000236335.1	Glo1	100	15	116	130	6377	6363	GAGGCAGAGGCAGGC	GAGGCAGAGGCAGGC	3' UTR
chr17|36239790|36240055|+|Ppp1r10	265	ENSMUST00000027173.14	Wdr12	100	15	116	130	6786	6772	GAGGCAGAGGCAGGC	GAGGCAGAGGCAGGC	3' UTR
chr17|36239790|36240055|+|Ppp1r10	265	ENSMUST00000027173.14	Wdr12	100	15	114	128	6032	6018	CAGAGGCAGAGGCAG	CAGAGGCAGAGGCAG	3' UTR
chr17|36239790|36240055|+|Ppp1r10	265	ENSMUST00000183404.7	Tcf12	100	15	116	130	6268	6254	GAGGCAGAGGCAGGC	GAGGCAGAGGCAGGC	3' UTR
chr17|36239790|36240055|+|Ppp1r10	265	ENSMUST00000153183.7	Tbl2	100	15	108	122	5078	5064	CAGAGGCAGAGGCAG	CAGAGGCAGAGGCAG	3' UTR
chr17|36239790|36240055|+|Ppp1r10	265	ENSMUST00000177232.7	Med23	100	15	116	130	3786	3772	GAGGCAGAGGCAGGC	GAGGCAGAGGCAGGC	3' UTR
chr17|36239790|36240055|+|Ppp1r10	265	ENSMUST00000162997.2	Gan	100	15	116	130	4689	4675	GAGGCAGAGGCAGGC	GAGGCAGAGGCAGGC	3' UTR
chr17|36239790|36240055|+|Ppp1r10	265	ENSMUST00000049393.14	Zfp113	100	15	116	130	4312	4298	GAGGCAGAGGCAGGC	GAGGCAGAGGCAGGC	3' UTR
chr17|36239790|36240055|+|Ppp1r10	265	ENSMUST00000175693.2	Six4	100	15	116	130	4429	4415	GAGGCAGAGGCAGGC	GAGGCAGAGGCAGGC	3' UTR
chr17|36239790|36240055|+|Ppp1r10	265	ENSMUST00000042766.5	Ppm1k	100	15	116	130	3934	3920	GAGGCAGAGGCAGGC	GAGGCAGAGGCAGGC	3' UTR
chr17|36239790|36240055|+|Ppp1r10	265	ENSMUST00000030862.4	Draxin	100	15	108	122	3340	3326	CAGAGGCAGAGGCAG	CAGAGGCAGAGGCAG	3' UTR
chr17|36239790|36240055|+|Ppp1r10	265	ENSMUST00000073879.11	Fnbp1	100	15	115	129	3657	3643	AGAGGCAGAGGCAGG	AGAGGCAGAGGCAGG	3' UTR
chr17|36239790|36240055|+|Ppp1r10	265	ENSMUST00000214472.1	Olfr1423	100	15	115	129	3313	3299	AGAGGCAGAGGCAGG	AGAGGCAGAGGCAGG	3' UTR
chr17|36239790|36240055|+|Ppp1r10	265	ENSMUST00000035351.6	Syt15	100	15	116	130	3122	3108	GAGGCAGAGGCAGGC	GAGGCAGAGGCAGGC	3' UTR
chr17|36239790|36240055|+|Ppp1r10	265	ENSMUST00000210282.1	Zbtb45	100	15	116	130	3353	3339	GAGGCAGAGGCAGGC	GAGGCAGAGGCAGGC	3' UTR
chr17|36239790|36240055|+|Ppp1r10	265	ENSMUST00000098312.3	Exoc8	100	15	108	122	3873	3859	CAGAGGCAGAGGCAG	CAGAGGCAGAGGCAG	3' UTR
chr17|36239790|36240055|+|Ppp1r10	265	ENSMUST00000002923.9	Adprh	100	15	116	130	2935	2921	GAGGCAGAGGCAGGC	GAGGCAGAGGCAGGC	3' UTR
chr17|36239790|36240055|+|Ppp1r10	265	ENSMUST00000018685.8	Cwc25	100	15	116	130	2923	2909	GAGGCAGAGGCAGGC	GAGGCAGAGGCAGGC	3' UTR
chr17|36239790|36240055|+|Ppp1r10	265	ENSMUST00000037011.5	Trim36	100	15	116	130	3967	3953	GAGGCAGAGGCAGGC	GAGGCAGAGGCAGGC	3' UTR
chr17|36239790|36240055|+|Ppp1r10	265	ENSMUST00000065103.3	Mrpl35	100	15	116	130	2126	2112	GAGGCAGAGGCAGGC	GAGGCAGAGGCAGGC	3' UTR
chr17|36239790|36240055|+|Ppp1r10	265	ENSMUST00000114246.3	Fzd7	100	15	115	129	3646	3632	AGAGGCAGAGGCAGG	AGAGGCAGAGGCAGG	3' UTR
chr17|36239790|36240055|+|Ppp1r10	265	ENSMUST00000028250.8	Mrrf	100	15	115	129	2475	2461	AGAGGCAGAGGCAGG	AGAGGCAGAGGCAGG	3' UTR
chr17|36239790|36240055|+|Ppp1r10	265	ENSMUST00000082337.12	Mdc1	100	15	116	130	6606	6592	GAGGCAGAGGCAGGC	GAGGCAGAGGCAGGC	3' UTR
chr17|36239790|36240055|+|Ppp1r10	265	ENSMUST00000132374.8	Nkiras1	100	15	116	130	2090	2076	GAGGCAGAGGCAGGC	GAGGCAGAGGCAGGC	3' UTR
chr17|36239790|36240055|+|Ppp1r10	265	ENSMUST00000059295.9	Syt12	100	15	116	130	3097	3083	GAGGCAGAGGCAGGC	GAGGCAGAGGCAGGC	3' UTR
chr17|36239790|36240055|+|Ppp1r10	265	ENSMUST00000002291.11	Paxip1	100	15	115	129	4729	4715	AGAGGCAGAGGCAGG	AGAGGCAGAGGCAGG	3' UTR
chr17|36239790|36240055|+|Ppp1r10	265	ENSMUST00000135941.7	Pfdn2	100	15	108	122	1699	1685	CAGAGGCAGAGGCAG	CAGAGGCAGAGGCAG	3' UTR
chr17|36239790|36240055|+|Ppp1r10	265	ENSMUST00000097474.8	Rcsd1	100	15	115	129	2319	2305	AGAGGCAGAGGCAGG	AGAGGCAGAGGCAGG	3' UTR
chr17|36239790|36240055|+|Ppp1r10	265	ENSMUST00000114598.2	Zfp398	100	15	116	130	2686	2672	GAGGCAGAGGCAGGC	GAGGCAGAGGCAGGC	3' UTR
chr17|36239790|36240055|+|Ppp1r10	265	ENSMUST00000020864.8	Pctp	100	15	115	129	1642	1628	AGAGGCAGAGGCAGG	AGAGGCAGAGGCAGG	3' UTR
chr17|36239790|36240055|+|Ppp1r10	265	ENSMUST00000103119.9	Zfp385c	100	15	116	130	2367	2353	GAGGCAGAGGCAGGC	GAGGCAGAGGCAGGC	3' UTR
chr17|36239790|36240055|+|Ppp1r10	265	ENSMUST00000038194.4	Atad2	100	15	116	130	5011	4997	GAGGCAGAGGCAGGC	GAGGCAGAGGCAGGC	3' UTR
chr17|36239790|36240055|+|Ppp1r10	265	ENSMUST00000103119.9	Zfp385c	100	15	115	129	2238	2224	AGAGGCAGAGGCAGG	AGAGGCAGAGGCAGG	3' UTR
chr17|36239790|36240055|+|Ppp1r10	265	ENSMUST00000078259.7	Nsl1	100	15	116	130	1567	1553	GAGGCAGAGGCAGGC	GAGGCAGAGGCAGGC	3' UTR
chr17|36239790|36240055|+|Ppp1r10	265	ENSMUST00000138843.7	Slc11a2	100	15	108	122	2455	2441	CAGAGGCAGAGGCAG	CAGAGGCAGAGGCAG	3' UTR
chr17|36239790|36240055|+|Ppp1r10	265	ENSMUST00000026927.9	Nudt5	100	15	116	130	1744	1730	GAGGCAGAGGCAGGC	GAGGCAGAGGCAGGC	3' UTR
chr17|36239790|36240055|+|Ppp1r10	265	ENSMUST00000169485.5	Dhx37	100	15	116	130	4181	4167	GAGGCAGAGGCAGGC	GAGGCAGAGGCAGGC	3' UTR
chr17|36239790|36240055|+|Ppp1r10	265	ENSMUST00000023452.15	Ccdc116	100	15	116	130	2665	2651	GAGGCAGAGGCAGGC	GAGGCAGAGGCAGGC	3' UTR
chr17|36239790|36240055|+|Ppp1r10	265	ENSMUST00000228626.1	Shld2	100	15	116	130	2308	2294	GAGGCAGAGGCAGGC	GAGGCAGAGGCAGGC	3' UTR
chr17|36239790|36240055|+|Ppp1r10	265	ENSMUST00000111757.9	Tor1aip2	100	15	116	130	3261	3247	GAGGCAGAGGCAGGC	GAGGCAGAGGCAGGC	3' UTR
chr17|36239790|36240055|+|Ppp1r10	265	ENSMUST00000049393.14	Zfp113	100	15	141	155	2045	2031	TGAGTTCAAAGCCAG	TGAGTTCAAAGCCAG	3' UTR
chr17|36239790|36240055|+|Ppp1r10	265	ENSMUST00000093183.4	Smco1	100	15	116	130	1288	1274	GAGGCAGAGGCAGGC	GAGGCAGAGGCAGGC	3' UTR
chr17|36239790|36240055|+|Ppp1r10	265	ENSMUST00000026927.9	Nudt5	100	15	142	156	1530	1516	GAGTTCAAAGCCAGC	GAGTTCAAAGCCAGC	3' UTR
chr17|36239790|36240055|+|Ppp1r10	265	ENSMUST00000238452.1	Lpar2	100	15	116	130	1319	1305	GAGGCAGAGGCAGGC	GAGGCAGAGGCAGGC	3' UTR
chr17|36239790|36240055|+|Ppp1r10	265	ENSMUST00000021356.5	Dnaaf2	100	15	116	130	3019	3005	GAGGCAGAGGCAGGC	GAGGCAGAGGCAGGC	3' UTR
chr17|36239790|36240055|+|Ppp1r10	265	ENSMUST00000026094.5	Hdgfl3	100	15	116	130	1460	1446	GAGGCAGAGGCAGGC	GAGGCAGAGGCAGGC	3' UTR
chr17|36239790|36240055|+|Ppp1r10	265	ENSMUST00000156431.7	Hacl1	100	15	116	130	2183	2169	GAGGCAGAGGCAGGC	GAGGCAGAGGCAGGC	3' UTR
chr17|36239790|36240055|+|Ppp1r10	265	ENSMUST00000201489.3	N4bp2	100	15	116	130	5958	5944	GAGGCAGAGGCAGGC	GAGGCAGAGGCAGGC	3' UTR
chr17|36239790|36240055|+|Ppp1r10	265	ENSMUST00000189946.6	Nucks1	100	15	116	130	1238	1224	GAGGCAGAGGCAGGC	GAGGCAGAGGCAGGC	3' UTR
chr17|36239790|36240055|+|Ppp1r10	265	ENSMUST00000062264.7	Nucks1	100	15	116	130	1219	1205	GAGGCAGAGGCAGGC	GAGGCAGAGGCAGGC	3' UTR
chr17|36239790|36240055|+|Ppp1r10	265	ENSMUST00000022460.10	Galnt15	100	15	116	130	2719	2705	GAGGCAGAGGCAGGC	GAGGCAGAGGCAGGC	3' UTR
chr17|36239790|36240055|+|Ppp1r10	265	ENSMUST00000222106.1	Sirt5	100	15	116	130	589	575	GAGGCAGAGGCAGGC	GAGGCAGAGGCAGGC	3' UTR
chr17|36239790|36240055|+|Ppp1r10	265	ENSMUST00000177126.7	Tppp3	100	15	116	130	642	628	GAGGCAGAGGCAGGC	GAGGCAGAGGCAGGC	5' UTR
chr17|36239790|36240055|+|Ppp1r10	265	ENSMUST00000053646.6	S1pr4	100	15	117	131	94	80	AGGCAGAGGCAGGCG	AGGCAGAGGCAGGCG	5' UTR
chr17|36239790|36240055|+|Ppp1r10	265	ENSMUST00000209851.1	Tti2	100	15	116	130	275	261	GAGGCAGAGGCAGGC	GAGGCAGAGGCAGGC	5' UTR
chr17|36239790|36240061|+|Ppp1r10	271	ENSMUST00000148843.9	Hnrnpr	100	15	116	130	11004	10990	GAGGCAGAGGCAGGC	GAGGCAGAGGCAGGC	3' UTR
chr17|36239790|36240061|+|Ppp1r10	271	ENSMUST00000053764.6	Foxo1	100	15	116	130	8499	8485	GAGGCAGAGGCAGGC	GAGGCAGAGGCAGGC	3' UTR
chr17|36239790|36240061|+|Ppp1r10	271	ENSMUST00000114973.8	Kalrn	100	15	116	130	9799	9785	GAGGCAGAGGCAGGC	GAGGCAGAGGCAGGC	3' UTR
chr17|36239790|36240061|+|Ppp1r10	271	ENSMUST00000236335.1	Glo1	100	15	116	130	6377	6363	GAGGCAGAGGCAGGC	GAGGCAGAGGCAGGC	3' UTR
chr17|36239790|36240061|+|Ppp1r10	271	ENSMUST00000027173.14	Wdr12	100	15	116	130	6786	6772	GAGGCAGAGGCAGGC	GAGGCAGAGGCAGGC	3' UTR
chr17|36239790|36240061|+|Ppp1r10	271	ENSMUST00000027173.14	Wdr12	100	15	114	128	6032	6018	CAGAGGCAGAGGCAG	CAGAGGCAGAGGCAG	3' UTR
chr17|36239790|36240061|+|Ppp1r10	271	ENSMUST00000183404.7	Tcf12	100	15	116	130	6268	6254	GAGGCAGAGGCAGGC	GAGGCAGAGGCAGGC	3' UTR
chr17|36239790|36240061|+|Ppp1r10	271	ENSMUST00000153183.7	Tbl2	100	15	108	122	5078	5064	CAGAGGCAGAGGCAG	CAGAGGCAGAGGCAG	3' UTR
chr17|36239790|36240061|+|Ppp1r10	271	ENSMUST00000177232.7	Med23	100	15	116	130	3786	3772	GAGGCAGAGGCAGGC	GAGGCAGAGGCAGGC	3' UTR
chr17|36239790|36240061|+|Ppp1r10	271	ENSMUST00000162997.2	Gan	100	15	116	130	4689	4675	GAGGCAGAGGCAGGC	GAGGCAGAGGCAGGC	3' UTR
chr17|36239790|36240061|+|Ppp1r10	271	ENSMUST00000049393.14	Zfp113	100	15	116	130	4312	4298	GAGGCAGAGGCAGGC	GAGGCAGAGGCAGGC	3' UTR
chr17|36239790|36240061|+|Ppp1r10	271	ENSMUST00000175693.2	Six4	100	15	116	130	4429	4415	GAGGCAGAGGCAGGC	GAGGCAGAGGCAGGC	3' UTR
chr17|36239790|36240061|+|Ppp1r10	271	ENSMUST00000042766.5	Ppm1k	100	15	116	130	3934	3920	GAGGCAGAGGCAGGC	GAGGCAGAGGCAGGC	3' UTR
chr17|36239790|36240061|+|Ppp1r10	271	ENSMUST00000030862.4	Draxin	100	15	108	122	3340	3326	CAGAGGCAGAGGCAG	CAGAGGCAGAGGCAG	3' UTR
chr17|36239790|36240061|+|Ppp1r10	271	ENSMUST00000073879.11	Fnbp1	100	15	115	129	3657	3643	AGAGGCAGAGGCAGG	AGAGGCAGAGGCAGG	3' UTR
chr17|36239790|36240061|+|Ppp1r10	271	ENSMUST00000214472.1	Olfr1423	100	15	115	129	3313	3299	AGAGGCAGAGGCAGG	AGAGGCAGAGGCAGG	3' UTR
chr17|36239790|36240061|+|Ppp1r10	271	ENSMUST00000035351.6	Syt15	100	15	116	130	3122	3108	GAGGCAGAGGCAGGC	GAGGCAGAGGCAGGC	3' UTR
chr17|36239790|36240061|+|Ppp1r10	271	ENSMUST00000210282.1	Zbtb45	100	15	116	130	3353	3339	GAGGCAGAGGCAGGC	GAGGCAGAGGCAGGC	3' UTR
chr17|36239790|36240061|+|Ppp1r10	271	ENSMUST00000098312.3	Exoc8	100	15	108	122	3873	3859	CAGAGGCAGAGGCAG	CAGAGGCAGAGGCAG	3' UTR
chr17|36239790|36240061|+|Ppp1r10	271	ENSMUST00000002923.9	Adprh	100	15	116	130	2935	2921	GAGGCAGAGGCAGGC	GAGGCAGAGGCAGGC	3' UTR
chr17|36239790|36240061|+|Ppp1r10	271	ENSMUST00000018685.8	Cwc25	100	15	116	130	2923	2909	GAGGCAGAGGCAGGC	GAGGCAGAGGCAGGC	3' UTR
chr17|36239790|36240061|+|Ppp1r10	271	ENSMUST00000037011.5	Trim36	100	15	116	130	3967	3953	GAGGCAGAGGCAGGC	GAGGCAGAGGCAGGC	3' UTR
chr17|36239790|36240061|+|Ppp1r10	271	ENSMUST00000065103.3	Mrpl35	100	15	116	130	2126	2112	GAGGCAGAGGCAGGC	GAGGCAGAGGCAGGC	3' UTR
chr17|36239790|36240061|+|Ppp1r10	271	ENSMUST00000114246.3	Fzd7	100	15	115	129	3646	3632	AGAGGCAGAGGCAGG	AGAGGCAGAGGCAGG	3' UTR
chr17|36239790|36240061|+|Ppp1r10	271	ENSMUST00000028250.8	Mrrf	100	15	115	129	2475	2461	AGAGGCAGAGGCAGG	AGAGGCAGAGGCAGG	3' UTR
chr17|36239790|36240061|+|Ppp1r10	271	ENSMUST00000082337.12	Mdc1	100	15	116	130	6606	6592	GAGGCAGAGGCAGGC	GAGGCAGAGGCAGGC	3' UTR
chr17|36239790|36240061|+|Ppp1r10	271	ENSMUST00000132374.8	Nkiras1	100	15	116	130	2090	2076	GAGGCAGAGGCAGGC	GAGGCAGAGGCAGGC	3' UTR
chr17|36239790|36240061|+|Ppp1r10	271	ENSMUST00000059295.9	Syt12	100	15	116	130	3097	3083	GAGGCAGAGGCAGGC	GAGGCAGAGGCAGGC	3' UTR
chr17|36239790|36240061|+|Ppp1r10	271	ENSMUST00000002291.11	Paxip1	100	15	115	129	4729	4715	AGAGGCAGAGGCAGG	AGAGGCAGAGGCAGG	3' UTR
chr17|36239790|36240061|+|Ppp1r10	271	ENSMUST00000135941.7	Pfdn2	100	15	108	122	1699	1685	CAGAGGCAGAGGCAG	CAGAGGCAGAGGCAG	3' UTR
chr17|36239790|36240061|+|Ppp1r10	271	ENSMUST00000097474.8	Rcsd1	100	15	115	129	2319	2305	AGAGGCAGAGGCAGG	AGAGGCAGAGGCAGG	3' UTR
chr17|36239790|36240061|+|Ppp1r10	271	ENSMUST00000114598.2	Zfp398	100	15	116	130	2686	2672	GAGGCAGAGGCAGGC	GAGGCAGAGGCAGGC	3' UTR
chr17|36239790|36240061|+|Ppp1r10	271	ENSMUST00000020864.8	Pctp	100	15	115	129	1642	1628	AGAGGCAGAGGCAGG	AGAGGCAGAGGCAGG	3' UTR
chr17|36239790|36240061|+|Ppp1r10	271	ENSMUST00000103119.9	Zfp385c	100	15	116	130	2367	2353	GAGGCAGAGGCAGGC	GAGGCAGAGGCAGGC	3' UTR
chr17|36239790|36240061|+|Ppp1r10	271	ENSMUST00000038194.4	Atad2	100	15	116	130	5011	4997	GAGGCAGAGGCAGGC	GAGGCAGAGGCAGGC	3' UTR
chr17|36239790|36240061|+|Ppp1r10	271	ENSMUST00000103119.9	Zfp385c	100	15	115	129	2238	2224	AGAGGCAGAGGCAGG	AGAGGCAGAGGCAGG	3' UTR
chr17|36239790|36240061|+|Ppp1r10	271	ENSMUST00000078259.7	Nsl1	100	15	116	130	1567	1553	GAGGCAGAGGCAGGC	GAGGCAGAGGCAGGC	3' UTR
chr17|36239790|36240061|+|Ppp1r10	271	ENSMUST00000138843.7	Slc11a2	100	15	108	122	2455	2441	CAGAGGCAGAGGCAG	CAGAGGCAGAGGCAG	3' UTR
chr17|36239790|36240061|+|Ppp1r10	271	ENSMUST00000026927.9	Nudt5	100	15	116	130	1744	1730	GAGGCAGAGGCAGGC	GAGGCAGAGGCAGGC	3' UTR
chr17|36239790|36240061|+|Ppp1r10	271	ENSMUST00000169485.5	Dhx37	100	15	116	130	4181	4167	GAGGCAGAGGCAGGC	GAGGCAGAGGCAGGC	3' UTR
chr17|36239790|36240061|+|Ppp1r10	271	ENSMUST00000023452.15	Ccdc116	100	15	116	130	2665	2651	GAGGCAGAGGCAGGC	GAGGCAGAGGCAGGC	3' UTR
chr17|36239790|36240061|+|Ppp1r10	271	ENSMUST00000228626.1	Shld2	100	15	116	130	2308	2294	GAGGCAGAGGCAGGC	GAGGCAGAGGCAGGC	3' UTR
chr17|36239790|36240061|+|Ppp1r10	271	ENSMUST00000111757.9	Tor1aip2	100	15	116	130	3261	3247	GAGGCAGAGGCAGGC	GAGGCAGAGGCAGGC	3' UTR
chr17|36239790|36240061|+|Ppp1r10	271	ENSMUST00000049393.14	Zfp113	100	15	141	155	2045	2031	TGAGTTCAAAGCCAG	TGAGTTCAAAGCCAG	3' UTR
chr17|36239790|36240061|+|Ppp1r10	271	ENSMUST00000093183.4	Smco1	100	15	116	130	1288	1274	GAGGCAGAGGCAGGC	GAGGCAGAGGCAGGC	3' UTR
chr17|36239790|36240061|+|Ppp1r10	271	ENSMUST00000026927.9	Nudt5	100	15	142	156	1530	1516	GAGTTCAAAGCCAGC	GAGTTCAAAGCCAGC	3' UTR
chr17|36239790|36240061|+|Ppp1r10	271	ENSMUST00000238452.1	Lpar2	100	15	116	130	1319	1305	GAGGCAGAGGCAGGC	GAGGCAGAGGCAGGC	3' UTR
chr17|36239790|36240061|+|Ppp1r10	271	ENSMUST00000021356.5	Dnaaf2	100	15	116	130	3019	3005	GAGGCAGAGGCAGGC	GAGGCAGAGGCAGGC	3' UTR
chr17|36239790|36240061|+|Ppp1r10	271	ENSMUST00000026094.5	Hdgfl3	100	15	116	130	1460	1446	GAGGCAGAGGCAGGC	GAGGCAGAGGCAGGC	3' UTR
chr17|36239790|36240061|+|Ppp1r10	271	ENSMUST00000156431.7	Hacl1	100	15	116	130	2183	2169	GAGGCAGAGGCAGGC	GAGGCAGAGGCAGGC	3' UTR
chr17|36239790|36240061|+|Ppp1r10	271	ENSMUST00000201489.3	N4bp2	100	15	116	130	5958	5944	GAGGCAGAGGCAGGC	GAGGCAGAGGCAGGC	3' UTR
chr17|36239790|36240061|+|Ppp1r10	271	ENSMUST00000189946.6	Nucks1	100	15	116	130	1238	1224	GAGGCAGAGGCAGGC	GAGGCAGAGGCAGGC	3' UTR
chr17|36239790|36240061|+|Ppp1r10	271	ENSMUST00000062264.7	Nucks1	100	15	116	130	1219	1205	GAGGCAGAGGCAGGC	GAGGCAGAGGCAGGC	3' UTR
chr17|36239790|36240061|+|Ppp1r10	271	ENSMUST00000022460.10	Galnt15	100	15	116	130	2719	2705	GAGGCAGAGGCAGGC	GAGGCAGAGGCAGGC	3' UTR
chr17|36239790|36240061|+|Ppp1r10	271	ENSMUST00000222106.1	Sirt5	100	15	116	130	589	575	GAGGCAGAGGCAGGC	GAGGCAGAGGCAGGC	3' UTR
chr17|36239790|36240061|+|Ppp1r10	271	ENSMUST00000177126.7	Tppp3	100	15	116	130	642	628	GAGGCAGAGGCAGGC	GAGGCAGAGGCAGGC	5' UTR
chr17|36239790|36240061|+|Ppp1r10	271	ENSMUST00000053646.6	S1pr4	100	15	117	131	94	80	AGGCAGAGGCAGGCG	AGGCAGAGGCAGGCG	5' UTR
chr17|36239790|36240061|+|Ppp1r10	271	ENSMUST00000209851.1	Tti2	100	15	116	130	275	261	GAGGCAGAGGCAGGC	GAGGCAGAGGCAGGC	5' UTR
chr17|36240740|36240914|+|Ppp1r10	174	ENSMUST00000174510.7	Ube2g2	100	15	15	29	1663	1649	AGCCCCAGGGCTGGG	AGCCCCAGGGCTGGG	3' UTR
chr17|36240740|36240914|+|Ppp1r10	174	ENSMUST00000000201.6	Nalcn	100	15	2	16	6638	6624	TAATCCTGGGAGCAG	TAATCCTGGGAGCAG	3' UTR
chr17|36240740|36240914|+|Ppp1r10	174	ENSMUST00000014694.10	Rbsn	100	15	73	87	3252	3238	TGGGAGGGGACAACA	TGGGAGGGGACAACA	3' UTR
chr17|36240740|36240914|+|Ppp1r10	174	ENSMUST00000162431.1	A930017K11Rik	100	15	58	72	221	207	CCACTGGGCAAGCCA	CCACTGGGCAAGCCA	5' UTR
chr17|36240740|36240914|+|Ppp1r10	174	ENSMUST00000035148.12	Slco2a1	100	15	92	106	48	34	AGAGCAGGGCTCTGC	AGAGCAGGGCTCTGC	5' UTR
chr17|36240740|36240914|+|Ppp1r10	174	ENSMUST00000040880.8	Map6d1	100	15	16	30	533	519	GCCCCAGGGCTGGGG	GCCCCAGGGCTGGGG	CDS
chr17|36240740|36240914|+|Ppp1r10	174	ENSMUST00000025914.6	Vegfb	100	15	24	38	728	714	GCTGGGGAGGATGCT	GCTGGGGAGGATGCT	CDS
chr17|36240740|36240914|+|Ppp1r10	174	ENSMUST00000065856.7	Hunk	100	15	26	40	2091	2077	TGGGGAGGATGCTGG	TGGGGAGGATGCTGG	CDS
chr17|36240740|36240914|+|Ppp1r10	174	ENSMUST00000171683.2	Cdadc1	100	15	124	138	988	974	AGTTGGGCACACTAG	AGTTGGGCACACTAG	CDS
chr17|36240740|36240914|+|Ppp1r10	174	ENSMUST00000056997.14	Cdadc1	100	15	124	138	988	974	AGTTGGGCACACTAG	AGTTGGGCACACTAG	CDS
chr17|36240740|36240914|+|Ppp1r10	174	ENSMUST00000225839.1	Cdadc1	100	15	124	138	983	969	AGTTGGGCACACTAG	AGTTGGGCACACTAG	CDS
chr17|36240740|36240914|+|Ppp1r10	174	ENSMUST00000031788.8	Hibadh	100	15	24	38	407	393	GCTGGGGAGGATGCT	GCTGGGGAGGATGCT	CDS
chr17|36240740|36240914|+|Ppp1r10	174	ENSMUST00000098596.10	Zfp382	100	15	100	114	877	863	GCTCTGCCATGTGGA	GCTCTGCCATGTGGA	CDS
chr17|36240740|36240914|+|Ppp1r10	174	ENSMUST00000102821.3	Stk10	100	15	156	170	255	241	CTTGTAGACTTTGCC	CTTGTAGACTTTGCC	CDS
chr17|36240740|36240914|+|Ppp1r10	174	ENSMUST00000028600.13	Hipk3	100	15	111	125	632	618	TGGATCTGAGGATAG	TGGATCTGAGGATAG	CDS
chr17|36240740|36240914|+|Ppp1r10	174	ENSMUST00000145988.8	Dnhd1	100	15	13	27	3474	3460	GCAGCCCCAGGGCTG	GCAGCCCCAGGGCTG	CDS
chr17|36241783|36242009|+|Ppp1r10	226	ENSMUST00000179474.8	Fam160a2	100	15	203	217	7638	7624	GATGGTGATGGTGAT	GATGGTGATGGTGAT	3' UTR
chr17|36241783|36242009|+|Ppp1r10	226	ENSMUST00000179474.8	Fam160a2	100	15	203	217	7632	7618	GATGGTGATGGTGAT	GATGGTGATGGTGAT	3' UTR
chr17|36241783|36242009|+|Ppp1r10	226	ENSMUST00000179474.8	Fam160a2	100	15	203	217	7626	7612	GATGGTGATGGTGAT	GATGGTGATGGTGAT	3' UTR
chr17|36241783|36242009|+|Ppp1r10	226	ENSMUST00000118316.7	N4bp2l2	100	15	143	157	5587	5573	TCAACCCCCCAATAC	TCAACCCCCCAATAC	3' UTR
chr17|36241783|36242009|+|Ppp1r10	226	ENSMUST00000177851.8	Gatad2a	100	15	127	141	4387	4373	CACCTCCATCTTCAC	CACCTCCATCTTCAC	3' UTR
chr17|36241783|36242009|+|Ppp1r10	226	ENSMUST00000175693.2	Six4	100	15	62	76	3636	3622	AGGTGCAAAGGACAA	AGGTGCAAAGGACAA	3' UTR
chr17|36241783|36242009|+|Ppp1r10	226	ENSMUST00000167549.1	Endod1	100	15	168	182	2990	2976	TGAACACTTGGCCCC	TGAACACTTGGCCCC	3' UTR
chr17|36241783|36242009|+|Ppp1r10	226	ENSMUST00000051129.9	Lrrc75b	100	15	112	126	2026	2012	AAGGAAGGCAGTAAC	AAGGAAGGCAGTAAC	3' UTR
chr17|36241783|36242009|+|Ppp1r10	226	ENSMUST00000043484.7	Reep2	100	15	172	186	1815	1801	CACTTGGCCCCATTG	CACTTGGCCCCATTG	3' UTR
chr17|36241783|36242009|+|Ppp1r10	226	ENSMUST00000171691.8	Mdga1	100	15	127	141	1204	1190	CACCTCCATCTTCAC	CACCTCCATCTTCAC	5' UTR
chr17|36241783|36242009|+|Ppp1r10	226	ENSMUST00000173632.7	Pla2g6	100	15	21	35	535	521	CCACATGCAGGACCT	CCACATGCAGGACCT	CDS
chr17|36241783|36242009|+|Ppp1r10	226	ENSMUST00000007248.4	Hspa1l	100	15	205	219	1692	1678	TGGTGATGGTGATCT	TGGTGATGGTGATCT	CDS
chr17|36241783|36242009|+|Ppp1r10	226	ENSMUST00000087328.3	Hspa1a	100	15	205	219	1744	1730	TGGTGATGGTGATCT	TGGTGATGGTGATCT	CDS
chr17|36241783|36242009|+|Ppp1r10	226	ENSMUST00000172753.1	Hspa1b	100	15	205	219	1744	1730	TGGTGATGGTGATCT	TGGTGATGGTGATCT	CDS
chr17|36241783|36242009|+|Ppp1r10	226	ENSMUST00000015800.15	Hspa8	100	15	205	219	1883	1869	TGGTGATGGTGATCT	TGGTGATGGTGATCT	CDS
chr17|36241783|36242009|+|Ppp1r10	226	ENSMUST00000038229.4	Neil2	100	15	80	94	327	313	GTGGCTCCATCTCCT	GTGGCTCCATCTCCT	CDS
chr17|36241783|36242009|+|Ppp1r10	226	ENSMUST00000109621.9	Tox3	100	15	157	171	1201	1187	CTGTGTATCTCTGAA	CTGTGTATCTCTGAA	CDS
chr17|36241783|36242009|+|Ppp1r10	226	ENSMUST00000061586.10	Zfp507	100	15	142	156	1577	1563	ATCAACCCCCCAATA	ATCAACCCCCCAATA	CDS
chr17|36241783|36242009|+|Ppp1r10	226	ENSMUST00000030025.9	Nr4a3	100	15	203	217	1062	1048	GATGGTGATGGTGAT	GATGGTGATGGTGAT	CDS
chr17|36241783|36242009|+|Ppp1r10	226	ENSMUST00000112577.7	Pkp4	100	15	127	141	1587	1573	CACCTCCATCTTCAC	CACCTCCATCTTCAC	CDS
chr17|36241783|36242009|+|Ppp1r10	226	ENSMUST00000166977.8	Pla2g6	100	15	21	35	896	882	CCACATGCAGGACCT	CCACATGCAGGACCT	CDS
chr17|36241783|36242009|+|Ppp1r10	226	ENSMUST00000095666.12	Nin	100	15	81	95	3747	3733	TGGCTCCATCTCCTT	TGGCTCCATCTCCTT	CDS
chr17|36241783|36242009|+|Ppp1r10	226	ENSMUST00000218635.1	Utrn	100	15	42	56	7284	7270	ATCTGTGGGGCAGAG	ATCTGTGGGGCAGAG	CDS
chr17|47034661|47034825|+|Pex6	164	ENSMUST00000030865.8	Agtrap	100	15	36	50	3359	3345	GGCCCTTCCCCAACA	GGCCCTTCCCCAACA	3' UTR
chr17|47034661|47034825|+|Pex6	164	ENSMUST00000070607.8	Haus6	100	15	58	72	5294	5280	CCCCAGTGGCTGCTC	CCCCAGTGGCTGCTC	3' UTR
chr17|47034661|47034825|+|Pex6	164	ENSMUST00000087521.12	Nif3l1	100	15	135	149	2949	2935	CCTGACTTGAAGCTC	CCTGACTTGAAGCTC	3' UTR
chr17|47034661|47034825|+|Pex6	164	ENSMUST00000023225.7	Grina	100	15	125	139	1511	1497	ATCCTTCTCCCCTGA	ATCCTTCTCCCCTGA	3' UTR
chr17|47034661|47034825|+|Pex6	164	ENSMUST00000058866.7	Nxph3	100	15	38	52	1258	1244	CCCTTCCCCAACACC	CCCTTCCCCAACACC	3' UTR
chr17|47034661|47034825|+|Pex6	164	ENSMUST00000191899.5	Dag1	100	15	83	97	3135	3121	CAGTGGGCAATGGCC	CAGTGGGCAATGGCC	3' UTR
chr17|47034661|47034825|+|Pex6	164	ENSMUST00000111063.7	Mpped2	100	15	117	131	683	669	CATGTGCCATCCTTC	CATGTGCCATCCTTC	5' UTR
chr17|47034661|47034825|+|Pex6	164	ENSMUST00000018905.11	Mpdu1	100	15	9	23	517	503	GTGAGCGGGGAGAGC	GTGAGCGGGGAGAGC	CDS
chr17|47034661|47034825|+|Pex6	164	ENSMUST00000145890.7	Gucd1	100	15	68	82	273	259	TGCTCCTGGTCAGCT	TGCTCCTGGTCAGCT	CDS
chr17|47034661|47034825|+|Pex6	164	ENSMUST00000061620.16	Unc80	100	15	57	71	9462	9448	TCCCCAGTGGCTGCT	TCCCCAGTGGCTGCT	CDS
chr17|47034661|47034825|+|Pex6	164	ENSMUST00000036493.7	Atp1a1	100	15	60	74	1861	1847	CCAGTGGCTGCTCCT	CCAGTGGCTGCTCCT	CDS
chr17|47034661|47034825|+|Pex6	164	ENSMUST00000061260.7	Fat4	100	15	149	163	11418	11404	CCTTGACACCACTCT	CCTTGACACCACTCT	CDS
chr17|47034661|47034825|+|Pex6	164	ENSMUST00000036300.12	Col27a1	100	15	95	109	793	779	GCCGGGGAGGAACTG	GCCGGGGAGGAACTG	CDS
chr17|56326201|56326315|-|Sh3gl1	114	ENSMUST00000097713.1	Plekhm3	100	15	5	19	6042	6028	GGGGCAGCTGAGGGG	GGGGCAGCTGAGGGG	3' UTR
chr17|56326201|56326315|-|Sh3gl1	114	ENSMUST00000015003.9	E2f4	100	15	2	16	1560	1546	TGAGGGGCAGCTGAG	TGAGGGGCAGCTGAG	3' UTR
chr17|56326201|56326315|-|Sh3gl1	114	ENSMUST00000039810.7	Xpot	100	15	4	18	2372	2358	AGGGGCAGCTGAGGG	AGGGGCAGCTGAGGG	CDS
chr17|56326201|56326315|-|Sh3gl1	114	ENSMUST00000092167.6	Ptprb	100	15	39	53	605	591	AAACCTGGCAGGAGG	AAACCTGGCAGGAGG	CDS
chr17|56363420|56364920|+|Chaf1a	260	ENSMUST00000102800.7	Gapvd1	100	15	67	81	8198	8184	CAGCAGAGGGAAGAG	CAGCAGAGGGAAGAG	3' UTR
chr17|56363420|56364920|+|Chaf1a	260	ENSMUST00000040616.8	Kctd7	100	15	71	85	3461	3447	AGAGGGAAGAGAAGG	AGAGGGAAGAGAAGG	3' UTR
chr17|56363420|56364920|+|Chaf1a	260	ENSMUST00000190641.6	Mturn	100	15	65	79	2663	2649	AACAGCAGAGGGAAG	AACAGCAGAGGGAAG	3' UTR
chr17|56363420|56364920|+|Chaf1a	260	ENSMUST00000009875.4	Kcnd1	100	15	61	75	5125	5111	AGAGAACAGCAGAGG	AGAGAACAGCAGAGG	3' UTR
chr17|56363420|56364920|+|Chaf1a	260	ENSMUST00000161608.7	Kctd18	100	15	45	59	1623	1609	CAAACTGCACAGAGA	CAAACTGCACAGAGA	3' UTR
chr17|56363420|56364920|+|Chaf1a	260	ENSMUST00000004094.14	Ssbp2	100	15	33	47	1644	1630	GAAGGGCAGGAGCAA	GAAGGGCAGGAGCAA	3' UTR
chr17|56363420|56364920|+|Chaf1a	260	ENSMUST00000023291.5	Mapk8ip2	100	15	30	44	3197	3183	AGAGAAGGGCAGGAG	AGAGAAGGGCAGGAG	3' UTR
chr17|56363420|56364920|+|Chaf1a	260	ENSMUST00000113481.8	Zfp318	100	15	71	85	6937	6923	AGAGGGAAGAGAAGG	AGAGGGAAGAGAAGG	3' UTR
chr17|56363420|56364920|+|Chaf1a	260	ENSMUST00000099337.4	Plxnc1	100	15	7	21	5018	5004	AAGAACTTTGTCAAA	AAGAACTTTGTCAAA	3' UTR
chr17|56363420|56364920|+|Chaf1a	260	ENSMUST00000090243.7	Slc37a3	100	15	43	57	780	766	AGCAAACTGCACAGA	AGCAAACTGCACAGA	CDS
chr17|56363420|56364920|+|Chaf1a	260	ENSMUST00000037709.15	Tm7sf3	100	15	72	86	862	848	GAGGGAAGAGAAGGA	GAGGGAAGAGAAGGA	CDS
chr17|56363420|56364920|+|Chaf1a	260	ENSMUST00000030243.7	Prkaa2	100	15	26	40	721	707	CCACAGAGAAGGGCA	CCACAGAGAAGGGCA	CDS
chr17|56363420|56364920|+|Chaf1a	260	ENSMUST00000040017.7	Mios	100	15	52	66	861	847	CACAGAGATAGAGAA	CACAGAGATAGAGAA	CDS
chr17|56405753|56405952|+|Hdgfl2	199	ENSMUST00000028981.8	Mapre1	100	15	157	171	4477	4463	CCTGGGAACAGCAGG	CCTGGGAACAGCAGG	3' UTR
chr17|56405753|56405952|+|Hdgfl2	199	ENSMUST00000162022.7	Glis3	100	15	73	87	5288	5274	TTGGAAGTCTTGGGA	TTGGAAGTCTTGGGA	3' UTR
chr17|56405753|56405952|+|Hdgfl2	199	ENSMUST00000024817.14	Rnf8	100	15	87	101	2972	2958	AAACTGAGGCAGGGT	AAACTGAGGCAGGGT	3' UTR
chr17|56405753|56405952|+|Hdgfl2	199	ENSMUST00000025590.10	Osbp	100	15	85	99	3725	3711	GGAAACTGAGGCAGG	GGAAACTGAGGCAGG	3' UTR
chr17|56405753|56405952|+|Hdgfl2	199	ENSMUST00000096369.9	Klhl15	100	15	123	137	2088	2074	TTCATAGTATTTCAG	TTCATAGTATTTCAG	3' UTR
chr17|56405753|56405952|+|Hdgfl2	199	ENSMUST00000103143.9	Fbxl20	100	15	93	107	2479	2465	AGGCAGGGTCCCCTG	AGGCAGGGTCCCCTG	3' UTR
chr17|56405753|56405952|+|Hdgfl2	199	ENSMUST00000102886.9	Sardh	100	15	84	98	4025	4011	GGGAAACTGAGGCAG	GGGAAACTGAGGCAG	3' UTR
chr17|56405753|56405952|+|Hdgfl2	199	ENSMUST00000036467.4	Asb16	100	15	92	106	1882	1868	GAGGCAGGGTCCCCT	GAGGCAGGGTCCCCT	3' UTR
chr17|56405753|56405952|+|Hdgfl2	199	ENSMUST00000064061.3	Scrt2	100	15	84	98	1884	1870	GGGAAACTGAGGCAG	GGGAAACTGAGGCAG	3' UTR
chr17|56405753|56405952|+|Hdgfl2	199	ENSMUST00000097331.1	Gm6034	100	15	147	161	149	135	TGCAGTCTCCCCTGG	TGCAGTCTCCCCTGG	5' UTR
chr17|56405753|56405952|+|Hdgfl2	199	ENSMUST00000072383.13	Washc1	100	15	50	64	1204	1190	TCAACCACCTCCTTA	TCAACCACCTCCTTA	CDS
chr17|56405753|56405952|+|Hdgfl2	199	ENSMUST00000105378.8	Med16	100	15	165	179	2255	2241	CAGCAGGCAGCATTC	CAGCAGGCAGCATTC	CDS
chr17|56405753|56405952|+|Hdgfl2	199	ENSMUST00000115047.2	Slc4a2	100	15	162	176	3350	3336	GAACAGCAGGCAGCA	GAACAGCAGGCAGCA	CDS
chr17|56405753|56405952|+|Hdgfl2	199	ENSMUST00000183663.7	Il6st	100	15	156	170	512	498	CCCTGGGAACAGCAG	CCCTGGGAACAGCAG	CDS
chr17|56405753|56405952|+|Hdgfl2	199	ENSMUST00000180572.1	Agrn	100	15	144	158	3542	3528	CCTTGCAGTCTCCCC	CCTTGCAGTCTCCCC	CDS
chr17|56496513|56496761|-|Dpp9	248	ENSMUST00000102864.4	Rel	100	15	50	64	3678	3664	CAGGGCACTGTGGGG	CAGGGCACTGTGGGG	3' UTR
chr17|56496513|56496761|-|Dpp9	248	ENSMUST00000128353.7	Ankrd9	100	15	100	114	2271	2257	GGGACGGGCCCTCCC	GGGACGGGCCCTCCC	3' UTR
chr17|56496513|56496761|-|Dpp9	248	ENSMUST00000231700.1	Zdhhc23	100	15	172	186	2455	2441	CCTTCCAGCCACCAC	CCTTCCAGCCACCAC	3' UTR
chr17|56496513|56496761|-|Dpp9	248	ENSMUST00000029783.15	Snx27	100	15	14	28	2502	2488	TGAGGAGCAGCAGGG	TGAGGAGCAGCAGGG	3' UTR
chr17|56496513|56496761|-|Dpp9	248	ENSMUST00000045847.14	Erf	100	15	16	30	2524	2510	AGGAGCAGCAGGGGG	AGGAGCAGCAGGGGG	3' UTR
chr17|56496513|56496761|-|Dpp9	248	ENSMUST00000034243.6	Mmp15	100	15	198	212	2890	2876	AGCTTCCCAGCCCTC	AGCTTCCCAGCCCTC	3' UTR
chr17|56496513|56496761|-|Dpp9	248	ENSMUST00000143970.2	Ntmt1	100	15	28	42	579	565	GGGGCGCAGGCCCCG	GGGGCGCAGGCCCCG	3' UTR
chr17|56496513|56496761|-|Dpp9	248	ENSMUST00000081125.10	Myt1	100	15	9	23	3614	3600	TGCTGTGAGGAGCAG	TGCTGTGAGGAGCAG	3' UTR
chr17|56496513|56496761|-|Dpp9	248	ENSMUST00000021514.9	Ppm1a	100	15	77	91	219	205	GGAGGCGGAGGAGGC	GGAGGCGGAGGAGGC	5' UTR
chr17|56496513|56496761|-|Dpp9	248	ENSMUST00000005953.10	Sqor	100	15	177	191	80	66	CAGCCACCACCCCCA	CAGCCACCACCCCCA	5' UTR
chr17|56496513|56496761|-|Dpp9	248	ENSMUST00000155559.7	Fam20a	100	15	82	96	506	492	CGGAGGAGGCTGGAA	CGGAGGAGGCTGGAA	5' UTR
chr17|56496513|56496761|-|Dpp9	248	ENSMUST00000028838.4	Hdc	100	15	84	98	76	62	GAGGAGGCTGGAAGG	GAGGAGGCTGGAAGG	5' UTR
chr17|56496513|56496761|-|Dpp9	248	ENSMUST00000045288.13	Tgfb2	100	15	37	51	286	272	GCCCCGGGACTCGCA	GCCCCGGGACTCGCA	5' UTR
chr17|56496513|56496761|-|Dpp9	248	ENSMUST00000086104.5	Prkd2	100	15	61	75	573	559	GGGGCGGCGGCCATG	GGGGCGGCGGCCATG	5' UTR
chr17|56496513|56496761|-|Dpp9	248	ENSMUST00000045674.3	Plpp6	100	15	144	158	770	756	AAGGCCCACAGGACC	AAGGCCCACAGGACC	CDS
chr17|56496513|56496761|-|Dpp9	248	ENSMUST00000084241.11	Wasf2	100	15	75	89	1440	1426	GAGGAGGCGGAGGAG	GAGGAGGCGGAGGAG	CDS
chr17|56496513|56496761|-|Dpp9	248	ENSMUST00000035166.11	Uba5	100	15	179	193	967	953	GCCACCACCCCCATG	GCCACCACCCCCATG	CDS
chr17|56496513|56496761|-|Dpp9	248	ENSMUST00000004156.9	Map3k11	100	15	227	241	2807	2793	ATCTCGGCCAAGGCC	ATCTCGGCCAAGGCC	CDS
chr17|56496513|56496761|-|Dpp9	248	ENSMUST00000036155.9	Xrra1	100	15	11	25	788	774	CTGTGAGGAGCAGCA	CTGTGAGGAGCAGCA	CDS
chr17|56496513|56496761|-|Dpp9	248	ENSMUST00000112097.7	Rnf10	100	15	75	89	568	554	GAGGAGGCGGAGGAG	GAGGAGGCGGAGGAG	CDS
chr17|56496513|56496761|-|Dpp9	248	ENSMUST00000047431.10	AU040320	100	15	171	185	563	549	CCCTTCCAGCCACCA	CCCTTCCAGCCACCA	CDS
chr17|56496513|56496761|-|Dpp9	248	ENSMUST00000090558.9	Celsr2	100	15	27	41	217	203	GGGGGCGCAGGCCCC	GGGGGCGCAGGCCCC	CDS
chr17|57014953|57015130|+|Ranbp3	177	ENSMUST00000096433.9	Deptor	100	15	141	155	6014	6000	CTCCCCAGGTCCCTG	CTCCCCAGGTCCCTG	3' UTR
chr17|57014953|57015130|+|Ranbp3	177	ENSMUST00000174512.3	Zfp101	100	15	100	114	4085	4071	CATTATGGGCACTGG	CATTATGGGCACTGG	3' UTR
chr17|57014953|57015130|+|Ranbp3	177	ENSMUST00000172492.7	Znrf3	100	15	24	38	3445	3431	CCAGGGGAGACTCCT	CCAGGGGAGACTCCT	3' UTR
chr17|57014953|57015130|+|Ranbp3	177	ENSMUST00000218571.1	Map2k2	100	15	42	56	202	188	TCCCAGCTAGGGACA	TCCCAGCTAGGGACA	CDS
chr17|57014953|57015130|+|Ranbp3	177	ENSMUST00000199397.1	Miga1	100	15	119	133	372	358	CTGTGATCTGCTGAC	CTGTGATCTGCTGAC	CDS
chr17|57014953|57015130|+|Ranbp3	177	ENSMUST00000221904.1	Habp4	100	15	135	149	188	174	ACAGGGCTCCCCAGG	ACAGGGCTCCCCAGG	CDS
chr17|57014953|57015130|+|Ranbp3	177	ENSMUST00000199334.4	Miga1	100	15	119	133	382	368	CTGTGATCTGCTGAC	CTGTGATCTGCTGAC	CDS
chr17|57014953|57015130|+|Ranbp3	177	ENSMUST00000073089.12	Miga1	100	15	119	133	406	392	CTGTGATCTGCTGAC	CTGTGATCTGCTGAC	CDS
chr17|83531385|83531575|+|Pkdcc	190	ENSMUST00000025835.5	Cpt1a	100	15	175	189	4147	4133	AGTAGTCTTACCTCC	AGTAGTCTTACCTCC	3' UTR
chr17|83531385|83531575|+|Pkdcc	190	ENSMUST00000042734.2	1700066M21Rik	100	15	21	35	2415	2401	ATCTCAAAAGAATGG	ATCTCAAAAGAATGG	3' UTR
chr17|83531385|83531575|+|Pkdcc	190	ENSMUST00000108567.8	Zfp444	100	15	156	170	1701	1687	AGTCAGTCACTTTAT	AGTCAGTCACTTTAT	3' UTR
chr17|83531385|83531575|+|Pkdcc	190	ENSMUST00000071370.6	Pcdh17	100	15	4	18	1736	1722	AGCCAGAGGGAGGGG	AGCCAGAGGGAGGGG	5' UTR
chr17|83531385|83531575|+|Pkdcc	190	ENSMUST00000000312.11	Cdh1	100	15	93	107	1993	1979	AGATGGTGATGATAT	AGATGGTGATGATAT	CDS
chr18|34482687|34482856|-|Reep5	169	ENSMUST00000164056.8	Zfp710	100	15	100	114	4756	4742	CAGGTAGACAGTGTG	CAGGTAGACAGTGTG	3' UTR
chr18|34482687|34482856|-|Reep5	169	ENSMUST00000031390.9	Mmp17	100	15	147	161	2233	2219	TGCAGATGCCATCAG	TGCAGATGCCATCAG	3' UTR
chr18|34482687|34482856|-|Reep5	169	ENSMUST00000032462.8	Timp4	100	15	146	160	1044	1030	CTGCAGATGCCATCA	CTGCAGATGCCATCA	CDS
chr18|34482687|34482856|-|Reep5	169	ENSMUST00000044556.11	Tbc1d13	100	15	153	167	1180	1166	TGCCATCAGCAAAGA	TGCCATCAGCAAAGA	CDS
chr18|34482687|34482856|-|Reep5	169	ENSMUST00000070607.8	Haus6	100	15	130	144	1025	1011	GACAAAGCCAAAGAG	GACAAAGCCAAAGAG	CDS
chr18|34482687|34482856|-|Reep5	169	ENSMUST00000026296.7	Fgd1	100	15	112	126	956	942	GTGGTGAAGGACGTG	GTGGTGAAGGACGTG	CDS
chr18|55079624|55079880|-|Zfp608	256	ENSMUST00000183663.7	Il6st	100	15	241	255	6970	6956	CATGAAACAGAAGAA	CATGAAACAGAAGAA	3' UTR
chr18|55079624|55079880|-|Zfp608	256	ENSMUST00000021001.9	Rab10	100	15	174	188	2561	2547	GACAGAGCCAGAGTG	GACAGAGCCAGAGTG	3' UTR
chr18|55079624|55079880|-|Zfp608	256	ENSMUST00000072866.11	Ubap1	100	15	73	87	1931	1917	TCCTACTTTCCCCCA	TCCTACTTTCCCCCA	3' UTR
chr18|55079624|55079880|-|Zfp608	256	ENSMUST00000170518.2	Tarbp1	100	15	75	89	2527	2513	CTACTTTCCCCCATC	CTACTTTCCCCCATC	CDS
chr18|55079624|55079880|-|Zfp608	256	ENSMUST00000061578.8	Setx	100	15	182	196	5331	5317	CAGAGTGTCTTGGGC	CAGAGTGTCTTGGGC	CDS
chr18|75213273|75215578|+|Dym	269	ENSMUST00000107153.2	Rsf1	100	15	50	64	10089	10075	TTCCTTTCCTGCCAA	TTCCTTTCCTGCCAA	3' UTR
chr18|75213273|75215578|+|Dym	269	ENSMUST00000198518.4	Lgi1	100	15	124	138	3470	3456	ATGTCTTCCCTACAC	ATGTCTTCCCTACAC	3' UTR
chr18|75213273|75215578|+|Dym	269	ENSMUST00000059805.5	Slc35d3	100	15	200	214	2307	2293	GGAACCCATGTCTTC	GGAACCCATGTCTTC	3' UTR
chr18|75213273|75215578|+|Dym	269	ENSMUST00000047075.13	Setd1a	100	15	174	188	35	21	TCAGACAAGAAAAGC	TCAGACAAGAAAAGC	5' UTR
chr18|75213273|75215578|+|Dym	269	ENSMUST00000237870.1	Tmco6	100	15	209	223	241	227	GTCTTCCCTCAGCAG	GTCTTCCCTCAGCAG	CDS
chr18|75213273|75215578|+|Dym	269	ENSMUST00000237727.1	Tmco6	100	15	209	223	277	263	GTCTTCCCTCAGCAG	GTCTTCCCTCAGCAG	CDS
chr18|75213273|75215578|+|Dym	269	ENSMUST00000033236.8	Thumpd1	100	15	55	69	715	701	TTCCTGCCAACTCTT	TTCCTGCCAACTCTT	CDS
chr18|75213273|75215578|+|Dym	269	ENSMUST00000028252.13	Grb14	100	15	217	231	1153	1139	TCAGCAGTCGGATGG	TCAGCAGTCGGATGG	CDS
chr18|75213273|75215578|+|Dym	269	ENSMUST00000102889.9	Ecpas	100	15	48	62	4997	4983	TCTTCCTTTCCTGCC	TCTTCCTTTCCTGCC	CDS
chr18|75213273|75215578|+|Dym	269	ENSMUST00000007046.8	Tmco6	100	15	209	223	248	234	GTCTTCCCTCAGCAG	GTCTTCCCTCAGCAG	CDS
chr19|10031713|10031949|+|Fads3	236	ENSMUST00000098326.2	Homer2	100	15	103	117	7425	7411	TAGCTCCAGTTCCAG	TAGCTCCAGTTCCAG	3' UTR
chr19|10031713|10031949|+|Fads3	236	ENSMUST00000028279.9	Strbp	100	15	118	132	7814	7800	TCCTTCCCCCACCTC	TCCTTCCCCCACCTC	3' UTR
chr19|10031713|10031949|+|Fads3	236	ENSMUST00000175916.7	Prox1	100	15	176	190	4746	4732	TTGCCTTTGACCTTG	TTGCCTTTGACCTTG	3' UTR
chr19|10031713|10031949|+|Fads3	236	ENSMUST00000087215.6	Cnot9	100	15	9	23	3089	3075	GATGGGACATGAGTT	GATGGGACATGAGTT	3' UTR
chr19|10031713|10031949|+|Fads3	236	ENSMUST00000031077.12	Zcchc4	100	15	103	117	2299	2285	TAGCTCCAGTTCCAG	TAGCTCCAGTTCCAG	3' UTR
chr19|10031713|10031949|+|Fads3	236	ENSMUST00000113265.7	Foxp4	100	15	43	57	2809	2795	GCTAAGGGGTCTTGG	GCTAAGGGGTCTTGG	3' UTR
chr19|10031713|10031949|+|Fads3	236	ENSMUST00000033463.9	Slc9a9	100	15	214	228	2418	2404	GGCCTGGAGAGCTGT	GGCCTGGAGAGCTGT	3' UTR
chr19|10031713|10031949|+|Fads3	236	ENSMUST00000049454.5	Six5	100	15	184	198	2155	2141	GACCTTGGCCTCAGC	GACCTTGGCCTCAGC	CDS
chr19|10031713|10031949|+|Fads3	236	ENSMUST00000055077.6	Palm3	100	15	188	202	2170	2156	TTGGCCTCAGCCAGC	TTGGCCTCAGCCAGC	CDS
chr19|10031713|10031949|+|Fads3	236	ENSMUST00000086247.5	P2rx7	100	15	177	191	267	253	TGCCTTTGACCTTGG	TGCCTTTGACCTTGG	CDS
chr19|10031713|10031949|+|Fads3	236	ENSMUST00000026474.4	Gli1	100	15	48	62	3393	3379	GGGGTCTTGGCAGGG	GGGGTCTTGGCAGGG	CDS
chr19|10031713|10031949|+|Fads3	236	ENSMUST00000114849.2	Uhrf1bp1	100	15	210	224	3221	3207	TCTTGGCCTGGAGAG	TCTTGGCCTGGAGAG	CDS
chr19|10031713|10031949|+|Fads3	236	ENSMUST00000199371.1	P2rx7	100	15	177	191	193	179	TGCCTTTGACCTTGG	TGCCTTTGACCTTGG	CDS
chr19|10031713|10031949|+|Fads3	236	ENSMUST00000025681.7	Cdc42bpg	100	15	103	117	2237	2223	TAGCTCCAGTTCCAG	TAGCTCCAGTTCCAG	CDS
chr19|10031713|10031949|+|Fads3	236	ENSMUST00000041565.10	Ift172	100	15	186	200	2289	2275	CCTTGGCCTCAGCCA	CCTTGGCCTCAGCCA	CDS
chr19|10031713|10031949|+|Fads3	236	ENSMUST00000053177.13	Wdfy3	100	15	178	192	7934	7920	GCCTTTGACCTTGGC	GCCTTTGACCTTGGC	CDS
chr19|10031713|10031949|+|Fads3	236	ENSMUST00000106746.7	Helz	100	15	114	128	410	396	CCAGTCCTTCCCCCA	CCAGTCCTTCCCCCA	CDS
chr19|26729223|26729441|+|Smarca2	218	ENSMUST00000022597.14	Naa16	100	15	23	37	7725	7711	AAGAAATGGAAGAGG	AAGAAATGGAAGAGG	3' UTR
chr19|26729223|26729441|+|Smarca2	218	ENSMUST00000061755.8	Lamp2	100	15	204	218	3363	3349	AAACTACAAAGACAG	AAACTACAAAGACAG	3' UTR
chr19|26729223|26729441|+|Smarca2	218	ENSMUST00000057598.6	Mblac2	100	15	17	31	2859	2845	ATTTGGAAGAAATGG	ATTTGGAAGAAATGG	3' UTR
chr19|26729223|26729441|+|Smarca2	218	ENSMUST00000061601.8	Ust	100	15	142	156	2974	2960	AAGTTGTCACCAAAT	AAGTTGTCACCAAAT	3' UTR
chr19|26729223|26729441|+|Smarca2	218	ENSMUST00000172332.3	Ccdc71l	100	15	49	63	2170	2156	AAGAAGAGAAAAAGA	AAGAAGAGAAAAAGA	3' UTR
chr19|26729223|26729441|+|Smarca2	218	ENSMUST00000070173.8	Pgpep1	100	15	120	134	1240	1226	AAGAGGCCGCCCTCC	AAGAGGCCGCCCTCC	3' UTR
chr19|26729223|26729441|+|Smarca2	218	ENSMUST00000041621.4	Lipt1	100	15	24	38	1459	1445	AGAAATGGAAGAGGA	AGAAATGGAAGAGGA	3' UTR
chr19|26729223|26729441|+|Smarca2	218	ENSMUST00000075657.7	Ap3s2	100	15	121	135	535	521	AGAGGCCGCCCTCCG	AGAGGCCGCCCTCCG	CDS
chr19|26729223|26729441|+|Smarca2	218	ENSMUST00000097877.8	Zscan20	100	15	152	166	2128	2114	CAAATCCCCCAAAAC	CAAATCCCCCAAAAC	CDS
chr19|26729223|26729441|+|Smarca2	218	ENSMUST00000027343.5	Ogfrl1	100	15	124	138	309	295	GGCCGCCCTCCGGCT	GGCCGCCCTCCGGCT	CDS
chr19|26729223|26737331|+|Smarca2	272	ENSMUST00000022597.14	Naa16	100	15	23	37	7725	7711	AAGAAATGGAAGAGG	AAGAAATGGAAGAGG	3' UTR
chr19|26729223|26737331|+|Smarca2	272	ENSMUST00000061755.8	Lamp2	100	15	204	218	3363	3349	AAACTACAAAGACAG	AAACTACAAAGACAG	3' UTR
chr19|26729223|26737331|+|Smarca2	272	ENSMUST00000057598.6	Mblac2	100	15	17	31	2859	2845	ATTTGGAAGAAATGG	ATTTGGAAGAAATGG	3' UTR
chr19|26729223|26737331|+|Smarca2	272	ENSMUST00000061601.8	Ust	100	15	142	156	2974	2960	AAGTTGTCACCAAAT	AAGTTGTCACCAAAT	3' UTR
chr19|26729223|26737331|+|Smarca2	272	ENSMUST00000172332.3	Ccdc71l	100	15	49	63	2170	2156	AAGAAGAGAAAAAGA	AAGAAGAGAAAAAGA	3' UTR
chr19|26729223|26737331|+|Smarca2	272	ENSMUST00000029587.8	Neurog2	100	15	257	271	2088	2074	AAATAGAAGGAAACA	AAATAGAAGGAAACA	3' UTR
chr19|26729223|26737331|+|Smarca2	272	ENSMUST00000070173.8	Pgpep1	100	15	120	134	1240	1226	AAGAGGCCGCCCTCC	AAGAGGCCGCCCTCC	3' UTR
chr19|26729223|26737331|+|Smarca2	272	ENSMUST00000041621.4	Lipt1	100	15	24	38	1459	1445	AGAAATGGAAGAGGA	AGAAATGGAAGAGGA	3' UTR
chr19|26729223|26737331|+|Smarca2	272	ENSMUST00000075657.7	Ap3s2	100	15	121	135	535	521	AGAGGCCGCCCTCCG	AGAGGCCGCCCTCCG	CDS
chr19|26729223|26737331|+|Smarca2	272	ENSMUST00000097877.8	Zscan20	100	15	152	166	2128	2114	CAAATCCCCCAAAAC	CAAATCCCCCAAAAC	CDS
chr19|26729223|26737331|+|Smarca2	272	ENSMUST00000027343.5	Ogfrl1	100	15	124	138	309	295	GGCCGCCCTCCGGCT	GGCCGCCCTCCGGCT	CDS
chr19|4652077|4652207|+|Pcx	130	ENSMUST00000105321.9	Nfic	100	15	38	52	5702	5688	CTTGTGCTGCGCCCT	CTTGTGCTGCGCCCT	3' UTR
chr19|4652077|4652207|+|Pcx	130	ENSMUST00000113215.9	Sh3bgrl2	100	15	111	125	3547	3533	GGAAAAGGAGAGAGA	GGAAAAGGAGAGAGA	3' UTR
chr19|4652077|4652207|+|Pcx	130	ENSMUST00000027422.6	Slc16a14	100	15	116	130	2307	2293	AGGAGAGAGAGGAAG	AGGAGAGAGAGGAAG	3' UTR
chr19|4652077|4652207|+|Pcx	130	ENSMUST00000087871.10	Gnas	100	15	112	126	1710	1696	GAAAAGGAGAGAGAG	GAAAAGGAGAGAGAG	5' UTR
chr19|4652077|4652207|+|Pcx	130	ENSMUST00000028977.6	Kif3b	100	15	12	26	2356	2342	CAGGGTTTCCTGAGG	CAGGGTTTCCTGAGG	CDS
chr19|4652077|4652207|+|Pcx	130	ENSMUST00000114574.2	Glp1r	100	15	84	98	1137	1123	AAGGGGGATGAGAGT	AAGGGGGATGAGAGT	CDS
chr19|4652077|4652207|+|Pcx	130	ENSMUST00000057293.7	Prr12	100	15	9	23	4985	4971	TGCCAGGGTTTCCTG	TGCCAGGGTTTCCTG	CDS
chr19|4652077|4652207|+|Pcx	130	ENSMUST00000112616.7	Galnt5	100	15	63	77	2079	2065	CCACCAGCAGAATCT	CCACCAGCAGAATCT	CDS
chr19|4652077|4652207|+|Pcx	130	ENSMUST00000030345.14	Cpt2	100	15	116	130	745	731	AGGAGAGAGAGGAAG	AGGAGAGAGAGGAAG	CDS
chr19|4652077|4652207|+|Pcx	130	ENSMUST00000065014.9	Lamb2	100	15	1	15	2195	2181	GTAGGAGATGCCAGG	GTAGGAGATGCCAGG	CDS
chr19|4652647|4652761|+|Pcx	114	ENSMUST00000030606.13	Rcan3	100	15	84	98	4715	4701	CAGCAGAGGGCACAG	CAGCAGAGGGCACAG	3' UTR
chr19|4652647|4652761|+|Pcx	114	ENSMUST00000184744.1	Kctd12	100	15	84	98	3961	3947	CAGCAGAGGGCACAG	CAGCAGAGGGCACAG	3' UTR
chr19|4652647|4652761|+|Pcx	114	ENSMUST00000226799.1	Lrch1	100	15	86	100	1616	1602	GCAGAGGGCACAGAG	GCAGAGGGCACAGAG	3' UTR
chr19|4652647|4652761|+|Pcx	114	ENSMUST00000146903.7	Sympk	100	15	78	92	1398	1384	AGGTGTCAGCAGAGG	AGGTGTCAGCAGAGG	3' UTR
chr19|4652647|4652761|+|Pcx	114	ENSMUST00000111246.7	Accs	100	15	81	95	1823	1809	TGTCAGCAGAGGGCA	TGTCAGCAGAGGGCA	3' UTR
chr19|4652647|4652761|+|Pcx	114	ENSMUST00000144337.1	Tmsb10	100	15	32	46	238	224	GGTGCCGGGCTGGCA	GGTGCCGGGCTGGCA	CDS
chr19|4652647|4652761|+|Pcx	114	ENSMUST00000178545.2	Tmem200c	100	15	73	87	2190	2176	TACAGAGGTGTCAGC	TACAGAGGTGTCAGC	CDS
chr19|4652647|4652761|+|Pcx	114	ENSMUST00000054384.5	Trim56	100	15	87	101	580	566	CAGAGGGCACAGAGC	CAGAGGGCACAGAGC	CDS
chr19|46912700|46939404|-|Nt5c2	194	ENSMUST00000025075.2	Bambi	100	15	161	175	4512	4498	TGTTTTGGTTTTGAT	TGTTTTGGTTTTGAT	3' UTR
chr19|46912700|46939404|-|Nt5c2	194	ENSMUST00000026976.11	Get4	100	15	149	163	1966	1952	GAAAAAATAAAGTGT	GAAAAAATAAAGTGT	3' UTR
chr19|5431805|5431988|-|Sart1	183	ENSMUST00000100329.9	Ndor1	100	15	57	71	2686	2672	GCCTCCACCCATCCA	GCCTCCACCCATCCA	3' UTR
chr19|5431805|5431988|-|Sart1	183	ENSMUST00000003451.10	Rnd1	100	15	125	139	1041	1027	CCACAGCCTAGTGCC	CCACAGCCTAGTGCC	3' UTR
chr19|5431805|5431988|-|Sart1	183	ENSMUST00000100720.1	Gdf2	100	15	81	95	1619	1605	CACTAACCCTTCCAG	CACTAACCCTTCCAG	3' UTR
chr19|5431805|5431988|-|Sart1	183	ENSMUST00000093772.3	Zfp651	100	15	101	115	2388	2374	GCTGGGGGTCAGTTA	GCTGGGGGTCAGTTA	CDS
chr19|5431805|5431988|-|Sart1	183	ENSMUST00000061328.5	Sowahb	100	15	96	110	1934	1920	AGCCAGCTGGGGGTC	AGCCAGCTGGGGGTC	CDS
chr19|5431805|5431988|-|Sart1	183	ENSMUST00000056815.8	Npas2	100	15	89	103	1658	1644	CTTCCAGAGCCAGCT	CTTCCAGAGCCAGCT	CDS
chr19|5431805|5431988|-|Sart1	183	ENSMUST00000000095.6	Tbx2	100	15	117	131	909	895	AACTGGTCCCACAGC	AACTGGTCCCACAGC	CDS
chr19|5431805|5431988|-|Sart1	183	ENSMUST00000048263.13	Wapl	100	15	115	129	1523	1509	AAAACTGGTCCCACA	AAAACTGGTCCCACA	CDS
chr19|5431805|5431988|-|Sart1	183	ENSMUST00000113516.1	Kdr	100	15	140	154	1500	1486	TGGTGAGGATGACCG	TGGTGAGGATGACCG	CDS
chr19|5431805|5431988|-|Sart1	183	ENSMUST00000035208.13	Bsn	100	15	93	107	4360	4346	CAGAGCCAGCTGGGG	CAGAGCCAGCTGGGG	CDS
chr19|60752469|60752671|-|Eif3a	202	ENSMUST00000162175.8	Exoc5	100	15	8	22	8383	8369	GAGAGAGAAAGAAAA	GAGAGAGAAAGAAAA	3' UTR
chr19|60752469|60752671|-|Eif3a	202	ENSMUST00000111557.7	Dennd5b	100	15	7	21	8741	8727	GGAGAGAGAAAGAAA	GGAGAGAGAAAGAAA	3' UTR
chr19|60752469|60752671|-|Eif3a	202	ENSMUST00000160721.7	Pcdh1	100	15	163	177	4392	4378	AGAGAGATGGGGACC	AGAGAGATGGGGACC	3' UTR
chr19|60752469|60752671|-|Eif3a	202	ENSMUST00000179285.2	H4f16	100	15	8	22	2559	2545	GAGAGAGAAAGAAAA	GAGAGAGAAAGAAAA	3' UTR
chr19|60752469|60752671|-|Eif3a	202	ENSMUST00000001520.12	Afg3l1	100	15	92	106	4030	4016	CAAAGAGAAGGACAG	CAAAGAGAAGGACAG	3' UTR
chr19|60752469|60752671|-|Eif3a	202	ENSMUST00000112636.7	Galnt13	100	15	7	21	3573	3559	GGAGAGAGAAAGAAA	GGAGAGAGAAAGAAA	3' UTR
chr19|60752469|60752671|-|Eif3a	202	ENSMUST00000095070.3	Dnajc25	100	15	8	22	2309	2295	GAGAGAGAAAGAAAA	GAGAGAGAAAGAAAA	3' UTR
chr19|60752469|60752671|-|Eif3a	202	ENSMUST00000047034.8	Ttbk1	100	15	27	41	5161	5147	AGAGAAGAGAGTTGG	AGAGAAGAGAGTTGG	3' UTR
chr19|60752469|60752671|-|Eif3a	202	ENSMUST00000116286.8	Stk40	100	15	155	169	2566	2552	GGACAGAGAGAGAGA	GGACAGAGAGAGAGA	3' UTR
chr19|60752469|60752671|-|Eif3a	202	ENSMUST00000029569.8	Slc35a3	100	15	156	170	2190	2176	GACAGAGAGAGAGAT	GACAGAGAGAGAGAT	3' UTR
chr19|60752469|60752671|-|Eif3a	202	ENSMUST00000190495.1	Mcm6	100	15	133	147	3056	3042	ACAAAGACCTTGAAC	ACAAAGACCTTGAAC	3' UTR
chr19|60752469|60752671|-|Eif3a	202	ENSMUST00000040402.13	Ppp1r11	100	15	128	142	1185	1171	GAATGACAAAGACCT	GAATGACAAAGACCT	3' UTR
chr19|60752469|60752671|-|Eif3a	202	ENSMUST00000199856.1	Agap3	100	15	1	15	2377	2363	GTGGATGGAGAGAGA	GTGGATGGAGAGAGA	3' UTR
chr19|60752469|60752671|-|Eif3a	202	ENSMUST00000030993.7	Nelfa	100	15	7	21	2110	2096	GGAGAGAGAAAGAAA	GGAGAGAGAAAGAAA	3' UTR
chr19|60752469|60752671|-|Eif3a	202	ENSMUST00000130411.6	Srsf6	100	15	138	152	1141	1127	GACCTTGAACGAGAT	GACCTTGAACGAGAT	CDS
chr19|60752469|60752671|-|Eif3a	202	ENSMUST00000004120.8	Fancl	100	15	39	53	1807	1793	TGGGGTCCACCTCGA	TGGGGTCCACCTCGA	CDS
chr19|60752469|60752671|-|Eif3a	202	ENSMUST00000023952.9	Krt8	100	15	37	51	510	496	GTTGGGGTCCACCTC	GTTGGGGTCCACCTC	CDS
chr19|61213669|61213761|-|Csf2ra	92	ENSMUST00000022819.12	Jph4	100	15	77	91	4047	4033	CTCTGCCCTGCCCTG	CTCTGCCCTGCCCTG	3' UTR
chr19|61213669|61213761|-|Csf2ra	92	ENSMUST00000161170.1	Zfp9	100	15	68	82	1959	1945	CACTGTGAACTCTGC	CACTGTGAACTCTGC	3' UTR
chr19|61213669|61213761|-|Csf2ra	92	ENSMUST00000209997.1	Zbtb45	100	15	51	65	95	81	TGAGGCAGGGGGATG	TGAGGCAGGGGGATG	5' UTR
chr19|61213669|61213761|-|Csf2ra	92	ENSMUST00000224163.1	Il3ra	100	15	20	34	145	131	TGAGGCAGGGGGATG	TGAGGCAGGGGGATG	5' UTR
chr19|61213669|61213761|-|Csf2ra	92	ENSMUST00000224163.1	Il3ra	100	15	19	33	115	101	CTGAGGCAGGGGGAT	CTGAGGCAGGGGGAT	5' UTR
chr19|61213669|61213761|-|Csf2ra	92	ENSMUST00000210282.1	Zbtb45	100	15	51	65	65	51	TGAGGCAGGGGGATG	TGAGGCAGGGGGATG	5' UTR
chr19|61213669|61213761|-|Csf2ra	92	ENSMUST00000138243.1	Map3k10	100	15	14	28	1059	1045	GGGGGCTGAGGCAGG	GGGGGCTGAGGCAGG	CDS
chr19|8701847|8702013|+|Snhg1	166	ENSMUST00000231360.1	Senp5	100	15	100	114	4791	4777	GTCATCTTACTACTG	GTCATCTTACTACTG	3' UTR
chr19|8701847|8702013|+|Snhg1	166	ENSMUST00000047037.14	Thoc2	100	15	120	134	5696	5682	GGCTGAAGAAAGAAG	GGCTGAAGAAAGAAG	3' UTR
chr19|8701847|8702013|+|Snhg1	166	ENSMUST00000032489.7	Ltbr	100	15	126	140	1530	1516	AGAAAGAAGGTGCTG	AGAAAGAAGGTGCTG	3' UTR
chr19|8701847|8702013|+|Snhg1	166	ENSMUST00000022927.10	Rad21	100	15	89	103	2112	2098	GTTGCAATGATGTCA	GTTGCAATGATGTCA	CDS
chr19|8701847|8702013|+|Snhg1	166	ENSMUST00000207314.1	Zfp78	100	15	152	166	646	632	ATTACATTTAAAAAT	ATTACATTTAAAAAT	CDS
chr19|8701847|8702017|+|Snhg1	170	ENSMUST00000231360.1	Senp5	100	15	100	114	4791	4777	GTCATCTTACTACTG	GTCATCTTACTACTG	3' UTR
chr19|8701847|8702017|+|Snhg1	170	ENSMUST00000047037.14	Thoc2	100	15	120	134	5696	5682	GGCTGAAGAAAGAAG	GGCTGAAGAAAGAAG	3' UTR
chr19|8701847|8702017|+|Snhg1	170	ENSMUST00000032489.7	Ltbr	100	15	126	140	1530	1516	AGAAAGAAGGTGCTG	AGAAAGAAGGTGCTG	3' UTR
chr19|8701847|8702017|+|Snhg1	170	ENSMUST00000022927.10	Rad21	100	15	89	103	2112	2098	GTTGCAATGATGTCA	GTTGCAATGATGTCA	CDS
chr19|8923433|8923603|+|Mta2	170	ENSMUST00000032888.9	Arl6ip1	100	15	22	36	1936	1922	AGGGAGGTGAGAGAA	AGGGAGGTGAGAGAA	3' UTR
chr19|8923433|8923603|+|Mta2	170	ENSMUST00000221502.1	Ppm1a	100	15	81	95	265	251	TCACAGCCGTGTGTG	TCACAGCCGTGTGTG	CDS
chr19|8923433|8923603|+|Mta2	170	ENSMUST00000020478.13	Hcfc2	100	15	80	94	1468	1454	CTCACAGCCGTGTGT	CTCACAGCCGTGTGT	CDS
chr19|8923433|8923603|+|Mta2	170	ENSMUST00000021514.9	Ppm1a	100	15	81	95	571	557	TCACAGCCGTGTGTG	TCACAGCCGTGTGTG	CDS
chr2|104439215|104439531|+|Cstf3	198	ENSMUST00000034591.10	Bace1	100	15	178	192	4839	4825	AAACTGTACATTGAA	AAACTGTACATTGAA	3' UTR
chr2|104439215|104439531|+|Cstf3	198	ENSMUST00000170695.3	Pcdh10	100	15	181	195	6113	6099	CTGTACATTGAAGCA	CTGTACATTGAAGCA	3' UTR
chr2|104439215|104439531|+|Cstf3	198	ENSMUST00000093193.11	Dock2	100	15	41	55	6223	6209	AGAAATTAGAAGAAA	AGAAATTAGAAGAAA	3' UTR
chr2|104439215|104439531|+|Cstf3	198	ENSMUST00000050813.3	Mterf2	100	15	169	183	658	644	AGATTCTGGAAACTG	AGATTCTGGAAACTG	CDS
chr2|119531598|119531746|+|Rtf1	148	ENSMUST00000073089.12	Miga1	100	15	108	122	4591	4577	AGACAGAGACAGCTC	AGACAGAGACAGCTC	3' UTR
chr2|119531598|119531746|+|Rtf1	148	ENSMUST00000074936.9	Irak4	100	15	112	126	2759	2745	AGAGACAGCTCAGCT	AGAGACAGCTCAGCT	3' UTR
chr2|119531598|119531746|+|Rtf1	148	ENSMUST00000022148.6	Mccc2	100	15	84	98	1640	1626	CAAAGCTGCCTCCTC	CAAAGCTGCCTCCTC	CDS
chr2|119531598|119531746|+|Rtf1	148	ENSMUST00000057423.5	Plpp7	100	15	92	106	489	475	CCTCCTCGGGCAGCT	CCTCCTCGGGCAGCT	CDS
chr2|119531598|119531746|+|Rtf1	148	ENSMUST00000022666.8	Klhl1	100	15	84	98	927	913	CAAAGCTGCCTCCTC	CAAAGCTGCCTCCTC	CDS
chr2|121871636|121872154|+|Eif3j1	147	ENSMUST00000028527.7	Kif18a	100	15	26	40	1216	1202	AAAATAAAGAGGAAG	AAAATAAAGAGGAAG	CDS
chr2|131036097|131036239|+|Cdc25b	142	ENSMUST00000207917.1	Kcnb1	100	15	48	62	5779	5765	CTGGCTCTTGTCTTC	CTGGCTCTTGTCTTC	3' UTR
chr2|131036097|131036239|+|Cdc25b	142	ENSMUST00000040241.14	Ddx19b	100	15	83	97	2550	2536	CACAGACCATCAGAA	CACAGACCATCAGAA	3' UTR
chr2|131036097|131036239|+|Cdc25b	142	ENSMUST00000113470.2	Prdm12	100	15	49	63	226	212	TGGCTCTTGTCTTCC	TGGCTCTTGTCTTCC	CDS
chr2|131036097|131036239|+|Cdc25b	142	ENSMUST00000000394.13	Tbrg4	100	15	19	33	839	825	CTCTCCAGGTGCATT	CTCTCCAGGTGCATT	CDS
chr2|131036097|131036239|+|Cdc25b	142	ENSMUST00000222485.1	Pitrm1	100	15	53	67	276	262	TCTTGTCTTCCCTTG	TCTTGTCTTCCCTTG	CDS
chr2|131036097|131036239|+|Cdc25b	142	ENSMUST00000187083.6	Hivep2	100	15	1	15	1608	1594	GTAAGCAGGGTTGAG	GTAAGCAGGGTTGAG	CDS
chr2|143415362|143415467|+|Pcsk2	105	ENSMUST00000172122.7	Rbm26	100	15	16	30	2570	2556	GGCCTGTATCACTTT	GGCCTGTATCACTTT	3' UTR
chr2|143415362|143415467|+|Pcsk2	105	ENSMUST00000041055.8	Atg2b	100	15	27	41	4942	4928	CTTTTATCACAATGG	CTTTTATCACAATGG	CDS
chr2|155908553|155908703|+|Spag4	150	ENSMUST00000171165.7	Ube2f	100	15	36	50	2590	2576	AGGGCTGGCCCCACC	AGGGCTGGCCCCACC	3' UTR
chr2|155908553|155908703|+|Spag4	150	ENSMUST00000004173.11	Cdip1	100	15	19	33	1032	1018	GCTCAGGGAAGGGCA	GCTCAGGGAAGGGCA	3' UTR
chr2|155908553|155908703|+|Spag4	150	ENSMUST00000231909.1	B830017H08Rik	100	15	136	150	173	159	GGCCTCTAGGCAGCA	GGCCTCTAGGCAGCA	5' UTR
chr2|155908553|155908703|+|Spag4	150	ENSMUST00000086104.5	Prkd2	100	15	61	75	553	539	CAGATCCAGATCTGC	CAGATCCAGATCTGC	5' UTR
chr2|155908553|155908703|+|Spag4	150	ENSMUST00000097830.3	Otud3	100	15	32	46	1097	1083	CAGCAGGGCTGGCCC	CAGCAGGGCTGGCCC	CDS
chr2|155908553|155908703|+|Spag4	150	ENSMUST00000222485.1	Pitrm1	100	15	22	36	2607	2593	CAGGGAAGGGCAGCA	CAGGGAAGGGCAGCA	CDS
chr2|155908553|155908703|+|Spag4	150	ENSMUST00000035695.9	Rbp3	100	15	5	19	2253	2239	GAGGGAACGGCAGGG	GAGGGAACGGCAGGG	CDS
chr2|155908553|155908703|+|Spag4	150	ENSMUST00000062122.3	Cmya5	100	15	68	82	494	480	AGATCTGCTTGAGTT	AGATCTGCTTGAGTT	CDS
chr2|156014747|156016088|-|Rbm39	267	ENSMUST00000091706.13	Hfe	100	15	50	64	3306	3292	TGTGGGTTTCAAGAT	TGTGGGTTTCAAGAT	3' UTR
chr2|156014747|156016088|-|Rbm39	267	ENSMUST00000021390.8	Galc	100	15	43	57	3490	3476	ATTGGAGTGTGGGTT	ATTGGAGTGTGGGTT	3' UTR
chr2|156014747|156016088|-|Rbm39	267	ENSMUST00000163893.7	Eps8l1	100	15	7	21	2666	2652	TTTCTGCCTCCTTGG	TTTCTGCCTCCTTGG	3' UTR
chr2|156014747|156016088|-|Rbm39	267	ENSMUST00000047419.7	Tspo	100	15	217	231	45	31	CCGCTCACGCAGTCG	CCGCTCACGCAGTCG	5' UTR
chr2|156014747|156016088|-|Rbm39	267	ENSMUST00000034879.4	Hmg20a	100	15	23	37	338	324	AAGCTCTCCATCTCC	AAGCTCTCCATCTCC	5' UTR
chr2|156014747|156016088|-|Rbm39	267	ENSMUST00000217518.1	Hmg20a	100	15	23	37	123	109	AAGCTCTCCATCTCC	AAGCTCTCCATCTCC	5' UTR
chr2|156014747|156016088|-|Rbm39	267	ENSMUST00000021645.8	Dcaf4	100	15	25	39	466	452	GCTCTCCATCTCCTT	GCTCTCCATCTCCTT	CDS
chr2|156014747|156016088|-|Rbm39	267	ENSMUST00000029766.8	Bcar3	100	15	22	36	1071	1057	AAAGCTCTCCATCTC	AAAGCTCTCCATCTC	CDS
chr2|156014747|156016088|-|Rbm39	267	ENSMUST00000125763.2	Zfp407	100	15	23	37	3046	3032	AAGCTCTCCATCTCC	AAGCTCTCCATCTCC	CDS
chr2|160598564|160598763|+|Plcg1	199	ENSMUST00000054072.8	Zfp81	100	15	131	145	5994	5980	TGTCTGCCTTGGCCT	TGTCTGCCTTGGCCT	3' UTR
chr2|160598564|160598763|+|Plcg1	199	ENSMUST00000114086.7	Klf7	100	15	39	53	5053	5039	GTGGGACAGGAGGCC	GTGGGACAGGAGGCC	3' UTR
chr2|160598564|160598763|+|Plcg1	199	ENSMUST00000064635.11	Eef2kmt	100	15	46	60	1935	1921	AGGAGGCCGGGGCCT	AGGAGGCCGGGGCCT	3' UTR
chr2|160598564|160598763|+|Plcg1	199	ENSMUST00000023291.5	Mapk8ip2	100	15	176	190	3293	3279	CTTGTGAGTTTGGGG	CTTGTGAGTTTGGGG	3' UTR
chr2|160598564|160598763|+|Plcg1	199	ENSMUST00000069107.13	Mapk1	100	15	64	78	1761	1747	TGGAGCTGTCACTGA	TGGAGCTGTCACTGA	3' UTR
chr2|160598564|160598763|+|Plcg1	199	ENSMUST00000010249.6	Tmem179b	100	15	103	117	669	655	AGAGCATCTGTCTCA	AGAGCATCTGTCTCA	CDS
chr2|160598564|160598763|+|Plcg1	199	ENSMUST00000155861.7	Nsd3	100	15	65	79	2372	2358	GGAGCTGTCACTGAA	GGAGCTGTCACTGAA	CDS
chr2|160598564|160598763|+|Plcg1	199	ENSMUST00000095666.12	Nin	100	15	24	38	6664	6650	AAAGCCTGTGGTGTG	AAAGCCTGTGGTGTG	CDS
chr2|160598564|160598763|+|Plcg1	199	ENSMUST00000011178.4	Slc5a1	100	15	185	199	1794	1780	TTGGGGCAGTTGCTG	TTGGGGCAGTTGCTG	CDS
chr2|160598564|160598763|+|Plcg1	199	ENSMUST00000028910.8	Mgme1	100	15	87	101	797	783	GTGACAGTATGCTTT	GTGACAGTATGCTTT	CDS
chr2|160598564|160598763|+|Plcg1	199	ENSMUST00000110027.1	Mgme1	100	15	87	101	1027	1013	GTGACAGTATGCTTT	GTGACAGTATGCTTT	CDS
chr2|160598564|160598763|+|Plcg1	199	ENSMUST00000042235.14	Eef1a1	100	15	164	178	1036	1022	CCCCAGGAAGAGCTT	CCCCAGGAAGAGCTT	CDS
chr2|160598564|160598763|+|Plcg1	199	ENSMUST00000023487.4	Arhgap31	100	15	134	148	4154	4140	CTGCCTTGGCCTGAC	CTGCCTTGGCCTGAC	CDS
chr2|160598564|160598763|+|Plcg1	199	ENSMUST00000006949.8	Tph2	100	15	101	115	624	610	TGAGAGCATCTGTCT	TGAGAGCATCTGTCT	CDS
chr2|160598564|160598763|+|Plcg1	199	ENSMUST00000065698.6	Ficd	100	15	167	181	688	674	CAGGAAGAGCTTGTG	CAGGAAGAGCTTGTG	CDS
chr2|160598564|160598763|+|Plcg1	199	ENSMUST00000090568.6	Ptprz1	100	15	23	37	2533	2519	GAAAGCCTGTGGTGT	GAAAGCCTGTGGTGT	CDS
chr2|160598564|160598763|+|Plcg1	199	ENSMUST00000060148.5	Hivep1	100	15	86	100	1981	1967	TGTGACAGTATGCTT	TGTGACAGTATGCTT	CDS
chr2|164612000|164612263|+|Ube2c	263	ENSMUST00000047632.13	Surf6	100	15	141	155	2722	2708	CTCACCTGGGTCCTC	CTCACCTGGGTCCTC	3' UTR
chr2|164612000|164612263|+|Ube2c	263	ENSMUST00000172332.3	Ccdc71l	100	15	18	32	63	49	CACCCCGGGGCTTTG	CACCCCGGGGCTTTG	5' UTR
chr2|164612000|164612263|+|Ube2c	263	ENSMUST00000034945.5	Ciao2a	100	15	81	95	324	310	GCTGCCAGGCAGCTC	GCTGCCAGGCAGCTC	CDS
chr2|166783137|166783412|+|Cse1l	184	ENSMUST00000175965.9	Onecut2	100	15	162	176	14055	14041	CAAGACCACCAAGTT	CAAGACCACCAAGTT	3' UTR
chr2|166783137|166783412|+|Cse1l	184	ENSMUST00000096575.4	Map3k2	100	15	15	29	7738	7724	TGTCTTCCAGAAGCT	TGTCTTCCAGAAGCT	3' UTR
chr2|166783137|166783412|+|Cse1l	184	ENSMUST00000100023.2	Mb21d2	100	15	152	166	2972	2958	TGCAAAACTCCAAGA	TGCAAAACTCCAAGA	3' UTR
chr2|166783137|166783412|+|Cse1l	184	ENSMUST00000175903.8	Arhgef2	100	15	19	33	1576	1562	TTCCAGAAGCTGATT	TTCCAGAAGCTGATT	CDS
chr2|166783137|166783412|+|Cse1l	184	ENSMUST00000053771.13	Phkb	100	15	35	49	1060	1046	CATCCAAGGCAAACG	CATCCAAGGCAAACG	CDS
chr2|20891916|20896988|-|Arhgap21	227	ENSMUST00000090938.10	Dap3	100	15	45	59	4281	4267	AAACAAGTGAAGGAA	AAACAAGTGAAGGAA	3' UTR
chr2|20891916|20896988|-|Arhgap21	227	ENSMUST00000108153.8	Rngtt	100	15	1	15	4086	4072	GAAAGCAAAGGAACC	GAAAGCAAAGGAACC	3' UTR
chr2|20891916|20896988|-|Arhgap21	227	ENSMUST00000040668.8	Osbpl2	100	15	68	82	2358	2344	GGCCTTCGAGGCTGG	GGCCTTCGAGGCTGG	3' UTR
chr2|20891916|20896988|-|Arhgap21	227	ENSMUST00000045396.8	Armh3	100	15	33	47	917	903	ACCATATTTGTTAAA	ACCATATTTGTTAAA	CDS
chr2|26360094|26360285|-|Notch1	191	ENSMUST00000055458.5	Cdc42ep2	100	15	150	164	1750	1736	TGGACTGGGCTGCAC	TGGACTGGGCTGCAC	3' UTR
chr2|26360094|26360285|-|Notch1	191	ENSMUST00000113732.1	Bcs1l	100	15	24	38	1325	1311	GGGCAGGATCCAGCC	GGGCAGGATCCAGCC	CDS
chr2|26360094|26360285|-|Notch1	191	ENSMUST00000027358.10	Bcs1l	100	15	24	38	1282	1268	GGGCAGGATCCAGCC	GGGCAGGATCCAGCC	CDS
chr2|26360094|26360285|-|Notch1	191	ENSMUST00000024702.4	Paqr4	100	15	16	30	780	766	TGGATGATGGGCAGG	TGGATGATGGGCAGG	CDS
chr2|26360094|26360285|-|Notch1	191	ENSMUST00000048372.6	Tmem71	100	15	31	45	864	850	ATCCAGCCAGAGATC	ATCCAGCCAGAGATC	CDS
chr2|26360094|26360285|-|Notch1	191	ENSMUST00000102765.8	Col23a1	100	15	122	136	761	747	CCCCGGGCCCCAGGT	CCCCGGGCCCCAGGT	CDS
chr2|26360094|26360285|-|Notch1	191	ENSMUST00000038498.9	Bag4	100	15	117	131	194	180	GCCTCCCCCGGGCCC	GCCTCCCCCGGGCCC	CDS
chr2|26360094|26360285|-|Notch1	191	ENSMUST00000002825.5	Baz1b	100	15	162	176	1881	1867	CACAGGACAGAGCAC	CACAGGACAGAGCAC	CDS
chr2|26802457|26802664|+|Rpl7a	207	ENSMUST00000017629.11	Top2b	100	15	187	201	9786	9772	CTTCTGCCAAAACAA	CTTCTGCCAAAACAA	3' UTR
chr2|26802457|26802664|+|Rpl7a	207	ENSMUST00000100528.4	Ube2z	100	15	187	201	2937	2923	CTTCTGCCAAAACAA	CTTCTGCCAAAACAA	3' UTR
chr2|26802457|26802664|+|Rpl7a	207	ENSMUST00000000809.2	Slc5a5	100	15	1	15	2699	2685	GTAGGTGTGAGGTTC	GTAGGTGTGAGGTTC	3' UTR
chr2|26802457|26802664|+|Rpl7a	207	ENSMUST00000171352.1	Mark2	100	15	55	69	766	752	GAAGAGCTGGGGAAA	GAAGAGCTGGGGAAA	3' UTR
chr2|26802457|26802664|+|Rpl7a	207	ENSMUST00000204457.2	Gm43951	100	15	156	170	3206	3192	TGCCACAAAGTATCT	TGCCACAAAGTATCT	3' UTR
chr2|26802457|26802664|+|Rpl7a	207	ENSMUST00000023856.8	Msrb2	100	15	43	57	569	555	CTTGCTGGGTTTGAA	CTTGCTGGGTTTGAA	CDS
chr2|26802457|26802664|+|Rpl7a	207	ENSMUST00000020277.8	Hkdc1	100	15	112	126	2692	2678	GTGACCTTGAAGTGC	GTGACCTTGAAGTGC	CDS
chr2|26802457|26802664|+|Rpl7a	207	ENSMUST00000044766.14	4930402H24Rik	100	15	38	52	3403	3389	GATCTCTTGCTGGGT	GATCTCTTGCTGGGT	CDS
chr2|26802457|26802664|+|Rpl7a	207	ENSMUST00000085635.5	Flvcr1	100	15	163	177	1499	1485	AAGTATCTGTGCAGC	AAGTATCTGTGCAGC	CDS
chr2|26802457|26802664|+|Rpl7a	207	ENSMUST00000172826.1	Casr	100	15	180	194	3219	3205	GCTGTTGCTTCTGCC	GCTGTTGCTTCTGCC	CDS
chr2|26802457|26802664|+|Rpl7a	207	ENSMUST00000210636.1	Trak1	100	15	23	37	254	240	CTTCTGGAAGGTTGG	CTTCTGGAAGGTTGG	CDS
chr2|26802457|26802664|+|Rpl7a	207	ENSMUST00000111147.7	Caprin1	100	15	15	29	1451	1437	CTGTGTGGCTTCTGG	CTGTGTGGCTTCTGG	CDS
chr2|26802457|26802664|+|Rpl7a	207	ENSMUST00000028607.12	Caprin1	100	15	15	29	1474	1460	CTGTGTGGCTTCTGG	CTGTGTGGCTTCTGG	CDS
chr2|26802457|26802664|+|Rpl7a	207	ENSMUST00000052915.13	Axin2	100	15	14	28	1955	1941	TCTGTGTGGCTTCTG	TCTGTGTGGCTTCTG	CDS
chr2|26802457|26802664|+|Rpl7a	207	ENSMUST00000035840.5	Zdhhc5	100	15	43	57	1288	1274	CTTGCTGGGTTTGAA	CTTGCTGGGTTTGAA	CDS
chr2|26802457|26802664|+|Rpl7a	207	ENSMUST00000048957.10	Ptpn13	100	15	134	148	4619	4605	GAGCTTTTTAACCCT	GAGCTTTTTAACCCT	CDS
chr2|27342844|27343086|-|Brd3	242	ENSMUST00000223554.1	Btbd7	100	15	220	234	7805	7791	AACAGCACAACCACA	AACAGCACAACCACA	3' UTR
chr2|27342844|27343086|-|Brd3	242	ENSMUST00000047906.9	Tiparp	100	15	45	59	3932	3918	AGTGAACAAACCAAA	AGTGAACAAACCAAA	3' UTR
chr2|27342844|27343086|-|Brd3	242	ENSMUST00000075764.7	Drd2	100	15	166	180	2418	2404	GCAGCCCCAGCAGCC	GCAGCCCCAGCAGCC	3' UTR
chr2|27342844|27343086|-|Brd3	242	ENSMUST00000068519.6	Susd6	100	15	157	171	2040	2026	AAGGCCAAGGCAGCC	AAGGCCAAGGCAGCC	3' UTR
chr2|27342844|27343086|-|Brd3	242	ENSMUST00000165117.7	Cdk6	100	15	181	195	1692	1678	AAGCAGGCCCAGCAG	AAGCAGGCCCAGCAG	3' UTR
chr2|27342844|27343086|-|Brd3	242	ENSMUST00000030381.7	Ctps	100	15	228	242	2185	2171	AACCACAGCCAGCAG	AACCACAGCCAGCAG	3' UTR
chr2|27342844|27343086|-|Brd3	242	ENSMUST00000054836.6	Hrk	100	15	205	219	342	328	CCCACCAAGAAGGCC	CCCACCAAGAAGGCC	3' UTR
chr2|27342844|27343086|-|Brd3	242	ENSMUST00000103193.4	Itpa	100	15	167	181	846	832	CAGCCCCAGCAGCCA	CAGCCCCAGCAGCCA	CDS
chr2|27342844|27343086|-|Brd3	242	ENSMUST00000237003.1	Cyp4f17	100	15	185	199	1511	1497	AGGCCCAGCAGAAAA	AGGCCCAGCAGAAAA	CDS
chr2|27342844|27343086|-|Brd3	242	ENSMUST00000036172.9	Sgpp2	100	15	167	181	795	781	CAGCCCCAGCAGCCA	CAGCCCCAGCAGCCA	CDS
chr2|27342844|27343086|-|Brd3	242	ENSMUST00000057627.15	Spata2	100	15	153	167	1202	1188	GAAGAAGGCCAAGGC	GAAGAAGGCCAAGGC	CDS
chr2|27342844|27343086|-|Brd3	242	ENSMUST00000057561.8	Wwc2	100	15	30	44	3162	3148	CTTGTCTCAGGCCCC	CTTGTCTCAGGCCCC	CDS
chr2|27342844|27343086|-|Brd3	242	ENSMUST00000018143.15	Ddx27	100	15	166	180	1504	1490	GCAGCCCCAGCAGCC	GCAGCCCCAGCAGCC	CDS
chr2|27342844|27343086|-|Brd3	242	ENSMUST00000108872.8	Slc36a1	100	15	164	178	348	334	AGGCAGCCCCAGCAG	AGGCAGCCCCAGCAG	CDS
chr2|27342844|27343086|-|Brd3	242	ENSMUST00000112693.9	Rif1	100	15	183	197	4937	4923	GCAGGCCCAGCAGAA	GCAGGCCCAGCAGAA	CDS
chr2|30286264|30286420|+|Dolpp1	156	ENSMUST00000025295.7	Spry4	100	15	115	129	2423	2409	GGGGCTGTTGGGAGG	GGGGCTGTTGGGAGG	3' UTR
chr2|30286264|30286420|+|Dolpp1	156	ENSMUST00000035667.8	Trim62	100	15	112	126	2701	2687	CCAGGGGCTGTTGGG	CCAGGGGCTGTTGGG	3' UTR
chr2|30846587|30846800|+|Tor1b	213	ENSMUST00000028123.3	Gad2	100	15	114	128	5281	5267	GAGATTTCTTAGGGT	GAGATTTCTTAGGGT	3' UTR
chr2|30846587|30846800|+|Tor1b	213	ENSMUST00000107305.7	Hdgfl3	100	15	130	144	4026	4012	TTTTGAGGGCACATG	TTTTGAGGGCACATG	3' UTR
chr2|30846587|30846800|+|Tor1b	213	ENSMUST00000026897.13	Slco3a1	100	15	106	120	4589	4575	GCCACAGGGAGATTT	GCCACAGGGAGATTT	3' UTR
chr2|30846587|30846800|+|Tor1b	213	ENSMUST00000033560.8	Ophn1	100	15	89	103	3974	3960	TTGTTTGTGGCTTTG	TTGTTTGTGGCTTTG	3' UTR
chr2|30846587|30846800|+|Tor1b	213	ENSMUST00000100720.1	Gdf2	100	15	199	213	1818	1804	GTGGCAGTGACAGGA	GTGGCAGTGACAGGA	3' UTR
chr2|30846587|30846800|+|Tor1b	213	ENSMUST00000111272.2	Prdm11	100	15	12	26	711	697	ATGGAGCGGGGAACC	ATGGAGCGGGGAACC	CDS
chr2|30846587|30846800|+|Tor1b	213	ENSMUST00000138166.7	Bbx	100	15	193	207	2060	2046	GGCTAGGTGGCAGTG	GGCTAGGTGGCAGTG	CDS
chr2|30846587|30846800|+|Tor1b	213	ENSMUST00000145988.8	Dnhd1	100	15	167	181	8006	7992	GGGTGAAGGCATGAA	GGGTGAAGGCATGAA	CDS
chr2|32835625|32835862|-|Lrsam1	237	ENSMUST00000179343.2	Purb	100	15	198	212	5650	5636	CTCCACTCTCCTTAC	CTCCACTCTCCTTAC	3' UTR
chr2|32835625|32835862|-|Lrsam1	237	ENSMUST00000061446.7	Tmem130	100	15	187	201	2518	2504	TGAGACAGGAACTCC	TGAGACAGGAACTCC	3' UTR
chr2|32835625|32835862|-|Lrsam1	237	ENSMUST00000053336.7	2510009E07Rik	100	15	196	210	1717	1703	AACTCCACTCTCCTT	AACTCCACTCTCCTT	3' UTR
chr2|32835625|32835862|-|Lrsam1	237	ENSMUST00000212959.1	Arv1	100	15	98	112	868	854	AGCAGCAATGGAGGC	AGCAGCAATGGAGGC	3' UTR
chr2|32835625|32835862|-|Lrsam1	237	ENSMUST00000059498.11	Edem3	100	15	208	222	3122	3108	CTTACCCCAGTCAGA	CTTACCCCAGTCAGA	3' UTR
chr2|32835625|32835862|-|Lrsam1	237	ENSMUST00000230882.1	Phf20l1	100	15	9	23	272	258	CCGCACAGCAGCCGG	CCGCACAGCAGCCGG	5' UTR
chr2|32835625|32835862|-|Lrsam1	237	ENSMUST00000111294.7	Phf21a	100	15	175	189	1021	1007	GAACCTGCAGAGTGA	GAACCTGCAGAGTGA	CDS
chr2|32835625|32835862|-|Lrsam1	237	ENSMUST00000042942.9	Sec23ip	100	15	192	206	1561	1547	CAGGAACTCCACTCT	CAGGAACTCCACTCT	CDS
chr2|32835625|32835862|-|Lrsam1	237	ENSMUST00000021803.9	Nup153	100	15	60	74	909	895	GCAAAGCAGGGGATT	GCAAAGCAGGGGATT	CDS
chr2|32835625|32835862|-|Lrsam1	237	ENSMUST00000161356.7	Reln	100	15	159	173	4594	4580	ACCCCAGGTCACAAA	ACCCCAGGTCACAAA	CDS
chr2|3305848|3308069|+|Nmt2	229	ENSMUST00000089519.12	Aak1	100	15	129	143	6068	6054	CTTCTAAACACAACG	CTTCTAAACACAACG	3' UTR
chr2|3305848|3308069|+|Nmt2	229	ENSMUST00000132417.7	Czib	100	15	168	182	1793	1779	GAGCAGCCATGGGTG	GAGCAGCCATGGGTG	3' UTR
chr2|3305848|3308069|+|Nmt2	229	ENSMUST00000045110.13	Dstyk	100	15	121	135	4118	4104	TCAGCAGTCTTCTAA	TCAGCAGTCTTCTAA	3' UTR
chr2|3305848|3308069|+|Nmt2	229	ENSMUST00000009003.8	Rala	100	15	103	117	1898	1884	CTCCCAGGAGATTAA	CTCCCAGGAGATTAA	3' UTR
chr2|3305848|3308069|+|Nmt2	229	ENSMUST00000040990.6	Vwa8	100	15	145	159	6236	6222	CATCTGGCAGCAGAT	CATCTGGCAGCAGAT	3' UTR
chr2|3305848|3308069|+|Nmt2	229	ENSMUST00000228985.1	Nr4a1	100	15	74	88	1964	1950	GGGGGTACCAAGTCC	GGGGGTACCAAGTCC	CDS
chr2|3305848|3308069|+|Nmt2	229	ENSMUST00000032728.8	Tarsl2	100	15	55	69	1730	1716	AAAGGAGAAGCCAAA	AAAGGAGAAGCCAAA	CDS
chr2|33226524|33230845|-|Ralgps1	229	ENSMUST00000078525.6	Rnf150	100	15	201	215	5403	5389	TTCTGAAAGTGACTC	TTCTGAAAGTGACTC	3' UTR
chr2|33226524|33230845|-|Ralgps1	229	ENSMUST00000000122.6	Ngfr	100	15	142	156	3313	3299	GCTGGAGGGCCAGAG	GCTGGAGGGCCAGAG	3' UTR
chr2|33226524|33230845|-|Ralgps1	229	ENSMUST00000043325.8	Hs2st1	100	15	24	38	1801	1787	CCAGCAGAGGTGGCG	CCAGCAGAGGTGGCG	3' UTR
chr2|33226524|33230845|-|Ralgps1	229	ENSMUST00000022032.6	2210016F16Rik	100	15	121	135	182	168	GGGCAGCAGCAGCTC	GGGCAGCAGCAGCTC	CDS
chr2|33226524|33230845|-|Ralgps1	229	ENSMUST00000027488.10	Capn10	100	15	127	141	1377	1363	CAGCAGCTCAGACTC	CAGCAGCTCAGACTC	CDS
chr2|33226524|33230845|-|Ralgps1	229	ENSMUST00000093454.7	Ell	100	15	123	137	692	678	GCAGCAGCAGCTCAG	GCAGCAGCAGCTCAG	CDS
chr2|33226524|33230845|-|Ralgps1	229	ENSMUST00000114002.8	Itsn1	100	15	127	141	4077	4063	CAGCAGCTCAGACTC	CAGCAGCTCAGACTC	CDS
chr2|33226524|33230845|-|Ralgps1	229	ENSMUST00000035779.14	Acsl3	100	15	96	110	1087	1073	TGTTGGTCACCTCTG	TGTTGGTCACCTCTG	CDS
chr2|33226524|33230845|-|Ralgps1	229	ENSMUST00000080036.2	Htt	100	15	114	128	669	655	CTCCACAGGGCAGCA	CTCCACAGGGCAGCA	CDS
chr2|33226524|33230845|-|Ralgps1	229	ENSMUST00000042614.12	Hectd4	100	15	119	133	937	923	CAGGGCAGCAGCAGC	CAGGGCAGCAGCAGC	CDS
chr2|59762448|59767095|-|Baz2b	243	ENSMUST00000047852.7	Fam199x	100	15	156	170	6859	6845	GGCTGTCCTTCTGAA	GGCTGTCCTTCTGAA	3' UTR
chr2|59762448|59767095|-|Baz2b	243	ENSMUST00000041987.6	Dicer1	100	15	69	83	9818	9804	TAAAAAGAAAAAGAA	TAAAAAGAAAAAGAA	3' UTR
chr2|59762448|59767095|-|Baz2b	243	ENSMUST00000099705.4	Nxpe3	100	15	69	83	5899	5885	TAAAAAGAAAAAGAA	TAAAAAGAAAAAGAA	3' UTR
chr2|59762448|59767095|-|Baz2b	243	ENSMUST00000166793.9	Matr3	100	15	166	180	5393	5379	CTGAAACACCAGGAA	CTGAAACACCAGGAA	3' UTR
chr2|59762448|59767095|-|Baz2b	243	ENSMUST00000041987.6	Dicer1	100	15	76	90	8164	8150	AAAAAGAAGGAAGAA	AAAAAGAAGGAAGAA	3' UTR
chr2|59762448|59767095|-|Baz2b	243	ENSMUST00000112095.7	Pbrm1	100	15	69	83	7121	7107	TAAAAAGAAAAAGAA	TAAAAAGAAAAAGAA	3' UTR
chr2|59762448|59767095|-|Baz2b	243	ENSMUST00000029907.5	Ubxn2b	100	15	79	93	2741	2727	AAGAAGGAAGAAGCG	AAGAAGGAAGAAGCG	3' UTR
chr2|59762448|59767095|-|Baz2b	243	ENSMUST00000022580.7	Slc25a30	100	15	70	84	2724	2710	AAAAAGAAAAAGAAG	AAAAAGAAAAAGAAG	3' UTR
chr2|59762448|59767095|-|Baz2b	243	ENSMUST00000020999.6	Kif3c	100	15	70	84	4618	4604	AAAAAGAAAAAGAAG	AAAAAGAAAAAGAAG	3' UTR
chr2|59762448|59767095|-|Baz2b	243	ENSMUST00000080371.7	Mtss1	100	15	70	84	3986	3972	AAAAAGAAAAAGAAG	AAAAAGAAAAAGAAG	3' UTR
chr2|59762448|59767095|-|Baz2b	243	ENSMUST00000059805.5	Slc35d3	100	15	76	90	2241	2227	AAAAAGAAGGAAGAA	AAAAAGAAGGAAGAA	3' UTR
chr2|59762448|59767095|-|Baz2b	243	ENSMUST00000036018.5	Foxa3	100	15	70	84	1645	1631	AAAAAGAAAAAGAAG	AAAAAGAAAAAGAAG	3' UTR
chr2|59762448|59767095|-|Baz2b	243	ENSMUST00000094216.4	Tlnrd1	100	15	76	90	2512	2498	AAAAAGAAGGAAGAA	AAAAAGAAGGAAGAA	3' UTR
chr2|59762448|59767095|-|Baz2b	243	ENSMUST00000025679.10	Otub1	100	15	70	84	964	950	AAAAAGAAAAAGAAG	AAAAAGAAAAAGAAG	3' UTR
chr2|59762448|59767095|-|Baz2b	243	ENSMUST00000100219.4	Dolk	100	15	154	168	1587	1573	CAGGCTGTCCTTCTG	CAGGCTGTCCTTCTG	CDS
chr2|59762448|59767095|-|Baz2b	243	ENSMUST00000115047.2	Slc4a2	100	15	32	46	825	811	TGGAGAAAGAACTGA	TGGAGAAAGAACTGA	CDS
chr2|59773105|59773374|-|Baz2b	155	ENSMUST00000045097.10	Gbp7	100	15	22	36	5019	5005	AAATAAAACTTTTGA	AAATAAAACTTTTGA	3' UTR
chr2|59773105|59773374|-|Baz2b	155	ENSMUST00000021471.12	Tmx1	100	15	35	49	1751	1737	GAGAAAACTTCAGAA	GAGAAAACTTCAGAA	3' UTR
chr2|59773105|59773374|-|Baz2b	155	ENSMUST00000047714.13	Kdm5b	100	15	87	101	2031	2017	CAGCAAGCGATAATG	CAGCAAGCGATAATG	CDS
chr2|59773105|59773374|-|Baz2b	155	ENSMUST00000111838.9	Clasp2	100	15	103	117	1122	1108	CTGCGGAAGAGAAGC	CTGCGGAAGAGAAGC	CDS
chr2|68764858|68777701|+|Cers6	237	ENSMUST00000020362.2	Kcnmb1	100	15	138	152	3806	3792	CCAAGCAGCTGGACT	CCAAGCAGCTGGACT	3' UTR
chr2|68764858|68777701|+|Cers6	237	ENSMUST00000022450.5	Tasor	100	15	148	162	7048	7034	GGACTGGGATGTTCG	GGACTGGGATGTTCG	3' UTR
chr2|68764858|68777701|+|Cers6	237	ENSMUST00000185176.7	Lzts1	100	15	45	59	4376	4362	ATGGACCACAAACTG	ATGGACCACAAACTG	3' UTR
chr2|68764858|68777701|+|Cers6	237	ENSMUST00000085635.5	Flvcr1	100	15	100	114	1990	1976	AACAAAGCATCCTGA	AACAAAGCATCCTGA	3' UTR
chr2|68764858|68777701|+|Cers6	237	ENSMUST00000170556.7	Pycr1	100	15	27	41	91	77	CCCTCAACATCCAAG	CCCTCAACATCCAAG	5' UTR
chr2|68764858|68777701|+|Cers6	237	ENSMUST00000061222.8	Kbtbd7	100	15	212	226	2133	2119	ACTCTGACCAGGTTC	ACTCTGACCAGGTTC	CDS
chr3|66989868|66990042|+|Rsrc1	174	ENSMUST00000045469.14	Pip5k1c	100	15	74	88	3323	3309	AGGTCCAGGGACAGA	AGGTCCAGGGACAGA	3' UTR
chr3|66989868|66990042|+|Rsrc1	174	ENSMUST00000107717.7	Zfp652	100	15	49	63	2879	2865	ATCCAGTCACAGAAG	ATCCAGTCACAGAAG	3' UTR
chr3|66989868|66990042|+|Rsrc1	174	ENSMUST00000022620.10	Chrna2	100	15	50	64	1748	1734	TCCAGTCACAGAAGA	TCCAGTCACAGAAGA	3' UTR
chr3|66989868|66990042|+|Rsrc1	174	ENSMUST00000032262.13	Clec1b	100	15	60	74	669	655	GAAGAACCCGTAGCA	GAAGAACCCGTAGCA	CDS
chr3|66989868|66990042|+|Rsrc1	174	ENSMUST00000053429.10	Zbtb22	100	15	80	94	679	665	AGGGACAGAGACAGA	AGGGACAGAGACAGA	CDS
chr3|66989868|66990042|+|Rsrc1	174	ENSMUST00000045351.12	Atg2a	100	15	73	87	1889	1875	CAGGTCCAGGGACAG	CAGGTCCAGGGACAG	CDS
chr3|87690462|87690593|-|Ntrk1	131	ENSMUST00000171165.7	Ube2f	100	15	80	94	2487	2473	TGGCCAGGGTGGGGA	TGGCCAGGGTGGGGA	3' UTR
chr3|87690462|87690593|-|Ntrk1	131	ENSMUST00000031607.6	Dtx1	100	15	1	15	3896	3882	GTGAGTTGCCTGGGC	GTGAGTTGCCTGGGC	3' UTR
chr3|87690462|87690593|-|Ntrk1	131	ENSMUST00000019333.9	Rnf145	100	15	42	56	2793	2779	CTGAAGGAAAGGGGA	CTGAAGGAAAGGGGA	3' UTR
chr3|87690462|87690593|-|Ntrk1	131	ENSMUST00000045628.14	R3hdm4	100	15	83	97	1078	1064	CCAGGGTGGGGAGCT	CCAGGGTGGGGAGCT	3' UTR
chr3|87690462|87690593|-|Ntrk1	131	ENSMUST00000086844.9	Tcf7	100	15	8	22	20	6	GCCTGGGCTGGAGGG	GCCTGGGCTGGAGGG	5' UTR
chr3|87690462|87690593|-|Ntrk1	131	ENSMUST00000031331.12	Ccng2	100	15	86	100	1510	1496	GGGTGGGGAGCTGCT	GGGTGGGGAGCTGCT	CDS
chr3|87690462|87690593|-|Ntrk1	131	ENSMUST00000170111.1	Kctd6	100	15	102	116	2180	2166	AAGGAGACCTGGCAG	AAGGAGACCTGGCAG	CDS
chr3|87690462|87690593|-|Ntrk1	131	ENSMUST00000022272.13	Kctd6	100	15	102	116	776	762	AAGGAGACCTGGCAG	AAGGAGACCTGGCAG	CDS
chr3|87690462|87690593|-|Ntrk1	131	ENSMUST00000117338.7	Eml2	100	15	13	27	929	915	GGCTGGAGGGCAGCT	GGCTGGAGGGCAGCT	CDS
chr3|87690462|87690593|-|Ntrk1	131	ENSMUST00000074829.3	Tlr12	100	15	103	117	196	182	AGGAGACCTGGCAGC	AGGAGACCTGGCAGC	CDS
chr3|88472397|88472489|+|Ubqln4	92	ENSMUST00000124341.7	Slc4a3	100	15	54	68	4959	4945	CAGGCGCCAGCTGTA	CAGGCGCCAGCTGTA	3' UTR
chr3|88472397|88472489|+|Ubqln4	92	ENSMUST00000037666.5	Mfhas1	100	15	7	21	4734	4720	GAGGTTCACAGAGGG	GAGGTTCACAGAGGG	3' UTR
chr3|88472397|88472489|+|Ubqln4	92	ENSMUST00000162017.2	Kcnab2	100	15	11	25	251	237	TTCACAGAGGGGGAA	TTCACAGAGGGGGAA	5' UTR
chr3|88472397|88472489|+|Ubqln4	92	ENSMUST00000030029.9	Invs	100	15	76	90	2926	2912	GCTCTTTCCTGCTTC	GCTCTTTCCTGCTTC	CDS
chr3|88472397|88472489|+|Ubqln4	92	ENSMUST00000109838.9	Ntrk2	100	15	4	18	1294	1280	AGTGAGGTTCACAGA	AGTGAGGTTCACAGA	CDS
chr3|88472397|88472489|+|Ubqln4	92	ENSMUST00000224402.1	Ntrk2	100	15	4	18	1326	1312	AGTGAGGTTCACAGA	AGTGAGGTTCACAGA	CDS
chr3|88472397|88472489|+|Ubqln4	92	ENSMUST00000079828.6	Ntrk2	100	15	4	18	1507	1493	AGTGAGGTTCACAGA	AGTGAGGTTCACAGA	CDS
chr3|94395586|94395808|+|Celf3	222	ENSMUST00000163048.7	Krr1	100	15	84	98	4479	4465	CTCTTTCCCAGGCTC	CTCTTTCCCAGGCTC	3' UTR
chr3|94395586|94395808|+|Celf3	222	ENSMUST00000091789.10	Mbp	100	15	56	70	2198	2184	CATGTGTGGGCTTGG	CATGTGTGGGCTTGG	3' UTR
chr3|94395586|94395808|+|Celf3	222	ENSMUST00000209041.1	Arhgef17	100	15	109	123	4070	4056	TGTGAGGACTGAAGG	TGTGAGGACTGAAGG	3' UTR
chr3|94395586|94395808|+|Celf3	222	ENSMUST00000107032.2	Arhgef17	100	15	109	123	7361	7347	TGTGAGGACTGAAGG	TGTGAGGACTGAAGG	3' UTR
chr3|94395586|94395808|+|Celf3	222	ENSMUST00000055549.3	B3gnt2	100	15	203	217	2150	2136	CTTCCCAGTCTCTGA	CTTCCCAGTCTCTGA	3' UTR
chr3|94395586|94395808|+|Celf3	222	ENSMUST00000062844.10	B3gnt2	100	15	203	217	2487	2473	CTTCCCAGTCTCTGA	CTTCCCAGTCTCTGA	3' UTR
chr3|94395586|94395808|+|Celf3	222	ENSMUST00000197040.4	Rorc	100	15	207	221	2084	2070	CCAGTCTCTGAGCTA	CCAGTCTCTGAGCTA	3' UTR
chr3|94395586|94395808|+|Celf3	222	ENSMUST00000029795.9	Rorc	100	15	207	221	2080	2066	CCAGTCTCTGAGCTA	CCAGTCTCTGAGCTA	3' UTR
chr3|94395586|94395808|+|Celf3	222	ENSMUST00000200323.2	Stard3nl	100	15	112	126	82	68	GAGGACTGAAGGAGT	GAGGACTGAAGGAGT	5' UTR
chr3|94395586|94395808|+|Celf3	222	ENSMUST00000020287.7	Npffr1	100	15	143	157	1180	1166	CACTGCTGGGGCCAG	CACTGCTGGGGCCAG	CDS
chr3|94395586|94395808|+|Celf3	222	ENSMUST00000030345.14	Cpt2	100	15	14	28	1877	1863	GCAGGGTCCTGATAG	GCAGGGTCCTGATAG	CDS
chr3|94395586|94395808|+|Celf3	222	ENSMUST00000039205.10	Galm	100	15	126	140	806	792	TGGGGAGCCCTGGCC	TGGGGAGCCCTGGCC	CDS
chr3|94395586|94395808|+|Celf3	222	ENSMUST00000107411.2	Krt15	100	15	176	190	887	873	CCCTCATCTCTGCCA	CCCTCATCTCTGCCA	CDS
chr3|94395586|94395808|+|Celf3	222	ENSMUST00000152853.1	Nr3c1	100	15	140	154	1290	1276	CCACACTGCTGGGGC	CCACACTGCTGGGGC	CDS
chr3|94395586|94395808|+|Celf3	222	ENSMUST00000020268.6	Ccar1	100	15	187	201	222	208	GCCAATGCAGTCTGC	GCCAATGCAGTCTGC	CDS
chr3|95228978|95229122|+|Cers2	144	ENSMUST00000058755.4	Fzd4	100	15	64	78	6178	6164	TGGGCAGAGCTGCTG	TGGGCAGAGCTGCTG	3' UTR
chr3|95228978|95229122|+|Cers2	144	ENSMUST00000043338.9	Sft2d2	100	15	12	26	1572	1558	GACCAGATGAGGTCC	GACCAGATGAGGTCC	3' UTR
chr3|95228978|95229122|+|Cers2	144	ENSMUST00000197682.5	Gm49027	100	15	61	75	32	18	ATCTGGGCAGAGCTG	ATCTGGGCAGAGCTG	5' UTR
chr3|95228978|95229122|+|Cers2	144	ENSMUST00000030427.5	Eloa	100	15	24	38	1691	1677	TCCTGGGGTGAAGAG	TCCTGGGGTGAAGAG	CDS
chr3|95228978|95229122|+|Cers2	144	ENSMUST00000001059.8	Ern1	100	15	66	80	1749	1735	GGCAGAGCTGCTGGG	GGCAGAGCTGCTGGG	CDS
chr3|95228978|95229122|+|Cers2	144	ENSMUST00000035645.11	Rusc2	100	15	72	86	2798	2784	GCTGCTGGGATGTGG	GCTGCTGGGATGTGG	CDS
chr3|95228978|95229122|+|Cers2	144	ENSMUST00000021567.5	Pcnx	100	15	67	81	1808	1794	GCAGAGCTGCTGGGA	GCAGAGCTGCTGGGA	CDS
chr4|106527645|106528945|-|Ttc4	212	ENSMUST00000097644.8	Hdac4	100	15	19	33	6716	6702	AACTGAAACACTTTG	AACTGAAACACTTTG	3' UTR
chr4|106527645|106528945|-|Ttc4	212	ENSMUST00000019075.3	Natd1	100	15	86	100	3030	3016	GAAACTTCTAGAAAT	GAAACTTCTAGAAAT	3' UTR
chr4|106527645|106528945|-|Ttc4	212	ENSMUST00000050918.3	Camk2n1	100	15	163	177	2381	2367	AAGAAAAGAAGGAAC	AAGAAAAGAAGGAAC	3' UTR
chr4|106527645|106528945|-|Ttc4	212	ENSMUST00000053949.6	Shisa2	100	15	151	165	2463	2449	AGGCAAAGTTGAAAG	AGGCAAAGTTGAAAG	3' UTR
chr4|106527645|106528945|-|Ttc4	212	ENSMUST00000021164.3	Pimreg	100	15	77	91	1411	1397	CAAAGAGAAGAAACT	CAAAGAGAAGAAACT	3' UTR
chr4|106527645|106528945|-|Ttc4	212	ENSMUST00000062787.7	Cd300e	100	15	84	98	1214	1200	AAGAAACTTCTAGAA	AAGAAACTTCTAGAA	3' UTR
chr4|106527645|106528945|-|Ttc4	212	ENSMUST00000021610.6	Chga	100	15	85	99	1751	1737	AGAAACTTCTAGAAA	AGAAACTTCTAGAAA	3' UTR
chr4|106527645|106528945|-|Ttc4	212	ENSMUST00000176716.2	Rnf141	100	15	78	92	509	495	AAAGAGAAGAAACTT	AAAGAGAAGAAACTT	3' UTR
chr4|106527645|106528945|-|Ttc4	212	ENSMUST00000131309.2	Fzd3	100	15	181	195	454	440	ATCAGAATGAGGCTC	ATCAGAATGAGGCTC	5' UTR
chr4|106527645|106528945|-|Ttc4	212	ENSMUST00000103005.9	Shroom4	100	15	162	176	63	49	AAAGAAAAGAAGGAA	AAAGAAAAGAAGGAA	5' UTR
chr4|106527645|106528945|-|Ttc4	212	ENSMUST00000218001.1	Dnajc14	100	15	161	175	733	719	GAAAGAAAAGAAGGA	GAAAGAAAAGAAGGA	CDS
chr4|106527645|106528945|-|Ttc4	212	ENSMUST00000107646.8	Slc44a1	100	15	191	205	1798	1784	GGCTCTGCTCCAGGC	GGCTCTGCTCCAGGC	CDS
chr4|106527645|106528945|-|Ttc4	212	ENSMUST00000052919.7	Ormdl3	100	15	36	50	559	545	GAGGCTGTGAACTGG	GAGGCTGTGAACTGG	CDS
chr4|106527645|106528945|-|Ttc4	212	ENSMUST00000112097.7	Rnf10	100	15	191	205	2079	2065	GGCTCTGCTCCAGGC	GGCTCTGCTCCAGGC	CDS
chr4|106527645|106528945|-|Ttc4	212	ENSMUST00000026410.1	Dnajc14	100	15	161	175	453	439	GAAAGAAAAGAAGGA	GAAAGAAAAGAAGGA	CDS
chr4|106527645|106528945|-|Ttc4	212	ENSMUST00000215295.1	Syne1	100	15	192	206	4363	4349	GCTCTGCTCCAGGCC	GCTCTGCTCCAGGCC	CDS
chr4|115953111|115953313|+|Lrrc41	202	ENSMUST00000073316.12	Foxm1	100	15	154	168	3766	3752	TTGGAGCTGGGATAG	TTGGAGCTGGGATAG	3' UTR
chr4|115953111|115953313|+|Lrrc41	202	ENSMUST00000162075.7	Txndc5	100	15	146	160	694	680	CTCCCAGGTTGGAGC	CTCCCAGGTTGGAGC	CDS
chr4|115953111|115953313|+|Lrrc41	202	ENSMUST00000035988.15	Txndc5	100	15	146	160	724	710	CTCCCAGGTTGGAGC	CTCCCAGGTTGGAGC	CDS
chr4|115953111|115953313|+|Lrrc41	202	ENSMUST00000036019.4	Fras1	100	15	73	87	5095	5081	GGGTAAAGGTACTGA	GGGTAAAGGTACTGA	CDS
chr4|117743118|117743264|-|Atp6v0b	146	ENSMUST00000169357.1	Fancf	100	15	121	135	925	911	CTGCAGAAATGGCTG	CTGCAGAAATGGCTG	CDS
chr4|117743118|117743264|-|Atp6v0b	146	ENSMUST00000034226.7	Fam192a	100	15	116	130	993	979	ATTTTCTGCAGAAAT	ATTTTCTGCAGAAAT	CDS
chr4|117743118|117743264|-|Atp6v0b	146	ENSMUST00000119746.7	Usf3	100	15	52	66	2838	2824	GACATGCTGGCTTGT	GACATGCTGGCTTGT	CDS
chr4|118083554|118083650|-|Ptprf	96	ENSMUST00000118316.7	N4bp2l2	100	15	33	47	6906	6892	GGCAGCAGGGAGGAT	GGCAGCAGGGAGGAT	3' UTR
chr4|118083554|118083650|-|Ptprf	96	ENSMUST00000003501.8	Elavl3	100	15	31	45	3073	3059	TGGGCAGCAGGGAGG	TGGGCAGCAGGGAGG	3' UTR
chr4|118083554|118083650|-|Ptprf	96	ENSMUST00000043374.6	Ppp1r14c	100	15	13	27	2006	1992	TTCATGGACAAAGCT	TTCATGGACAAAGCT	3' UTR
chr4|118083554|118083650|-|Ptprf	96	ENSMUST00000105283.8	Kitl	100	15	20	34	1559	1545	ACAAAGCTGGGTGGG	ACAAAGCTGGGTGGG	3' UTR
chr4|118083554|118083650|-|Ptprf	96	ENSMUST00000035934.6	Exoc3	100	15	32	46	2357	2343	GGGCAGCAGGGAGGA	GGGCAGCAGGGAGGA	3' UTR
chr4|118083554|118083650|-|Ptprf	96	ENSMUST00000036248.12	Pmepa1	100	15	36	50	1092	1078	AGCAGGGAGGATGGC	AGCAGGGAGGATGGC	CDS
chr4|118083554|118083650|-|Ptprf	96	ENSMUST00000042042.8	Slc51a	100	15	29	43	863	849	GGTGGGCAGCAGGGA	GGTGGGCAGCAGGGA	CDS
chr4|118083554|118083650|-|Ptprf	96	ENSMUST00000024839.5	Sik1	100	15	70	84	1964	1950	TGTTCAGTCCCAGGA	TGTTCAGTCCCAGGA	CDS
chr4|123188637|123188756|+|Pabpc4	119	ENSMUST00000125705.8	Vrk3	100	15	71	85	437	423	TTAATTAAACTGAGG	TTAATTAAACTGAGG	5' UTR
chr4|124608783|124609029|+|Sf3a3	246	ENSMUST00000045562.5	Cox15	100	15	101	115	4657	4643	TCACCCTCCTCCTAA	TCACCCTCCTCCTAA	3' UTR
chr4|124608783|124609029|+|Sf3a3	246	ENSMUST00000065359.11	Fank1	100	15	36	50	1763	1749	GGGCCTGGGTCCTTT	GGGCCTGGGTCCTTT	3' UTR
chr4|124608783|124609029|+|Sf3a3	246	ENSMUST00000023220.9	Slc52a2	100	15	167	181	2291	2277	TCCTGCTTCAGCCCC	TCCTGCTTCAGCCCC	3' UTR
chr4|124608783|124609029|+|Sf3a3	246	ENSMUST00000070533.4	Xkr4	100	15	38	52	2523	2509	GCCTGGGTCCTTTGC	GCCTGGGTCCTTTGC	3' UTR
chr4|124608783|124609029|+|Sf3a3	246	ENSMUST00000193252.1	Pcdh10	100	15	167	181	52	38	TCCTGCTTCAGCCCC	TCCTGCTTCAGCCCC	5' UTR
chr4|124608783|124609029|+|Sf3a3	246	ENSMUST00000170695.3	Pcdh10	100	15	167	181	23	9	TCCTGCTTCAGCCCC	TCCTGCTTCAGCCCC	5' UTR
chr4|124608783|124609029|+|Sf3a3	246	ENSMUST00000166126.6	Pcdh10	100	15	167	181	25	11	TCCTGCTTCAGCCCC	TCCTGCTTCAGCCCC	5' UTR
chr4|124608783|124609029|+|Sf3a3	246	ENSMUST00000121820.8	Spock2	100	15	99	113	1486	1472	CCTCACCCTCCTCCT	CCTCACCCTCCTCCT	CDS
chr4|124608783|124609029|+|Sf3a3	246	ENSMUST00000032237.7	Bms1	100	15	216	230	510	496	GTGCTCTTTCCAACT	GTGCTCTTTCCAACT	CDS
chr4|124608783|124609029|+|Sf3a3	246	ENSMUST00000102718.9	Ttc21b	100	15	172	186	104	90	CTTCAGCCCCTGGGA	CTTCAGCCCCTGGGA	CDS
chr4|132037526|132037726|+|Snhg12	200	ENSMUST00000019660.10	Zkscan1	100	15	97	111	4935	4921	AAGCTGGCCTCACAG	AAGCTGGCCTCACAG	3' UTR
chr4|132037526|132037726|+|Snhg12	200	ENSMUST00000034392.12	Nip7	100	15	10	24	2778	2764	GGCTAAGACAGCCTG	GGCTAAGACAGCCTG	3' UTR
chr4|132037526|132037726|+|Snhg12	200	ENSMUST00000037912.11	Ssh2	100	15	128	142	6036	6022	AGAGCAGCAGGCCAG	AGAGCAGCAGGCCAG	3' UTR
chr4|132037526|132037726|+|Snhg12	200	ENSMUST00000059241.7	Sprn	100	15	59	73	2211	2197	GCTGGTCTTGGTGGT	GCTGGTCTTGGTGGT	3' UTR
chr4|132037526|132037726|+|Snhg12	200	ENSMUST00000026665.7	Cbx4	100	15	134	148	3220	3206	GCAGGCCAGACTCAG	GCAGGCCAGACTCAG	3' UTR
chr4|132037526|132037726|+|Snhg12	200	ENSMUST00000022585.4	Gpalpp1	100	15	12	26	2188	2174	CTAAGACAGCCTGAC	CTAAGACAGCCTGAC	3' UTR
chr4|132037526|132037726|+|Snhg12	200	ENSMUST00000030862.4	Draxin	100	15	113	127	1997	1983	GATGCAGTCTGCTGT	GATGCAGTCTGCTGT	3' UTR
chr4|132037526|132037726|+|Snhg12	200	ENSMUST00000058610.7	Ucn3	100	15	150	164	1027	1013	CATGCCTGGGCTTTG	CATGCCTGGGCTTTG	3' UTR
chr4|132037526|132037726|+|Snhg12	200	ENSMUST00000233439.1	Taf11	100	15	105	119	1069	1055	CTCACAGCGATGCAG	CTCACAGCGATGCAG	5' UTR
chr4|132037526|132037726|+|Snhg12	200	ENSMUST00000061620.16	Unc80	100	15	98	112	8027	8013	AGCTGGCCTCACAGC	AGCTGGCCTCACAGC	CDS
chr4|133816243|133816491|+|Crybg2	248	ENSMUST00000171352.1	Mark2	100	15	220	234	868	854	GAGAGAAGAGGGGGC	GAGAGAAGAGGGGGC	3' UTR
chr4|133816243|133816491|+|Crybg2	248	ENSMUST00000026658.12	Tnrc6c	100	15	42	56	6021	6007	GGGGACCCCACCCCA	GGGGACCCCACCCCA	CDS
chr4|133816243|133816491|+|Crybg2	248	ENSMUST00000106344.7	Tnrc6c	100	15	42	56	6142	6128	GGGGACCCCACCCCA	GGGGACCCCACCCCA	CDS
chr4|133816243|133816491|+|Crybg2	248	ENSMUST00000164099.2	Snx19	100	15	174	188	2645	2631	TGGACTTGCTAGCCT	TGGACTTGCTAGCCT	CDS
chr4|133816243|133816491|+|Crybg2	248	ENSMUST00000001002.7	Heatr6	100	15	82	96	2450	2436	CTGAAGGCCTCTGGC	CTGAAGGCCTCTGGC	CDS
chr4|133816243|133816491|+|Crybg2	248	ENSMUST00000115247.7	Igsf9b	100	15	37	51	435	421	GGGATGGGGACCCCA	GGGATGGGGACCCCA	CDS
chr4|133816243|133816491|+|Crybg2	248	ENSMUST00000214357.1	Igsf9b	100	15	37	51	459	445	GGGATGGGGACCCCA	GGGATGGGGACCCCA	CDS
chr4|135694567|135694640|+|Gale	73	ENSMUST00000035497.4	Oscp1	100	15	23	37	3173	3159	GGGGAGGAAACGGTT	GGGGAGGAAACGGTT	3' UTR
chr4|135694567|135694640|+|Gale	73	ENSMUST00000026994.13	Unc5a	100	15	42	56	2503	2489	TCCAGGGTGAAGGTG	TCCAGGGTGAAGGTG	CDS
chr4|137785259|137810299|+|Eif4g3	225	ENSMUST00000022986.7	Fbxo32	100	15	30	44	6032	6018	CCCCACCCCTGCCCC	CCCCACCCCTGCCCC	3' UTR
chr4|137785259|137810299|+|Eif4g3	225	ENSMUST00000059595.10	Prkca	100	15	31	45	5455	5441	CCCACCCCTGCCCCT	CCCACCCCTGCCCCT	3' UTR
chr4|137785259|137810299|+|Eif4g3	225	ENSMUST00000239091.1	Tns3	100	15	30	44	7069	7055	CCCCACCCCTGCCCC	CCCCACCCCTGCCCC	3' UTR
chr4|137785259|137810299|+|Eif4g3	225	ENSMUST00000239111.1	Tns3	100	15	30	44	6801	6787	CCCCACCCCTGCCCC	CCCCACCCCTGCCCC	3' UTR
chr4|137785259|137810299|+|Eif4g3	225	ENSMUST00000075845.10	Arhgap35	100	15	15	29	6560	6546	GAGACAGCCAGGACC	GAGACAGCCAGGACC	3' UTR
chr4|137785259|137810299|+|Eif4g3	225	ENSMUST00000061721.5	E2f2	100	15	30	44	2755	2741	CCCCACCCCTGCCCC	CCCCACCCCTGCCCC	3' UTR
chr4|137785259|137810299|+|Eif4g3	225	ENSMUST00000125533.8	Smim1	100	15	155	169	1500	1486	CAGGTCCAGCCACAT	CAGGTCCAGCCACAT	3' UTR
chr4|137785259|137810299|+|Eif4g3	225	ENSMUST00000179556.1	Zfp574	100	15	30	44	3403	3389	CCCCACCCCTGCCCC	CCCCACCCCTGCCCC	3' UTR
chr4|137785259|137810299|+|Eif4g3	225	ENSMUST00000026568.9	Ptdss2	100	15	28	42	1626	1612	CCCCCCACCCCTGCC	CCCCCCACCCCTGCC	3' UTR
chr4|137785259|137810299|+|Eif4g3	225	ENSMUST00000231415.1	Dlg4	100	15	67	81	278	264	AAGGGGCTCCCCAGT	AAGGGGCTCCCCAGT	5' UTR
chr4|137785259|137810299|+|Eif4g3	225	ENSMUST00000052969.14	Ston2	100	15	171	185	1993	1979	GGTCTATCCTCAAGC	GGTCTATCCTCAAGC	CDS
chr4|137961553|137964618|+|Hp1bp3	251	ENSMUST00000099576.8	Fmn1	100	15	122	136	8182	8168	GGTGGAAGCCTGATG	GGTGGAAGCCTGATG	3' UTR
chr4|137961553|137964618|+|Hp1bp3	251	ENSMUST00000075637.10	Ptpn3	100	15	37	51	5153	5139	AGAGAGAGGCCAGCT	AGAGAGAGGCCAGCT	3' UTR
chr4|137961553|137964618|+|Hp1bp3	251	ENSMUST00000156687.7	Plekhb2	100	15	88	102	2745	2731	TCAGCTGAAGAAATC	TCAGCTGAAGAAATC	3' UTR
chr4|137961553|137964618|+|Hp1bp3	251	ENSMUST00000169622.7	Lrrc47	100	15	181	195	1738	1724	GACCTGCTCCACCAC	GACCTGCTCCACCAC	CDS
chr4|137961553|137964618|+|Hp1bp3	251	ENSMUST00000006293.4	Crkl	100	15	187	201	976	962	CTCCACCACTGCTCT	CTCCACCACTGCTCT	CDS
chr4|137961553|137964618|+|Hp1bp3	251	ENSMUST00000036354.6	Pja1	100	15	153	167	1490	1476	CTGCCATTGCTGCCA	CTGCCATTGCTGCCA	CDS
chr4|137961553|137964618|+|Hp1bp3	251	ENSMUST00000180037.7	Birc6	100	15	56	70	9450	9436	CAGATAACTGGCAAG	CAGATAACTGGCAAG	CDS
chr4|150515979|150523925|+|Rere	197	ENSMUST00000119848.7	Eme2	100	15	168	182	4929	4915	CTCTCTGAAGCCGGG	CTCTCTGAAGCCGGG	3' UTR
chr4|150515979|150523925|+|Rere	197	ENSMUST00000039818.9	Aldh4a1	100	15	153	167	3282	3268	CAGCCACCACAGCAC	CAGCCACCACAGCAC	3' UTR
chr4|150515979|150523925|+|Rere	197	ENSMUST00000148070.7	Lyrm7	100	15	106	120	1282	1268	CTCCTGCTTTCTGTG	CTCCTGCTTTCTGTG	3' UTR
chr4|150515979|150523925|+|Rere	197	ENSMUST00000055303.4	Mettl6	100	15	165	179	1679	1665	CACCTCTCTGAAGCC	CACCTCTCTGAAGCC	3' UTR
chr4|150515979|150523925|+|Rere	197	ENSMUST00000024860.8	Ehd3	100	15	75	89	2441	2427	CACAGCTCCCAGGCC	CACAGCTCCCAGGCC	3' UTR
chr4|150515979|150523925|+|Rere	197	ENSMUST00000028905.9	Pcsk2	100	15	100	114	2192	2178	CTCCAGCTCCTGCTT	CTCCAGCTCCTGCTT	CDS
chr4|150515979|150523925|+|Rere	197	ENSMUST00000199113.4	Mccc1	100	15	125	139	628	614	CCCAGCATGCTCTCT	CCCAGCATGCTCTCT	CDS
chr4|150515979|150523925|+|Rere	197	ENSMUST00000239475.1	Rbms3	100	15	99	113	838	824	TCTCCAGCTCCTGCT	TCTCCAGCTCCTGCT	CDS
chr4|150515979|150523925|+|Rere	197	ENSMUST00000099691.10	Hk1	100	15	149	163	2431	2417	ACCACAGCCACCACA	ACCACAGCCACCACA	CDS
chr4|150515979|150523925|+|Rere	197	ENSMUST00000076270.12	Rabep1	100	15	100	114	1943	1929	CTCCAGCTCCTGCTT	CTCCAGCTCCTGCTT	CDS
chr4|150515979|150523925|+|Rere	197	ENSMUST00000068505.9	Capn2	100	15	91	105	1196	1182	GTTGCAGATCTCCAG	GTTGCAGATCTCCAG	CDS
chr4|150515979|150523925|+|Rere	197	ENSMUST00000023217.10	Bop1	100	15	167	181	643	629	CCTCTCTGAAGCCGG	CCTCTCTGAAGCCGG	CDS
chr4|150515979|150523925|+|Rere	197	ENSMUST00000097644.8	Hdac4	100	15	99	113	731	717	TCTCCAGCTCCTGCT	TCTCCAGCTCCTGCT	CDS
chr4|150515979|150523925|+|Rere	197	ENSMUST00000171071.8	Zfp236	100	15	62	76	2650	2636	CTTCAAACTGGTCCA	CTTCAAACTGGTCCA	CDS
chr4|150515979|150523925|+|Rere	197	ENSMUST00000016771.12	Myh9	100	15	100	114	2980	2966	CTCCAGCTCCTGCTT	CTCCAGCTCCTGCTT	CDS
chr4|150515979|150523925|+|Rere	197	ENSMUST00000048977.15	Greb1l	100	15	128	142	1978	1964	AGCATGCTCTCTGCC	AGCATGCTCTCTGCC	CDS
chr4|156314738|156314961|-|Klhl17	223	ENSMUST00000059018.13	Fbxo31	100	15	169	183	3921	3907	CCTCTGTGCCCCACT	CCTCTGTGCCCCACT	3' UTR
chr4|156314738|156314961|-|Klhl17	223	ENSMUST00000233027.1	Tjp2	100	15	110	124	4583	4569	CCTTGGGTTCCCCCC	CCTTGGGTTCCCCCC	3' UTR
chr4|156314738|156314961|-|Klhl17	223	ENSMUST00000005953.10	Sqor	100	15	7	21	97	83	AAGGCCAGGGGCGGG	AAGGCCAGGGGCGGG	5' UTR
chr4|156314738|156314961|-|Klhl17	223	ENSMUST00000027488.10	Capn10	100	15	67	81	1296	1282	GCCCCAGGGGTTGTG	GCCCCAGGGGTTGTG	CDS
chr4|156314738|156314961|-|Klhl17	223	ENSMUST00000060642.6	Lrrk2	100	15	147	161	1980	1966	TGCCCTGTCCCTATG	TGCCCTGTCCCTATG	CDS
chr4|33036708|33038330|+|Ube2j1	206	ENSMUST00000040336.11	Slc22a23	100	15	84	98	5386	5372	TTTGAATGGCACTTC	TTTGAATGGCACTTC	3' UTR
chr4|33036708|33038330|+|Ube2j1	206	ENSMUST00000183432.5	Slc35d1	100	15	60	74	2841	2827	GCTCAGCCTCTGGAG	GCTCAGCCTCTGGAG	3' UTR
chr4|33036708|33038330|+|Ube2j1	206	ENSMUST00000035099.8	Gorasp1	100	15	130	144	2725	2711	ATGGAGGAGTTTACC	ATGGAGGAGTTTACC	3' UTR
chr4|33036708|33038330|+|Ube2j1	206	ENSMUST00000168134.9	Ppfia1	100	15	60	74	4626	4612	GCTCAGCCTCTGGAG	GCTCAGCCTCTGGAG	3' UTR
chr4|33036708|33038330|+|Ube2j1	206	ENSMUST00000037906.5	Tmem177	100	15	161	175	1858	1844	GCCACCAGAGTACCC	GCCACCAGAGTACCC	3' UTR
chr4|33036708|33038330|+|Ube2j1	206	ENSMUST00000170695.3	Pcdh10	100	15	22	36	3964	3950	AAGCTGCAGAATTGA	AAGCTGCAGAATTGA	3' UTR
chr4|33036708|33038330|+|Ube2j1	206	ENSMUST00000165208.3	Mybpc2	100	15	63	77	1985	1971	CAGCCTCTGGAGGAT	CAGCCTCTGGAGGAT	CDS
chr4|44018812|44025560|+|Clta	268	ENSMUST00000179801.2	Gm7694	100	15	184	198	3503	3489	AGTGGAAAGAAAAGG	AGTGGAAAGAAAAGG	3' UTR
chr4|44018812|44025560|+|Clta	268	ENSMUST00000028977.6	Kif3b	100	15	250	264	3811	3797	AGACAAAGGCAAACA	AGACAAAGGCAAACA	3' UTR
chr4|44018812|44025560|+|Clta	268	ENSMUST00000067689.8	Tnrc6b	100	15	225	239	6453	6439	GCGAGGCAGGACGAG	GCGAGGCAGGACGAG	3' UTR
chr4|44018812|44025560|+|Clta	268	ENSMUST00000001675.13	Stk38l	100	15	238	252	1890	1876	AGCAGCTACAGAAGA	AGCAGCTACAGAAGA	3' UTR
chr4|44018812|44025560|+|Clta	268	ENSMUST00000034775.9	Fem1b	100	15	184	198	2616	2602	AGTGGAAAGAAAAGG	AGTGGAAAGAAAAGG	3' UTR
chr4|44018812|44025560|+|Clta	268	ENSMUST00000019290.2	Cacng2	100	15	229	243	438	424	GGCAGGACGAGCAGC	GGCAGGACGAGCAGC	5' UTR
chr4|44018812|44025560|+|Clta	268	ENSMUST00000062962.11	Slc35f6	100	15	147	161	740	726	GAAGCCCTCGATGCC	GAAGCCCTCGATGCC	CDS
chr5|115697598|115697822|+|Rplp0	224	ENSMUST00000135469.7	Map3k20	100	15	204	218	5240	5226	GTGTTGGGGTTACCG	GTGTTGGGGTTACCG	3' UTR
chr5|115697598|115697822|+|Rplp0	224	ENSMUST00000047783.13	Rpgrip1l	100	15	11	25	6771	6757	TGTTTTGTTGTGGGA	TGTTTTGTTGTGGGA	3' UTR
chr5|115697598|115697822|+|Rplp0	224	ENSMUST00000020930.13	Gna13	100	15	154	168	2802	2788	GGGCCCAGCTCTGGC	GGGCCCAGCTCTGGC	3' UTR
chr5|115697598|115697822|+|Rplp0	224	ENSMUST00000156326.1	Tmub2	100	15	154	168	1523	1509	GGGCCCAGCTCTGGC	GGGCCCAGCTCTGGC	3' UTR
chr5|115697598|115697822|+|Rplp0	224	ENSMUST00000107886.8	Rgp1	100	15	143	157	41	27	GCCGCAGCCCGGGGC	GCCGCAGCCCGGGGC	5' UTR
chr5|115697598|115697822|+|Rplp0	224	ENSMUST00000040846.14	Med12l	100	15	137	151	199	185	CTGGCGGCCGCAGCC	CTGGCGGCCGCAGCC	5' UTR
chr5|115697598|115697822|+|Rplp0	224	ENSMUST00000038523.14	Ric8b	100	15	61	75	1259	1245	CGATGGGCTCGGGAA	CGATGGGCTCGGGAA	CDS
chr5|115697598|115697822|+|Rplp0	224	ENSMUST00000026569.5	Drd4	100	15	76	90	562	548	GGATCGCGGCCGGGC	GGATCGCGGCCGGGC	CDS
chr5|115697598|115697822|+|Rplp0	224	ENSMUST00000124341.7	Slc4a3	100	15	32	46	3186	3172	CAAGAGCGCGGGGAC	CAAGAGCGCGGGGAC	CDS
chr5|115697598|115697822|+|Rplp0	224	ENSMUST00000029676.11	Adam15	100	15	19	33	1564	1550	TGTGGGAGGGCGGCA	TGTGGGAGGGCGGCA	CDS
chr5|115697598|115697822|+|Rplp0	224	ENSMUST00000184651.7	Adam15	100	15	19	33	1550	1536	TGTGGGAGGGCGGCA	TGTGGGAGGGCGGCA	CDS
chr5|120257995|120258110|+|Rbm19	115	ENSMUST00000189409.6	Usp40	100	15	51	65	3795	3781	AGAAGGAGGAGGCCT	AGAAGGAGGAGGCCT	3' UTR
chr5|120257995|120258110|+|Rbm19	115	ENSMUST00000207314.1	Zfp78	100	15	34	48	4126	4112	GAGTGTTGTGTGGCT	GAGTGTTGTGTGGCT	3' UTR
chr5|120257995|120258110|+|Rbm19	115	ENSMUST00000081079.5	Entpd7	100	15	18	32	4048	4034	AGAGAGGGAGGAGGG	AGAGAGGGAGGAGGG	3' UTR
chr5|120257995|120258110|+|Rbm19	115	ENSMUST00000173494.3	Ak9	100	15	73	87	6235	6221	CTGAGAGGGAGGAGG	CTGAGAGGGAGGAGG	3' UTR
chr5|120257995|120258110|+|Rbm19	115	ENSMUST00000040361.7	Atp6v0e2	100	15	55	69	891	877	GGAGGAGGCCTGTGA	GGAGGAGGCCTGTGA	3' UTR
chr5|120257995|120258110|+|Rbm19	115	ENSMUST00000002825.5	Baz1b	100	15	73	87	5324	5310	CTGAGAGGGAGGAGG	CTGAGAGGGAGGAGG	3' UTR
chr5|120257995|120258110|+|Rbm19	115	ENSMUST00000025924.3	Spindoc	100	15	73	87	1671	1657	CTGAGAGGGAGGAGG	CTGAGAGGGAGGAGG	3' UTR
chr5|120257995|120258110|+|Rbm19	115	ENSMUST00000025728.12	Frmd8	100	15	45	59	1514	1500	GGCTGAAGAAGGAGG	GGCTGAAGAAGGAGG	CDS
chr5|120257995|120258110|+|Rbm19	115	ENSMUST00000106830.8	Dab1	100	15	55	69	1859	1845	GGAGGAGGCCTGTGA	GGAGGAGGCCTGTGA	CDS
chr5|120257995|120258110|+|Rbm19	115	ENSMUST00000169594.8	Usp9x	100	15	65	79	2102	2088	TGTGAGCACTGAGAG	TGTGAGCACTGAGAG	CDS
chr5|120257995|120258110|+|Rbm19	115	ENSMUST00000058579.6	Ddx28	100	15	100	114	890	876	AGCCTCCTGAAGCGC	AGCCTCCTGAAGCGC	CDS
chr5|120257995|120258110|+|Rbm19	115	ENSMUST00000000544.11	Acvr1b	100	15	49	63	111	97	GAAGAAGGAGGAGGC	GAAGAAGGAGGAGGC	CDS
chr5|120257995|120258110|+|Rbm19	115	ENSMUST00000053218.6	Dact2	100	15	83	97	830	816	GGAGGGCTGGAACAC	GGAGGGCTGGAACAC	CDS
chr5|120257995|120258110|+|Rbm19	115	ENSMUST00000102800.7	Gapvd1	100	15	72	86	2980	2966	ACTGAGAGGGAGGAG	ACTGAGAGGGAGGAG	CDS
chr5|120257995|120258110|+|Rbm19	115	ENSMUST00000152782.7	Heg1	100	15	21	35	676	662	GAGGGAGGAGGGTGA	GAGGGAGGAGGGTGA	CDS
chr5|120257995|120258110|+|Rbm19	115	ENSMUST00000089302.10	Usp9x	100	15	65	79	1975	1961	TGTGAGCACTGAGAG	TGTGAGCACTGAGAG	CDS
chr5|120757711|120757805|+|Ddx54	94	ENSMUST00000222106.1	Sirt5	100	15	24	38	99	85	GCTCTGGGGCCCCTT	GCTCTGGGGCCCCTT	CDS
chr5|120757711|120757805|+|Ddx54	94	ENSMUST00000071711.3	Zfp36l3	100	15	61	75	992	978	GTCGTGGGCTGTGGT	GTCGTGGGCTGTGGT	CDS
chr5|124127796|124127978|+|Hip1r	182	ENSMUST00000023497.2	Lmln	100	15	115	129	5929	5915	GTCCTCCTGGGCTGG	GTCCTCCTGGGCTGG	3' UTR
chr5|124127796|124127978|+|Hip1r	182	ENSMUST00000035560.8	Acbd6	100	15	29	43	4090	4076	ACAGGCTCAGGCAAG	ACAGGCTCAGGCAAG	3' UTR
chr5|124127796|124127978|+|Hip1r	182	ENSMUST00000035742.13	Tnfrsf23	100	15	2	16	2528	2514	TGAGTAGTGAGCACA	TGAGTAGTGAGCACA	3' UTR
chr5|124127796|124127978|+|Hip1r	182	ENSMUST00000035742.13	Tnfrsf23	100	15	2	16	2424	2410	TGAGTAGTGAGCACA	TGAGTAGTGAGCACA	3' UTR
chr5|124127796|124127978|+|Hip1r	182	ENSMUST00000218428.1	Cog5	100	15	164	178	2333	2319	GCTCAGGTTCTGTGT	GCTCAGGTTCTGTGT	3' UTR
chr5|124127796|124127978|+|Hip1r	182	ENSMUST00000019143.8	Slc35b4	100	15	82	96	2135	2121	TCCCATGGAAGTGTG	TCCCATGGAAGTGTG	3' UTR
chr5|124127796|124127978|+|Hip1r	182	ENSMUST00000105502.7	Foxo3	100	15	23	37	2900	2886	GGTCCCACAGGCTCA	GGTCCCACAGGCTCA	3' UTR
chr5|124127796|124127978|+|Hip1r	182	ENSMUST00000086559.6	Slc41a1	100	15	140	154	3050	3036	CCCTGCCCAGTGCTG	CCCTGCCCAGTGCTG	3' UTR
chr5|124127796|124127978|+|Hip1r	182	ENSMUST00000113827.3	Brwd1	100	15	44	58	119	105	CGCCGCCGCCATGCC	CGCCGCCGCCATGCC	5' UTR
chr5|124127796|124127978|+|Hip1r	182	ENSMUST00000026557.9	Bet1l	100	15	65	79	455	441	TGACATCATCCACTG	TGACATCATCCACTG	5' UTR
chr5|124127796|124127978|+|Hip1r	182	ENSMUST00000067036.11	Bsg	100	15	42	56	32	18	AGCGCCGCCGCCATG	AGCGCCGCCGCCATG	5' UTR
chr5|124127796|124127978|+|Hip1r	182	ENSMUST00000232755.1	Brwd1	100	15	44	58	40	26	CGCCGCCGCCATGCC	CGCCGCCGCCATGCC	5' UTR
chr5|124127796|124127978|+|Hip1r	182	ENSMUST00000049506.7	Zrsr1	100	15	163	177	2513	2499	GGCTCAGGTTCTGTG	GGCTCAGGTTCTGTG	CDS
chr5|124127796|124127978|+|Hip1r	182	ENSMUST00000029049.6	Chmp4c	100	15	149	163	711	697	GTGCTGGGAGGGACG	GTGCTGGGAGGGACG	CDS
chr5|124127796|124127978|+|Hip1r	182	ENSMUST00000008528.7	Sertad1	100	15	123	137	461	447	GGGCTGGGGGCTGGA	GGGCTGGGGGCTGGA	CDS
chr5|124127796|124127978|+|Hip1r	182	ENSMUST00000033341.11	Tub	100	15	121	135	985	971	CTGGGCTGGGGGCTG	CTGGGCTGGGGGCTG	CDS
chr5|124127796|124127978|+|Hip1r	182	ENSMUST00000190247.6	Ptprn2	100	15	117	131	1501	1487	CCTCCTGGGCTGGGG	CCTCCTGGGCTGGGG	CDS
chr5|124127796|124127978|+|Hip1r	182	ENSMUST00000023165.8	Crebbp	100	15	121	135	6501	6487	CTGGGCTGGGGGCTG	CTGGGCTGGGGGCTG	CDS
chr5|124127796|124127978|+|Hip1r	182	ENSMUST00000048688.7	Fbxo38	100	15	10	24	1539	1525	GAGCACAGCCCTTGG	GAGCACAGCCCTTGG	CDS
chr5|124127796|124127978|+|Hip1r	182	ENSMUST00000023747.13	Nckap5l	100	15	117	131	1623	1609	CCTCCTGGGCTGGGG	CCTCCTGGGCTGGGG	CDS
chr5|124127796|124127978|+|Hip1r	182	ENSMUST00000191829.1	Dchs2	100	15	67	81	1910	1896	ACATCATCCACTGTA	ACATCATCCACTGTA	CDS
chr5|128914726|128922735|-|Rimbp2	203	ENSMUST00000061455.8	Tent5c	100	15	163	177	4169	4155	AGCTCCAAGCCAAAC	AGCTCCAAGCCAAAC	3' UTR
chr5|128914726|128922735|-|Rimbp2	203	ENSMUST00000055931.4	Dusp18	100	15	84	98	2392	2378	ACCAGGTGAAGGCTG	ACCAGGTGAAGGCTG	3' UTR
chr5|128914726|128922735|-|Rimbp2	203	ENSMUST00000180299.7	Dlgap5	100	15	126	140	3626	3612	GAGAGGAGAGTTCGA	GAGAGGAGAGTTCGA	3' UTR
chr5|128914726|128922735|-|Rimbp2	203	ENSMUST00000161856.1	Rbm20	100	15	103	117	1880	1866	TGCCTGGCTCTCCGT	TGCCTGGCTCTCCGT	3' UTR
chr5|128914726|128922735|-|Rimbp2	203	ENSMUST00000164202.8	Rbm20	100	15	103	117	3809	3795	TGCCTGGCTCTCCGT	TGCCTGGCTCTCCGT	3' UTR
chr5|128914726|128922735|-|Rimbp2	203	ENSMUST00000030747.10	Casp9	100	15	160	174	1668	1654	GCCAGCTCCAAGCCA	GCCAGCTCCAAGCCA	3' UTR
chr5|128914726|128922735|-|Rimbp2	203	ENSMUST00000047207.6	Ccdc27	100	15	111	125	1413	1399	TCTCCGTGGTGACCT	TCTCCGTGGTGACCT	CDS
chr5|128914726|128922735|-|Rimbp2	203	ENSMUST00000099270.4	Thbd	100	15	161	175	906	892	CCAGCTCCAAGCCAA	CCAGCTCCAAGCCAA	CDS
chr5|128914726|128922735|-|Rimbp2	203	ENSMUST00000106354.8	Septin9	100	15	66	80	746	732	TGAGGGCCCGGCAGC	TGAGGGCCCGGCAGC	CDS
chr5|128914726|128922735|-|Rimbp2	203	ENSMUST00000019038.14	Septin9	100	15	66	80	661	647	TGAGGGCCCGGCAGC	TGAGGGCCCGGCAGC	CDS
chr5|128914726|128922735|-|Rimbp2	203	ENSMUST00000099996.4	Ttc30b	100	15	181	195	707	693	AGAACTTGGAACAGG	AGAACTTGGAACAGG	CDS
chr5|129071859|129076651|-|Stx2	253	ENSMUST00000234711.1	BC004004	100	15	40	54	9263	9249	GTGGAGAAGGATCAT	GTGGAGAAGGATCAT	3' UTR
chr5|129071859|129076651|-|Stx2	253	ENSMUST00000043616.6	Zyg11b	100	15	166	180	5586	5572	AACCCAGAAGGAAAA	AACCCAGAAGGAAAA	3' UTR
chr5|129071859|129076651|-|Stx2	253	ENSMUST00000038163.7	Pnmal1	100	15	212	226	3941	3927	AGATCAAGAAAACTG	AGATCAAGAAAACTG	3' UTR
chr5|129071859|129076651|-|Stx2	253	ENSMUST00000048099.4	Nemp1	100	15	166	180	2311	2297	AACCCAGAAGGAAAA	AACCCAGAAGGAAAA	3' UTR
chr5|129071859|129076651|-|Stx2	253	ENSMUST00000021937.11	Zfp346	100	15	164	178	1792	1778	CAAACCCAGAAGGAA	CAAACCCAGAAGGAA	3' UTR
chr5|129071859|129076651|-|Stx2	253	ENSMUST00000197082.4	Fam133b	100	15	88	102	1421	1407	ATTCGAAGCAGCATA	ATTCGAAGCAGCATA	3' UTR
chr5|129071859|129076651|-|Stx2	253	ENSMUST00000048545.9	Arglu1	100	15	136	150	1529	1515	AAGAACCACAGCATC	AAGAACCACAGCATC	3' UTR
chr5|129071859|129076651|-|Stx2	253	ENSMUST00000198454.1	Trmt13	100	15	171	185	778	764	AGAAGGAAAAATAAA	AGAAGGAAAAATAAA	3' UTR
chr5|129071859|129076651|-|Stx2	253	ENSMUST00000067036.11	Bsg	100	15	172	186	1452	1438	GAAGGAAAAATAAAA	GAAGGAAAAATAAAA	3' UTR
chr5|129071859|129076651|-|Stx2	253	ENSMUST00000019075.3	Natd1	100	15	189	203	667	653	AGAGCTGGAGGACCT	AGAGCTGGAGGACCT	3' UTR
chr5|129071859|129076651|-|Stx2	253	ENSMUST00000239475.1	Rbms3	100	15	177	191	1748	1734	AAAAATAAAAGAAGA	AAAAATAAAAGAAGA	3' UTR
chr5|129071859|129076651|-|Stx2	253	ENSMUST00000114474.7	Plet1	100	15	21	35	339	325	AGACACTGCTGTCGT	AGACACTGCTGTCGT	CDS
chr5|129071859|129076651|-|Stx2	253	ENSMUST00000053177.13	Wdfy3	100	15	24	38	10344	10330	CACTGCTGTCGTCAT	CACTGCTGTCGTCAT	CDS
chr5|129071859|129076651|-|Stx2	253	ENSMUST00000027432.8	Psmd1	100	15	142	156	1692	1678	CACAGCATCATCCTG	CACAGCATCATCCTG	CDS
chr5|137294914|137295036|-|Srrt	122	ENSMUST00000069168.12	Cpsf6	100	15	45	59	4763	4749	CTTGGGTAGCAAAAC	CTTGGGTAGCAAAAC	3' UTR
chr5|137294914|137295036|-|Srrt	122	ENSMUST00000116375.1	Cstf1	100	15	36	50	3225	3211	GGAGGAGGGCTTGGG	GGAGGAGGGCTTGGG	3' UTR
chr5|137294914|137295036|-|Srrt	122	ENSMUST00000052919.7	Ormdl3	100	15	40	54	1999	1985	GAGGGCTTGGGTAGC	GAGGGCTTGGGTAGC	3' UTR
chr5|137294914|137295036|-|Srrt	122	ENSMUST00000058136.8	Ticam1	100	15	103	117	2195	2181	GTGGGGAAGAGACTG	GTGGGGAAGAGACTG	CDS
chr5|137294914|137295036|-|Srrt	122	ENSMUST00000053918.8	Pycrl	100	15	25	39	479	465	AGGGTAGATTGGGAG	AGGGTAGATTGGGAG	CDS
chr5|137294914|137295036|-|Srrt	122	ENSMUST00000063414.8	Tbc1d22a	100	15	103	117	623	609	GTGGGGAAGAGACTG	GTGGGGAAGAGACTG	CDS
chr5|137305485|137305685|-|Srrt	200	ENSMUST00000100404.5	B3glct	100	15	3	17	3512	3498	GGGGGAGGGGAAGGA	GGGGGAGGGGAAGGA	3' UTR
chr5|137305485|137305685|-|Srrt	200	ENSMUST00000064061.3	Scrt2	100	15	3	17	3072	3058	GGGGGAGGGGAAGGA	GGGGGAGGGGAAGGA	3' UTR
chr5|137305485|137305685|-|Srrt	200	ENSMUST00000064462.4	C1ql4	100	15	2	16	1299	1285	TGGGGGAGGGGAAGG	TGGGGGAGGGGAAGG	3' UTR
chr5|137305485|137305685|-|Srrt	200	ENSMUST00000107117.8	Ubtf	100	15	10	24	2975	2961	GGGAAGGAAAGGCCC	GGGAAGGAAAGGCCC	3' UTR
chr5|137305485|137305685|-|Srrt	200	ENSMUST00000107119.8	Ubtf	100	15	10	24	2799	2785	GGGAAGGAAAGGCCC	GGGAAGGAAAGGCCC	3' UTR
chr5|137305485|137305685|-|Srrt	200	ENSMUST00000046807.6	Slc16a9	100	15	1	15	2080	2066	GTGGGGGAGGGGAAG	GTGGGGGAGGGGAAG	3' UTR
chr5|137305485|137305685|-|Srrt	200	ENSMUST00000026236.10	Tlx1	100	15	3	17	93	79	GGGGGAGGGGAAGGA	GGGGGAGGGGAAGGA	5' UTR
chr5|137305485|137305685|-|Srrt	200	ENSMUST00000096365.4	Scrt1	100	15	184	198	510	496	TCCCTCCTCTGGTCC	TCCCTCCTCTGGTCC	5' UTR
chr5|137305485|137305685|-|Srrt	200	ENSMUST00000079545.5	St6galnac2	100	15	166	180	50	36	GCTGTCCCCGGGGGA	GCTGTCCCCGGGGGA	5' UTR
chr5|137305485|137305685|-|Srrt	200	ENSMUST00000046656.8	Tasp1	100	15	80	94	163	149	GGGGAATCCGTGGGG	GGGGAATCCGTGGGG	5' UTR
chr5|137305485|137305685|-|Srrt	200	ENSMUST00000077257.11	Rxra	100	15	20	34	154	140	GGCCCGGGCGGCGGG	GGCCCGGGCGGCGGG	5' UTR
chr5|137305485|137305685|-|Srrt	200	ENSMUST00000005057.6	Thop1	100	15	185	199	198	184	CCCTCCTCTGGTCCT	CCCTCCTCTGGTCCT	5' UTR
chr5|137305485|137305685|-|Srrt	200	ENSMUST00000000095.6	Tbx2	100	15	20	34	459	445	GGCCCGGGCGGCGGG	GGCCCGGGCGGCGGG	5' UTR
chr5|137305485|137305685|-|Srrt	200	ENSMUST00000073316.12	Foxm1	100	15	20	34	114	100	GGCCCGGGCGGCGGG	GGCCCGGGCGGCGGG	5' UTR
chr5|137305485|137305685|-|Srrt	200	ENSMUST00000022195.11	Otp	100	15	149	163	1013	999	GGGAGGGAGGCGGGC	GGGAGGGAGGCGGGC	CDS
chr5|137305485|137305685|-|Srrt	200	ENSMUST00000029766.8	Bcar3	100	15	60	74	1623	1609	GGGCTTCGGGGGTGG	GGGCTTCGGGGGTGG	CDS
chr5|137305485|137305685|-|Srrt	200	ENSMUST00000124341.7	Slc4a3	100	15	22	36	246	232	CCCGGGCGGCGGGAT	CCCGGGCGGCGGGAT	CDS
chr5|137518638|137518778|+|Gigyf1	140	ENSMUST00000061446.7	Tmem130	100	15	82	96	2624	2610	CCAGGGGAAGCCTGG	CCAGGGGAAGCCTGG	3' UTR
chr5|137518638|137518778|+|Gigyf1	140	ENSMUST00000121440.3	Maml3	100	15	74	88	4640	4626	AGAAGATCCCAGGGG	AGAAGATCCCAGGGG	3' UTR
chr5|137518638|137518778|+|Gigyf1	140	ENSMUST00000154108.1	Foxp4	100	15	114	128	319	305	GGCTTGGCTTGGCTG	GGCTTGGCTTGGCTG	CDS
chr5|137518638|137518778|+|Gigyf1	140	ENSMUST00000113265.7	Foxp4	100	15	114	128	1105	1091	GGCTTGGCTTGGCTG	GGCTTGGCTTGGCTG	CDS
chr5|137518638|137518778|+|Gigyf1	140	ENSMUST00000093942.4	Gpr179	100	15	103	117	2720	2706	GGAGAAGGTGGGGCT	GGAGAAGGTGGGGCT	CDS
chr5|137518638|137518778|+|Gigyf1	140	ENSMUST00000036328.8	Zfhx2	100	15	79	93	780	766	ATCCCAGGGGAAGCC	ATCCCAGGGGAAGCC	CDS
chr5|137518638|137518785|+|Gigyf1	147	ENSMUST00000061446.7	Tmem130	100	15	82	96	2624	2610	CCAGGGGAAGCCTGG	CCAGGGGAAGCCTGG	3' UTR
chr5|137518638|137518785|+|Gigyf1	147	ENSMUST00000121440.3	Maml3	100	15	74	88	4640	4626	AGAAGATCCCAGGGG	AGAAGATCCCAGGGG	3' UTR
chr5|137518638|137518785|+|Gigyf1	147	ENSMUST00000154108.1	Foxp4	100	15	114	128	319	305	GGCTTGGCTTGGCTG	GGCTTGGCTTGGCTG	CDS
chr5|137518638|137518785|+|Gigyf1	147	ENSMUST00000113265.7	Foxp4	100	15	114	128	1105	1091	GGCTTGGCTTGGCTG	GGCTTGGCTTGGCTG	CDS
chr5|137518638|137518785|+|Gigyf1	147	ENSMUST00000093942.4	Gpr179	100	15	103	117	2720	2706	GGAGAAGGTGGGGCT	GGAGAAGGTGGGGCT	CDS
chr5|137518638|137518785|+|Gigyf1	147	ENSMUST00000036328.8	Zfhx2	100	15	79	93	780	766	ATCCCAGGGGAAGCC	ATCCCAGGGGAAGCC	CDS
chr5|140330212|140330463|-|Snx8	251	ENSMUST00000186889.6	Cacna1c	100	15	143	157	13004	12990	GTTTCCCTGGCCTTG	GTTTCCCTGGCCTTG	3' UTR
chr5|140330212|140330463|-|Snx8	251	ENSMUST00000228877.1	Carmil3	100	15	121	135	4075	4061	GCTGTCCCAGGGGCT	GCTGTCCCAGGGGCT	3' UTR
chr5|140330212|140330463|-|Snx8	251	ENSMUST00000047144.12	5031439G07Rik	100	15	124	138	4767	4753	GTCCCAGGGGCTCAG	GTCCCAGGGGCTCAG	3' UTR
chr5|140330212|140330463|-|Snx8	251	ENSMUST00000030427.5	Eloa	100	15	166	180	4560	4546	TGGTGCTCACTCCTG	TGGTGCTCACTCCTG	3' UTR
chr5|140330212|140330463|-|Snx8	251	ENSMUST00000044392.10	Kyat3	100	15	178	192	3288	3274	CTGAGCATGTGAGGA	CTGAGCATGTGAGGA	3' UTR
chr5|140330212|140330463|-|Snx8	251	ENSMUST00000090553.11	Sars	100	15	21	35	3068	3054	GGGGAGCAGCTGTGG	GGGGAGCAGCTGTGG	3' UTR
chr5|140330212|140330463|-|Snx8	251	ENSMUST00000035840.5	Zdhhc5	100	15	148	162	4277	4263	CCTGGCCTTGGATTT	CCTGGCCTTGGATTT	3' UTR
chr5|140330212|140330463|-|Snx8	251	ENSMUST00000044812.11	Gpatch2	100	15	188	202	1289	1275	GAGGACAGGAGCCAG	GAGGACAGGAGCCAG	3' UTR
chr5|140330212|140330463|-|Snx8	251	ENSMUST00000041183.6	Meox2	100	15	104	118	50	36	GTGTGGGAGAGGTGG	GTGTGGGAGAGGTGG	5' UTR
chr5|140330212|140330463|-|Snx8	251	ENSMUST00000109142.7	Hnrnph1	100	15	198	212	119	105	GCCAGTGCCCGAGCT	GCCAGTGCCCGAGCT	5' UTR
chr5|140330212|140330463|-|Snx8	251	ENSMUST00000093772.3	Zfp651	100	15	28	42	2338	2324	AGCTGTGGGCTGCAG	AGCTGTGGGCTGCAG	CDS
chr5|140330212|140330463|-|Snx8	251	ENSMUST00000037504.6	Ints14	100	15	33	47	1862	1848	TGGGCTGCAGGGGGA	TGGGCTGCAGGGGGA	CDS
chr5|140330212|140330463|-|Snx8	251	ENSMUST00000028188.7	Fibcd1	100	15	112	126	493	479	GAGGTGGGAGCTGTC	GAGGTGGGAGCTGTC	CDS
chr5|140330212|140330463|-|Snx8	251	ENSMUST00000028288.4	Notch1	100	15	26	40	6607	6593	GCAGCTGTGGGCTGC	GCAGCTGTGGGCTGC	CDS
chr5|140330212|140330463|-|Snx8	251	ENSMUST00000027123.14	Hspd1	100	15	194	208	308	294	AGGAGCCAGTGCCCG	AGGAGCCAGTGCCCG	CDS
chr5|140330212|140330463|-|Snx8	251	ENSMUST00000121805.8	Dpysl3	100	15	115	129	115	101	GTGGGAGCTGTCCCA	GTGGGAGCTGTCCCA	CDS
chr5|140330212|140330463|-|Snx8	251	ENSMUST00000100335.9	Mrc2	100	15	190	204	2147	2133	GGACAGGAGCCAGTG	GGACAGGAGCCAGTG	CDS
chr5|140330212|140330463|-|Snx8	251	ENSMUST00000044492.9	Akap9	100	15	163	177	6318	6304	GCTTGGTGCTCACTC	GCTTGGTGCTCACTC	CDS
chr5|24634576|24634679|+|Slc4a2	103	ENSMUST00000064571.10	Afap1	100	15	36	50	5541	5527	CAGGGGAGGCTGTCC	CAGGGGAGGCTGTCC	3' UTR
chr5|24634576|24634679|+|Slc4a2	103	ENSMUST00000049020.8	Irgq	100	15	21	35	4532	4518	GGGAGGCTGAGGGGT	GGGAGGCTGAGGGGT	3' UTR
chr5|24634576|24634679|+|Slc4a2	103	ENSMUST00000040880.8	Map6d1	100	15	84	98	1985	1971	GGAGGCTGGGCCTGC	GGAGGCTGGGCCTGC	3' UTR
chr5|24634576|24634679|+|Slc4a2	103	ENSMUST00000233210.1	Ypel5	100	15	16	30	1781	1767	GGGAGGGGAGGCTGA	GGGAGGGGAGGCTGA	3' UTR
chr5|24634576|24634679|+|Slc4a2	103	ENSMUST00000102787.9	Dennd1a	100	15	83	97	3956	3942	AGGAGGCTGGGCCTG	AGGAGGCTGGGCCTG	3' UTR
chr5|24634576|24634679|+|Slc4a2	103	ENSMUST00000044766.14	4930402H24Rik	100	15	13	27	4190	4176	ACAGGGAGGGGAGGC	ACAGGGAGGGGAGGC	3' UTR
chr5|24634576|24634679|+|Slc4a2	103	ENSMUST00000132435.1	Tmcc2	100	15	17	31	2852	2838	GGAGGGGAGGCTGAG	GGAGGGGAGGCTGAG	3' UTR
chr5|24634576|24634679|+|Slc4a2	103	ENSMUST00000045473.15	Tmcc2	100	15	17	31	2740	2726	GGAGGGGAGGCTGAG	GGAGGGGAGGCTGAG	3' UTR
chr5|24634576|24634679|+|Slc4a2	103	ENSMUST00000226468.1	Pde1b	100	15	24	38	2074	2060	AGGCTGAGGGGTCAG	AGGCTGAGGGGTCAG	3' UTR
chr5|24634576|24634679|+|Slc4a2	103	ENSMUST00000018727.3	G3bp1	100	15	30	44	1712	1698	AGGGGTCAGGGGAGG	AGGGGTCAGGGGAGG	3' UTR
chr5|24634576|24634679|+|Slc4a2	103	ENSMUST00000238181.1	Fkbp2	100	15	31	45	888	874	GGGGTCAGGGGAGGC	GGGGTCAGGGGAGGC	3' UTR
chr5|24634576|24634679|+|Slc4a2	103	ENSMUST00000066149.8	Pcdhga8	100	15	78	92	2151	2137	GAGAGAGGAGGCTGG	GAGAGAGGAGGCTGG	CDS
chr5|24634576|24634679|+|Slc4a2	103	ENSMUST00000043531.9	Ripor1	100	15	15	29	2271	2257	AGGGAGGGGAGGCTG	AGGGAGGGGAGGCTG	CDS
chr5|24704810|24704879|+|Agap3	69	ENSMUST00000221357.1	Dlst	100	15	47	61	696	682	AGCCAGTGGAGGGGC	AGCCAGTGGAGGGGC	CDS
chr5|24704810|24704879|+|Agap3	69	ENSMUST00000043896.9	Zfhx3	100	15	52	66	8299	8285	GTGGAGGGGCTTGAG	GTGGAGGGGCTTGAG	CDS
chr5|31116297|31116566|-|Preb	269	ENSMUST00000042990.6	Serbp1	100	15	236	250	14220	14206	AAAAAACAACAACAA	AAAAAACAACAACAA	3' UTR
chr5|31116297|31116566|-|Preb	269	ENSMUST00000089519.12	Aak1	100	15	197	211	9762	9748	TTTAAGGCTAGCCTG	TTTAAGGCTAGCCTG	3' UTR
chr5|31116297|31116566|-|Preb	269	ENSMUST00000118152.7	Cbx5	100	15	227	241	6972	6958	CCCTGTCTTAAAAAA	CCCTGTCTTAAAAAA	3' UTR
chr5|31116297|31116566|-|Preb	269	ENSMUST00000129449.2	Tmem170b	100	15	236	250	5354	5340	AAAAAACAACAACAA	AAAAAACAACAACAA	3' UTR
chr5|31116297|31116566|-|Preb	269	ENSMUST00000030606.13	Rcan3	100	15	233	247	5108	5094	CTTAAAAAACAACAA	CTTAAAAAACAACAA	3' UTR
chr5|31116297|31116566|-|Preb	269	ENSMUST00000073792.10	Mon2	100	15	237	251	9182	9168	AAAAACAACAACAAA	AAAAACAACAACAAA	3' UTR
chr5|31116297|31116566|-|Preb	269	ENSMUST00000183663.7	Il6st	100	15	228	242	5867	5853	CCTGTCTTAAAAAAC	CCTGTCTTAAAAAAC	3' UTR
chr5|31116297|31116566|-|Preb	269	ENSMUST00000102549.9	Nipal3	100	15	180	194	4499	4485	GTGGAGGCAAGAGGA	GTGGAGGCAAGAGGA	3' UTR
chr5|31116297|31116566|-|Preb	269	ENSMUST00000087143.6	Eif1ax	100	15	236	250	3329	3315	AAAAAACAACAACAA	AAAAAACAACAACAA	3' UTR
chr5|31116297|31116566|-|Preb	269	ENSMUST00000028515.3	Chrna1	100	15	237	251	4059	4045	AAAAACAACAACAAA	AAAAACAACAACAAA	3' UTR
chr5|31116297|31116566|-|Preb	269	ENSMUST00000053760.11	Utp14b	100	15	227	241	5168	5154	CCCTGTCTTAAAAAA	CCCTGTCTTAAAAAA	3' UTR
chr5|31116297|31116566|-|Preb	269	ENSMUST00000128764.8	Sap18	100	15	227	241	2760	2746	CCCTGTCTTAAAAAA	CCCTGTCTTAAAAAA	3' UTR
chr5|31116297|31116566|-|Preb	269	ENSMUST00000138166.7	Bbx	100	15	237	251	4837	4823	AAAAACAACAACAAA	AAAAACAACAACAAA	3' UTR
chr5|31116297|31116566|-|Preb	269	ENSMUST00000121805.8	Dpysl3	100	15	236	250	3787	3773	AAAAAACAACAACAA	AAAAAACAACAACAA	3' UTR
chr5|31116297|31116566|-|Preb	269	ENSMUST00000044730.11	Mllt6	100	15	236	250	4879	4865	AAAAAACAACAACAA	AAAAAACAACAACAA	3' UTR
chr5|31116297|31116566|-|Preb	269	ENSMUST00000025295.7	Spry4	100	15	237	251	2598	2584	AAAAACAACAACAAA	AAAAACAACAACAAA	3' UTR
chr5|31116297|31116566|-|Preb	269	ENSMUST00000111668.7	Camkk2	100	15	236	250	3329	3315	AAAAAACAACAACAA	AAAAAACAACAACAA	3' UTR
chr5|31116297|31116566|-|Preb	269	ENSMUST00000041093.5	Creb3l2	100	15	236	250	3176	3162	AAAAAACAACAACAA	AAAAAACAACAACAA	3' UTR
chr5|31116297|31116566|-|Preb	269	ENSMUST00000114153.1	Lage3	100	15	227	241	1599	1585	CCCTGTCTTAAAAAA	CCCTGTCTTAAAAAA	3' UTR
chr5|31116297|31116566|-|Preb	269	ENSMUST00000030145.8	Dcaf12	100	15	237	251	2880	2866	AAAAACAACAACAAA	AAAAACAACAACAAA	3' UTR
chr5|31116297|31116566|-|Preb	269	ENSMUST00000119818.7	Vezt	100	15	237	251	3587	3573	AAAAACAACAACAAA	AAAAACAACAACAAA	3' UTR
chr5|31116297|31116566|-|Preb	269	ENSMUST00000117766.7	Mrpl1	100	15	236	250	2240	2226	AAAAAACAACAACAA	AAAAAACAACAACAA	3' UTR
chr5|31116297|31116566|-|Preb	269	ENSMUST00000114701.9	Pi16	100	15	236	250	2955	2941	AAAAAACAACAACAA	AAAAAACAACAACAA	3' UTR
chr5|31116297|31116566|-|Preb	269	ENSMUST00000080406.6	Zfp251	100	15	237	251	3616	3602	AAAAACAACAACAAA	AAAAACAACAACAAA	3' UTR
chr5|31116297|31116566|-|Preb	269	ENSMUST00000119430.2	Samd8	100	15	237	251	2275	2261	AAAAACAACAACAAA	AAAAACAACAACAAA	3' UTR
chr5|31116297|31116566|-|Preb	269	ENSMUST00000031311.9	Dck	100	15	227	241	1993	1979	CCCTGTCTTAAAAAA	CCCTGTCTTAAAAAA	3' UTR
chr5|31116297|31116566|-|Preb	269	ENSMUST00000023867.7	Rfc2	100	15	237	251	2002	1988	AAAAACAACAACAAA	AAAAACAACAACAAA	3' UTR
chr5|31116297|31116566|-|Preb	269	ENSMUST00000019064.8	Cxcl16	100	15	227	241	2130	2116	CCCTGTCTTAAAAAA	CCCTGTCTTAAAAAA	3' UTR
chr5|31116297|31116566|-|Preb	269	ENSMUST00000139720.7	Parva	100	15	176	190	1083	1069	AGGAGTGGAGGCAAG	AGGAGTGGAGGCAAG	3' UTR
chr5|31116297|31116566|-|Preb	269	ENSMUST00000161515.7	Cnot11	100	15	227	241	2541	2527	CCCTGTCTTAAAAAA	CCCTGTCTTAAAAAA	3' UTR
chr5|31116297|31116566|-|Preb	269	ENSMUST00000034431.2	Tmem170	100	15	237	251	1171	1157	AAAAACAACAACAAA	AAAAACAACAACAAA	3' UTR
chr5|31116297|31116566|-|Preb	269	ENSMUST00000061234.13	Pdik1l	100	15	237	251	1932	1918	AAAAACAACAACAAA	AAAAACAACAACAAA	3' UTR
chr5|31116297|31116566|-|Preb	269	ENSMUST00000105877.8	Pdik1l	100	15	237	251	1920	1906	AAAAACAACAACAAA	AAAAACAACAACAAA	3' UTR
chr5|31116297|31116566|-|Preb	269	ENSMUST00000021410.9	Ppp2r3c	100	15	237	251	2145	2131	AAAAACAACAACAAA	AAAAACAACAACAAA	3' UTR
chr5|31116297|31116566|-|Preb	269	ENSMUST00000145152.7	Diablo	100	15	238	252	946	932	AAAACAACAACAAAG	AAAACAACAACAAAG	3' UTR
chr5|31116297|31116566|-|Preb	269	ENSMUST00000021428.8	Snw1	100	15	58	72	2014	2000	GTGTGGGGCAGTGGT	GTGTGGGGCAGTGGT	3' UTR
chr5|31116297|31116566|-|Preb	269	ENSMUST00000086556.11	Elk4	100	15	237	251	1845	1831	AAAAACAACAACAAA	AAAAACAACAACAAA	3' UTR
chr5|31116297|31116566|-|Preb	269	ENSMUST00000024839.5	Sik1	100	15	236	250	2688	2674	AAAAAACAACAACAA	AAAAAACAACAACAA	3' UTR
chr5|31116297|31116566|-|Preb	269	ENSMUST00000090300.5	Marf1	100	15	236	250	5556	5542	AAAAAACAACAACAA	AAAAAACAACAACAA	3' UTR
chr5|31116297|31116566|-|Preb	269	ENSMUST00000149565.7	Agpat5	100	15	236	250	1480	1466	AAAAAACAACAACAA	AAAAAACAACAACAA	3' UTR
chr5|31116297|31116566|-|Preb	269	ENSMUST00000112460.2	Pank1	100	15	236	250	149	135	AAAAAACAACAACAA	AAAAAACAACAACAA	5' UTR
chr5|31116297|31116566|-|Preb	269	ENSMUST00000163289.6	Fan1	100	15	237	251	302	288	AAAAACAACAACAAA	AAAAACAACAACAAA	5' UTR
chr5|31116297|31116566|-|Preb	269	ENSMUST00000215295.1	Syne1	100	15	153	167	26748	26734	GCACAGCTGTAGTCT	GCACAGCTGTAGTCT	CDS
chr5|31116297|31116566|-|Preb	269	ENSMUST00000032898.8	Ipo5	100	15	79	93	3242	3228	GAAGTCTGTACTTGG	GAAGTCTGTACTTGG	CDS
chr5|31116297|31116566|-|Preb	269	ENSMUST00000119129.9	Cdon	100	15	132	146	3604	3590	GGTCCATCTGAGGGA	GGTCCATCTGAGGGA	CDS
chr5|31116297|31116566|-|Preb	269	ENSMUST00000030460.14	Gpbp1l1	100	15	141	155	1973	1959	GAGGGAGGTGGTGCA	GAGGGAGGTGGTGCA	CDS
chr5|34793138|34793364|-|Mfsd10	226	ENSMUST00000025243.4	Iws1	100	15	41	55	6152	6138	ATGCAGCTGTGGGGC	ATGCAGCTGTGGGGC	3' UTR
chr5|34793138|34793364|-|Mfsd10	226	ENSMUST00000194641.5	Elf2	100	15	74	88	5477	5463	CTCCCATCCCTTCTA	CTCCCATCCCTTCTA	3' UTR
chr5|34793138|34793364|-|Mfsd10	226	ENSMUST00000020706.4	Adcy1	100	15	189	203	5739	5725	CTTGCTCTGGGTGCT	CTTGCTCTGGGTGCT	3' UTR
chr5|34793138|34793364|-|Mfsd10	226	ENSMUST00000076922.5	Trim30a	100	15	38	52	2752	2738	AGAATGCAGCTGTGG	AGAATGCAGCTGTGG	3' UTR
chr5|34793138|34793364|-|Mfsd10	226	ENSMUST00000136012.7	Mfsd11	100	15	158	172	1568	1554	GCCCGGGTCTGAGGG	GCCCGGGTCTGAGGG	3' UTR
chr5|34793138|34793364|-|Mfsd10	226	ENSMUST00000039782.13	Chd6	100	15	187	201	9025	9011	GCCTTGCTCTGGGTG	GCCTTGCTCTGGGTG	3' UTR
chr5|34793138|34793364|-|Mfsd10	226	ENSMUST00000165777.7	Xrcc6	100	15	184	198	40	26	CCTGCCTTGCTCTGG	CCTGCCTTGCTCTGG	5' UTR
chr5|34793138|34793364|-|Mfsd10	226	ENSMUST00000075190.4	Cdh11	100	15	36	50	1015	1001	GGAGAATGCAGCTGT	GGAGAATGCAGCTGT	5' UTR
chr5|34793138|34793364|-|Mfsd10	226	ENSMUST00000190245.6	Neil1	100	15	197	211	1059	1045	GGGTGCTTCCTGGCC	GGGTGCTTCCTGGCC	CDS
chr5|34793138|34793364|-|Mfsd10	226	ENSMUST00000034138.6	Dnaja2	100	15	9	23	626	612	CTGGAGCCAGCTGTC	CTGGAGCCAGCTGTC	CDS
chr5|34793138|34793364|-|Mfsd10	226	ENSMUST00000131309.2	Fzd3	100	15	25	39	1607	1593	ACAGGCAGAGGGGAG	ACAGGCAGAGGGGAG	CDS
chr5|34793138|34793364|-|Mfsd10	226	ENSMUST00000021268.8	Aloxe3	100	15	23	37	1566	1552	CAACAGGCAGAGGGG	CAACAGGCAGAGGGG	CDS
chr5|34793138|34793364|-|Mfsd10	226	ENSMUST00000172910.2	Crybg3	100	15	194	208	7138	7124	TCTGGGTGCTTCCTG	TCTGGGTGCTTCCTG	CDS
chr5|34793138|34793364|-|Mfsd10	226	ENSMUST00000018993.6	Wwc1	100	15	187	201	1610	1596	GCCTTGCTCTGGGTG	GCCTTGCTCTGGGTG	CDS
chr5|3608472|3609698|+|Fam133b	264	ENSMUST00000079362.12	Apc	100	15	26	40	12383	12369	ATAGAGAAAAATTAT	ATAGAGAAAAATTAT	3' UTR
chr5|3608472|3609698|+|Fam133b	264	ENSMUST00000093906.4	Birc5	100	15	8	22	1725	1711	AGAAAGAACTAGAAA	AGAAAGAACTAGAAA	3' UTR
chr5|3608472|3609698|+|Fam133b	264	ENSMUST00000061280.16	Pcmtd1	100	15	5	19	2697	2683	GGAAGAAAGAACTAG	GGAAGAAAGAACTAG	3' UTR
chr5|3608472|3609698|+|Fam133b	264	ENSMUST00000047196.13	Mettl27	100	15	224	238	1731	1717	CTCCTGAGAGCTCGG	CTCCTGAGAGCTCGG	3' UTR
chr5|3608472|3609698|+|Fam133b	264	ENSMUST00000141387.3	Sypl2	100	15	9	23	1834	1820	GAAAGAACTAGAAAA	GAAAGAACTAGAAAA	3' UTR
chr5|3608472|3609698|+|Fam133b	264	ENSMUST00000064910.6	Strap	100	15	28	42	1826	1812	AGAGAAAAATTATTA	AGAGAAAAATTATTA	3' UTR
chr5|3608472|3609698|+|Fam133b	264	ENSMUST00000101118.3	Rybp	100	15	4	18	1327	1313	TGGAAGAAAGAACTA	TGGAAGAAAGAACTA	3' UTR
chr5|3608472|3609698|+|Fam133b	264	ENSMUST00000112606.7	Dpp10	100	15	109	123	2518	2504	TATTCATCTTCTTCT	TATTCATCTTCTTCT	CDS
chr5|3608472|3609698|+|Fam133b	264	ENSMUST00000063414.8	Tbc1d22a	100	15	41	55	1475	1461	TAAGTGGAAATGAGA	TAAGTGGAAATGAGA	CDS
chr5|3608472|3609698|+|Fam133b	264	ENSMUST00000102926.4	Anp32b	100	15	111	125	1006	992	TTCATCTTCTTCTTC	TTCATCTTCTTCTTC	CDS
chr5|3608472|3609698|+|Fam133b	264	ENSMUST00000033983.5	Mak16	100	15	111	125	709	695	TTCATCTTCTTCTTC	TTCATCTTCTTCTTC	CDS
chr5|3608472|3609698|+|Fam133b	264	ENSMUST00000065894.6	Slc51b	100	15	138	152	302	288	TTCTTCCAGCAGTTC	TTCTTCCAGCAGTTC	CDS
chr5|3608472|3609698|+|Fam133b	264	ENSMUST00000046792.8	Olfml2b	100	15	112	126	1835	1821	TCATCTTCTTCTTCA	TCATCTTCTTCTTCA	CDS
chr5|3608472|3609698|+|Fam133b	264	ENSMUST00000033673.6	Nono	100	15	138	152	781	767	TTCTTCCAGCAGTTC	TTCTTCCAGCAGTTC	CDS
chr5|3608472|3609698|+|Fam133b	264	ENSMUST00000001720.13	Tat	100	15	241	255	304	290	TCGGATTCGGCTTCA	TCGGATTCGGCTTCA	CDS
chr5|3608472|3609698|+|Fam133b	264	ENSMUST00000019660.10	Zkscan1	100	15	111	125	334	320	TTCATCTTCTTCTTC	TTCATCTTCTTCTTC	CDS
chr5|3608472|3609698|+|Fam133b	264	ENSMUST00000107117.8	Ubtf	100	15	111	125	836	822	TTCATCTTCTTCTTC	TTCATCTTCTTCTTC	CDS
chr5|3608472|3609698|+|Fam133b	264	ENSMUST00000107119.8	Ubtf	100	15	111	125	660	646	TTCATCTTCTTCTTC	TTCATCTTCTTCTTC	CDS
chr5|3608472|3609698|+|Fam133b	264	ENSMUST00000016771.12	Myh9	100	15	113	127	4357	4343	CATCTTCTTCTTCAT	CATCTTCTTCTTCAT	CDS
chr5|3608472|3609698|+|Fam133b	264	ENSMUST00000173870.7	Ubtf	100	15	111	125	965	951	TTCATCTTCTTCTTC	TTCATCTTCTTCTTC	CDS
chr5|3608472|3609698|+|Fam133b	264	ENSMUST00000024627.13	Chd1	100	15	45	59	1778	1764	TGGAAATGAGAGCTC	TGGAAATGAGAGCTC	CDS
chr5|3608472|3609698|+|Fam133b	264	ENSMUST00000033310.8	Mki67	100	15	218	232	5611	5597	ATAAGTCTCCTGAGA	ATAAGTCTCCTGAGA	CDS
chr6|124822645|124822904|-|P3h3	259	ENSMUST00000020617.2	Flt4	100	15	34	48	6088	6074	AGGGTTTGAGAAGGG	AGGGTTTGAGAAGGG	3' UTR
chr6|124822645|124822904|-|P3h3	259	ENSMUST00000118663.8	Akr1c19	100	15	31	45	2404	2390	CTCAGGGTTTGAGAA	CTCAGGGTTTGAGAA	3' UTR
chr6|124822645|124822904|-|P3h3	259	ENSMUST00000106656.1	Amigo1	100	15	42	56	2835	2821	AGAAGGGATGGCATA	AGAAGGGATGGCATA	3' UTR
chr6|124822645|124822904|-|P3h3	259	ENSMUST00000050909.6	Amigo1	100	15	42	56	2893	2879	AGAAGGGATGGCATA	AGAAGGGATGGCATA	3' UTR
chr6|124822645|124822904|-|P3h3	259	ENSMUST00000043484.7	Reep2	100	15	90	104	1583	1569	GGAGGAGTCCCTGGG	GGAGGAGTCCCTGGG	3' UTR
chr6|124822645|124822904|-|P3h3	259	ENSMUST00000222805.1	Dtnbp1	100	15	32	46	656	642	TCAGGGTTTGAGAAG	TCAGGGTTTGAGAAG	CDS
chr6|124822645|124822904|-|P3h3	259	ENSMUST00000095263.9	Yipf3	100	15	119	133	1124	1110	ATGTCTCTGGGGACC	ATGTCTCTGGGGACC	CDS
chr6|124822645|124822904|-|P3h3	259	ENSMUST00000090300.5	Marf1	100	15	80	94	5284	5270	GGGCTTCTGAGGAGG	GGGCTTCTGAGGAGG	CDS
chr6|124822645|124822904|-|P3h3	259	ENSMUST00000019065.9	Pelp1	100	15	68	82	2187	2173	GATACCAGGCCTGGG	GATACCAGGCCTGGG	CDS
chr6|124822645|124822904|-|P3h3	259	ENSMUST00000097992.9	Focad	100	15	38	52	4233	4219	TTTGAGAAGGGATGG	TTTGAGAAGGGATGG	CDS
chr6|124822645|124822904|-|P3h3	259	ENSMUST00000123405.7	Marchf8	100	15	40	54	406	392	TGAGAAGGGATGGCA	TGAGAAGGGATGGCA	CDS
chr6|125077552|125077709|+|Chd4	157	ENSMUST00000193703.5	Enah	100	15	128	142	4162	4148	GACTGTCCTGGGTGA	GACTGTCCTGGGTGA	3' UTR
chr6|125077552|125077709|+|Chd4	157	ENSMUST00000112736.7	Vps4b	100	15	83	97	3026	3012	GTTTTTCTCCTGGAG	GTTTTTCTCCTGGAG	3' UTR
chr6|125077552|125077709|+|Chd4	157	ENSMUST00000074208.5	Ndufaf3	100	15	133	147	1138	1124	TCCTGGGTGAGCATG	TCCTGGGTGAGCATG	3' UTR
chr6|125077552|125077709|+|Chd4	157	ENSMUST00000002765.8	Prkd1	100	15	120	134	2834	2820	AGCCTCAGGACTGTC	AGCCTCAGGACTGTC	CDS
chr6|125077552|125077709|+|Chd4	157	ENSMUST00000020537.8	Nsg2	100	15	89	103	544	530	CTCCTGGAGCTGGGG	CTCCTGGAGCTGGGG	CDS
chr6|125077552|125077709|+|Chd4	157	ENSMUST00000124142.1	Chst12	100	15	82	96	490	476	AGTTTTTCTCCTGGA	AGTTTTTCTCCTGGA	CDS
chr6|125077552|125077709|+|Chd4	157	ENSMUST00000102528.10	Ppp1cc	100	15	87	101	381	367	TTCTCCTGGAGCTGG	TTCTCCTGGAGCTGG	CDS
chr6|125077552|125077709|+|Chd4	157	ENSMUST00000043050.8	Chst12	100	15	82	96	484	470	AGTTTTTCTCCTGGA	AGTTTTTCTCCTGGA	CDS
chr6|125077552|125077709|+|Chd4	157	ENSMUST00000028928.7	Gzf1	100	15	93	107	700	686	TGGAGCTGGGGGTCA	TGGAGCTGGGGGTCA	CDS
chr6|125077552|125077709|+|Chd4	157	ENSMUST00000150819.2	AI661453	100	15	92	106	703	689	CTGGAGCTGGGGGTC	CTGGAGCTGGGGGTC	CDS
chr6|125085444|125085589|+|Chd4	145	ENSMUST00000145596.2	Kcnma1	100	15	82	96	8625	8611	GAGGCAGAAAGAGAA	GAGGCAGAAAGAGAA	3' UTR
chr6|125085444|125085589|+|Chd4	145	ENSMUST00000035497.4	Oscp1	100	15	69	83	2901	2887	CTGGTCTCTAAGTGA	CTGGTCTCTAAGTGA	3' UTR
chr6|125085444|125085589|+|Chd4	145	ENSMUST00000053663.10	Wdr36	100	15	36	50	4285	4271	GAGTCACTGCTGTTG	GAGTCACTGCTGTTG	3' UTR
chr6|125085444|125085589|+|Chd4	145	ENSMUST00000102668.9	Top3a	100	15	58	72	3008	2994	TGCTGCCTCACCTGG	TGCTGCCTCACCTGG	CDS
chr6|125085444|125085589|+|Chd4	145	ENSMUST00000220308.1	Cd63	100	15	65	79	523	509	TCACCTGGTCTCTAA	TCACCTGGTCTCTAA	CDS
chr6|125085444|125085589|+|Chd4	145	ENSMUST00000093100.2	Dnaaf1	100	15	49	63	1843	1829	TGGCTGGTTTGCTGC	TGGCTGGTTTGCTGC	CDS
chr6|125085444|125085589|+|Chd4	145	ENSMUST00000026407.8	Cd63	100	15	65	79	605	591	TCACCTGGTCTCTAA	TCACCTGGTCTCTAA	CDS
chr6|125085444|125085589|+|Chd4	145	ENSMUST00000053078.4	Map10	100	15	35	49	2287	2273	CGAGTCACTGCTGTT	CGAGTCACTGCTGTT	CDS
chr6|125085444|125085589|+|Chd4	145	ENSMUST00000044158.12	Nop53	100	15	97	111	418	404	CTTTGGGAGCAGGGA	CTTTGGGAGCAGGGA	CDS
chr6|125085444|125085589|+|Chd4	145	ENSMUST00000080371.7	Mtss1	100	15	36	50	1328	1314	GAGTCACTGCTGTTG	GAGTCACTGCTGTTG	CDS
[truncated: 50,020 more rows]
