# Supplementary material for: Global identification of mRNA-interacting circular RNAs by CLiPPR-Seq
Source: Nucleic Acids Res. Author manuscript; Available in PMC 2024 Apr 15. (PMC11014417; doi:10.1093/nar/gkae058)
Supplement: Table S6 [file EMS194846-supplement-Table_S6.xlsx]

## Sheet: Sheet2
circRNA	CircRNAlength	Ensembl-Transcript-ID	GeneName	Percentage-similarity	alignment_length	circRNA_start	circRNA_end	mRNA_start	mRNA_end	circRNA_seq	mRNA_seq	Location
chr1|180560730|180566202|+|Acbd3	617	ENSMUST00000032322.14	Lrp6	100	16	433	448	9049	9034	AACAGCAAAAGCAGCA	AACAGCAAAAGCAGCA	3' UTR
chr1|180560730|180566202|+|Acbd3	617	ENSMUST00000173320.7	Wdr81	100	16	76	91	6632	6617	TGGGCCCATATAACCC	TGGGCCCATATAACCC	3' UTR
chr1|180560730|180566202|+|Acbd3	617	ENSMUST00000087085.9	Nhs	95	20	147	166	5612	5593	GAATGGGCAGCTCTGGGAAA	GAATAGGCAGCTCTGGGAAA	3' UTR
chr1|180560730|180566202|+|Acbd3	617	ENSMUST00000108859.7	Arfgap1	100	17	93	109	1868	1852	GACACGTCCCCTGAGGT	GACACGTCCCCTGAGGT	3' UTR
chr1|180560730|180566202|+|Acbd3	617	ENSMUST00000108859.7	Arfgap1	100	17	93	109	1868	1852	GACACGTCCCCTGAGGT	GACACGTCCCCTGAGGT	3' UTR
chr1|180560730|180566202|+|Acbd3	617	ENSMUST00000108859.7	Arfgap1	100	17	93	109	1868	1852	GACACGTCCCCTGAGGT	GACACGTCCCCTGAGGT	3' UTR
chr1|180560730|180566202|+|Acbd3	617	ENSMUST00000108860.7	Arfgap1	100	17	93	109	1406	1390	GACACGTCCCCTGAGGT	GACACGTCCCCTGAGGT	3' UTR
chr1|180560730|180566202|+|Acbd3	617	ENSMUST00000108862.7	Arfgap1	100	17	93	109	1464	1448	GACACGTCCCCTGAGGT	GACACGTCCCCTGAGGT	3' UTR
chr1|180560730|180566202|+|Acbd3	617	ENSMUST00000172785.7	H2-D1	95	20	545	564	427	408	CCGCCAGCTGCAGGAGCAGC	CCGCCAGCAGCAGGAGCAGC	CDS
chr17|66743074|66745386|-|Mtcl1	384	ENSMUST00000165665.8	Arhgef12	100	16	64	79	10008	9993	GGGTACCAGCTGCAGG	GGGTACCAGCTGCAGG	3' UTR
chr17|66743074|66745386|-|Mtcl1	384	ENSMUST00000042296.8	Qk	100	16	106	121	3583	3568	AACAAGAACTGCAGAA	AACAAGAACTGCAGAA	3' UTR
chr17|66743074|66745386|-|Mtcl1	384	ENSMUST00000153678.7	Gps1	100	17	350	366	1337	1321	AGGCCCTCCAGAATGAG	AGGCCCTCCAGAATGAG	3' UTR
chr17|66743074|66745386|-|Mtcl1	384	ENSMUST00000053986.8	Lingo3	95	20	162	181	2491	2472	GAAAGTGGCGGAAACAGGGC	GAAAGTGGCGGGAACAGGGC	3' UTR
chr17|66743074|66745386|-|Mtcl1	384	ENSMUST00000159367.7	Rps6kc1	91.176	34	113	145	701	668	ACTGCAGAATCCTGCAGTACCG-ACTCAGGAAAG	ACTGGAGAATCCTTCAGTACCGCACTCAGGAAAG	3' UTR
chr17|66743074|66745386|-|Mtcl1	384	ENSMUST00000088357.11	Atn1	100	16	69	84	4032	4017	CCAGCTGCAGGAGCTC	CCAGCTGCAGGAGCTC	3' UTR
chr17|66743074|66745386|-|Mtcl1	384	ENSMUST00000020922.7	Trib2	95	20	64	83	368	349	GGGTACCAGCTGCAGGAGCT	GGGTACCAGCAGCAGGAGCT	5' UTR
chr17|66743074|66745386|-|Mtcl1	384	ENSMUST00000029936.4	Gbp2b	100	16	325	340	1835	1820	ATGATCGAGGTGGAGG	ATGATCGAGGTGGAGG	CDS
chr17|66743074|66745386|-|Mtcl1	384	ENSMUST00000049507.5	Pcsk9	100	16	312	327	2471	2456	GCTCCGGCAGCAGATG	GCTCCGGCAGCAGATG	CDS
chr17|66743074|66745386|-|Mtcl1	384	ENSMUST00000071430.6	2310039H08Rik	95.238	21	66	86	296	276	GTACCAGCTGCAGGAGCTCCG	GTACCAGGTGCAGGAGCTCCG	CDS
chr17|66743074|66745386|-|Mtcl1	384	ENSMUST00000071430.6	2310039H08Rik	95.238	21	66	86	296	276	GTACCAGCTGCAGGAGCTCCG	GTACCAGGTGCAGGAGCTCCG	CDS
chr17|66743074|66745386|-|Mtcl1	384	ENSMUST00000172809.1	Gps1	100	17	350	366	1401	1385	AGGCCCTCCAGAATGAG	AGGCCCTCCAGAATGAG	CDS
chr17|66743074|66745386|-|Mtcl1	384	ENSMUST00000172809.1	Gps1	100	17	350	366	1401	1385	AGGCCCTCCAGAATGAG	AGGCCCTCCAGAATGAG	CDS
chr17|66743074|66745386|-|Mtcl1	384	ENSMUST00000159624.7	Rps6kc1	91.176	34	113	145	570	537	ACTGCAGAATCCTGCAGTACCG-ACTCAGGAAAG	ACTGGAGAATCCTTCAGTACCGCACTCAGGAAAG	CDS
chr17|66743074|66745386|-|Mtcl1	384	ENSMUST00000198607.4	Tent4a	100	16	149	164	2241	2226	AGCAGAAGAGCCTGAA	AGCAGAAGAGCCTGAA	CDS
chr17|66743074|66745386|-|Mtcl1	384	ENSMUST00000014447.12	Glis2	100	16	70	85	1265	1250	CAGCTGCAGGAGCTCC	CAGCTGCAGGAGCTCC	CDS
chr17|66743074|66745386|-|Mtcl1	384	ENSMUST00000025786.8	Pacs1	100	16	5	20	571	556	AGCTGGATGAGCTCCG	AGCTGGATGAGCTCCG	CDS
chr5|110903262|110904632|-|Ep400	1370	ENSMUST00000226459.1	Dnajc15	100	17	175	191	4958	4942	CATCTGCACCCCAATCC	CATCTGCACCCCAATCC	3' UTR
chr5|110903262|110904632|-|Ep400	1370	ENSMUST00000016664.7	Lnx2	100	17	881	897	4405	4389	GCTTCAGGGACAGCCAA	GCTTCAGGGACAGCCAA	3' UTR
chr5|110903262|110904632|-|Ep400	1370	ENSMUST00000061617.6	Zfp280b	100	17	1099	1115	3458	3442	CCCCAGCCTCCCAAGAG	CCCCAGCCTCCCAAGAG	3' UTR
chr5|110903262|110904632|-|Ep400	1370	ENSMUST00000198029.4	Camkk2	100	17	868	884	2539	2523	AACAGCAGCAGGTGCTT	AACAGCAGCAGGTGCTT	3' UTR
chr5|110903262|110904632|-|Ep400	1370	ENSMUST00000236959.1	Vmn1r183	100	18	84	101	2647	2630	TCTAGGTCCTTCACTGGG	TCTAGGTCCTTCACTGGG	3' UTR
chr5|110903262|110904632|-|Ep400	1370	ENSMUST00000212046.1	Elmo3	100	20	492	511	1118	1099	GCTCCAGGTCCTGGGCTGGG	GCTCCAGGTCCTGGGCTGGG	3' UTR
chr5|110903262|110904632|-|Ep400	1370	ENSMUST00000049507.5	Pcsk9	100	17	841	857	3232	3216	GCATTATTCAGGGCCAG	GCATTATTCAGGGCCAG	3' UTR
chr5|110903262|110904632|-|Ep400	1370	ENSMUST00000025836.5	Mrpl11	100	17	646	662	1523	1507	CCCAGGTTCAACTCCAG	CCCAGGTTCAACTCCAG	3' UTR
chr5|110903262|110904632|-|Ep400	1370	ENSMUST00000024543.2	Hes7	100	18	1241	1258	1213	1196	TTTCTTGGCTTTTAAAAA	TTTCTTGGCTTTTAAAAA	3' UTR
chr5|110903262|110904632|-|Ep400	1370	ENSMUST00000058856.8	Scd4	100	17	264	280	1511	1495	AATGTTGGCCCAGTTGT	AATGTTGGCCCAGTTGT	3' UTR
chr5|110903262|110904632|-|Ep400	1370	ENSMUST00000182869.1	Samd15	100	19	827	845	1904	1886	ACCCCAGATCAGCAGCATT	ACCCCAGATCAGCAGCATT	3' UTR
chr5|110903262|110904632|-|Ep400	1370	ENSMUST00000039390.5	Ky	100	18	596	613	2368	2351	TCACTTTGTATTTCAGGA	TCACTTTGTATTTCAGGA	CDS
chr5|110903262|110904632|-|Ep400	1370	ENSMUST00000039390.5	Ky	100	18	596	613	2368	2351	TCACTTTGTATTTCAGGA	TCACTTTGTATTTCAGGA	CDS
chr5|110903262|110904632|-|Ep400	1370	ENSMUST00000098941.4	Scamp3	95.455	22	99	120	711	690	GGGAGTGAAGAGGAGCAGCCAG	GGGAGTGAAAAGGAGCAGCCAG	CDS
chr5|110903262|110904632|-|Ep400	1370	ENSMUST00000163595.2	Cdyl	100	17	795	811	1785	1769	AGCCCAAACCACATCAC	AGCCCAAACCACATCAC	CDS
chr5|110903262|110904632|-|Ep400	1370	ENSMUST00000029684.14	Scamp3	95.455	22	99	120	758	737	GGGAGTGAAGAGGAGCAGCCAG	GGGAGTGAAAAGGAGCAGCCAG	CDS
chr5|110903262|110904632|-|Ep400	1370	ENSMUST00000120697.7	Scamp3	95.455	22	99	120	744	723	GGGAGTGAAGAGGAGCAGCCAG	GGGAGTGAAAAGGAGCAGCCAG	CDS
chr5|110903262|110904632|-|Ep400	1370	ENSMUST00000079294.11	Ifi27	100	18	1340	1357	466	449	GGAAGGAAAATCTGAAGT	GGAAGGAAAATCTGAAGT	CDS
chr5|110903262|110904632|-|Ep400	1370	ENSMUST00000085065.11	Ifi27	100	18	1340	1357	418	401	GGAAGGAAAATCTGAAGT	GGAAGGAAAATCTGAAGT	CDS
chr5|110903262|110904632|-|Ep400	1370	ENSMUST00000163511.6	Irf5	100	17	754	770	1203	1187	GCCCTGCAGCTGCAGGA	GCCCTGCAGCTGCAGGA	CDS
chr5|110903262|110904632|-|Ep400	1370	ENSMUST00000186726.6	Kdm5d	100	18	1347	1364	323	306	AAATCTGAAGTTATCAAC	AAATCTGAAGTTATCAAC	CDS
chr5|110903262|110904632|-|Ep400	1370	ENSMUST00000095045.8	St6galnac6	100	17	345	361	625	609	CAGTTTGGTGCCCAGCA	CAGTTTGGTGCCCAGCA	CDS
chr5|110903262|110904632|-|Ep400	1370	ENSMUST00000212033.1	Elmo3	100	20	492	511	1166	1147	GCTCCAGGTCCTGGGCTGGG	GCTCCAGGTCCTGGGCTGGG	CDS
chr5|110903262|110904632|-|Ep400	1370	ENSMUST00000109375.3	Elmo3	100	20	492	511	1221	1202	GCTCCAGGTCCTGGGCTGGG	GCTCCAGGTCCTGGGCTGGG	CDS
chr5|110903262|110904632|-|Ep400	1370	ENSMUST00000109375.3	Elmo3	100	20	492	511	1221	1202	GCTCCAGGTCCTGGGCTGGG	GCTCCAGGTCCTGGGCTGGG	CDS
chr5|110903262|110904632|-|Ep400	1370	ENSMUST00000189069.6	Kdm5d	100	18	1347	1364	373	356	AAATCTGAAGTTATCAAC	AAATCTGAAGTTATCAAC	CDS
chr5|110903262|110904632|-|Ep400	1370	ENSMUST00000186696.6	Kdm5d	100	18	1347	1364	366	349	AAATCTGAAGTTATCAAC	AAATCTGAAGTTATCAAC	CDS
chr8|121280322|121280541|+|Gse1	219	ENSMUST00000121465.2	Fuca2	100	16	73	88	5099	5084	ACCCCCTCACCCCCTC	ACCCCCTCACCCCCTC	3' UTR
chr8|121280322|121280541|+|Gse1	219	ENSMUST00000121465.2	Fuca2	100	16	73	88	5099	5084	ACCCCCTCACCCCCTC	ACCCCCTCACCCCCTC	3' UTR
chr8|121280322|121280541|+|Gse1	219	ENSMUST00000159861.8	Pappa2	100	17	198	214	9115	9099	AAACAGGCAGAGGAGCC	AAACAGGCAGAGGAGCC	3' UTR
chr8|121280322|121280541|+|Gse1	219	ENSMUST00000159861.8	Pappa2	100	17	198	214	9115	9099	AAACAGGCAGAGGAGCC	AAACAGGCAGAGGAGCC	3' UTR
chr8|121280322|121280541|+|Gse1	219	ENSMUST00000119060.7	Celf5	100	16	73	88	3480	3465	ACCCCCTCACCCCCTC	ACCCCCTCACCCCCTC	3' UTR
chr8|121280322|121280541|+|Gse1	219	ENSMUST00000118763.7	Celf5	100	16	73	88	3704	3689	ACCCCCTCACCCCCTC	ACCCCCTCACCCCCTC	3' UTR
chr8|121280322|121280541|+|Gse1	219	ENSMUST00000038552.12	Coro7	100	16	7	22	3779	3764	GCCATGAGCCCAAGTC	GCCATGAGCCCAAGTC	3' UTR
chr8|121280322|121280541|+|Gse1	219	ENSMUST00000038552.12	Coro7	100	16	7	22	3779	3764	GCCATGAGCCCAAGTC	GCCATGAGCCCAAGTC	3' UTR
chr8|121280322|121280541|+|Gse1	219	ENSMUST00000206117.1	Arhgap17	100	16	16	31	1492	1477	CCAAGTCCCCTTCCAT	CCAAGTCCCCTTCCAT	3' UTR
chr8|121280322|121280541|+|Gse1	219	ENSMUST00000139253.7	Serf2	100	15	72	86	626	612	AACCCCCTCACCCCC	AACCCCCTCACCCCC	3' UTR
chr8|121280322|121280541|+|Gse1	219	ENSMUST00000045296.5	Siah1a	100	15	58	72	43	29	CCACCGCCACCGTCA	CCACCGCCACCGTCA	5' UTR
chr8|121280322|121280541|+|Gse1	219	ENSMUST00000023468.5	Spag6l	95	20	51	70	53	34	ACCAGGACCACCGCCACCGT	ACCAGGACCTCCGCCACCGT	5' UTR
chr8|121280322|121280541|+|Gse1	219	ENSMUST00000205262.1	Arhgap17	100	16	16	31	1556	1541	CCAAGTCCCCTTCCAT	CCAAGTCCCCTTCCAT	CDS
chr8|121280322|121280541|+|Gse1	219	ENSMUST00000207010.1	Arhgap17	100	16	16	31	1522	1507	CCAAGTCCCCTTCCAT	CCAAGTCCCCTTCCAT	CDS
chr8|121280322|121280541|+|Gse1	219	ENSMUST00000098060.4	Arhgap17	100	16	16	31	1557	1542	CCAAGTCCCCTTCCAT	CCAAGTCCCCTTCCAT	CDS
chr8|121280322|121280541|+|Gse1	219	ENSMUST00000167309.7	Arhgap17	100	16	16	31	1549	1534	CCAAGTCCCCTTCCAT	CCAAGTCCCCTTCCAT	CDS
chr8|121280322|121280541|+|Gse1	219	ENSMUST00000106442.8	Arhgap17	100	16	16	31	1557	1542	CCAAGTCCCCTTCCAT	CCAAGTCCCCTTCCAT	CDS
chr8|121280322|121280541|+|Gse1	219	ENSMUST00000004968.10	Plod3	100	17	79	95	912	896	TCACCCCCTCGCCACTC	TCACCCCCTCGCCACTC	CDS
chr8|121280322|121280541|+|Gse1	219	ENSMUST00000004968.10	Plod3	100	17	79	95	912	896	TCACCCCCTCGCCACTC	TCACCCCCTCGCCACTC	CDS
chr8|121280322|121280541|+|Gse1	219	ENSMUST00000023684.13	Gart	100	15	195	209	1099	1085	GCCAAACAGGCAGAG	GCCAAACAGGCAGAG	CDS
chr8|121280322|121280541|+|Gse1	219	ENSMUST00000108856.8	Col20a1	94.737	19	16	34	199	181	CCAAGTCCCCTTCCATAGG	CCAAGTCCCCTGCCATAGG	CDS
chr9|65701903|65702777|-|Zfp609	874	ENSMUST00000067689.8	Tnrc6b	100	16	478	493	15788	15773	CAAGAAAGAGGTGCAG	CAAGAAAGAGGTGCAG	3' UTR
chr9|65701903|65702777|-|Zfp609	874	ENSMUST00000047232.13	Agps	100	16	87	102	6497	6482	AGGAAGAGCCTTGAAC	AGGAAGAGCCTTGAAC	3' UTR
chr9|65701903|65702777|-|Zfp609	874	ENSMUST00000171165.7	Ube2f	100	16	54	69	3901	3886	TAGCTGAAGCTGAAAA	TAGCTGAAGCTGAAAA	3' UTR
chr9|65701903|65702777|-|Zfp609	874	ENSMUST00000094823.3	Cldn19	95	20	352	371	3344	3325	CACCCCAGTGCCAGGTCCTC	CACCCCACTGCCAGGTCCTC	3' UTR
chr9|65701903|65702777|-|Zfp609	874	ENSMUST00000177236.7	Rnf141	95.238	21	384	404	3131	3111	GCAAATCAAAATCCAAAAGGA	GCAAGTCAAAATCCAAAAGGA	3' UTR
chr9|65701903|65702777|-|Zfp609	874	ENSMUST00000039318.15	Cdc14b	100	16	332	347	3919	3904	CCAGACAACATCAAGT	CCAGACAACATCAAGT	3' UTR
chr9|65701903|65702777|-|Zfp609	874	ENSMUST00000094103.3	Hs3st3b1	100	16	466	481	3501	3486	GGGAGCAGCCAGCAAG	GGGAGCAGCCAGCAAG	3' UTR
chr9|65701903|65702777|-|Zfp609	874	ENSMUST00000217434.1	Dpp8	100	16	795	810	5052	5037	TCAATCCTTTGGGAAC	TCAATCCTTTGGGAAC	3' UTR
chr9|65701903|65702777|-|Zfp609	874	ENSMUST00000097352.10	Pknox1	95	20	264	283	2236	2217	AGCAGAAACTGGAAATGTCA	AGCAGAAACTGGAGATGTCA	3' UTR
chr9|65701903|65702777|-|Zfp609	874	ENSMUST00000117849.2	Csnk1g1	100	16	323	338	2224	2209	GCCACACTACCAGACA	GCCACACTACCAGACA	3' UTR
chr9|65701903|65702777|-|Zfp609	874	ENSMUST00000034949.9	Csnk1g1	100	16	323	338	2319	2304	GCCACACTACCAGACA	GCCACACTACCAGACA	3' UTR
chr9|65701903|65702777|-|Zfp609	874	ENSMUST00000034960.13	Dpp8	100	16	795	810	3227	3212	TCAATCCTTTGGGAAC	TCAATCCTTTGGGAAC	3' UTR
chr9|65701903|65702777|-|Zfp609	874	ENSMUST00000045110.13	Dstyk	100	16	689	704	2940	2925	CCAGTTCCCTTGGGAG	CCAGTTCCCTTGGGAG	3' UTR
chr9|65701903|65702777|-|Zfp609	874	ENSMUST00000041649.7	Prss22	100	16	443	458	1122	1107	ACTTCCTTGTTCTCTC	ACTTCCTTGTTCTCTC	3' UTR
chr9|65701903|65702777|-|Zfp609	874	ENSMUST00000142232.1	Usp20	100	18	353	370	93	76	ACCCCAGTGCCAGGTCCT	ACCCCAGTGCCAGGTCCT	5' UTR
chr9|65701903|65702777|-|Zfp609	874	ENSMUST00000094639.9	Map1a	100	16	530	545	9000	8985	GTTGCTGCTGTTGCTC	GTTGCTGCTGTTGCTC	CDS
chr9|65701903|65702777|-|Zfp609	874	ENSMUST00000023062.4	Tomm22	100	17	530	546	371	355	GTTGCTGCTGTTGCTCC	GTTGCTGCTGTTGCTCC	CDS
chr9|65701903|65702777|-|Zfp609	874	ENSMUST00000038552.12	Coro7	100	16	282	297	2588	2573	CAGGCTCCAAGGAGGT	CAGGCTCCAAGGAGGT	CDS
chr9|65701903|65702777|-|Zfp609	874	ENSMUST00000038552.12	Coro7	100	16	282	297	2588	2573	CAGGCTCCAAGGAGGT	CAGGCTCCAAGGAGGT	CDS
chr9|65701903|65702777|-|Zfp609	874	ENSMUST00000030427.5	Eloa	100	16	369	384	1641	1626	CTCAAGGGAAGGAAGG	CTCAAGGGAAGGAAGG	CDS
chr9|65701903|65702777|-|Zfp609	874	ENSMUST00000049488.8	Serinc5	100	16	464	479	233	218	GAGGGAGCAGCCAGCA	GAGGGAGCAGCCAGCA	CDS
chr9|65701903|65702777|-|Zfp609	874	ENSMUST00000102744.3	Orc1	100	16	553	568	952	937	CTCAGAGAAGGCTGCT	CTCAGAGAAGGCTGCT	CDS
chr9|65701903|65702777|-|Zfp609	874	ENSMUST00000054052.14	Zfpm1	100	16	430	445	652	637	GCCCACTCCAGGGACT	GCCCACTCCAGGGACT	CDS
chr9|65701903|65702777|-|Zfp609	874	ENSMUST00000062483.14	Gli2	100	17	131	147	2124	2108	TCCTTGAGCAGTGGAGC	TCCTTGAGCAGTGGAGC	CDS
chr9|65701903|65702777|-|Zfp609	874	ENSMUST00000048966.6	Tcf20	100	17	528	544	1181	1165	TGGTTGCTGCTGTTGCT	TGGTTGCTGCTGTTGCT	CDS
chr1|125363218|125363386|-|Actr3	168	ENSMUST00000113449.1	Rest	100	15	135	149	5500	5486	CTGGGCTTGCGGAAG	CTGGGCTTGCGGAAG	3' UTR
chr1|125363218|125363386|-|Actr3	168	ENSMUST00000080359.11	Rest	100	15	135	149	5580	5566	CTGGGCTTGCGGAAG	CTGGGCTTGCGGAAG	3' UTR
chr1|125363218|125363386|-|Actr3	168	ENSMUST00000167588.8	Trim67	100	15	13	27	4145	4131	AGAAGTTGTAGGGTG	AGAAGTTGTAGGGTG	3' UTR
chr1|125363218|125363386|-|Actr3	168	ENSMUST00000171127.3	H2ac6	91.667	24	109	132	989	966	AGCCAGCCTGCCGGCCGGCCAGCC	AGCCAGCCAGCCAGCCGGCCAGCC	3' UTR
chr1|125363218|125363386|-|Actr3	168	ENSMUST00000094151.5	Rnf187	100	16	125	140	867	852	GGCCAGCCTGCTGGGC	GGCCAGCCTGCTGGGC	3' UTR
chr1|125363218|125363386|-|Actr3	168	ENSMUST00000115817.2	Tpgs2	94.737	19	105	123	333	315	GGACAGCCAGCCTGCCGGC	GGACAGCCGGCCTGCCGGC	5' UTR
chr1|125363218|125363386|-|Actr3	168	ENSMUST00000032410.13	Tada3	94.737	19	98	116	280	262	AGGGCGGGGACAGCCAGCC	AGGGCGGGGACGGCCAGCC	5' UTR
chr1|125363218|125363386|-|Actr3	168	ENSMUST00000090824.11	Map3k20	100	16	118	133	55	40	GCCGGCCGGCCAGCCT	GCCGGCCGGCCAGCCT	5' UTR
chr1|125363218|125363386|-|Actr3	168	ENSMUST00000189826.6	Tnnt2	100	15	129	143	433	419	AGCCTGCTGGGCTTG	AGCCTGCTGGGCTTG	CDS
chr1|125363218|125363386|-|Actr3	168	ENSMUST00000188028.6	Tnnt2	100	15	129	143	360	346	AGCCTGCTGGGCTTG	AGCCTGCTGGGCTTG	CDS
chr1|125363218|125363386|-|Actr3	168	ENSMUST00000050178.12	Ccdc60	100	15	132	146	1159	1145	CTGCTGGGCTTGCGG	CTGCTGGGCTTGCGG	CDS
chr1|125363218|125363386|-|Actr3	168	ENSMUST00000034187.8	Mmp2	100	17	7	23	677	661	GGGGGAAGAAGTTGTAG	GGGGGAAGAAGTTGTAG	CDS
chr1|125363218|125363386|-|Actr3	168	ENSMUST00000090971.10	Bcan	100	15	105	119	772	758	GGACAGCCAGCCTGC	GGACAGCCAGCCTGC	CDS
chr1|125363220|125363386|-|Actr3	166	ENSMUST00000113449.1	Rest	100	15	135	149	5500	5486	CTGGGCTTGCGGAAG	CTGGGCTTGCGGAAG	3' UTR
chr1|125363220|125363386|-|Actr3	166	ENSMUST00000080359.11	Rest	100	15	135	149	5580	5566	CTGGGCTTGCGGAAG	CTGGGCTTGCGGAAG	3' UTR
chr1|125363220|125363386|-|Actr3	166	ENSMUST00000167588.8	Trim67	100	15	13	27	4145	4131	AGAAGTTGTAGGGTG	AGAAGTTGTAGGGTG	3' UTR
chr1|125363220|125363386|-|Actr3	166	ENSMUST00000171127.3	H2ac6	91.667	24	109	132	989	966	AGCCAGCCTGCCGGCCGGCCAGCC	AGCCAGCCAGCCAGCCGGCCAGCC	3' UTR
chr1|125363220|125363386|-|Actr3	166	ENSMUST00000094151.5	Rnf187	100	16	125	140	867	852	GGCCAGCCTGCTGGGC	GGCCAGCCTGCTGGGC	3' UTR
chr1|125363220|125363386|-|Actr3	166	ENSMUST00000115817.2	Tpgs2	94.737	19	105	123	333	315	GGACAGCCAGCCTGCCGGC	GGACAGCCGGCCTGCCGGC	5' UTR
chr1|125363220|125363386|-|Actr3	166	ENSMUST00000032410.13	Tada3	94.737	19	98	116	280	262	AGGGCGGGGACAGCCAGCC	AGGGCGGGGACGGCCAGCC	5' UTR
chr1|125363220|125363386|-|Actr3	166	ENSMUST00000090824.11	Map3k20	100	16	118	133	55	40	GCCGGCCGGCCAGCCT	GCCGGCCGGCCAGCCT	5' UTR
chr1|125363220|125363386|-|Actr3	166	ENSMUST00000189826.6	Tnnt2	100	15	129	143	433	419	AGCCTGCTGGGCTTG	AGCCTGCTGGGCTTG	CDS
chr1|125363220|125363386|-|Actr3	166	ENSMUST00000188028.6	Tnnt2	100	15	129	143	360	346	AGCCTGCTGGGCTTG	AGCCTGCTGGGCTTG	CDS
chr1|125363220|125363386|-|Actr3	166	ENSMUST00000050178.12	Ccdc60	100	15	132	146	1159	1145	CTGCTGGGCTTGCGG	CTGCTGGGCTTGCGG	CDS
chr1|125363220|125363386|-|Actr3	166	ENSMUST00000034187.8	Mmp2	100	17	7	23	677	661	GGGGGAAGAAGTTGTAG	GGGGGAAGAAGTTGTAG	CDS
chr1|125363220|125363386|-|Actr3	166	ENSMUST00000090971.10	Bcan	100	15	105	119	772	758	GGACAGCCAGCCTGC	GGACAGCCAGCCTGC	CDS
chr1|127858443|127865302|+|Rab3gap1	738	ENSMUST00000041124.12	Zfp704	100	16	106	121	9262	9247	GGAGGCCAGCTGGGCC	GGAGGCCAGCTGGGCC	3' UTR
chr1|127858443|127865302|+|Rab3gap1	738	ENSMUST00000049488.8	Serinc5	100	16	207	222	4702	4687	TGAATGCCTCAGTGAT	TGAATGCCTCAGTGAT	3' UTR
chr1|127858443|127865302|+|Rab3gap1	738	ENSMUST00000118139.2	Glt1d1	96.296	27	89	114	3141	3115	GGGATGCTGGGAAAA-CTGGAGGCCAG	GGGATGCTGGGAAAACCTGGAGGCCAG	3' UTR
chr1|127858443|127865302|+|Rab3gap1	738	ENSMUST00000198526.4	Srrt	100	16	160	175	2617	2602	GTAGGGAAGTCCTGGG	GTAGGGAAGTCCTGGG	3' UTR
chr1|127858443|127865302|+|Rab3gap1	738	ENSMUST00000014065.15	Clip3	100	17	160	176	2712	2696	GTAGGGAAGTCCTGGGA	GTAGGGAAGTCCTGGGA	3' UTR
chr1|127858443|127865302|+|Rab3gap1	738	ENSMUST00000000579.2	Sox9	100	16	502	517	2684	2669	TCTTTTAAGGCAGCTA	TCTTTTAAGGCAGCTA	3' UTR
chr1|127858443|127865302|+|Rab3gap1	738	ENSMUST00000090608.5	Harbi1	100	16	398	413	2209	2194	TGCTGGAAGAGCAGTC	TGCTGGAAGAGCAGTC	3' UTR
chr1|127858443|127865302|+|Rab3gap1	738	ENSMUST00000094993.2	Klhl9	100	16	524	539	2973	2958	GCTGCTTTCTGGAAGA	GCTGCTTTCTGGAAGA	3' UTR
chr1|127858443|127865302|+|Rab3gap1	738	ENSMUST00000077271.8	Gfm1	100	17	112	128	3000	2984	CAGCTGGGCCTGGACCA	CAGCTGGGCCTGGACCA	3' UTR
chr1|127858443|127865302|+|Rab3gap1	738	ENSMUST00000126705.8	Tmem208	100	16	516	531	864	849	TAATCCAGGCTGCTTT	TAATCCAGGCTGCTTT	3' UTR
chr1|127858443|127865302|+|Rab3gap1	738	ENSMUST00000006614.2	Epha2	100	16	86	101	3298	3283	CAGGGGATGCTGGGAA	CAGGGGATGCTGGGAA	3' UTR
chr1|127858443|127865302|+|Rab3gap1	738	ENSMUST00000018143.15	Ddx27	100	18	400	417	2562	2545	CTGGAAGAGCAGTCTGAG	CTGGAAGAGCAGTCTGAG	3' UTR
chr1|127858443|127865302|+|Rab3gap1	738	ENSMUST00000045665.12	Ppp1r12b	100	18	577	594	3222	3205	GAGGAGGTGACTGACGAG	GAGGAGGTGACTGACGAG	3' UTR
chr1|127858443|127865302|+|Rab3gap1	738	ENSMUST00000012587.3	Kif11	95	20	396	415	3200	3181	TCTGCTGGAAGAGCAGTCTG	TCTGCTGGAAGAGCAATCTG	CDS
chr1|127858443|127865302|+|Rab3gap1	738	ENSMUST00000084115.3	Plekhg5	95	20	608	627	3017	2998	TCCTGAAGGGGGAGCTGAGT	TCCTGAAGGGGGCGCTGAGT	CDS
chr1|127858443|127865302|+|Rab3gap1	738	ENSMUST00000118648.7	Plekhg5	95	20	608	627	2993	2974	TCCTGAAGGGGGAGCTGAGT	TCCTGAAGGGGGCGCTGAGT	CDS
chr1|127858443|127865302|+|Rab3gap1	738	ENSMUST00000034472.15	Jam3	100	16	472	487	639	624	CAGAGTGCCTGTCTCC	CAGAGTGCCTGTCTCC	CDS
chr1|127858443|127865302|+|Rab3gap1	738	ENSMUST00000057407.2	Qrfp	100	16	152	167	213	198	AGGGAGAAGTAGGGAA	AGGGAGAAGTAGGGAA	CDS
chr1|127858443|127865302|+|Rab3gap1	738	ENSMUST00000232052.1	D16Ertd472e	100	16	86	101	834	819	CAGGGGATGCTGGGAA	CAGGGGATGCTGGGAA	CDS
chr1|127858443|127865302|+|Rab3gap1	738	ENSMUST00000105511.1	Col10a1	100	16	110	125	1515	1500	GCCAGCTGGGCCTGGA	GCCAGCTGGGCCTGGA	CDS
chr1|127858443|127865302|+|Rab3gap1	738	ENSMUST00000030243.7	Prkaa2	100	16	394	409	461	446	GATCTGCTGGAAGAGC	GATCTGCTGGAAGAGC	CDS
chr1|127858443|127865302|+|Rab3gap1	738	ENSMUST00000161476.7	Prpf3	100	16	110	125	1136	1121	GCCAGCTGGGCCTGGA	GCCAGCTGGGCCTGGA	CDS
chr1|127858443|127865302|+|Rab3gap1	738	ENSMUST00000048603.7	Dnah1	100	17	269	285	11142	11126	GTCCCAAGGAGATGGCA	GTCCCAAGGAGATGGCA	CDS
chr1|127858443|127865302|+|Rab3gap1	738	ENSMUST00000156859.2	Hadha	100	16	637	652	750	735	AAGATCCCCAGCAACA	AAGATCCCCAGCAACA	CDS
chr1|127858443|127865302|+|Rab3gap1	738	ENSMUST00000227745.1	Tsc2	100	16	273	288	2706	2691	CAAGGAGATGGCAAAC	CAAGGAGATGGCAAAC	CDS
chr1|128179939|128190694|+|Ubxn4	737	ENSMUST00000037418.6	Tmed8	95	20	472	491	6070	6051	GTTCAAACCAGAGACCAGCC	GTTCAAACCAGGGACCAGCC	3' UTR
chr1|128179939|128190694|+|Ubxn4	737	ENSMUST00000080898.3	Amd2	100	16	478	493	2456	2441	ACCAGAGACCAGCCGA	ACCAGAGACCAGCCGA	3' UTR
chr1|128179939|128190694|+|Ubxn4	737	ENSMUST00000059619.2	Cdc42ep1	95.455	22	421	442	2140	2119	CAGGAGGAGAATGCACAGGTCA	CAGGAGGAGAAAGCACAGGTCA	3' UTR
chr1|128179939|128190694|+|Ubxn4	737	ENSMUST00000143987.8	Ndufv2	95	20	292	311	1245	1226	ACCAGTCAGAAAGTTCAGTA	ACCAGTCAGAAACTTCAGTA	3' UTR
chr1|128179939|128190694|+|Ubxn4	737	ENSMUST00000023061.6	Josd1	100	16	269	284	1936	1921	TGAAGCATCAGTGACA	TGAAGCATCAGTGACA	3' UTR
chr1|128179939|128190694|+|Ubxn4	737	ENSMUST00000025137.8	Thoc1	100	16	410	425	1264	1249	AGATACTGCAACAGGA	AGATACTGCAACAGGA	CDS
chr1|128179939|128190694|+|Ubxn4	737	ENSMUST00000023538.8	Mylk	100	17	268	284	2510	2494	GTGAAGCATCAGTGACA	GTGAAGCATCAGTGACA	CDS
chr1|132049338|132049774|-|Cdk18	436	ENSMUST00000016088.8	Castor2	100	16	273	288	2854	2839	CTGTGGCCCAGAGAGG	CTGTGGCCCAGAGAGG	3' UTR
chr1|132049338|132049774|-|Cdk18	436	ENSMUST00000024811.8	Pim1	91.667	24	199	222	2232	2209	AAGAATAGAAAAAAAAAAAAAAAA	AAGAATAAAAAAGAAAAAAAAAAA	3' UTR
chr1|132049338|132049774|-|Cdk18	436	ENSMUST00000006742.10	Atp7b	100	16	404	419	5413	5398	TGAGAGGCAAGGACCT	TGAGAGGCAAGGACCT	3' UTR
chr1|132049338|132049774|-|Cdk18	436	ENSMUST00000020490.12	Wdr82	92	25	198	222	1867	1843	CAAGAATAGAAAAAAAAAAAAAAAA	CAAGAATACCAAAAAAAAAAAAAAA	3' UTR
chr1|132049338|132049774|-|Cdk18	436	ENSMUST00000032383.13	Sspn	100	16	348	363	1016	1001	CAGGTAACTGTGAGCC	CAGGTAACTGTGAGCC	3' UTR
chr1|132049338|132049774|-|Cdk18	436	ENSMUST00000018470.9	Ywhab	100	16	309	324	1390	1375	CACACAGTAATCCTTG	CACACAGTAATCCTTG	3' UTR
chr1|132049338|132049774|-|Cdk18	436	ENSMUST00000045593.11	Daglb	100	16	343	358	2262	2247	CCCCTCAGGTAACTGT	CCCCTCAGGTAACTGT	3' UTR
chr1|132049338|132049774|-|Cdk18	436	ENSMUST00000068697.10	Kcmf1	100	16	9	24	326	311	GCCCCTCCCGGGCTCC	GCCCCTCCCGGGCTCC	5' UTR
chr1|132049338|132049774|-|Cdk18	436	ENSMUST00000239259.1	Nkrf	92	25	198	222	168	144	CAAGAATAGAAAAAAAAAAAAAAAA	CAAGAATAAAAAAAAAAAATAAAAA	5' UTR
chr1|132049338|132049774|-|Cdk18	436	ENSMUST00000020846.7	Srebf1	100	17	98	114	2062	2046	CTGGTGCAGCTTATGGT	CTGGTGCAGCTTATGGT	CDS
chr1|132049338|132049774|-|Cdk18	436	ENSMUST00000003207.10	Lipe	100	16	350	365	1760	1745	GGTAACTGTGAGCCTG	GGTAACTGTGAGCCTG	CDS
chr1|133655574|133656434|-|Atp2b4	860	ENSMUST00000020488.8	D10Wsu102e	85.811	148	271	408	121331	121185	GGGCAGTGGTGGCGCATGCCTTTAATTCTAGCACTTGGGAGGCAGAGGCAGGCGGATTTCTGAGTTCGAGGCCAGCCTGGTCTACAG----------AGTGAGTTCCAGGACAGCCAAGGCTACACAGAGAAACCCTGTCTCCAAAAA	GGGCAGTGGTGGTGCATGCCTT-AATCCCAGCACTCGGGAGGCAGAGGCAGGGAGATTTCTGAGTTCTAGGCCAACCTGGTCTACAGAGTTAGGGTTAGTGAGTTCCAGGACAGCCAGGGCTACACAGAGAAACCCTGTCTCAAAAAA	3' UTR
chr1|133655574|133656434|-|Atp2b4	860	ENSMUST00000020488.8	D10Wsu102e	89.076	119	289	407	114589	114471	CCTTTAATTCTAGCACTTGGGAGGCAGAGGCAGGCGGATTTCTGAGTTCGAGGCCAGCCTGGTCTACAGAGTGAGTTCCAGGACAGCCAAGGCTACACAGAGAAACCCTGTCTCCAAAA	CCTTTAATCCCAGCACCCGGGAGGCAGAGGCAGGCGAATTTCTGAGTTTGAGTCCAGCCTGGTCTACAGAGAGAGTTCCAGGACAGCCAGGACTACACACAGGAACCATGTCTCCAAAA	3' UTR
chr1|133655574|133656434|-|Atp2b4	860	ENSMUST00000148843.9	Hnrnpr	91.195	159	276	434	17415	17257	GTGGTGGCGCATGCCTTTAATTCTAGCACTTGGGAGGCAGAGGCAGGCGGATTTCTGAGTTCGAGGCCAGCCTGGTCTACAGAGTGAGTTCCAGGACAGCCAAGGCTACACAGAGAAACCCTGTCTCCAAAAAAAAAAAAAAAAAAAAAAAAAAAAAAA	GTGGTGGCACACGCCTTTAATCCCAGCACGTGGGAGGCAGAGGCCGGTGGATTTCTGAGTTCGAGGCCAGCCTGGTCTACAGAGTGAGTTCCAGGACAGCCAGAGCTACACAGAGAAACCCTGTCTCGAAAAACAAAAACAAAAACAAAAACAAAAAAA	3' UTR
chr1|133655574|133656434|-|Atp2b4	860	ENSMUST00000028279.9	Strbp	89.286	28	300	327	14830	14803	AGCACTTGGGAGGCAGAGGCAGGCGGAT	AGCACATGGGAGGCAGGGGCAGGCAGAT	3' UTR
chr1|133655574|133656434|-|Atp2b4	860	ENSMUST00000028279.9	Strbp	92.683	41	361	401	14765	14725	GAGTTCCAGGACAGCCAAGGCTACACAGAGAAACCCTGTCT	GAGTTCCAGGACAGCCAGAGATACACAGAGAAACCCTGTCT	3' UTR
chr1|133655574|133656434|-|Atp2b4	860	ENSMUST00000042990.6	Serbp1	89.189	148	277	424	14362	14215	TGGTGGCGCATGCCTTTAATTCTAGCACTTGGGAGGCAGAGGCAGGCGGATTTCTGAGTTCGAGGCCAGCCTGGTCTACAGAGTGAGTTCCAGGACAGCCAAGGCTACACAGAGAAACCCTGTCTCCAAAAAAAAAAAAAAAAAAAAA	TGGTGGCGCATGCCTTTAATCCCAGCACTCAGGAAGCAGAGGCGGGTGGATTTCTGAGTTTGAAGCCAGCCTGGTCTACAAAGTGAGTTCCGGGACAGCCAGGGCTATACAGAGAAACCCTGTCTCAAAAAAAAACAAAACAAAAAAA	3' UTR
chr1|133655574|133656434|-|Atp2b4	860	ENSMUST00000022597.14	Naa16	90	160	276	435	12467	12308	GTGGTGGCGCATGCCTTTAATTCTAGCACTTGGGAGGCAGAGGCAGGCGGATTTCTGAGTTCGAGGCCAGCCTGGTCTACAGAGTGAGTTCCAGGACAGCCAAGGCTACACAGAGAAACCCTGTCTCCAAAAAAAAAAAAAAAAAAAAAAAAAAAAAAAA	GTGGTGGCGCACGCCTTTAATCCCAGCACTCGGGAGGCAGAGGCAGGTGGATTTCTGAGTTCCAGGCCAGCCTGGTCTACAAAGTGAGTTCCAGGACAGCCAGGGCTATACAGAGAAACCCTGCCTCAAAAAAACAAAAAGAAAAGAAAAGAAAAGAAAA	3' UTR
chr1|133655574|133656434|-|Atp2b4	860	ENSMUST00000028279.9	Strbp	85.556	90	267	356	11737	11648	AGCCGGGCAGTGGTGGCGCATGCCTTTAATTCTAGCACTTGGGAGGCAGAGGCAGGCGGATTTCTGAGTTCGAGGCCAGCCTGGTCTACA	AGCCAGGCAGTGGTGGCTCCCACCTTTAATCCCAGCACTCGGGAGGCAGAGGCAGGTGGATTTCTGAGTTCCAGGACAGCCAGGGCTACA	3' UTR
chr1|133655574|133656434|-|Atp2b4	860	ENSMUST00000028279.9	Strbp	97.143	70	360	429	11673	11604	TGAGTTCCAGGACAGCCAAGGCTACACAGAGAAACCCTGTCTCCAAAAAAAAAAAAAAAAAAAAAAAAAA	TGAGTTCCAGGACAGCCAGGGCTACACAGAGAAACCCTGTCTCAAAAAAAAAAAAAAAAAAAAAAAAAAA	3' UTR
chr1|133655574|133656434|-|Atp2b4	860	ENSMUST00000022494.9	Ebpl	88.889	72	330	401	9881	9810	CTGAGTTCGAGGCCAGCCTGGTCTACAGAGTGAGTTCCAGGACAGCCAAGGCTACACAGAGAAACCCTGTCT	CTGAGTTCAAGGCCAGTCAGGTCTATAGAGTAGGTTCCAGGACAGCCAGGGCTACACAGAGAAGCCCTGTCT	3' UTR
chr1|133655574|133656434|-|Atp2b4	860	ENSMUST00000148843.9	Hnrnpr	90	30	308	337	11005	10976	GGAGGCAGAGGCAGGCGGATTTCTGAGTTC	GGAGGCAGAGGCAGGCTAATCTCTGAGTTC	3' UTR
chr1|133655574|133656434|-|Atp2b4	860	ENSMUST00000141755.7	Mettl16	92.683	82	339	420	10770	10689	AGGCCAGCCTGGTCTACAGAGTGAGTTCCAGGACAGCCAAGGCTACACAGAGAAACCCTGTCTCCAAAAAAAAAAAAAAAAA	AGGCCAGCCTGGTCTACAGAGTGAGTTTCAGGACAGCCAGGGCTACACAGAGAAACCCTGTCTTGAAAAACAAAAACAAAAA	3' UTR
chr1|133655574|133656434|-|Atp2b4	860	ENSMUST00000028279.9	Strbp	91.729	133	288	420	11024	10892	GCCTTTAATTCTAGCACTTGGGAGGCAGAGGCAGGCGGATTTCTGAGTTCGAGGCCAGCCTGGTCTACAGAGTGAGTTCCAGGACAGCCAAGGCTACACAGAGAAACCCTGTCTCCAAAAAAAAAAAAAAAAA	GCCTTTAATCCCAGCACTCGGGAGGCAAAGGCAGGCGAATTTCTGAGTTCAAGGGCAGCCTGGTCTACAAAGTGAGTTCCAGGACAGCCAGGGCTACACAGAGAACCCCTGTCTCGAAAAAAAAAAAAAAAAA	3' UTR
chr1|133655574|133656434|-|Atp2b4	860	ENSMUST00000234711.1	BC004004	91.892	148	276	423	9702	9555	GTGGTGGCGCATGCCTTTAATTCTAGCACTTGGGAGGCAGAGGCAGGCGGATTTCTGAGTTCGAGGCCAGCCTGGTCTACAGAGTGAGTTCCAGGACAGCCAAGGCTACACAGAGAAACCCTGTCTCCAAAAAAAAAAAAAAAAAAAA	GTGGTGGCGCATGCCTTTAATCCCAGCACTCGGGAGGCAGAGACAGGTGGATTTCTGAGTTCAAGGCCAGCCTGGTCTACAAAGTGAGTTCCAGGACAGCCAGGGCTACACAGAGAAACCCTGTCTCAAACAAAAACAAAAACAAAAA	3' UTR
chr1|133655574|133656434|-|Atp2b4	860	ENSMUST00000162226.8	Zbtb37	86.747	83	338	420	10006	9924	GAGGCCAGCCTGGTCTACAGAGTGAGTTCCAGGACAGCCAAGGCTACACAGAGAAACCCTGTCTCCAAAAAAAAAAAAAAAAA	GAGGCCAGGCTAATCTACAGATCGAGTTTCAGGACAGCCAGGGCTACACAGAGAAACCCTTTCTCAAAAAACAAAAACAAAAA	3' UTR
chr1|133655574|133656434|-|Atp2b4	860	ENSMUST00000226342.2	Dgkh	93.443	122	288	409	12054	11933	GCCTTTAATTCTAGCACTTGGGAGGCAGAGGCAGGCGGATTTCTGAGTTCGAGGCCAGCCTGGTCTACAGAGTGAGTTCCAGGACAGCCAAGGCTACACAGAGAAACCCTGTCTCCAAAAAA	GCCTTTAATCCCAGCACTCGGGAGGCAGAGGCAGGCGGATTTCTGAGTTCGAGGCCAGTCTGGTCTACAAAGTGAGTTCCAGGACAGCCAGGACTACACAGAGAAACCCTGTCTCGAAAAAA	3' UTR
chr1|133655574|133656434|-|Atp2b4	860	ENSMUST00000022597.14	Naa16	95	20	308	327	10557	10538	GGAGGCAGAGGCAGGCGGAT	GGAGGCAGAGGCAGGTGGAT	3' UTR
chr1|133655574|133656434|-|Atp2b4	860	ENSMUST00000234711.1	BC004004	92	25	338	362	9014	8990	GAGGCCAGCCTGGTCTACAGAGTGA	GAGGCCAGCCTAGTCTACATAGTGA	3' UTR
chr1|133655574|133656434|-|Atp2b4	860	ENSMUST00000022597.14	Naa16	90	50	339	388	10524	10475	AGGCCAGCCTGGTCTACAGAGTGAGTTCCAGGACAGCCAAGGCTACACAG	AGGCCAGCCTGGTCTACATGGAGAGTTCCAGGGCAGCCAGGGCTACACAG	3' UTR
chr1|133655574|133656434|-|Atp2b4	860	ENSMUST00000027494.10	Ppp1r7	92.517	147	288	434	8999	8853	GCCTTTAATTCTAGCACTTGGGAGGCAGAGGCAGGCGGATTTCTGAGTTCGAGGCCAGCCTGGTCTACAGAGTGAGTTCCAGGACAGCCAAGGCTACACAGAGAAACCCTGTCTCCAAAAAAAAAAAAAAAAAAAAAAAAAAAAAAA	GCCTTTAATCCCAGCACTCGGGAGGCAGAGGCAGGTGGATTTCTGAGTTTGAGGCCAGCCTGGTCTACAGAGTGAGTTCCAGGACAGCCAGGGCTACACAGAGAAACCCTGTCTCGAAAAACAAAAACAAAAACAAAAAGAAAAAAA	3' UTR
chr1|133655574|133656434|-|Atp2b4	860	ENSMUST00000162226.8	Zbtb37	92.593	27	358	384	8741	8715	AGTGAGTTCCAGGACAGCCAAGGCTAC	AGTGAGTTCTAGGACAGCCAGGGCTAC	3' UTR
chr1|133655574|133656434|-|Atp2b4	860	ENSMUST00000022597.14	Naa16	90.667	150	276	425	9685	9537	GTGGTGGCGCATGCCTTTAATTCTAGCACTTGGGAGGCAGAGGCAGGCGGATTTCTGAGTTCGAGGCCAGCCTGGTCTACAGAGTGAGTTCCAGGACAGCCAAGGCTACACAGAGAAACCCTGTCTCCAAAAAAAAAAAAAAAAAAAAAA	GTGGTGGCGCACGCCTTTAATCC-AGCACTCGGGAGGCAGAGGCAGGTGGATTTCTGAGTTCGAGGGCAGCCTGGTCTACAAAGTGAGTTCCAGGACAGCCAGGACTACACAGAGAAACCCTGTCTCGAAAAACCAAAACAACAAAAAAA	3' UTR
chr1|133655574|133656434|-|Atp2b4	860	ENSMUST00000162226.8	Zbtb37	91.406	128	267	394	8384	8258	AGCCGGGCAGTGGTGGCGCATGCCTTTAATTCTAGCACTTGGGAGGCAGAGGCAGGCGGATTTCTGAGTTCGAGGCCAGCCTGGTCTACAGAGTGAGTTCCAGGACAGCCAAGGCTACACAGAGAAAC	AGCCGGGC-GTGGTGGCTCACGCCTTTAATCCCAGCACCTGGGAGGCAGAGGCAGGCGGATTTCTGAGTTTGAGGCCAGCCTGGTCTACAGAGTAAGTTCCAGGACAGCCATGGCTGTACAGAGAAAC	3' UTR
chr1|133655574|133656434|-|Atp2b4	860	ENSMUST00000147875.8	Lyrm9	91.083	157	276	432	6863	6707	GTGGTGGCGCATGCCTTTAATTCTAGCACTTGGGAGGCAGAGGCAGGCGGATTTCTGAGTTCGAGGCCAGCCTGGTCTACAGAGTGAGTTCCAGGACAGCCAAGGCTACACAGAGAAACCCTGTCTCCAAAAAAAAAAAAAAAAAAAAAAAAAAAAA	GTGGTGGCGCACTCCTTTAATCCCAGCACTTGGGAGGCAGAGATAGGCAGATTTCTGAGTTCGAGGCCAGCCTGGTCTACAAAGTGAGTTCCAGGACAGCCAGGGCTATACAGAGAAACCCTGTCTCGAAAAACAAACAAACAAAAAAAAAAAAAAA	3' UTR
chr1|133655574|133656434|-|Atp2b4	860	ENSMUST00000053764.6	Foxo1	89.375	160	276	435	8532	8373	GTGGTGGCGCATGCCTTTAATTCTAGCACTTGGGAGGCAGAGGCAGGCGGATTTCTGAGTTCGAGGCCAGCCTGGTCTACAGAGTGAGTTCCAGGACAGCCAAGGCTACACAGAGAAACCCTGTCTCCAAAAAAAAAAAAAAAAAAAAAAAAAAAAAAAA	GTGGTGGCGCACGCCTTTAATCCCAGAACCTGGGAGGCAGAGGCAGGCAGATTTCTGAGTTCAAGGCCAGCCTGGTCCACAAAGTGAGTTCCAGGACAGTCAGGGCTACACAGAGAAACCCTGTCTCGAAAAAGACAAAAGAAAGTAAAAAAAAAAAAAA	3' UTR
chr1|133655574|133656434|-|Atp2b4	860	ENSMUST00000044455.7	Zfp451	91.667	144	265	408	7691	7548	TTAGCCGGGCAGTGGTGGCGCATGCCTTTAATTCTAGCACTTGGGAGGCAGAGGCAGGCGGATTTCTGAGTTCGAGGCCAGCCTGGTCTACAGAGTGAGTTCCAGGACAGCCAAGGCTACACAGAGAAACCCTGTCTCCAAAAA	TTAGCCGGGCAGTAGTGGCGCACGCCTTTCACCCCAGCACTTGGGAGGCAGAGGCAGGCAGATTTCTGAGTTCGAGGTCAGCCTGGTCTACAGAGTGAGTTCCAGGACGGCCAGGGCTGCACAGAGAAACCCTGTCTCAAAAAA	3' UTR
chr1|133655574|133656434|-|Atp2b4	860	ENSMUST00000162226.8	Zbtb37	87.5	32	285	316	7480	7449	CATGCCTTTAATTCTAGCACTTGGGAGGCAGA	CATGCCTTTAGTCCCAGCACTTGGAAGGCAGA	3' UTR
chr1|133655574|133656434|-|Atp2b4	860	ENSMUST00000236335.1	Glo1	91.27	126	276	401	6410	6285	GTGGTGGCGCATGCCTTTAATTCTAGCACTTGGGAGGCAGAGGCAGGCGGATTTCTGAGTTCGAGGCCAGCCTGGTCTACAGAGTGAGTTCCAGGACAGCCAAGGCTACACAGAGAAACCCTGTCT	GTGGTGGTGCATGCCTTTAATCCCAGCACTTGGGAGGCAGAGGCAGGCAGATTTCTGAGTTTGAGGTCAGCCTGGTCTACAAAGTGAGTTCCAGGACATCCAGAGCTATACAGAGAAACCCTGTCT	3' UTR
chr1|133655574|133656434|-|Atp2b4	860	ENSMUST00000025243.4	Iws1	88.961	154	276	429	8268	8115	GTGGTGGCGCATGCCTTTAATTCTAGCACTTGGGAGGCAGAGGCAGGCGGATTTCTGAGTTCGAGGCCAGCCTGGTCTACAGAGTGAGTTCCAGGACAGCCAAGGCTACACAGAGAAACCCTGTCTCCAAAAAAAAAAAAAAAAAAAAAAAAAA	GTGGTGGTGCACACCTTTAATCCCAGCACTCAGGAGCCAGAGGCAGGCGGATTTCTGAGTTCGAGGCCAGCCTGGTCTACAAAGTGAGTTCCAGGACAGCCAGGGCTATAGAGAGAAACCCTGTCTCAAAAAAACAAAAACAAACAAACAAAAA	3' UTR
chr1|133655574|133656434|-|Atp2b4	860	ENSMUST00000114598.2	Zfp398	92.035	113	290	402	7177	7065	CTTTAATTCTAGCACTTGGGAGGCAGAGGCAGGCGGATTTCTGAGTTCGAGGCCAGCCTGGTCTACAGAGTGAGTTCCAGGACAGCCAAGGCTACACAGAGAAACCCTGTCTC	CTTTAATCCCAGTACTCGGGAGGCAGAGGCAGGTGGATCTCTGAGTTCGAGGCCAGCCTGGTCTACAAAGTGAGTTCCAGGACAGCCAGGGCTATACAGAGAAACCCTGTCTC	3' UTR
chr1|133655574|133656434|-|Atp2b4	860	ENSMUST00000095737.4	Akap6	91.503	153	276	427	12427	12275	GTGGTGGCGCATGCCTTTAATTCTAGCACTTGGGAGGCAGAGGCAGGCGGATTTCTGAGTTCGAGGCCAGCCTGGTCTAC-AGAGTGAGTTCCAGGACAGCCAAGGCTACACAGAGAAACCCTGTCTCCAAAAAAAAAAAAAAAAAAAAAAAA	GTGGTGGCGCACGCCTTTAATCCCAGCACTTGGGAGGCAAAGGCAGGCGGATTTCCGAGTTTGAGGCCAGCCTGGTCTACAAAAGTGAGTTCCAGGACAGCCAGGGCTACACAGAGAAACCCTGTCTCGAAAAACAAAAAACAAAAAAGAAAA	3' UTR
chr1|133655574|133656434|-|Atp2b4	860	ENSMUST00000038053.13	Lpp	93.701	127	288	414	7574	7448	GCCTTTAATTCTAGCACTTGGGAGGCAGAGGCAGGCGGATTTCTGAGTTCGAGGCCAGCCTGGTCTACAGAGTGAGTTCCAGGACAGCCAAGGCTACACAGAGAAACCCTGTCTCCAAAAAAAAAAA	GCCTTTAATCCCAGTATTTGGGAGGAAGAGGCAGGTGGATTTCTGAGTTCGAGGCCAGCCTGGTCTATAGAGTGAGTTCCAGGACAGCCAAGGCTACACAGAGAAACCCTGTCTCGAAAAAAAAAAA	3' UTR
chr1|133655574|133656434|-|Atp2b4	860	ENSMUST00000027173.14	Wdr12	90.385	104	271	374	6824	6721	GGGCAGTGGTGGCGCATGCCTTTAATTCTAGCACTTGGGAGGCAGAGGCAGGCGGATTTCTGAGTTCGAGGCCAGCCTGGTCTACAGAGTGAGTTCCAGGACAG	GGGCAGTGGTGGCGCACGTTTTTAATCCCAGCACTTGGGAGGCAGAGGCAGGCAGATTTCTGAGTTCAAGGCCAGCCTTGTCTACAAAGTGAGTTTCAGGACAG	3' UTR
chr1|133655574|133656434|-|Atp2b4	860	ENSMUST00000226873.1	Styx	91.346	104	271	374	6226	6123	GGGCAGTGGTGGCGCATGCCTTTAATTCTAGCACTTGGGAGGCAGAGGCAGGCGGATTTCTGAGTTCGAGGCCAGCCTGGTCTACAGAGTGAGTTCCAGGACAG	GGGCAGTGGTGGCGCACGTCTTTAATCCCAGCACTCGGGAGGCAGAGGCAGGTGGATTTCTGAGTTTGAGGACAGCCTGGTCTACAGAGTGAGTTCGAGGACAG	3' UTR
chr1|133655574|133656434|-|Atp2b4	860	ENSMUST00000075452.6	Chic2	87.195	164	276	433	6189	6028	GTGGTGGCGCATGCCTTTAATTCTAGCACTTGGGAGGCAGAGGCAG------GCGGATTTCTGAGTTCGAGGCCAGCCTGGTCTACAGAGTGAGTTCCAGGACAGCCAAGGCTACACAGAGAAACCCTGTCTCCAAAAAAAAAAAAAAAAAAAAAAAAAAAAAA	GTGGTGGCACATGCCTTTAATCCCAGCACTTGGGAGGCAGAGGCAGAGGCAGGTGGATTTCTGAGTTCGAGGCCAGCCTGGTCTACAAAGTGAGTTCCAGGACAGCCAGGGC--CACAGAAAAACCCTGTCTCGAAAAACAAACAAACAAAAAAACAATAAAAA	3' UTR
chr1|133655574|133656434|-|Atp2b4	860	ENSMUST00000114598.2	Zfp398	92.308	26	290	315	6815	6790	CTTTAATTCTAGCACTTGGGAGGCAG	CTTTAATTCCAGCACTTGGAAGGCAG	3' UTR
chr1|133655574|133656434|-|Atp2b4	860	ENSMUST00000027173.14	Wdr12	95.349	43	385	427	6724	6682	ACAGAGAAACCCTGTCTCCAAAAAAAAAAAAAAAAAAAAAAAA	ACAGAGAAACCCTGCCTCAAAAAAAAAAAAAAAAAAAAAAAAA	3' UTR
chr1|133655574|133656434|-|Atp2b4	860	ENSMUST00000044455.7	Zfp451	86.842	38	393	430	6836	6799	ACCCTGTCTCCAAAAAAAAAAAAAAAAAAAAAAAAAAA	ACCCTGTCTTAAACAAACAAAAAAAAAAAACAAAAAAA	3' UTR
chr1|133655574|133656434|-|Atp2b4	860	ENSMUST00000037480.8	Wipf2	89.744	39	333	371	6581	6543	AGTTCGAGGCCAGCCTGGTCTACAGAGTGAGTTCCAGGA	AGTTCAAGGCTATCCTGGTCTACACAGTGAGTTCCAGGA	3' UTR
chr1|133655574|133656434|-|Atp2b4	860	ENSMUST00000029201.13	Pik3ca	93.913	115	303	417	8222	8108	ACTTGGGAGGCAGAGGCAGGCGGATTTCTGAGTTCGAGGCCAGCCTGGTCTACAGAGTGAGTTCCAGGACAGCCAAGGCTACACAGAGAAACCCTGTCTCCAAAAAAAAAAAAAA	ACTTGGGAGGCAGAGGCAGGCAGATTTCTGAGTTTGAGGCCAGCCTGGTCTACAGAGTGAGTTCCAGGACAGACAGGGCTATACAGAGAAACCATGTCTCAAAAAAAAAAAAAAA	3' UTR
chr1|133655574|133656434|-|Atp2b4	860	ENSMUST00000022494.9	Ebpl	90.625	160	276	435	5647	5488	GTGGTGGCGCATGCCTTTAATTCTAGCACTTGGGAGGCAGAGGCAGGCGGATTTCTGAGTTCGAGGCCAGCCTGGTCTACAGAGTGAGTTCCAGGACAGCCAAGGCTACACAGAGAAACCCTGTCTCCAAAAAAAAAAAAAAAAAAAAAAAAAAAAAAAA	GTGGTGGTGCACGTCTTTAATCCCAGCATTTGGGAGGCAGAGGCAGGCGGATTTCTAAGTTCGAGGCCAGCCTGGTCTACAAAGTGAGTTCCAGGACAGCCAGGGCTATACAGAGAAACGCTGTCTCAAAAAAACAAAAAAAACAAAAAAAAACAAAAAA	3' UTR
chr1|133655574|133656434|-|Atp2b4	860	ENSMUST00000147563.8	Zdhhc3	91.27	126	309	434	5984	5859	GAGGCAGAGGCAGGCGGATTTCTGAGTTCGAGGCCAGCCTGGTCTACAGAGTGAGTTCCAGGACAGCCAAGGCTACACAGAGAAACCCTGTCTCCAAAAAAAAAAAAAAAAAAAAAAAAAAAAAAA	GAGGCAGAGGCAGGCAGATTTCTGAGTTCAAGGCCAGCCTGGTCTACAAAGTGAGTTCCAGGACAGCCAGGGCTCTACAGAGAAACCCTGTCTCAAAAAACAAAAACAAAAACAAAAAAACAAAAA	3' UTR
chr1|133655574|133656434|-|Atp2b4	860	ENSMUST00000021135.4	Ncbp3	90.345	145	267	411	6799	6656	AGCCGGGCAGTGGTGGCGCATGCCTTTAATTCTAGCACTTGGGAGGCAGAGGCAGGCGGATTTCTGAGTTCGAGGCCAGCCTGGTCTACAGAGTGAGTTCCAGGACAGCCAAGGCTACACAGAGAAACCCTGTCTCCAAAAAAAA	AGCCGGGC-GTGGTGGCGCATACCTTTAATCCCAGCACTTGGGAGGCAGAGGCAGATGAATTTCTGAGTTCTAGGCCAGCCTGGTGTACAAACTGAGTTCCAGGACAGCCAAGGCTACCCAGAGAAACCCTGTCTCAAAATAAAA	3' UTR
chr1|133655574|133656434|-|Atp2b4	860	ENSMUST00000231221.1	Dlg4	92.357	157	276	432	5655	5499	GTGGTGGCGCATGCCTTTAATTCTAGCACTTGGGAGGCAGAGGCAGGCGGATTTCTGAGTTCGAGGCCAGCCTGGTCTACAGAGTGAGTTCCAGGACAGCCAAGGCTACACAGAGAAACCCTGTCTCCAAAAAAAAAAAAAAAAAAAAAAAAAAAAA	GTGGTGGTGCACGCCTTTAATCCCAGCACTTGGGAGGCAGAGGCAGGTGGATTTCTGAGTTCGAGGCCAGCCTGGTCTACAGAGTGAGTTCCAGGGCAGCCAAGGCTACACAGAGAAACCCTGTCTCAAAAAATAACAACAACAAAAAAACAAAAAA	3' UTR
chr1|133655574|133656434|-|Atp2b4	860	ENSMUST00000078717.6	Lrrc58	92.453	159	271	429	5946	5788	GGGCAGTGGTGGCGCATGCCTTTAATTCTAGCACTTGGGAGGCAGAGGCAGGCGGATTTCTGAGTTCGAGGCCAGCCTGGTCTACAGAGTGAGTTCCAGGACAGCCAAGGCTACACAGAGAAACCCTGTCTCCAAAAAAAAAAAAAAAAAAAAAAAAAA	GGGCGGTGGTGGCGCACGCCTTTAATCCCAGCACTTGGGAGGCAGAGGCAGGTGGATCTCTGAGTTCGAGGCCAGCCTGGTCTACAGAGTGAGTTCCAGGACAGCCAGGACTACACAGAGAAACCCTGTTTCGAAAAACCAAAAAAAAAAAAAAAAAAA	3' UTR
chr1|133655574|133656434|-|Atp2b4	860	ENSMUST00000037480.8	Wipf2	94.815	135	267	401	6293	6159	AGCCGGGCAGTGGTGGCGCATGCCTTTAATTCTAGCACTTGGGAGGCAGAGGCAGGCGGATTTCTGAGTTCGAGGCCAGCCTGGTCTACAGAGTGAGTTCCAGGACAGCCAAGGCTACACAGAGAAACCCTGTCT	AGCCGGGCAGTGGTGGTGCACGCCTTTAATCCCAGCACTTGGGAGGCAGAGGCAGGCGGATTTCTGAGTTCGAGGCCAGCCTGGTCTACAGAGTGAGTTCCAGGATAGCCAGAGCTACACAGAGAAACCCTGTCT	3' UTR
chr1|133655574|133656434|-|Atp2b4	860	ENSMUST00000023270.13	Cep97	88	100	284	382	7205	7106	GCATGCCTTTAATTCTAGCACTTGGGAGGCAGAGGCAGGCGGATT-TCTGAGTTCGAGGCCAGCCTGGTCTACAGAGTGAGTTCCAGGACAGCCAAGGCT	GCATGCCTTTAATCCCAGCACTTGGGAGGAAGAGGCAAACACAATCTCTGAGTTCTAGGCCAGCCTGGTCTACAGAGTGAGTTCCAGGACAACCAGGGCT	3' UTR
chr1|133655574|133656434|-|Atp2b4	860	ENSMUST00000105845.8	Ephb2	94.805	77	331	407	7657	7581	TGAGTTCGAGGCCAGCCTGGTCTACAGAGTGAGTTCCAGGACAGCCAAGGCTACACAGAGAAACCCTGTCTCCAAAA	TGAGTTCAAGGCCAGCCTGGTCTACAGAGTGAGTTCCAGAACAGCCAGGGCTACACAGAGAAACCCTGTCTCAAAAA	3' UTR
chr1|133655574|133656434|-|Atp2b4	860	ENSMUST00000185633.6	Xrn1	91.538	130	271	398	9721	9592	GGGCAGTGGTGGCGCATGCCTTTAATTCTAGCACTTGGGAGGCAGAGGCAGGCGGATTTCTGAG--TTCGAGGCCAGCCTGGTCTACAGAGTGAGTTCCAGGACAGCCAAGGCTACACAGAGAAACCCTG	GGGCAGTGGTGGCACACACCTTTAATTCTAACACTTGGGAGGCAGAAGCAGGAGGATCTCTGAGAGTTCGAGGCCAGCCTGGTCTACAGAGTGAGTTCCAGGACAGCCAGGGCTATACAGAGAAACCCTG	3' UTR
chr1|133655574|133656434|-|Atp2b4	860	ENSMUST00000107894.7	Dgke	90.977	133	268	399	7243	7111	GCCGGGCAGTGGTGGCGCATGCCTTTAATTCTAGCACTTGGGAGGCAGAGGCAGGCGGATTTCTGAGTTCGAGGCCAGCCTGGTCTACAGAGTGAGTTCCAGGACAGCC-AAGGCTACACAGAGAAACCCTGT	GCCGGGCGGTGGTGGCGCACGCCTTTAATCCCAGCACTTGGGAGGCAGAGGCAGGTGGATTTCTGTGTTCGAGGCCAGCCTGGTCTACAAAGTGAATTCTAGGACAGCCTGGGGCTACACAGAGAAACCCTGT	3' UTR
chr1|133655574|133656434|-|Atp2b4	860	ENSMUST00000027173.14	Wdr12	91.667	24	371	394	5966	5943	ACAGCCAAGGCTACACAGAGAAAC	ACAGCCAGGGCTACAGAGAGAAAC	3' UTR
chr1|133655574|133656434|-|Atp2b4	860	ENSMUST00000023270.13	Cep97	91.339	127	300	426	6988	6862	AGCACTTGGGAGGCAGAGGCAGGCGGATTTCTGAGTTCGAGGCCAGCCTGGTCTACAGAGTGAGTTCCAGGACAGCCAAGGCTACACAGAGAAACCCTGTCTCCAAAAAAAAAAAAAAAAAAAAAAA	AGCACTTGGGAGTCAGAGGCAAGCAGATTTCTGAGTTCGAGGCCAGCCTGGTCTACAAAGTGAGTTCCAGGACAGCCAGGACTATACAGAGAAACCCTGTCTCGAAAAAAAGAAAAACAAAACAAAA	3' UTR
chr1|133655574|133656434|-|Atp2b4	860	ENSMUST00000135469.7	Map3k20	89.091	165	267	431	5789	5625	AGCCGGGCAGTGGTGGCGCATGCCTTTAATTCTAGCACTTGGGAGGCAGAGGCAGGCGGATTTCTGAGTTCGAGGCCAGCCTGGTCTACAGAGTGAGTTCCAGGACAGCCAAGGCTACACAGAGAAACCCTGTCTCCAAAAAAAAAAAAAAAAAAAAAAAAAAAA	AGCCAGGCAGTGGTGGCGCACACATTTAATCCCAGCACTTGGGAAGCAGGGGCACACAGATCTCTGAGTTCGAGGCCAGCCTGGTCTACAGAGTGAGTTCCAGGACAGCCAGGGCTACACAGAGAAACCCTGTCTTGAAAAAACAAAACAAAAGAAAAAAAAAAA	3' UTR
chr1|133655574|133656434|-|Atp2b4	860	ENSMUST00000231221.1	Dlg4	88.764	89	329	417	5040	4952	TCTGAGTTCGAGGCCAGCCTGGTCTACAGAGTGAGTTCCAGGACAGCCAAGGCTACACAGAGAAACCCTGTCTCCAAAAAAAAAAAAAA	TCTGAGTTCAAGGCCAGCCTGGTTTACAGAGCAAGTGCCAGGACAGCCAGGGCTACACAGAGAAACCTTGTCTCAAAAACAAACAAAAA	3' UTR
chr1|133655574|133656434|-|Atp2b4	860	ENSMUST00000165117.7	Cdk6	89.394	66	331	396	5461	5396	TGAGTTCGAGGCCAGCCTGGTCTACAGAGTGAGTTCCAGGACAGCCAAGGCTACACAGAGAAACCC	TGAGTTCAAGGCCAGCCTGGTCTACACACTGAGTTCCAGGATAGCCAGGGCTTCACAGAGAGACCC	3' UTR
chr1|133655574|133656434|-|Atp2b4	860	ENSMUST00000052969.14	Ston2	89.744	156	271	426	7406	7251	GGGCAGTGGTGGCGCATGCCTTTAATTCTAGCACTTGGGAGGCAGAGGCAGGCGGATTTCTGAGTTCGAGGCCAGCCTGGTCTACAGAGTGAGTTCCAGGACAGCCAAGGCTACACAGAGAAACCCTGTCTCCAAAAAAAAAAAAAAAAAAAAAAA	GGGCAGTGGTGGCACACGCCTTTAATCCCAGCACTCGGGAGGCAGAGACAGGCAGATTTCTGAGTTTGAGGCCAGCCTGGTCTACAAAGTGAGTTCCAGGACAGCCAGGGCCATACAGAGAAACCCTGTCTTGAAAAAACCAAAAAAAAAAAAAAA	3' UTR
chr1|133655574|133656434|-|Atp2b4	860	ENSMUST00000021135.4	Ncbp3	82.667	75	276	350	6044	5970	GTGGTGGCGCATGCCTTTAATTCTAGCACTTGGGAGGCAGAGGCAGGCGGATTTCTGAGTTCGAGGCCAGCCTGG	GTGGTGGTGCATGCCTTTAATCCCAGCACTCAGGAGGCAGTAGCAGGCAGATCTCTGACTCTGAGGCTAGCCTGG	3' UTR
chr1|133655574|133656434|-|Atp2b4	860	ENSMUST00000021135.4	Ncbp3	93.939	33	361	393	5970	5938	GAGTTCCAGGACAGCCAAGGCTACACAGAGAAA	GAGTTCCAGAACAGCCAGGGCTACACAGAGAAA	3' UTR
chr1|133655574|133656434|-|Atp2b4	860	ENSMUST00000161336.7	Agl	90.099	101	271	371	4778	4678	GGGCAGTGGTGGCGCATGCCTTTAATTCTAGCACTTGGGAGGCAGAGGCAGGCGGATTTCTGAGTTCGAGGCCAGCCTGGTCTACAGAGTGAGTTCCAGGA	GGGCAGTGGTGGCACATGACTTTAATCATAGCACTTGGAAGGCAGAGGCAGGCAGATCTCTAAGTTCAAGGCCAGCTTGGTCTACAGAGTGAGTTCCAGGA	3' UTR
chr1|133655574|133656434|-|Atp2b4	860	ENSMUST00000020608.2	Ppp2ca	89.189	148	276	423	5336	5189	GTGGTGGCGCATGCCTTTAATTCTAGCACTTGGGAGGCAGAGGCAGGCGGATTTCTGAGTTCGAGGCCAGCCTGGTCTACAGAGTGAGTTCCAGGACAGCCAAGGCTACACAGAGAAACCCTGTCTCCAAAAAAAAAAAAAAAAAAAA	GTGGTGGTGCACGCCTTCAATCCCAGCACTCGGGAGGCAGAGACAGGCGGATTTCTGAGTTTGAGGCCAGCCTGGTCTACAAAGTGAGCTCCAGGACAGCCAGGGCTATACAGAGAAACCCTGTCTCAAAAAACAAACAAACAAAAAA	3' UTR
chr1|133655574|133656434|-|Atp2b4	860	ENSMUST00000089874.8	Mcc	91.781	146	267	412	6992	6850	AGCCGGGCAGTGGTGGCGCATGCCTTTAATTCTAGCACTTGGGAGGCAGAGGCAGGCGGATTTCTGAGTTCGAGGCCAGCCTGGTCTACAGAGTGAGTTCCAGGACAGCCAAGGCTACACAGAGAAACCCTGTCTCCAAAAAAAAA	AGCCGGGC-GTGGTGGCGCACACTTTTAATTCCAGCACTTGGGAGGCAGAGGCAGGCGGATTTCTGAGTTCGAGGCCAACCTGGTCTACAAAGTGAATTCCAGGACAGCCAGGGCT--ACAGAGAAACCCTGTCTCGAAAAAAAAA	3' UTR
chr1|133655574|133656434|-|Atp2b4	860	ENSMUST00000020608.2	Ppp2ca	89.286	28	289	316	5059	5032	CCTTTAATTCTAGCACTTGGGAGGCAGA	CCTTTAATTCCAGCAACTGGGAGGCAGA	3' UTR
chr1|133655574|133656434|-|Atp2b4	860	ENSMUST00000020608.2	Ppp2ca	95.455	22	333	354	5027	5006	AGTTCGAGGCCAGCCTGGTCTA	AGTTCAAGGCCAGCCTGGTCTA	3' UTR
chr1|133655574|133656434|-|Atp2b4	860	ENSMUST00000141755.7	Mettl16	100	17	333	349	5401	5385	AGTTCGAGGCCAGCCTG	AGTTCGAGGCCAGCCTG	3' UTR
chr1|133655574|133656434|-|Atp2b4	860	ENSMUST00000033873.8	Erlin2	90.909	121	282	402	4833	4713	GCGCATGCCTTTAATTCTAGCACTTGGGAGGCAGAGGCAGGCGGATTTCTGAGTTCGAGGCCAGCCTGGTCTACAGAGTGAGTTCCAGGACAGCCAAGGCTACACAGAGAAACCCTGTCTC	GCGCACGCCTTTAATCCCAGCACTCGGGAGGCAGAGGCAGGAGGATTTCTGAGTTCAAAACCAGCCTGGTCTACAGAGTGAGTTCCAGGACAGCCAGGGCTATACACAGAAACCCTGTCTC	3' UTR
chr1|133655574|133656434|-|Atp2b4	860	ENSMUST00000149359.1	Mrtfb	92.357	157	276	432	7139	6983	GTGGTGGCGCATGCCTTTAATTCTAGCACTTGGGAGGCAGAGGCAGGCGGATTTCTGAGTTCGAGGCCAGCCTGGTCTACAGAGTGAGTTCCAGGACAGCCAAGGCTACACAGAGAAACCCTGTCTCCAAAAAAAAAAAAAAAAAAAAAAAAAAAAA	GTGGTGGCGCACACCTTTAATCCCAGCACTCGGGAGGCAGAGGCAGGCGGATTTCTGAGTTTGAGGCCAGCCTGGTCTACAAAGTGAGTTCCAGGACAGCCAGGGCTACACAGAGAAACCCTGTCTTGAAAAACCAAAAAAAAAAAAAAAAAAAAAA	3' UTR
chr1|133655574|133656434|-|Atp2b4	860	ENSMUST00000105608.8	Slc35e2	93.789	161	271	431	5350	5190	GGGCAGTGGTGGCGCATGCCTTTAATTCTAGCACTTGGGAGGCAGAGGCAGGCGGATTTCTGAGTTCGAGGCCAGCCTGGTCTACAGAGTGAGTTCCAGGACAGCCAAGGCTACACAGAGAAACCCTGTCTCCAAAAAAAAAAAAAAAAAAAAAAAAAAAA	GGGCGGTGGTGGCGCACGCCTTTAATCCTAGCACTCGGGAGACAGAGGCAGGTGGATTTCTGAGTTCGAGGCCAGCCTGGTCTACAAAGTGAGTTCCAGGACAGCCATGGCTACACAGAGAAACCCTGTCTCCAAAAACAAAAAAAAAAAACAAAAAAAAA	3' UTR
chr1|133655574|133656434|-|Atp2b4	860	ENSMUST00000105275.8	Osbpl8	91.25	160	276	435	6793	6634	GTGGTGGCGCATGCCTTTAATTCTAGCACTTGGGAGGCAGAGGCAGGCGGATTTCTGAGTTCGAGGCCAGCCTGGTCTACAGAGTGAGTTCCAGGACAGCCAAGGCTACACAGAGAAACCCTGTCTCCAAAAAAAAAAAAAAAAAAAAAAAAAAAAAAAA	GTGGTGGCACACACCTTTAATCCCAGCACTCGGGAGGCAGAGGCAGGCGGATTTCTGAGTTCAAGGCCAGCCTGGTCTACAGAATGAGTTCCAGGACAGCCAGGGCTACACAGAGAAACCCTGTCTCGAAAAAAACAAAAAACAAAACAAAACAAAAAAA	3' UTR
chr1|133655574|133656434|-|Atp2b4	860	ENSMUST00000090246.4	Sgms2	89.286	28	276	303	5107	5080	GTGGTGGCGCATGCCTTTAATTCTAGCA	GTGGTGGCATATGCCTTTAATCCTAGCA	3' UTR
chr1|133655574|133656434|-|Atp2b4	860	ENSMUST00000023270.13	Cep97	88.158	76	284	359	6101	6026	GCATGCCTTTAATTCTAGCACTTGGGAGGCAGAGGCAGGCGGATTTCTGAGTTCGAGGCCAGCCTGGTCTACAGAG	GCATGCCTTTAATTCGAGCACTCGTTAGGCAAAGGCAGGAGGATCTCTGAGTTAGAGGCTAGCCTGGTCTACAGAG	3' UTR
chr1|133655574|133656434|-|Atp2b4	860	ENSMUST00000049813.5	Yod1	91.772	158	276	433	4728	4575	GTGGTGGCGCATGCCTTTAATTCTAGCACTTGGGAGGCAGAGGCAGGCGGATTTCTGAGTTCGAGGCCAGCCTGGTCTACAGAGTGAGTTCCAGGACAGCCAAGGCTACACAGAGAAACCCTGTCTCCAAAAAAAAAAAAAAAAAAAAAAAAAAAAAA	GTGGTGGCACACGCCTTTAATCCTAGCACTCAGGAGGCAGAGGCAGGCAGATTTCTGAGTTCGAGGCCAGCCTGGTCTACAGAGT----TCCAGGACAGCCAGAGCTACACAGAGAAACCCTGTCTCAAAAAAAAAAAAAAAAAAAAAAAAAAAAAAA	3' UTR
chr1|133655574|133656434|-|Atp2b4	860	ENSMUST00000099195.9	Pde7a	87.179	156	272	427	5272	5121	GGCAGTGGTGGCGCATGCCTTTAATTCTAGCACTTGGGAGGCAGAGGCAGGCGGATTTCTGAGTTCGAGGCCAGCCTGGTCTACAGAGTGAGTTCCAGGACAGCCAAGGCTACACAGAGAAACCCTGTCTCCAAAAAAAAAAAAAAAAAAAAAAAA	GGCAGCGGTGGCGCACACCTTTTATCCCAGCACTTGGGAGGCAGAGGCAGGTGTATTTCTGAGTTCGAGGCCAGCCTGGTCTACA----GAGTTCCAGGACAGCCAGGGACACACAGAGAAACCCTGTCTTGAAAAAACAAAACAAAAACAAAAAA	3' UTR
chr1|133655574|133656434|-|Atp2b4	860	ENSMUST00000231221.1	Dlg4	90	60	339	398	4232	4173	AGGCCAGCCTGGTCTACAGAGTGAGTTCCAGGACAGCCAAGGCTACACAGAGAAACCCTG	AGGCCAGCCTGGTCTACAGAGTGAGTTTCAGGACAGCCAGGACTATGCAGAGTAACCCTG	3' UTR
chr1|133655574|133656434|-|Atp2b4	860	ENSMUST00000041778.7	Zfp174	83.673	49	340	388	5171	5123	GGCCAGCCTGGTCTACAGAGTGAGTTCCAGGACAGCCAAGGCTACACAG	GGCCAGCCTGATCTATGTAGTGAGTTCTAGGCCAGCCAGGGCTATACAG	3' UTR
chr1|133655574|133656434|-|Atp2b4	860	ENSMUST00000090246.4	Sgms2	94.681	94	309	402	5062	4969	GAGGCAGAGGCAGGCGGATTTCTGAGTTCGAGGCCAGCCTGGTCTACAGAGTGAGTTCCAGGACAGCCAAGGCTACACAGAGAAACCCTGTCTC	GAGGCAGAGGCAGGCGGATTTCTGAGTTCAAGGCCAGCCTGGTCTACTGCGTGAGTTCCAGGACAGCCAGGGCTACACAAAGAAACCCTGTCTC	3' UTR
chr1|133655574|133656434|-|Atp2b4	860	ENSMUST00000021135.4	Ncbp3	81.481	162	276	431	5408	5248	GTGGTGGCGCATGCCTTTAATTCTAGCACTTGGGAGGCAGAGGCAGGCGGATTTCTG--AGTTCGAGGCCAGCCTGGTCTACAGAGTGAGTTCCAGGACAGCCAAGGC----TACACAGAGAAACCCTGTCTCCAAAAAAAAAAAAAAAAAAAAAAAAAAAA	GTGGTGGTGCACCCCTTTAATCCCAGCACTTGGCTAGCAGAGGCAGGAGGGTCTCTGTGAGTTCGAGGCCAGCCTGGTCTACAAATTGAG-TCCAGGACAGACAGAGCTTGTTACACAGGGAAACCCTGTCTCAAAAACAAAAACAAACAAACAAACAAAAA	3' UTR
chr1|133655574|133656434|-|Atp2b4	860	ENSMUST00000102975.9	Mob3b	95	20	389	408	4340	4321	AGAAACCCTGTCTCCAAAAA	AGAAACCCTGTCTCGAAAAA	3' UTR
chr1|133655574|133656434|-|Atp2b4	860	ENSMUST00000003121.8	Rab8a	91.724	145	291	435	4156	4012	TTTAATTCTAGCACTTGGGAGGCAGAGGCAGGCGGATTTCTGAGTTCGAGGCCAGCCTGGTCTACAGAGTGAGTTCCAGGACAGCCAAGGCTACACAGAGAAACCCTGTCTCCAAAAAAAAAAAAAAAAAAAAAAAAAAAAAAAA	TTTAATCCCAGCACTTGGGAAGCAGAGGCAGGCGAATTTCTGAGTTCGAGGCCAGCCTGGTCTACAGAGTGAGTTCCAGGACAGCCAGGGCTATATAGAGAAACCCTGTCTCGAAAAACCAAAAAAAAAGAAAAGAAAAAAAAAA	3' UTR
chr1|133655574|133656434|-|Atp2b4	860	ENSMUST00000224721.1	Fam149b	93.75	160	276	435	4462	4303	GTGGTGGCGCATGCCTTTAATTCTAGCACTTGGGAGGCAGAGGCAGGCGGATTTCTGAGTTCGAGGCCAGCCTGGTCTACAGAGTGAGTTCCAGGACAGCCAAGGCTACACAGAGAAACCCTGTCTCCAAAAAAAAAAAAAAAAAAAAAAAAAAAAAAAA	GTGGTGGCGCACGCCTTTAATCCCAGCACTTGGGAGGCAGAGGCAGGCGGATTTCTGAGTTCGAGGCCAGCCTGGTCTACAAAGTGAATTCCAGGACAGCCAGAGCTACACAGAGAAACCCTGTCTCAAAAAACCAAAAAAAAAAAAAAAAAAAAAAAAA	3' UTR
chr1|133655574|133656434|-|Atp2b4	860	ENSMUST00000231221.1	Dlg4	88.889	45	308	350	4103	4059	GGAGGCAGAGGCAGGCGGATTTC--TGAGTTCGAGGCCAGCCTGG	GGAGGCAGAGGCAGGTGGATCTCTGTGAGTTCCAGGCCAGCCTGG	3' UTR
chr1|133655574|133656434|-|Atp2b4	860	ENSMUST00000029453.12	Vangl1	90.37	135	300	434	5159	5025	AGCACTTGGGAGGCAGAGGCAGGCGGATTTCTGAGTTCGAGGCCAGCCTGGTCTACAGAGTGAGTTCCAGGACAGCCAAGGCTACACAGAGAAACCCTGTCTCCAAAAAAAAAAAAAAAAAAAAAAAAAAAAAAA	AGCACTCGGGAGGCAGAGGCAGGCGGATTTCTGAGTTCGAGGCCAGCCTGGTCTACAAAGTGAGTTCAAGGACAGCCAGGGCTATACAGAGAAACTCTGTCTTGAAAAACCAAAAAAAAAGAAAAGAAAAGAAAA	3' UTR
chr1|133655574|133656434|-|Atp2b4	860	ENSMUST00000029440.9	Olfml3	90.4	125	308	432	4557	4433	GGAGGCAGAGGCAGGCGGATTTCTGAGTTCGAGGCCAGCCTGGTCTACAGAGTGAGTTCCAGGACAGCCAAGGCTACACAGAGAAACCCTGTCTCCAAAAAAAAAAAAAAAAAAAAAAAAAAAAA	GGAGGCAGAGGCAGGTGGATTTCTGAGTTCGAGACCAGCCTGGTTTACAAAGTGAGTTCCAGGACAGCCAGGGCTACACAGAGAAATCCTGTCTAGAAAAAAAACAAAACAAAACAAAACAAAAA	3' UTR
chr1|133655574|133656434|-|Atp2b4	860	ENSMUST00000110766.7	Fbxl18	87.582	153	266	415	5719	5567	TAGCCGGGCAGTGGTGGCGCATGCCTTTAATTCTAGCACTTGGGAGGCAGAGGCAGGCGGATTTCT--GAGTTCGAGGCCAGCCTGGTCTACAGAGTGAGTTCCAGGACAGCCAAGGCTACA-CAGAGAAACCCTGTCTCCAAAAAAAAAAAA	TAGCCAGGCAGTGGTGGCGCACGCCTTTAATCCTAGCACTCGGAAGGCAGAGGCAGACGGATCTCTTTGAGTTCAAGGCCAGCCTGGTCTACACAGTGAGTTCCAGGACAGCCAGGGCTATACCAGGAAAACCCAGTCTCAAAAAAACAAAAA	3' UTR
chr1|133655574|133656434|-|Atp2b4	860	ENSMUST00000133154.6	Fnip2	91.772	158	276	433	6876	6719	GTGGTGGCGCATGCCTTTAATTCTAGCACTTGGGAGGCAGAGGCAGGCGGATTTCTGAGTTCGAGGCCAGCCTGGTCTACAGAGTGAGTTCCAGGACAGCCAAGGCTACACAGAGAAACCCTGTCTCCAAAAAAAAAAAAAAAAAAAAAAAAAAAAAA	GTGGTGGCGCACGCCTTTAATCCCAGCACTCGGGAGGCAGAGGCAGGGGGATTTCTGAGTTTGAGGCCAGCCTGGTCTACAAAGTGAGTTCCAGGACAGCCAGGGCTACACAGAGAAACCCTGTCTCAGAAAACCAAAAAAAAAAAAAAAAACAAAAA	3' UTR
chr1|133655574|133656434|-|Atp2b4	860	ENSMUST00000022063.13	Ccdc127	91.27	126	276	401	4125	4000	GTGGTGGCGCATGCCTTTAATTCTAGCACTTGGGAGGCAGAGGCAGGCGGATTTCTGAGTTCGAGGCCAGCCTGGTCTACAGAGTGAGTTCCAGGACAGCCAAGGCTACACAGAGAAACCCTGTCT	GTGGTCGCGCACGCCTTTAATCCCAGCACTCGGGAGGCAGGGGCAGGTGGATTTCTGAGTTTGAGGCCAGCCTGGTCTACAAAGTGAGTTCTAGGACAGCCAGGGCTACACAGAGAAACCCTGTCT	3' UTR
chr1|133655574|133656434|-|Atp2b4	860	ENSMUST00000034689.7	Pin1	88.462	130	271	394	3765	3636	GGGCAGTGGTGGCGCATGCCTTTAATTCTAGCACTTGGGAGGCAGAGGCAG------GCGGATTTCTGAGTTCGAGGCCAGCCTGGTCTACAGAGTGAGTTCCAGGACAGCCAAGGCTACACAGAGAAAC	GGGCAGTGGTAGCGCACGCCTTTAATCCCAGCACTTGGGAGGCAGAGGCAGTGGCAGGCAGATTCCTGAGTTCGAGGCCAGCCTGGTCTACAAAGTGAGTTCCAGGACAGCCAGAGCTACACAGAGAAAC	3' UTR
chr1|133655574|133656434|-|Atp2b4	860	ENSMUST00000096433.9	Deptor	88.732	142	289	430	4635	4497	CCTTTAATTCTAGCACTTGGGAGGCAGAGGCAGGCGGATTTCTGAGTTCGAGGCCAGCCTGGTCTACAGAGTGAGTTCCAGGACAGCCAAGGCTACACAGAGAAACCCTGTCTCCAAAAAAAAAAAAAAAAAAAAAAAAAAA	CCTTTAATCCCAGCACTCGGGAGGCAGAGGCTGGCGGATTTCTGAGTTCGAGGCCAG-CTGGTCTACAAAGTGAGTTCCAGGACAGCCAGGGTT--ACAGAGAAACCATGTCTCGAAAAACAAACAAACAAAAAATAAAAAA	3' UTR
chr1|133655574|133656434|-|Atp2b4	860	ENSMUST00000078259.7	Nsl1	90	30	285	314	3956	3927	CATGCCTTTAATTCTAGCACTTGGGAGGCA	CATGCCTCTAATCCTAGTACTTGGGAGGCA	3' UTR
chr1|133655574|133656434|-|Atp2b4	860	ENSMUST00000189661.6	Soat1	100	16	301	316	4923	4908	GCACTTGGGAGGCAGA	GCACTTGGGAGGCAGA	3' UTR
chr1|133655574|133656434|-|Atp2b4	860	ENSMUST00000023220.9	Slc52a2	90.728	151	267	417	5017	4867	AGCCGGGCAGTGGTGGCGCATGCCTTTAATTCTAGCACTTGGGAGGCAGAGGCAGGCGGATTTCTGAGTTCGAGGCCAGCCTGGTCTACAGAGTGAGTTCCAGGACAGCCAAGGCTACACAGAGAAACCCTGTCTCCAAAAAAAAAAAAAA	AGCCGGGCAGTGGTGGCACCCGCCTTTGATCCCAGCACTTGGGAGGCAGAGGCAGGCGGATTTCTGAGTTCGAGACCAGCCTGGTCTACAGAGTAACTTCCAGGACAGCCAGGGCTACACAGAGAATCCTTGTCTTGAAAAAAAAAAAAAA	3' UTR
chr1|133655574|133656434|-|Atp2b4	860	ENSMUST00000029371.2	Smad9	89.683	126	276	401	4740	4615	GTGGTGGCGCATGCCTTTAATTCTAGCACTTGGGAGGCAGAGGCAGGCGGATTTCTGAGTTCGAGGCCAGCCTGGTCTACAGAGTGAGTTCCAGGACAGCCAAGGCTACACAGAGAAACCCTGTCT	GTGGTGGTGCACGCCTTTAATCCCAGCACTCGGGAGGCAGAGGCAAGCAGATTTCTGAGTTTGAGGCCAGCCTGTTCTACAAAGCGAGTTCCAGGACAGCCAGGGCTATACAGAGAAACCCTGTCT	3' UTR
chr1|133655574|133656434|-|Atp2b4	860	ENSMUST00000039725.11	Exo1	90.909	154	280	433	5978	5825	TGGCGCATGCCTTTAATTCTAGCACTTGGGAGGCAGAGGCAGGCGGATTTCTGAGTTCGAGGCCAGCCTGGTCTACAGAGTGAGTTCCAGGACAGCCAAGGCTACACAGAGAAACCCTGTCTCCAAAAAAAAAAAAAAAAAAAAAAAAAAAAAA	TGGCGCACGCCTTTAATCCCAGCACTCGGGAGGCAGAGGCAGGTGGATTTCTGAGTTCGAGGCCAGCCTGGTCTACAAAGTGAGTTCCAGGACAGCCAGGGCTTTACAGAGAAACCCTGTCTCGAAAAAACAAAAACAAAACAAAAAAAGAAAA	3' UTR
chr1|133655574|133656434|-|Atp2b4	860	ENSMUST00000180430.1	Ksr2	92.035	113	289	401	6701	6589	CCTTTAATTCTAGCACTTGGGAGGCAGAGGCAGGCGGATTTCTGAGTTCGAGGCCAGCCTGGTCTACAGAGTGAGTTCCAGGACAGCCAAGGCTACACAGAGAAACCCTGTCT	CCTTTAATCCCAGCACTTGGGAGGCAGAGGCAGGTGAATTTCTGAGTTTGAGGCCAGCCTGGTCTACAGAATGAGTTCCAGGACAGCCAGGGCTATACAGAAAAACCCTGTCT	3' UTR
chr1|133655574|133656434|-|Atp2b4	860	ENSMUST00000003705.11	Aven	91.72	157	277	433	4098	3943	TGGTGGCGCATGCCTTTAATTCTAGCACTTGGGAGGCAGAGGCAGGCGGATTTCTGAGTTCGAGGCCAGCCTGGTCTACAGAGTGAGTTCCAGGACAGCCAAGGCTACACAGAGAAACCCTGTCTCCAAAAAAAAAAAAAAAAAAAAAAAAAAAAAA	TGGTGGCGCACACCTTTAATCCCAGCACTCGGGAGGCAGAGGCAGGCGGATTTCTGAGTTCGAGGCCAGCCTGGTCTACAAAGTGAGTTCCAGGACAGCC-AGGCTACACGGAGAAACCCTGTCTTGAAAAAAAGAAAAGAAAAAAGAAAAAAAAAA	3' UTR
chr1|133655574|133656434|-|Atp2b4	860	ENSMUST00000028981.8	Mapre1	92.025	163	268	430	3992	3830	GCCGGGCAGTGGTGGCGCATGCCTTTAATTCTAGCACTTGGGAGGCAGAGGCAGGCGGATTTCTGAGTTCGAGGCCAGCCTGGTCTACAGAGTGAGTTCCAGGACAGCCAAGGCTACACAGAGAAACCCTGTCTCCAAAAAAAAAAAAAAAAAAAAAAAAAAA	GCCGGGCAGTGGTGGCGCACGCCTTTAATCCCAGCCCTTGGGAGGCAGAGGCAGGTGGATTTCTAAGTTCGAGGCCAGCCTGGTCTACAGAGTGAGTTCCAGGACAGCCAGGGCTATACAGAGAAACCCTGTCTCAAAAAACAGAAACAAAAACAAAAAAAAA	3' UTR
chr1|133655574|133656434|-|Atp2b4	860	ENSMUST00000141755.7	Mettl16	90.909	55	331	385	4732	4678	TGAGTTCGAGGCCAGCCTGGTCTACAGAGTGAGTTCCAGGACAGCCAAGGCTACA	TGAGTTCAAGGCCAGCCTAGTCTACAGAGTGAGTTTCAGGAGAGTCAAGGCTACA	3' UTR
chr1|133655574|133656434|-|Atp2b4	860	ENSMUST00000234711.1	BC004004	96.154	26	362	387	4118	4093	AGTTCCAGGACAGCCAAGGCTACACA	AGTTCCAGGACAGCCAGGGCTACACA	3' UTR
chr1|133655574|133656434|-|Atp2b4	860	ENSMUST00000035648.5	Atg12	90.625	160	276	435	3423	3264	GTGGTGGCGCATGCCTTTAATTCTAGCACTTGGGAGGCAGAGGCAGGCGGATTTCTGAGTTCGAGGCCAGCCTGGTCTACAGAGTGAGTTCCAGGACAGCCAAGGCTACACAGAGAAACCCTGTCTCCAAAAAAAAAAAAAAAAAAAAAAAAAAAAAAAA	GTGGTGGCCCACGCCTTTAGTCCCAGCACTTGGGAGGCAGAGGCAGGCGGATTTCTGAGTTCGAGGCCAGCCTGGTCTACAAGGTGAGTTCTAGGACAGCCAGGGCTACACAGAAAAACCCTGTCTCAAAAAACCAAAAAAGAAAAAAAAAAGAAAAAAA	3' UTR
chr1|133655574|133656434|-|Atp2b4	860	ENSMUST00000162997.2	Gan	92.958	142	267	408	4730	4590	AGCCGGGCAGTGGTGGCGCATGCCTTTAATTCTAGCACTTGGGAGGCAGAGGCAGGCGGATTTCTGAGTTCGAGGCCAGCCTGGTCTACAGAGTGAGTTCCAGGACAGCCAAGGCTACACAGAGAAACCCTGTCTCCAAAAA	AGCCGGGC-GTGGTGGCGCACGCCTTTAATCCCAGCACTTGGGAGGCAGAGGCAGGCAGATTTCTGAGTTCAAGGCCAGCCTGGTCTACAAAGTGAGTACCAGGACAGCCAGGGCTACACAGAGAAACCCTGTCTCAAAAAA	3' UTR
chr1|133655574|133656434|-|Atp2b4	860	ENSMUST00000165117.7	Cdk6	87.209	86	313	398	4185	4100	CAGAGGCAGGCGGATTTCTGAGTTCGAGGCCAGCCTGGTCTACAGAGTGAGTTCCAGGACAGCCAAGGCTACACAGAGAAACCCTG	CAGAGGCAAGTGGATCTCTGAGTTTGAGGCTAGCCTGGTCTACAGAGCAAGTTCTAGGACAGCCAGGGCCACATAGAGAAACCCTG	3' UTR
chr1|133655574|133656434|-|Atp2b4	860	ENSMUST00000019276.11	BC005537	89.423	104	319	420	5271	5168	CAGGCGGATTTCTGAGTTCGAGGCCAGCCTGGTCTACAGAGT--GAGTTCCAGGACAGCCAAGGCTACACAGAGAAACCCTGTCTCCAAAAAAAAAAAAAAAAA	CAGGTGGATTTCTGAGTTCAAGGCCAGCCTGGTCTACAAAGTTTGAGTTCCAGGACAGCCAGGGCTATACAGAGAAACCCTATCTCAAAAAAACAAATAAAAAA	3' UTR
chr1|133655574|133656434|-|Atp2b4	860	ENSMUST00000049393.14	Zfp113	89.333	75	308	382	4313	4239	GGAGGCAGAGGCAGGCGGATTTCTGAGTTCGAGGCCAGCCTGGTCTACAGAGTGAGTTCCAGGACAGCCAAGGCT	GGAGGCAGAGGCAGGCAGACCTCTGAGTTCAAGACCAGCCTGGTCTACAAAGTGAGTTCTAGGACAGCCAGGGCT	3' UTR
chr1|133655574|133656434|-|Atp2b4	860	ENSMUST00000096433.9	Deptor	86.624	157	267	423	4255	4099	AGCCGGGCAGTGGTGGCGCATGCCTTTAATTCTAGCACTTGGGAGGCAGAGGCAGGCGGATTTCTGAGTTCGAGGCCAGCCTGGTCTACAGAGTGAGTTCCAGGACAGCCAAGGCTACACAGAGAAACCCTGTCTCCAAAAAAAAAAAAAAAAAAAA	AGCCAGGCAGTGGTGGTGCACACCTTCAATCCCAGCACTTGGGAGGCAGAGGCAGGTGGAATTCTGAGTTTGATGCCAACTTGGTCTACTGAGTGAGTTCCAGGACAGCCAGGGATATACAGAGAAACCCTGTCTCGAAAAACAGAAGAAAAAAAAA	3' UTR
chr1|133655574|133656434|-|Atp2b4	860	ENSMUST00000022450.5	Tasor	93.182	132	276	407	7540	7409	GTGGTGGCGCATGCCTTTAATTCTAGCACTTGGGAGGCAGAGGCAGGCGGATTTCTGAGTTCGAGGCCAGCCTGGTCTACAGAGTGAGTTCCAGGACAGCCAAGGCTACACAGAGAAACCCTGTCTCCAAAA	GTGGTGGCGCACACCTTTAATCCCAGCACTTGGGAGGCAGAGGCAGGTGGATTTCTGAGTTCGAGGCCAGCCTGATCTACAAAGTGAGTTCCAGGACAGCCAGGGCTACACAGAGAAACCCTGTCTCAAAAA	3' UTR
chr1|133655574|133656434|-|Atp2b4	860	ENSMUST00000231360.1	Senp5	87.342	158	277	434	5398	5243	TGGTGGCGCATGCCTTTAATTCTAGCACTTGGGAGGCAGAGGCAGGCGGATTTCTGAGTTCGAGGCCAGCCTGGTCTACAGAGTGAGTTCCAGGACAGCCAAGGCTACACAGAGAAACCCTGTCTCCAAAAAAAAAAAAAAAAAAAAAAAAAAAAAAA	TGGTGGTGCACGCCTTTAATCCCAGCACTCGGGAGACAGAGGCAGGTGGATTTCTGAGTTTGAGGCCAGCCTGGTCTGCAGAGTGAGTTCCAGGACAGCCAGGGCT--ACAGAGAAACCCTGTCTTGAAAAACAAACAAACAAACAAACAAACAAAAA	3' UTR
chr1|133655574|133656434|-|Atp2b4	860	ENSMUST00000105608.8	Slc35e2	92.547	161	268	428	4501	4341	GCCGGGCAGTGGTGGCGCATGCCTTTAATTCTAGCACTTGGGAGGCAGAGGCAGGCGGATTTCTGAGTTCGAGGCCAGCCTGGTCTACAGAGTGAGTTCCAGGACAGCCAAGGCTACACAGAGAAACCCTGTCTCCAAAAAAAAAAAAAAAAAAAAAAAAA	GCCGGGCAGTGGTGGCGCACGCCTTTAATCCCAGCACTTGGGAGGCAGAGACAGGCGGATTTCTGAGTTCGAGGCCAGCCTGGTCTACAAAGTGAGTTCCAGGACAGCCAGGACTATACAGAGAAACCCTGTCTTGAAAAACCAAAAAAAAAAAAAAAAAA	3' UTR
chr1|133655574|133656434|-|Atp2b4	860	ENSMUST00000114313.7	Cflar	91.398	93	333	425	4304	4212	AGTTCGAGGCCAGCCTGGTCTACAGAGTGAGTTCCAGGACAGCCAAGGCTACACAGAGAAACCCTGTCTCCAAAAAAAAAAAAAAAAAAAAAA	AGTTCGAGGTCAGCCTGGTCTACAAAGTGAGTTCCAGGACAGCCAGGGCTATACAGAGAAACCCTGTCTCAAAAAAACAAAAACAAAACAAAA	3' UTR
chr1|133655574|133656434|-|Atp2b4	860	ENSMUST00000231221.1	Dlg4	89.041	73	275	347	3498	3426	AGTGGTGGCGCATGCCTTTAATTCTAGCACTTGGGAGGCAGAGGCAGGCGGATTTCTGAGTTCGAGGCCAGCC	AGTGGTGGCGCACGCCTTTAATCCCAGCACTCAGGAGGCAGAGGCAGGCGGATTTCTGAGATCCAGGACAGCC	3' UTR
chr1|133655574|133656434|-|Atp2b4	860	ENSMUST00000145362.3	Zc3h12b	95.652	138	265	402	3017	2880	TTAGCCGGGCAGTGGTGGCGCATGCCTTTAATTCTAGCACTTGGGAGGCAGAGGCAGGCGGATTTCTGAGTTCGAGGCCAGCCTGGTCTACAGAGTGAGTTCCAGGACAGCCAAGGCTACACAGAGAAACCCTGTCTC	TTAGCTGGGCAGTGGTGGCGCACGCCTTTAATCCCAGCACTTGGGAGGCAGAGGCAGGTGGATTTCTGAGTTCGAGGCCAGCCTGGTCTACAGAGTGAGTTCCAGGACAGCCAGGGCTACACAGAGAAACCCTGTCTC	3' UTR
chr1|133655574|133656434|-|Atp2b4	860	ENSMUST00000231221.1	Dlg4	91.837	49	360	408	3442	3394	TGAGTTCCAGGACAGCCAAGGCTACACAGAGAAACCCTGTCTCCAAAAA	TGAGATCCAGGACAGCCAGGGCTATACAGAGAAACCCTGTCTCGAAAAA	3' UTR
chr1|133655574|133656434|-|Atp2b4	860	ENSMUST00000162175.8	Exoc5	87.5	120	267	386	5270	5152	AGCCGGGCAGTGGTGGCGCATGCCTTTAATTCTAGCACTTGGGAGGCAGAGGCAGGCGGATTTCTGAGTTCGAGGCCAGCCTGGTCTACAGAGTGAGTTCCAGGACAGCCAAGGCTACAC	AGCCGGGCA-TGGTGGCACACGCCTTTAATCCCAGCACTTGGGAGGCAGAGGCAGGGGAATTTCTGAGTTTGAAGCCAGCCTGGTTCACAAAGTGAATTCCAGGACAGTCAGGGCTACAC	3' UTR
chr1|133655574|133656434|-|Atp2b4	860	ENSMUST00000049393.14	Zfp113	94.34	159	267	425	4175	4017	AGCCGGGCAGTGGTGGCGCATGCCTTTAATTCTAGCACTTGGGAGGCAGAGGCAGGCGGATTTCTGAGTTCGAGGCCAGCCTGGTCTACAGAGTGAGTTCCAGGACAGCCAAGGCTACACAGAGAAACCCTGTCTCCAAAAAAAAAAAAAAAAAAAAAA	AGCCGGGCAGTGGTGGCGCATGCCTTTAATCCTAGCACTTGGGAGGCAGAGGCAGGTGGATTTCTGAGTTCGAGGCCAGCCTGGTCTATAGAGTGAGTTCCAGGACAGCCAGGGCTACACAGAGAAACCCTGTCTCGAAAAACCAAAAAACCAAAAAAA	3' UTR
chr1|133655574|133656434|-|Atp2b4	860	ENSMUST00000064571.10	Afap1	90.984	122	276	397	5047	4926	GTGGTGGCGCATGCCTTTAATTCTAGCACTTGGGAGGCAGAGGCAGGCGGATTTCTGAGTTCGAGGCCAGCCTGGTCTACAGAGTGAGTTCCAGGACAGCCAAGGCTACACAGAGAAACCCT	GTGGTGGTGCACGCCTTTAATCCCAGCACTTGGGAGGCAGAGGCAGGCGGATTTTTGAGTTTGAGGCTAGCTTGGTCTACAGAGTGAGTTCCAGGACAGCCGGGACTACACAGAGAAACCCT	3' UTR
chr1|133655574|133656434|-|Atp2b4	860	ENSMUST00000066674.7	Car8	92.661	109	300	408	3570	3462	AGCACTTGGGAGGCAGAGGCAGGCGGATTTCTGAGTTCGAGGCCAGCCTGGTCTACAGAGTGAGTTCCAGGACAGCCAAGGCTACACAGAGAAACCCTGTCTCCAAAAA	AGCACTCGGGAGGCAGAGGCAGGAGGATTTCTGAGTTCGAGGCCAGCCTGGTGTACAAAGTGAGTTCCAGGACAGACAGAGCTACACAGAGAAACCCTGTCTCAAAAAA	3' UTR
chr1|133655574|133656434|-|Atp2b4	860	ENSMUST00000108379.7	BC024978	86.154	65	329	393	4001	3938	TCTGAGTTCGAGGCCAGCCTGGTCTACAGAGTGAGTTCCAGGACAGCCAAGGCTACACAGAGAAA	TCTGAGTTCAAGGCCAGCCTGGTCTA-AGAACGAGTTCTAGGATAACCAGGACTACACAGAGAAA	3' UTR
chr1|133655574|133656434|-|Atp2b4	860	ENSMUST00000131656.1	Coa7	92.361	144	276	418	3363	3221	GTGGTGGCGCATGCCTTTAATTCTAGCACTTGGGAGGCAGAGGCAGGCGGATTTCTGAGTTC-GAGGCCAGCCTGGTCTACAGAGTGAGTTCCAGGACAGCCAAGGCTACACAGAGAAACCCTGTCTCCAAAAAAAAAAAAAAA	GTGGTGGCGCAAGCCTTTAATCCCAGCACTCAG-AGGCAGAGGCAGGCGGATTTCTGAGTTCAGAGGCCAGCCTGGTCTACAGAGTGAGTTCCAGTACAGCCAGGGCTACACAGAGAAACCCTGTCTCAGAAAAAAAAAAAAAA	3' UTR
chr1|133655574|133656434|-|Atp2b4	860	ENSMUST00000042766.5	Ppm1k	92.903	155	276	430	3967	3813	GTGGTGGCGCATGCCTTTAATTCTAGCACTTGGGAGGCAGAGGCAGGCGGATTTCTGAGTTCGAGGCCAGCCTGGTCTACAGAGTGAGTTCCAGGACAGCCAAGGCTACACAGAGAAACCCTGTCTCCAAAAAAAAAAAAAAAAAAAAAAAAAAA	GTGGTGGCACATGCCTTTAATTCCAGTACTTGGGAGGCAGAGGCAGGCAGATTTCTGAGTTCAAGGCCAGCCTGGTCTACAAAGTGAGTTCCAGGACAGCCAGGGCTACACAGAGAAACCCTGTCTTGAAAAACCAAAAAAAAAAAAAAAAAAAA	3' UTR
chr1|133655574|133656434|-|Atp2b4	860	ENSMUST00000094451.3	Gpr157	93.6	125	290	414	3943	3819	CTTTAATTCTAGCACTTGGGAGGCAGAGGCAGGCGGATTTCTGAGTTCGAGGCCAGCCTGGTCTACAGAGTGAGTTCCAGGACAGCCAAGGCTACACAGAGAAACCCTGTCTCCAAAAAAAAAAA	CTTTAATCCCAGCACTCAGGAGGCAGAGGCAGGCGGATTTCTGAGTTCGAGGCCAGCCTGGTCTACAGAGTGAGTTCCAGGACAGCCAGGGCTATACAGAGAAACCCTGTCTCGGAAAAAAAAAA	3' UTR
chr1|133655574|133656434|-|Atp2b4	860	ENSMUST00000151786.7	Prkrip1	94.737	133	276	408	3141	3009	GTGGTGGCGCATGCCTTTAATTCTAGCACTTGGGAGGCAGAGGCAGGCGGATTTCTGAGTTCGAGGCCAGCCTGGTCTACAGAGTGAGTTCCAGGACAGCCAAGGCTACACAGAGAAACCCTGTCTCCAAAAA	GTGGTGGCGCATGCCTTTAATCCCAGCACTTGGGAGGCAGAGGCAGGCAGATTTCTGAGTTCGAGGCCAACCTGGTCTACAGAGTGAGTTCCAGGACAGCCAGGGCTGCACAGAGAAACCCTGTCTCGAAAAA	3' UTR
chr1|133655574|133656434|-|Atp2b4	860	ENSMUST00000151978.1	Kremen1	85.714	147	277	423	2869	2724	TGGTGGCGCATGCCTTTAATTCTAGCACTTGGGAGGCAGAGGCAGGCGGATTTCTGAGTTCGAGGCCAGCCTGGTCTACAGAGTGAGTTCCAGGACAGCCAAGGCTACACAGAGAAACCCTGTCTCCAAAAAAAAAAAAAAAAAAAA	TGGTGGCACATGCCTTTGATTTCAGCACTCAGGGGACCGAGGCAGGCAGGTCTCTGAGTTC-AGGCCAGCCTGGTCTACAGAGTGAGTTCCAGGCCAGCCAGGGCTACACAGAGAAAACCTGTCTTGACAAACAAAAAAAGAAAAAA	3' UTR
chr1|133655574|133656434|-|Atp2b4	860	ENSMUST00000053760.11	Utp14b	85.535	159	276	434	5138	4984	GTGGTGGCGCATGCCTTTAATTCTAGCACTTGGGAGGCAGAGGCAGGCGGATTTCTGAGTTCGAGGCCAGCCTGGTCTACAGAGTGAGTTCCAGGACAGCCAAGGCTACACAGAGAAACCCTGTCTCCAAAAAAAAAAAAAAAAAAAAAAAAAAAAAAA	GTGGTGGCGCTCACCTTTAATCCCAGCACTTGAGAGGTAGAGGCAGGCAGATTTCTGAGTTCAAGGCCAACCTGGTCTACA----AAGTTCCAGGACAGCCAGGGCTATACAGAGAAACCCTGTCTCAAAAAACCAAAAACAAAACAAAAAACAAAAAA	3' UTR
chr1|133655574|133656434|-|Atp2b4	860	ENSMUST00000027271.8	Inpp1	85.393	89	324	412	3980	3892	GGATTTCTGAGTTCGAGGCCAGCCTGGTCTACAGAGTGAGTTCCAGGACAGCCAAGGCTACACAGAGAAACCCTGTCTCCAAAAAAAAA	GGATCTCTGAGATCGAGGCCAGCCTGGTGTGCAGAGCAGGTTCCAGGACAGTCAAAGCTACACAGTGAAACCCTGTTTCAAATAAAAAA	3' UTR
chr1|133655574|133656434|-|Atp2b4	860	ENSMUST00000105718.7	Zfp933	90.076	131	277	407	3982	3852	TGGTGGCGCATGCCTTTAATTCTAGCACTTGGGAGGCAGAGGCAGGCGGATTTCTGAGTTCGAGGCCAGCCTGGTCTACAGAGTGAGTTCCAGGACAGCCAAGGCTACACAGAGAAACCCTGTCTCCAAAA	TGGTGGCGCACGCTTTTAATCCCAGCACTCGGGAGGCAGAGGCAGGTGGATCTCTAAGTTCGAGGCCAGCCTGGTCTACAGAGTGAGTTTCAGGACAGCCAGAGCTGCACAGAGAAACCCTGTCTCGAAAA	3' UTR
chr1|133655574|133656434|-|Atp2b4	860	ENSMUST00000107691.7	Trim2	86.792	159	268	426	5276	5118	GCCGGGCAGTGGTGGCGCATGCCTTTAATTCTAGCACTTGGGAGGCAGAGGCAGGCGGATTTCTGAGTTCGAGGCCAGCCTGGTCTACAGAGTGAGTTCCAGGACAGCCAAGGCTACACAGAGAAACCCTGTCTCCAAAAAAAAAAAAAAAAAAAAAAA	GCCGGGCAGTGGTGGCACACGCCATTAATCCCAGCACTTGGGAGTCAGAGGCAGGTGGATTTCTGCATTCGAGGCCAACCTGGTCTACAGAGTGAGTTCCAAGACAGCCAGGGCTACATTGAGAAACCCCGTCTTGGAAAACAAAAAACAAAAACAAAA	3' UTR
chr1|133655574|133656434|-|Atp2b4	860	ENSMUST00000054415.11	Zfp668	92.453	106	329	434	5110	5005	TCTGAGTTCGAGGCCAGCCTGGTCTACAGAGTGAGTTCCAGGACAGCCAAGGCTACACAGAGAAACCCTGTCTCCAAAAAAAAAAAAAAAAAAAAAAAAAAAAAAA	TCTGAGTTCGAGGCCAGCCTGGTCTACAGAGTGAGTTCCAGGACAGCCAGGGCTATACAGAGAAACCCTGTCTTGAAAAACAAACAAACAAAAAAAAAAAACAAAA	3' UTR
chr1|133655574|133656434|-|Atp2b4	860	ENSMUST00000026150.14	Arhgap19	88.696	115	288	402	3947	3836	GCCTTTAATTCTAGCACTTGGGAGGCAGAGGCAGGCGGATTTCTGAGTTCGAGGCCAGCCTGGTCTACAGAGTGAGTTCCAGGACAGCCAAGGCTACACAGAGAAACCCTGTCTC	GCCTTTAATCCCAGCCCTGGGGAGGCAGAGGCAGGAAAACT-CTGAGTTCGAGGCCAGCCTGGTCTACAGAGTGAGTTCCAGGACAGCCAGGAC--CACAGAGAAACCCTGTCTC	3' UTR
chr1|133655574|133656434|-|Atp2b4	860	ENSMUST00000034431.2	Tmem170	87.77	139	300	430	2986	2850	AGCACTTGGGAGGCAGAGGCAGGCGGAT-TTC----TGAGTTCGAGGCCAGCCTGGTCTACAGAGTGAGTTCCAGGACAGCCAAGGCT---ACACAGAGAAACCCTGTCTCCAAAAAAAAAAAAAAAAAAAAAAAAAAA	AGCACTTGGGAGGCAGAGGCAGGTGGATCTTCTGTGTGAGTTCGAGGCCAGCCTGATCCACAAAGTG-GGTCCAGGACAGCCAAAGTTTTCACACAGAGAAA-CCTGTCTCCAAAAAAAAAAAAAAAAAAAAAAAAAAA	3' UTR
chr1|133655574|133656434|-|Atp2b4	860	ENSMUST00000045301.8	H1f3	87.356	174	266	435	4951	4778	TAGCCGGGCAGTGGTGGCGCATGCCTTTAATTCTAGCACTTGGGAGGCAGAGGCAGGCGGATTTCTGAGTTCGAGGCCAGCCTGGTCTACAGAGTGAGTTCCAGGACAGCCAAG----GCTACACAGAGAAACCCTGTCTCCAAAAAAAAAAAAAAAAAAAAAAAAAAAAAAAA	TAGCTGGGCAGTGGTGGCACATGCCTTTAATCCCAGCATTTGGGAGGCAGAGGCAGATGGATCTCTGAGTTCAAGGCTAGCCTGGACTACAGAGTGAGTTCCAGGATAGCCAGGGCTAGCTACACAGAAAAACCCTGTCTCCAAAAAACAAAAAAATAAATAAAAAAATAAAAA	3' UTR
chr1|133655574|133656434|-|Atp2b4	860	ENSMUST00000034204.10	Nudt21	88.667	150	271	416	3255	3106	GGGCAGTGGTGGCGCATGCCTTTAATTCTAGCACTTGG----GAGGCAGAGGCAGGCGGATTTCTGAGTTCGAGGCCAGCCTGGTCTACAGAGTGAGTTCCAGGACAGCCAAGGCTACACAGAGAAACCCTGTCTCCAAAAAAAAAAAAA	GGGCAGTGGAGGTGCATGCCTTTAATCCCAGTACTTGGAAGGGAGGCAGAGGCAGGCGGATTTCTGAGTTTGAGGCCAACCTGGTCTACAGAGTCAATTCCAGGACAGCCAGGGCTACACAGAGAAACCCTGTCACGAGAAAAAAAAAAA	3' UTR
chr1|133655574|133656434|-|Atp2b4	860	ENSMUST00000166032.7	Tdrkh	89.189	148	289	433	4183	4036	CCTTTAATTCTAGCACTTGGGAGGCAGAGGCAGGCGGATTTCTGAGTTCGAGGCCAGCCTGGTCTACAGAGTGAGTTCCAGGACAGC---CAAGGCTACACAGAGAAACCCTGTCTCCAAAAAAAAAAAAAAAAAAAAAAAAAAAAAA	CCTTTAATCCCAGCACTTGGGAGGCAGAGGCAGGCGGATTTCTGAGTTTGAGGCCAGCCTGTTCTACAAAGTGAGTTCCAGGACAGCCAGCAGGGCTATACAGAGAAACCCTGTCTCGAAAAACAAAACAAAACAAAACAAAACAAAA	3' UTR
chr1|133655574|133656434|-|Atp2b4	860	ENSMUST00000033739.4	Car5b	90.84	131	272	401	3387	3257	GGCAGTGGTGGCGCATGCCTTTAATTCTAGCACTTGGGAGGCAGAGGCAGGCGGATTTCTGAGTTCGAGGCCAGCCTGGTCTACAGAGTGAG-TTCCAGGACAGCCAAGGCTACACAGAGAAACCCTGTCT	GGCAGTGGCGGCGCATACCTTTAATGTCAGCACTTGGGAGGCAGAGGCAGGTGGATTTCTGAGTTCTAGGCCAGCCTGGTCTACAGAGTGAGTTTCCAGAACAGCCAGGGCTATCCAGAGAAACCCTGTCT	3' UTR
chr1|133655574|133656434|-|Atp2b4	860	ENSMUST00000128764.8	Sap18	82.946	129	289	414	2867	2740	CCTTTAATTCTAGCACTTGGGAGGCA-GAGGCAGGCGGATTTCTGAGTTCGAGGCCAGCCTGGTCTACAGAGT--GAGTTCCAGGACAGCCAAGGCTACACAGAGAAACCCTGTCTCCAAAAAAAAAAA	CCTTTAATACCAGCACTAGGGAGGCAAGAGGCAGGAG-ATCTCTGAATTTAAGGCCAGCCCGGTCTACAGATTTTGAATTCTAGTACGGCCAAGGCTACACAAAGAAACCCTGTCTTAAAAAAATAAAA	3' UTR
chr1|133655574|133656434|-|Atp2b4	860	ENSMUST00000231221.1	Dlg4	93.103	29	329	356	3035	3007	TCTGAGTTCGAGGCC-AGCCTGGTCTACA	TCTGAGTTCAAGGCCCAGCCTGGTCTACA	3' UTR
chr1|133655574|133656434|-|Atp2b4	860	ENSMUST00000231221.1	Dlg4	100	16	362	377	3005	2990	AGTTCCAGGACAGCCA	AGTTCCAGGACAGCCA	3' UTR
chr1|133655574|133656434|-|Atp2b4	860	ENSMUST00000098312.3	Exoc8	87.5	32	291	322	4358	4327	TTTAATTCTAGCACTTGGGAGGCAGAGGCAGG	TTTAATCCCAGCACTCAGGAGGCAGAGGCAGG	3' UTR
chr1|133655574|133656434|-|Atp2b4	860	ENSMUST00000132374.8	Nkiras1	89.796	147	267	413	3004	2859	AGCCGGGCAGTGGTGGCGCATGCCTTTAATTCTAGCACTTGGGAGGCAGAGGCAGGCGGATTTCTGAGTTCGAGGCCAGCCTGGTCTACAGAGTGAGTTCCAGGACAGCCAAGGCTACACAGAGAAACCCTGTCTCCAAAAAAAAAA	AGCCAGGCAGTGGTGGTGCACGCCTTTAATCCCAGG-CTTGGGAGGCAGAGGCAAGTGGATTTCTGAGTTCAAGGCCAGCCTGGTCTACAAAGTGAGTTCCAGGACAGCCAGGGCTACACAAAGAAACCCTGTCTCAAAAAACAAAA	3' UTR
chr1|133655574|133656434|-|Atp2b4	860	ENSMUST00000159145.7	Ttc26	94.175	103	300	402	2855	2753	AGCACTTGGGAGGCAGAGGCAGGCGGATTTCTGAGTTCGAGGCCAGCCTGGTCTACAGAGTGAGTTCCAGGACAGCCAAGGCTACACAGAGAAACCCTGTCTC	AGCACTCGGGAGGCAGAGGCAGGCGGATCTCCGAGTTCAAGGCCAGCCTAGTCTACAGAGTGAGTTCCATGACAGCCAAGGCTACACAGAGAAACCCTGTCTC	3' UTR
chr1|133655574|133656434|-|Atp2b4	860	ENSMUST00000022766.7	Tox4	84.848	132	276	407	4402	4277	GTGGTGGCGCATGCCTTTAATTCTAGCACTTGGGAGGCAGAGGCAGGCGGATTTCTGAGTTCGAGGCCAGCCTGGTCTACAGAGTGAGTTCCAGGACAGCCAAGGCTACACAGAGAAACCCTGTCTCCAAAA	GTGGTGGCGCATGCCTTTAATCCCAGCACTCAGGAGGCATAGGCAGGTGGATTTCTGAA------GCCAGCCTGGTCTACAAAGTGAGTTCCAGGTCAGCCGGGGCTATACAAAGAAACCCTGTCTCAAAAA	3' UTR
chr1|133655574|133656434|-|Atp2b4	860	ENSMUST00000110766.7	Fbxl18	90.625	160	276	435	4645	4486	GTGGTGGCGCATGCCTTTAATTCTAGCACTTGGGAGGCAGAGGCAGGCGGATTTCTGAGTTCGAGGCCAGCCTGGTCTACAGAGTGAGTTCCAGGACAGCCAAGGCTACACAGAGAAACCCTGTCTCCAAAAAAAAAAAAAAAAAAAAAAAAAAAAAAAA	GTGGTGGCACACACCTTTAATCCCAGCACTCGAGAGGCAGAGGCAGGCGGATTTCAGAGTTCGAGGCTAGCCTGGTCTACAAAGTGAGTTCCAGGACAGCCAGGGCTACACAGAGAAACCCTGTCTCGAAAAACCACAAAAAAAAAAAAAAAAAAAAAAA	3' UTR
chr1|133655574|133656434|-|Atp2b4	860	ENSMUST00000044405.7	Lpar6	81.944	144	274	416	3914	3771	CAGTGGTGGCGCATGCCTTTAATTCTAGCACTTGGGAGGCAGAGGCAGGCGGATTTCT-GAGTTCGAGGCCAGCCTGGTCTACAGAGTGAGTTCCAGGACAGCCAAGGCTACACAGAGAAACCCTGTCTCCAAAAAAAAAAAAA	CAGTGGTGGTGCATACGTTTGATGCTAGCACCCAGGAGGCAGAGGCAGGTAGATCTCTTGAGTTCAAGGGCAGCCTGATCTACAGAGCAAGTTCCAAGGCAGCAACGACTACACAAAGAAACCCTGTCTTGAAAAAACAAAAAA	3' UTR
chr1|133655574|133656434|-|Atp2b4	860	ENSMUST00000027989.12	Hsd17b7	89.524	105	266	370	3232	3128	TAGCCGGGCAGTGGTGGCGCATGCCTTTAATTCTAGCACTTGGGAGGCAGAGGCAGGCGGATTTCTGAGTTCGAGGCCAGCCTGGTCTACAGAGTGAGTTCCAGG	TAGCCGGGCAGTGGTAGTGCATGCTTTTAGTCCCAGCACTTGGGAGGCAGAGGCAGGTGATTTTCTGAGTTCAAGGCCAGCCTGGTCTACAGAGTGCGTTCCAGG	3' UTR
chr1|133655574|133656434|-|Atp2b4	860	ENSMUST00000093906.4	Birc5	89.349	169	267	435	2559	2392	AGCCGGGCAGTGGTGGCGCATGCCTTTAATTCTAGCACTTGGGAGGCAGAGGCAGGCGGATTTCTGAGTTCGAGGCCAGCCTGGTCTACAGAGTGAGTTCCAGGACAGCCAAGGCTACACAGAGAAACCCTGTCTCCAAAAAAAAAAAAAAAAAAAAAAAAAAAAAAAA	AGCCGGGC-GTGGTGGCTCACGCCTTTAATCCCAGCACTCGGGAGGCAGAGGCAGGTGGATCTCTGAGTTCCAGGCCAGCCTGGTCTACAAAGTGAGTTCCAGGACAGCCAGGGCTATACAGAGAAACCCTATCTCAAAAAACCAAAAACAAAAAAACAAAAAAAAAAA	3' UTR
chr1|133655574|133656434|-|Atp2b4	860	ENSMUST00000053506.7	Bbs1	91.391	151	276	426	3948	3799	GTGGTGGCGCATGCCTTTAATTCTAGCACTTGGGAGGCAGAGGCAGGCGGATTTCTGAGTTCGAGGCCAGCCTGGTCTACAGAGTGAGTTCCAGGACAGCCAAGGCTACACAGAGAAACCCTGTCTCCAAAAAAAAAAAAAAAAAAAAAAA	GTGGTGGCGCACGCCTTTAATCCCAGCACTTGGGAGGCAGAGGCAGGCAGATTTCTGAGTTCGAGGCCAGCCTGGTCTACAG-TTGAGTTCCAGGACAGCCAGGGCTACACAGAGAAACTCTGTCTCGAAAAACCAAAAAATAAAATAAAA	3' UTR
chr1|133655574|133656434|-|Atp2b4	860	ENSMUST00000040025.13	Tln2	93.496	123	279	401	9941	9819	GTGGCGCATGCCTTTAATTCTAGCACTTGGGAGGCAGAGGCAGGCGGATTTCTGAGTTCGAGGCCAGCCTGGTCTACAGAGTGAGTTCCAGGACAGCCAAGGCTACACAGAGAAACCCTGTCT	GTGGCGCACACCTTTAATCCCAGCGCTTGGGAGGCAGAGGCAGGCAGATTTCTGAGTTCGAGGCCAGCCTGGTCTACAGAGTGAGTTCCAGGACAGCCAGGGCTATACAGAGAAACCCTGTCT	3' UTR
chr1|133655574|133656434|-|Atp2b4	860	ENSMUST00000005954.8	Bloc1s6	92.126	127	276	402	2738	2614	GTGGTGGCGCATGCCTTTAATTCTAGCACTTGGGAGGCAGAGGCAGGCGGATTTCTGAGTTCGAGGCCAGCCTGGTCTACAGAGTGAGTTCCAGGACAGCCAAGGCTACACAGAGAAACCCTGTCTC	GTGGTGGCGCATGCCTTTGATCCCAGCACTCGGGAGGCAGAGGCAGGTGGATTT--GAGTTTGAGGCCAGCCTGGTCTACAGAGTGAGTTCCAGGACAGCCAGGGCTATACAGAGAAACCCTGTCTC	3' UTR
chr1|133655574|133656434|-|Atp2b4	860	ENSMUST00000038228.10	Tmx4	89.726	146	276	421	3251	3106	GTGGTGGCGCATGCCTTTAATTCTAGCACTTGGGAGGCAGAGGCAGGCGGATTTCTGAGTTCGAGGCCAGCCTGGTCTACAGAGTGAGTTCCAGGACAGCCAAGGCTACACAGAGAAACCCTGTCTCCAAAAAAAAAAAAAAAAAA	GTGGTGGTGCACGGCTTTAATCCCAGCCCCTGGGTGGCAGAGGCAGGCAGATTTCTGAGTTCGAGGCCAACCTGGTCTACAGAGTGAGTTCCAGGACAGCCAGGGCTACACAGAGAAACCCTATCTCAGGAAAAAAAAAAAAAAAA	3' UTR
chr1|133655574|133656434|-|Atp2b4	860	ENSMUST00000106337.6	Cyp2u1	92.5	160	276	435	3801	3643	GTGGTGGCGCATGCCTTTAATTCTAGCACTTGGGAGGCAGAGGCAGGCGGATTTCTGAGTTCGAGGCCAGCCTGGTCTACAGAGTGAGTTCCAGGACAGCCAAGGCTACACAGAGAAACCCTGTCTCCAAAAAAAAAAAAAAAAAAAAAAAAAAAAAAAA	GTGGTGGGGCACGCCTTTAATCCCAGCACTTGG-AGGCAGAGGCAGGCGGATTTCTGAGTTGGAGGCCAGCCTGGTCTACAGAGTGAGTTCCAGGACAGCCAGGGCTATACAGAGAAACCCTGTCTTGAAAAACCAAAAAAAAAAAAAAAAAAAAAAAAA	3' UTR
chr1|133655574|133656434|-|Atp2b4	860	ENSMUST00000065103.3	Mrpl35	92.157	153	271	423	2720	2568	GGGCAGTGGTGGCGCATGCCTTTAATTCTAGCACTTGGGAGGCAGAGGCAGGCGGATTTCTGAGTTCGAGGCCAGCCTGGTCTACAGAGTGAGTTCCAGGACAGCCAAGGCTACACAGAGAAACCCTGTCTCCAAAAAAAAAAAAAAAAAAAA	GGGCAGTGGTGGCACACGCCTTTAATCCCAGCACTCGGGAGGCAGAGGCAGGCGGATTTCTGAGTTCGAAGCCAGCCTGGTCTACAAAGTGAGTTCCAGGACAGCCAGGGCTACACAGAGAAACCCTGTCTCGAAAAACAAAACAAAACAAAA	3' UTR
chr1|133655574|133656434|-|Atp2b4	860	ENSMUST00000109418.1	Fitm2	94.444	36	342	377	2818	2783	CCAGCCTGGTCTACAGAGTGAGTTCCAGGACAGCCA	CCAGCCTGGTCTACATAGTGAGTTCCAGGCCAGCCA	3' UTR
chr1|133655574|133656434|-|Atp2b4	860	ENSMUST00000045450.6	Ints7	86.957	46	276	321	5101	5056	GTGGTGGCGCATGCCTTTAATTCTAGCACTTGGGAGGCAGAGGCAG	GTGGTGGCACACGCCTTTAATCCCAGCACTCAGGAGGCAGAGGCAG	3' UTR
chr1|133655574|133656434|-|Atp2b4	860	ENSMUST00000022766.7	Tox4	85.185	81	300	376	4212	4132	AGCACTTGGGAGGCAGAGGCAGGCGGATTTCTGAGTTCGAGGCCAGCCTGGTCTAC----AGAGTGAGTTCCAGGACAGCC	AGCACTTGGGAGGCAGAGGCAAGTAGATCTCTGAGTTCAAGGTTAGCCTGGTCTACATGGAGAGTTAGTTCCAGGACAGCC	3' UTR
chr1|133655574|133656434|-|Atp2b4	860	ENSMUST00000098346.4	Man2a2	91.837	147	271	417	6019	5873	GGGCAGTGGTGGCGCATGCCTTTAATTCTAGCACTTGGGAGGCAGAGGCAGGCGGATTTCTGAGTTCGAGGCCAGCCTGGTCTACAGAGTGAGTTCCAGGACAGCCAAGGCTACACAGAGAAACCCTGTCTCCAAAAAAAAAAAAAA	GGGCAGTGGTGGTGCACGCCTTTAATCCCAGCACTAGGAAGGCAGAGGCAGGTGGATTTCTGAGTTCAAGGCCAGCCTGGTCTACAGAGTGAGTTCCAGGACAGCCAGAGCTACACAGAGAAACCCTGTCTCAAAAAAACAAAAAAA	3' UTR
chr1|133655574|133656434|-|Atp2b4	860	ENSMUST00000034392.12	Nip7	92.254	142	276	417	2647	2506	GTGGTGGCGCATGCCTTTAATTCTAGCACTTGGGAGGCAGAGGCAGGCGGATTTCTGAGTTCGAGGCCAGCCTGGTCTACAGAGTGAGTTCCAGGACAGCCAAGGCTACACAGAGAAACCCTGTCTCCAAAAAAAAAAAAAA	GTGGTGGTGCATGCCTTTAATCCCAGCACTCGGGAGGCAGAGGCAGGTGGATTTCTGAGTTCGAGGCCAGCCTGGTCTACAAAGTGAGTTCCAGGACTGCCAGGGCTATACAGAGAAACCCTGTCTCAAAAAAAAAGAAAAA	3' UTR
chr1|133655574|133656434|-|Atp2b4	860	ENSMUST00000115222.9	Zbtb44	93.413	167	267	433	3798	3633	AGCCGGGCAGTGGTGGCGCATGCCTTTAATTCTAGCACTTGGGAGGCAGAGGCAGGCGGATTTCTGAGTTCGAGGCCAGCCTGGTCTACAGAGTGAGTTCCAGGACAGCCAAGGCTACACAGAGAAACCCTGTCTCCAAAAAAAAAAAAAAAAAAAAAAAAAAAAAA	AGCCGGGC-GTGGTGGCGCACGCCTTTAATCCCAGAATTTGGGAGGCAGAGGCAGGCGGATTTCTGAGTTCGAGGCCAGCCTGGTCTACAAAGTGAGTTCCAGGACAGCCAGGGCTACACAGAGAAACCCTGTCTTGGAAAAAAAAAAAAAAAAAAAAAAAAAAAAA	3' UTR
chr1|133655574|133656434|-|Atp2b4	860	ENSMUST00000236335.1	Glo1	89.583	144	280	423	2704	2561	TGGCGCATGCCTTTAATTCTAGCACTTGGGAGGCAGAGGCAGGCGGATTTCTGAGTTCGAGGCCAGCCTGGTCTACAGAGTGAGTTCCAGGACAGCCAAGGCTACACAGAGAAACCCTGTCTCCAAAAAAAAAAAAAAAAAAAA	TGGCGCACACCTTTAATCCCAGCACTCAAGAGGCAGAGGCAGGCTGATTTCTGAGTTCGAGGCCAGCCTGGTCTACAAAGTGAGTTCCAGGACAGCCAGGGCTATACAGAGAAACCCTGTCTTGAAAAACCAAAAAAAAAAAAA	3' UTR
chr1|133655574|133656434|-|Atp2b4	860	ENSMUST00000020523.3	Pex13	85.714	126	276	401	3343	3228	GTGGTGGCGCATGCCTTTAATTCTAGCACTTGGGAGGCAGAGGCAGGCGGATTTCTGAGTTCGAGGCCAGCCTGGTCTACAGAGTGAGTTCCAGGACAGCCAAGGCTACACAGAGAAACCCTGTCT	GTGGTGGCGCATGCCTTTAATCCCAGCACTTGGGAGGCAGA----------TTTCTGAGTTCGAAGCCAGTCTGGTCTACAAAGTGAGTTCCAGGACAGCCAGGCCTATACAGAGAAACCCTGTCT	3' UTR
chr1|133655574|133656434|-|Atp2b4	860	ENSMUST00000045450.6	Ints7	95.652	23	369	391	5016	4994	GGACAGCCAAGGCTACACAGAGA	GGACAGCCAGGGCTACACAGAGA	3' UTR
chr1|133655574|133656434|-|Atp2b4	860	ENSMUST00000062058.4	Lix1l	92.742	124	285	408	3029	2906	CATGCCTTTAATTCTAGCACTTGGGAGGCAGAGGCAGGCGGATTTCTGAGTTCGAGGCCAGCCTGGTCTACAGAGTGAGTTCCAGGACAGCCAAGGCTACACAGAGAAACCCTGTCTCCAAAAA	CATGCCTTTAATCCCAGCACTTGGGAGGCAGAAGCGGGCAGATTTCTGAGTTCGAGGCCAGCCTGGTCTACAGAGTGAGTTCTAGGACAGCCAGGGCTATACAGAGAAACCCTGTCTCGAAAAA	3' UTR
chr1|133655574|133656434|-|Atp2b4	860	ENSMUST00000098346.4	Man2a2	86.047	43	280	322	5848	5806	TGGCGCATGCCTTTAATTCTAGCACTTGGGAGGCAGAGGCAGG	TGGCGCATGCCTTTAGTCCCAGAACTCAGGAGGCAGAGGCAGG	3' UTR
chr1|133655574|133656434|-|Atp2b4	860	ENSMUST00000165117.7	Cdk6	93.798	129	267	395	3286	3159	AGCCGGGCAGTGGTGGCGCATGCCTTTAATTCTAGCACTTGGGAGGCAGAGGCAGGCGGATTTCTGAGTTCGAGGCCAGCCTGGTCTACAGAGTGAGTTCCAGGACAGCCAAGGCTACACAGAGAAACC	AGCCGGGC-GTGGTGGCGCACGCCTTTGATCCCAGCACTTGGGAGGCAGAGGCAGGCGCATTTCTGAATTCGAGGCCAGCCTGGTCTACAGAGTGAGTTCCAGGACAGCCAGGGCTACACAGAGAAACC	3' UTR
chr1|133655574|133656434|-|Atp2b4	860	ENSMUST00000036350.2	Cdnf	93.333	30	267	296	2495	2467	AGCCGGGCAGTGGTGGCGCATGCCTTTAAT	AGCCGGGC-GTGGTGGCGCACGCCTTTAAT	3' UTR
chr1|133655574|133656434|-|Atp2b4	860	ENSMUST00000095070.3	Dnajc25	90.805	87	337	423	3057	2971	CGAGGCCAGCCTGGTCTACAGAGTGAGTTCCAGGACAGCCAAGGCTACACAGAGAAACCCTGTCTCCAAAAAAAAAAAAAAAAAAAA	CGAGGTCAGCCTGGTCTACAAAGTGAGTTCCAGAACAGCCAGGGCTACACAGAGAAACCCTGCCTCAAAAAAAAGAAAAGAAAAAAA	3' UTR
chr1|133655574|133656434|-|Atp2b4	860	ENSMUST00000110485.2	Zscan26	91.304	161	275	435	3583	3423	AGTGGTGGCGCATGCCTTTAATTCTAGCACTTGGGAGGCAGAGGCAGGCGGATTTCTGAGTTCGAGGCCAGCCTGGTCTACAGAGTGAGTTCCAGGACAGCCAAGGCTACACAGAGAAACCCTGTCTCCAAAAAAAAAAAAAAAAAAAAAAAAAAAAAAAA	AGTGGTGGCACACGCCTGTAATCCCAGCACTCGGGAGGCAGAGGCAGGCGGATTTCTGAGTTCGAGGCCAGCCTGGTCTACAAAGTGAGTTCCAGGACAGCCAGGACTACACAGAGAAATCTTGTCTCGAAAAACCAAAAAAAAAAAAAAAAAAAAAAAAA	3' UTR
chr1|133655574|133656434|-|Atp2b4	860	ENSMUST00000098346.4	Man2a2	87.179	39	339	377	5784	5746	AGGCCAGCCTGGTCTACAGAGTGAGTTCCAGGACAGCCA	AGGCCAGCTTGGTTTACATAATGAGTTCCAGCACAGCCA	3' UTR
chr1|133655574|133656434|-|Atp2b4	860	ENSMUST00000106337.6	Cyp2u1	93.525	139	291	429	3621	3483	TTTAATTCTAGCACTTGGGAGGCAGAGGCAGGCGGATTTCTGAGTTCGAGGCCAGCCTGGTCTACAGAGTGAGTTCCAGGACAGCCAAGGCTACACAGAGAAACCCTGTCTCCAAAAAAAAAAAAAAAAAAAAAAAAAA	TTTAATCCCAGCACTTGGGAGGCAGAGGCAGGTGGATTTCTGAGTTCGAGGCCAGCCTGGTCTACAGAGTGAATTCCAGGACAGCCAGGGCTATACAGAGAAACCCTGTCTCGAAAAACCAAAAAAAAAAAAAAAAAAA	3' UTR
chr1|133655574|133656434|-|Atp2b4	860	ENSMUST00000045550.4	Xkr8	93.182	132	276	407	3201	3070	GTGGTGGCGCATGCCTTTAATTCTAGCACTTGGGAGGCAGAGGCAGGCGGATTTCTGAGTTCGAGGCCAGCCTGGTCTACAGAGTGAGTTCCAGGACAGCCAAGGCTACACAGAGAAACCCTGTCTCCAAAA	GTGGTGGCGCATGCCTTTAATCCCAGCACTTGGGAGGCAGAGGCAGGCAGATTTCTGAGTTTGAGGATAGCCTGGTCTACAGAGTGAGTTCCAGGACAGCCAGGGCTACACAGAGAAACCCCGTCTCAAAAA	3' UTR
chr1|133655574|133656434|-|Atp2b4	860	ENSMUST00000022036.13	Slc28a3	91.875	160	266	425	4118	3960	TAGCCGGGCAGTGGTGGCGCATGCCTTTAATTCTAGCACTTGGGAGGCAGAGGCAGGCGGATTTCTGAGTTCGAGGCCAGCCTGGTCTACAGAGTGAGTTCCAGGACAGCCAAGGCTACACAGAGAAACCCTGTCTCCAAAAAAAAAAAAAAAAAAAAAA	TAGCCGGGC-GTGGTGGCGCACGCCTTTAATCCCAGCACTCGGGAGGCAGAGGCAGGTGGATTTCTGAGTTCAAGGCCAGCCTGGTCTACAAAGTGAGTGCCAGGACAGCCAGGGCTACACAGAGAAACCCTGTCTCGAAAAACCAAAAAAAAAAAAAAA	3' UTR
chr1|133655574|133656434|-|Atp2b4	860	ENSMUST00000153758.1	Erp29	94.656	131	300	430	2337	2207	AGCACTTGGGAGGCAGAGGCAGGCGGATTTCTGAGTTCGAGGCCAGCCTGGTCTACAGAGTGAGTTCCAGGACAGCCAAGGCTACACAGAGAAACCCTGTCTCCAAAAAAAAAAAAAAAAAAAAAAAAAAA	AGCACTCGGGAGGCAGAGGCAGGCGGATTTCTGAGTTCGAGGCCAGCCTGGTCTACAGAGTGAGTTCCAGGACAGCCAGGGCTACACAGAGAAACCCTATCTCGAAAAAAGGAAAAAAAAAAAAAGAAAAA	3' UTR
chr1|133655574|133656434|-|Atp2b4	860	ENSMUST00000189661.6	Soat1	89.82	167	265	431	3757	3593	TTAGCCGGGCAGTGGTGGCGCATGCCTTTAATTCTAGCACTTGGGAGGCAGAGGCAGGCGGATTTCTGAGTTCGAGGCCAGCCTGGTCTACAGAGTGAGTTCCAGGACAGCCAAGGCTACACAGAGAAACCCTGTCTCCAAAAAAAAAAAAAAAAAAAAAAAAAAAA	TTAGCAGGGCGGTGGTGGCGTACGCCTTTAATCCCAGCACTTGGGAGGCAGAGGCAGGTGGATTTCTGAGTTCGAGGCCAGCCTGGTCTACAAAGTGAGTTCCAGGACAGACAGGGCTACACAGAGAAACC--GTCTCGAAAAACAAAAAAACAAAACAAAACAAAA	3' UTR
chr1|133655574|133656434|-|Atp2b4	860	ENSMUST00000073957.7	Sema3e	90.299	134	302	435	4842	4709	CACTTGGGAGGCAGAGGCAGGCGGATTTCTGAGTTCGAGGCCAGCCTGGTCTACAGAGTGAGTTCCAGGACAGCCAAGGCTACACAGAGAAACCCTGTCTCCAAAAAAAAAAAAAAAAAAAAAAAAAAAAAAAA	CACTTGGGAGGCAGAGGCAGGTGAATTTCTGAGTTCGAGGCCAGCCTGGTCTACAGAGTGAATTCCAGGACAGCTAGGACTATACAGAGAAACCCTGTCTCAAAAAAACAAAAACAAAACAACAACAAAAAAAA	3' UTR
chr1|133655574|133656434|-|Atp2b4	860	ENSMUST00000108567.8	Zfp444	91.667	108	288	395	3112	3005	GCCTTTAATTCTAGCACTTGGGAGGCAGAGGCAGGCGGATTTCTGAGTTCGAGGCCAGCCTGGTCTACAGAGTGAGTTCCAGGACAGCCAAGGCTACACAGAGAAACC	GCCTTTAATCCCAGCACTCGGGAGGCAGAGGCAGGCAGATTTCTGAGTTTGAGGCCAGCCTGGTCTACAAAGCGAGTTCCAGGACAGCCAGGGATACACAGAGAAACC	3' UTR
chr1|133655574|133656434|-|Atp2b4	860	ENSMUST00000034392.12	Nip7	87.85	107	329	435	2436	2332	TCTGAGTTCGAGGCCAGCCTGGTCTACAGAGTGAGTTCCAGGACAGCCAAGGCTACACAGAGAAACCCTGTCTCCAAAAAAAAAAAAAAAAAAAAAAAAAAAAAAAA	TCTGAGTTTGAGGCCAGCCTGGTCTACAGAATGAGTTCCAGGACAGTCAGGGCT--ACAGAGAAACCCTGTCTCAAAAGAACAAACAAAAACAAAACAAACAAAAAA	3' UTR
chr1|133655574|133656434|-|Atp2b4	860	ENSMUST00000177005.7	Glmp	93.182	132	271	402	3134	3003	GGGCAGTGGTGGCGCATGCCTTTAATTCTAGCACTTGGGAGGCAGAGGCAGGCGGATTTCTGAGTTCGAGGCCAGCCTGGTCTACAGAGTGAGTTCCAGGACAGCCAAGGCTACACAGAGAAACCCTGTCTC	GGGCAGTGATGGTGCACGCCTTTAATCCCAGCACTCAGGAGGCAGAGGCAGGCGGATTTCTGAGTTCGAGGCCAGCCTGGTCTACAGAGTGAGTTCCAGGACAGCCAGGGCTTCACAGAGAAACCCTGTCTC	3' UTR
chr1|133655574|133656434|-|Atp2b4	860	ENSMUST00000209856.1	Plpbp	94.697	132	268	399	2266	2135	GCCGGGCAGTGGTGGCGCATGCCTTTAATTCTAGCACTTGGGAGGCAGAGGCAGGCGGATTTCTGAGTTCGAGGCCAGCCTGGTCTACAGAGTGAGTTCCAGGACAGCCAAGGCTACACAGAGAAACCCTGT	GCCGGGCAGTGGTGGTGCACGCCTTTAATCCCAGCACTCGGGAGGCAGAGGCAGGCGGATCTCTGAGTTCGAGGCCAGCCTGGTCTACAGAGTGAGTTCCAGGACAGCCAGGGCTACACAGAGAAACCCTGT	3' UTR
chr1|133655574|133656434|-|Atp2b4	860	ENSMUST00000089926.5	Mfap1a	93.939	99	324	422	3264	3166	GGATTTCTGAGTTCGAGGCCAGCCTGGTCTACAGAGTGAGTTCCAGGACAGCCAAGGCTACACAGAGAAACCCTGTCTCCAAAAAAAAAAAAAAAAAAA	GGATCTCTGAGTTCGAGGCCAGCCTGGTCTACAGAGTGAGTTCCAGGACAGCCAGGGCTACACAGAGAAACCCTGTCTCAAAAACAAAACAAAACAAAA	3' UTR
chr1|133655574|133656434|-|Atp2b4	860	ENSMUST00000213813.1	Ccdc84	90.21	143	266	408	2471	2329	TAGCCGGGCAGTGGTGGCGCATGCCTTTAATTCTAGCACTTGGGAGGCAGAGGCAGGCGGATTTCTGAGTTCGAGGCCAGCCTGGTCTACAGAGTGAGTTCCAGGACAGCCAAGGCTACACAGAGAAACCCTGTCTCCAAAAA	TAGCCAGGTAGTGATGGAGCATGCCTTTAATCCCAGCACTTGGGAGGCAGAGGCAGGCGGATTTCTGAGTTCAAGGCCAGCCTGGTCTACAAAATGAGCTCCAGGACAGGCAGGGCTATACAGAGAAACCCTGTCTCAAAAAA	3' UTR
chr1|133655574|133656434|-|Atp2b4	860	ENSMUST00000036350.2	Cdnf	90.164	122	312	433	2462	2342	GCAGAGGCAGGCGGATTTCTGAGTTCGAGGCCAGCCTGGTCTACAGAGTGAGTTCCAGGACAGCCAAGGCTACACAGAGAAACCCTGTCTCCAAAAAAAAAAAAAAAAAAAAAAAAAAAAAA	GCAGAGGCAGGCGGATTTCTGAGTTTGAGGCCAGCCTGGTCTACAGAGTGAGTTCCAGGACAGCCAGAACTATACAGAGAAATCCTG-CTTCAAGAAAACAAAAAAACAAAAAAACAAAAAA	3' UTR
chr1|133655574|133656434|-|Atp2b4	860	ENSMUST00000033394.7	Fadd	91.083	157	276	432	2543	2387	GTGGTGGCGCATGCCTTTAATTCTAGCACTTGGGAGGCAGAGGCAGGCGGATTTCTGAGTTCGAGGCCAGCCTGGTCTACAGAGTGAGTTCCAGGACAGCCAAGGCTACACAGAGAAACCCTGTCTCCAAAAAAAAAAAAAAAAAAAAAAAAAAAAA	GTGGTGACGCACGCCTTTGATCCCAGCACTGGGGAGGCAGAGGCAGGCGGATTTCTGAGTTCAAGGCCAGCCTGGTCTACAAAGTGAGTTCCAGGACAGCCAGGGCTATACAGAGAAACCCTGTCTGGAAAAACCAAAAAAAAAAAAAAAAAAAAAA	3' UTR
chr1|133655574|133656434|-|Atp2b4	860	ENSMUST00000152080.7	Slc35e1	90.625	160	269	424	3097	2938	CCGGGCAGTGGTGGCGCATGCCTTTAATTCTAGCACTTGGGAGGCAGAGGCAGGCGGATTTCTGAGTTCGAGGCCAGCCTGGTCTACAGAGTGAGTTCCAGGACAGCCAAG----GCTACACAGAGAAACCCTGTCTCCAAAAAAAAAAAAAAAAAAAAA	CCGGGCAGTGGTGGCGCACGCCTTTAATCCCAGTGCTCGGGAGGCAGAGGCAGGCGGATTTCTGAGTTCGAGGCCAGCCTGGTCTACAGAGTGAGTTCCAGGACAGCCAGGGCTAGCTACACAGAGAAACCCTGTCTCGAAAAACAAAACAAACAAAAAA	3' UTR
chr1|133655574|133656434|-|Atp2b4	860	ENSMUST00000027494.10	Ppp1r7	96.774	124	276	399	3680	3557	GTGGTGGCGCATGCCTTTAATTCTAGCACTTGGGAGGCAGAGGCAGGCGGATTTCTGAGTTCGAGGCCAGCCTGGTCTACAGAGTGAGTTCCAGGACAGCCAAGGCTACACAGAGAAACCCTGT	GTGGTAGCGCATGCCTTTAATCCCAGCACTTGGGAGGCAGAGGCAGGCGGATTTCTGAGTTCGAGGCCAGCCTGGTCTACAGAGTGAGTTCCAGGACAGCCAGGGCTACACAGAGAAACCCTGT	3' UTR
chr1|133655574|133656434|-|Atp2b4	860	ENSMUST00000039928.6	Plekhh1	89.899	99	309	407	6136	6038	GAGGCAGAGGCAGGCGGATTTCTGAGTTCGAGGCCAGCCTGGTCTACAGAGTGAGTTCCAGGACAGCCAAGGCTACACAGAGAAACCCTGTCTCCAAAA	GAGGCAGAGGCAGGCGGATCTCTGAGTTTGAGGCCAGCCTGGTCTACATAGTGAGTTCCAGGACAGCCAGGTCTGCATAGTGAAACCCTATCTCAAAAA	3' UTR
chr1|133655574|133656434|-|Atp2b4	860	ENSMUST00000022694.16	Dmtn	92.308	26	295	320	3593	3568	ATTCTAGCACTTGGGAGGCAGAGGCA	ATTCCAGCACTTGTGAGGCAGAGGCA	3' UTR
chr1|133655574|133656434|-|Atp2b4	860	ENSMUST00000000939.14	Hip1r	89.241	158	267	424	5123	4967	AGCCGGGCAGTGGTGGCGCATGCCTTTAATTCTAGCACTTGGGAGGCAGAGGCAGGCGGATTTCTGAGTTCGAGGCCAGCCTGGTCTACAGAGTGAGTTCCAGGACAGCCAAGGCTACACAGAGAAACCCTGTCTCCAAAAAAAAAAAAAAAAAAAAA	AGCCGGGC-GTGGTGGTGCACACCTTTAATCCCAGCACTGGGGAGGCAGAGACAGGAGGATTTCTGAGTTTGAGGCCAGCCTGGTCTACAAAGTGAGTTCCAGGACAGCCAGGGCTATACAGAGAAACCCTGTCTCAAAACAAAACAAAACAAAAAAA	3' UTR
chr1|133655574|133656434|-|Atp2b4	860	ENSMUST00000115576.2	Lix1	93.21	162	272	433	2907	2746	GGCAGTGGTGGCGCATGCCTTTAATTCTAGCACTTGGGAGGCAGAGGCAGGCGGATTTCTGAGTTCGAGGCCAGCCTGGTCTACAGAGTGAGTTCCAGGACAGCCAAGGCTACACAGAGAAACCCTGTCTCCAAAAAAAAAAAAAAAAAAAAAAAAAAAAAA	GGCAGTGGTGGCGCACGCCTTTAATCCCAGCACTTGGGAGGCAGAGGCAGGCAGATTTCTGAGTTCGAGGCCAGTCTGGTCTACAGAGTGAGTTCCAGGACAGCCAGGGCTACACAGAGAAACCCTGTCTCGGAAAAAAAAAAAAAAAGAAAGAAAAGAAAA	3' UTR
chr1|133655574|133656434|-|Atp2b4	860	ENSMUST00000035351.6	Syt15	89.744	156	268	423	3163	3008	GCCGGGCAGTGGTGGCGCATGCCTTTAATTCTAGCACTTGGGAGGCAGAGGCAGGCGGATTTCTGAGTTCGAGGCCAGCCTGGTCTACAGAGTGAGTTCCAGGACAGCCAAGGCTACACAGAGAAACCCTGTCTCCAAAAAAAAAAAAAAAAAAAA	GCCGGGCGGTGGTGACGCACGTCTTTAATCCCAGCACTTGGGAGGCAGAGGCAGGCAGATTTCTGAGTTCAAGGCCAGCCTGGTCTACAAAGTGAGTTTCAGGACAGCCAGGGCTATACAGAGAAACCCTGTCTCAAAAAACAAACAAACAAAAAA	3' UTR
chr1|133655574|133656434|-|Atp2b4	860	ENSMUST00000034392.12	Nip7	95	20	331	350	2235	2216	TGAGTTCGAGGCCAGCCTGG	TGAGTTTGAGGCCAGCCTGG	3' UTR
chr1|133655574|133656434|-|Atp2b4	860	ENSMUST00000204285.2	Zfp964	91.429	140	271	410	3267	3128	GGGCAGTGGTGGCGCATGCCTTTAATTCTAGCACTTGGGAGGCAGAGGCAGGCGGATTTCTGAGTTCGAGGCCAGCCTGGTCTACAGAGTGAGTTCCAGGACAGCCAAGGCTACACAGAGAAACCCTGTCTCCAAAAAAA	GGGCAGTGGTGGTACATGCTTTTAATTCCAGCACTTGGGAGGCAGAGGCAGGAAGATTTCTGAGTTCGAGGCCAGCCTGGTCTACAGAGTGAGTTTCAGGATAGCCAGGGCTATACAGAGAAACCCTGTCTTGAAAAAAA	3' UTR
chr1|133655574|133656434|-|Atp2b4	860	ENSMUST00000030773.11	Xrcc2	92.199	141	271	411	2671	2531	GGGCAGTGGTGGCGCATGCCTTTAATTCTAGCACTTGGGAGGCAGAGGCAGGCGGATTTCTGAGTTCGAGGCCAGCCTGGTCTACAGAGTGAGTTCCAGGACAGCCAAGGCTACACAGAGAAACCCTGTCTCCAAAAAAAA	GGGCGGTGGTGGCGCACATCTTTAATCTCAGCACTTGGGAGGCAGAGGCAGGCGGATTTCTGAGTTCGAGGCCAGCCTGGTCTACAGAGTGAGTTCCAGGACAGCCAGGGCTACAGAGAAAAACCCTGTCTCAAAAAAAAA	3' UTR
chr1|133655574|133656434|-|Atp2b4	860	ENSMUST00000037480.8	Wipf2	85.714	126	276	401	3361	3237	GTGGTGGCGCATGCCTTTAATTCTAGCACTTGGGAGGCAGAGGCAGGCGGATTTCTGAGTTCGAGGCCAGCCTGGTCTACAGAGTGAGTTCCAGGACAGCCAAGGCTACACAGAGAAACCCTGTCT	GTGGTGGCGCACACCTTTAGTCCCAGCACCTGGGAGGCAGAGACAGG-GGATCTCTGAGTTTGAGGCCAGCCTGGTCTAGAAAATAAGTTCCAGGACAGCCAGGAATGCACAGAGAAACCCTGTCT	3' UTR
chr1|133655574|133656434|-|Atp2b4	860	ENSMUST00000210282.1	Zbtb45	93.578	109	300	408	3362	3254	AGCACTTGGGAGGCAGAGGCAGGCGGATTTCTGAGTTCGAGGCCAGCCTGGTCTACAGAGTGAGTTCCAGGACAGCCAAGGCTACACAGAGAAACCCTGTCTCCAAAAA	AGCACTAGGGAGGCAGAGGCAGGCAGATCTCTGAGTTCGAGGCCAGCCTGGTCTACAGAGTGAGTTCCAGGACAGCCAGGGCTATACAGAGAAACCCTTTCTCGAAAAA	3' UTR
chr1|133655574|133656434|-|Atp2b4	860	ENSMUST00000098312.3	Exoc8	87.591	137	267	397	3918	3783	AGCCGGGCAGTGGTGGCGCATGCCTTTAATTCTAGCACTTGGGAGGCAGAGGCAG------GCGGATTTCTGAGTTCGAGGCCAGCCTGGTCTACAGAGTGAGTTCCAGGACAGCCAAGGCTACACAGAGAAACCCT	AGCCGGGCA-TGGTGGCGCATGCCTTTGATCCCAGCACTTGGGAGGCAGAGGCAGAGGCAGGAGGATTTCTGAGTTCAAGGATAGCCTGGTCTACAGAGTGAGTTTCAGTACAGCCAAGGCTATACAGAGAAACCCT	3' UTR
chr1|133655574|133656434|-|Atp2b4	860	ENSMUST00000018625.9	Appbp2	92.208	154	276	429	3779	3628	GTGGTGGCGCATGCCTTTAATTCTAGCACTTGGGAGGCAGAGGCAGGCGGATTTCTGAGTTCGAGGCCAGCCTGGTCTACAGAGTGAGTTCCAGGACAGCCAAGGCTACACAGAGAAACCCTGTCTCCAAAAAAAAAAAAAAAAAAAAAAAAAA	GTGGTGGCGCACGCCTTTAATCCCAGCACGCGGGAGGCAGAGGCAGGCGGATTTCTGAGTTCGAGGCCAGCCTGGTCTACAGAGTGAGTTCCAGGACAGCCAGGGCT--ACAGAGAAACCCTGTCTCGAAAAAAACAAAAAAAAACACAAAAAA	3' UTR
chr1|133655574|133656434|-|Atp2b4	860	ENSMUST00000007012.5	Sod2	90.506	158	276	433	2599	2442	GTGGTGGCGCATGCCTTTAATTCTAGCACTTGGGAGGCAGAGGCAGGCGGATTTCTGAGTTCGAGGCCAGCCTGGTCTACAGAGTGAGTTCCAGGACAGCCAAGGCTACACAGAGAAACCCTGTCTCCAAAAAAAAAAAAAAAAAAAAAAAAAAAAAA	GTGGTGGCACACGCCTTTAATCCCAGCACTCGGGAGGCAGAGGCAGGCGGATTTCTGAGTTCGAGGCCAGCCTGGTCTACAAAGTGAGTTCCAGGACTGCCAGGGATACACAATGAAACCCTGTCTCAAAAAGCCAAAAAAAAAAAAAAAAAAAAAAA	3' UTR
chr1|133655574|133656434|-|Atp2b4	860	ENSMUST00000102975.9	Mob3b	90.604	149	277	425	2772	2625	TGGTGGCGCATGCCTTTAATTCTAGCACTTGGGAGGCAGAGGCAGGCGGATTTCTGAGTTCGAGGCCAGCCTGGTCTACAGAGTGAGTTCCAGGACAGCCAAGGCTACACAGAGAAACCCTGTCTCCAAAAAAAAAAAAAAAAAAAAAA	TGGTGGCTCACGCCTTTAATCCCAGCACTCGGGAGGCAGAGGCAGGCGGATTTCTGAGTTCGAGGCCAGCCTGGTCTACAAAGTGAGTTCCAGGACAGCTATGG-GACACAGAGAAATCCTGTCTCGAGAAACAAAAAAAAAAAAAAAA	3' UTR
chr1|133655574|133656434|-|Atp2b4	860	ENSMUST00000002923.9	Adprh	92.424	132	288	419	2956	2825	GCCTTTAATTCTAGCACTTGGGAGGCAGAGGCAGGCGGATTTCTGAGTTCGAGGCCAGCCTGGTCTACAGAGTGAGTTCCAGGACAGCCAAGGCTACACAGAGAAACCCTGTCTCCAAAAAAAAAAAAAAAA	GCCTTTAATCCCAGCACTTGGGAGGCAGAGGCAGGCAGATTTCTGAGTTCCAGGCCAGCCTGGTCTACAAAGTGAGTTCCAGGACAGCCAGGGCTACACAGAGAAACCCTGTCTTGAAGAAGAAAAAAAAAA	3' UTR
chr1|133655574|133656434|-|Atp2b4	860	ENSMUST00000018685.8	Cwc25	95.37	108	276	383	2956	2849	GTGGTGGCGCATGCCTTTAATTCTAGCACTTGGGAGGCAGAGGCAGGCGGATTTCTGAGTTCGAGGCCAGCCTGGTCTACAGAGTGAGTTCCAGGACAGCCAAGGCTA	GTGGTGGCGCATGCCTTTAATCCCAGCACTTGGGAGGCAGAGGCAGGCAGATTTCTGAGTTCAAGGCCAGCCTGGTCTACAGAGTGAGTTCCAGGACAGCCAGGGCTA	3' UTR
chr1|133655574|133656434|-|Atp2b4	860	ENSMUST00000002412.8	Ncan	91.25	160	276	435	5591	5432	GTGGTGGCGCATGCCTTTAATTCTAGCACTTGGGAGGCAGAGGCAGGCGGATTTCTGAGTTCGAGGCCAGCCTGGTCTACAGAGTGAGTTCCAGGACAGCCAAGGCTACACAGAGAAACCCTGTCTCCAAAAAAAAAAAAAAAAAAAAAAAAAAAAAAAA	GTGGTGGCGCACACCTTTAATCCCAGCTCTTGGGAGGCAGCGGCAGGCAGATTTCTGAGTGCGAGGCTAGCCTGGTCTACAAAGTGAGTTCCAGGACAGCCAGGGCTACACAGAGAAACCCTGTTTCAAAAAAAAAAAAAAAAAAAAAAAAAAGAAAAAA	3' UTR
chr1|133655574|133656434|-|Atp2b4	860	ENSMUST00000159145.7	Ttc26	89.091	165	268	431	2309	2146	GCCGGGCAGTGGTGGCGCATGCCTTTAATTCTAGCACTTGGGAGGCAGAGGCAGGCGGATTTCTGAGTTCGAGGCCAGCCTGGTCTACAGAGTGAGTTCCAGGACAGCCAAGGC-TACACAGAGAAACCCTGTCTCCAAAAAAAAAAAAAAAAAAAAAAAAAAAA	GCCGGGCA-TGGTGGCACACGCCTTTAATCCCAGCACTCAGGAGGCAGAGGCAGGTGGATTTCTGAGTTCGAGGCCAGCCTGGTCTACAAAGTGAGTTCCAGGACAGGCAGGGCTTATACAGAGAAACCCTGTCTCAGAAAAAAAAAAAAAAGAAGAAGAAAAAA	3' UTR
chr1|133655574|133656434|-|Atp2b4	860	ENSMUST00000000896.10	Pxmp4	100	16	306	321	2200	2185	TGGGAGGCAGAGGCAG	TGGGAGGCAGAGGCAG	3' UTR
chr1|133655574|133656434|-|Atp2b4	860	ENSMUST00000102960.10	Stam	91.304	138	271	408	3443	3309	GGGCAGTGGTGGCGCATGCCTTTAATTCTAGCACTTGGGAGGCAGAGGCAGGCGGATTTCTGAGTTCGAGGCCAGCCTGGTCTACAGAGTGAGTTCCAGGACAGCCAAGGCTACACAGAGAAACCCTGTCTCCAAAAA	GGGCAGTGGTGGTGCACGCCTTTAATCCTAGAACTTTGGAGGCAGAGGCAGGCAGATTTCTGAGT---AGTCCAGCCTGGTCTACAGAGTGAGTTCCAGGACAGCCAGGGCTACACAGAGAAACCCTGTCTCGAAAAA	3' UTR
chr1|133655574|133656434|-|Atp2b4	860	ENSMUST00000065103.3	Mrpl35	90.196	102	276	377	2159	2060	GTGGTGGCGCATGCCTTTAATTCTAGCACTTGGGAGGCAGAGGCAGGCGGATTTCTGAGTTCGAGGCCAGCCTGGTCTACAGAGTGAGTTCCAGGACAGCCA	GTGGTGGCCCACGCCTTTAATCCCAGCACTCAGGAGGCAGAGGCAGGCTGATTTCTGAGTTCGAGGCCAGCCTGGTCTACAAA--GAGTTCCAGGACAGCCA	3' UTR
chr1|133655574|133656434|-|Atp2b4	860	ENSMUST00000049156.6	Meak7	88.194	144	272	411	3031	2888	GGCAGTGGTGGCGCATGCCTTTAATTCTAGCACTTGGGAGGCAGAGGCAGGCGGATTTCTGAGTTCGA----GGCCAGCCTGGTCTACAGAGTGAGTTCCAGGACAGCCAAGGCTACACAGAGAAACCCTGTCTCCAAAAAAAA	GGCAGTGGTGGCGCACACCTTTAATCCCAGCACTTGGGAGGCAGAGGCAGGTGCATCTCTGAGTTCGATTGAGTCCAACCTGGTCTACAAAGTGAGTTCCAGGACAGCCAGGGCTACACAGAGAAACCCTGTCTCAAAACAAAA	3' UTR
chr1|133655574|133656434|-|Atp2b4	860	ENSMUST00000033739.4	Car5b	93.548	31	331	361	2532	2502	TGAGTTCGAGGCCAGCCTGGTCTACAGAGTG	TGAGTTCCAGGCCAGCCTGGACTACAGAGTG	3' UTR
chr1|133655574|133656434|-|Atp2b4	860	ENSMUST00000170556.7	Pycr1	93.421	76	333	408	2882	2807	AGTTCGAGGCCAGCCTGGTCTACAGAGTGAGTTCCAGGACAGCCAAGGCTACACAGAGAAACCCTGTCTCCAAAAA	AGTTCAAGGCCAGCCTGGTCTACAGAGTAAGTTCCAGGACAGCCAGGGCTATACAGAGAAACCCTGTCTCGAAAAA	3' UTR
chr1|133655574|133656434|-|Atp2b4	860	ENSMUST00000106337.6	Cyp2u1	100	17	448	464	3137	3121	GCTTTCCCCTACCTCAC	GCTTTCCCCTACCTCAC	3' UTR
chr1|133655574|133656434|-|Atp2b4	860	ENSMUST00000152080.7	Slc35e1	91.667	24	331	354	2708	2685	TGAGTTCGAGGCCAGCCTGGTCTA	TGAGTTCAAGGTCAGCCTGGTCTA	3' UTR
chr1|133655574|133656434|-|Atp2b4	860	ENSMUST00000049389.10	Zdhhc2	91.579	95	333	427	2848	2754	AGTTCGAGGCCAGCCTGGTCTACAGAGTGAGTTCCAGGACAGCCAAGGCTACACAGAGAAACCCTGTCTCCAAAAAAAAAAAAAAAAAAAAAAAA	AGTTCGAGGCCAGCATGGTCTACAGAGTGAGTTCCAGGACAGCCAGGACTACACAGAGAAACCCTGTCTCGAAAAAAACAAACAAACAAACAAAA	3' UTR
chr1|133655574|133656434|-|Atp2b4	860	ENSMUST00000031077.12	Zcchc4	91.667	132	276	407	3126	2995	GTGGTGGCGCATGCCTTTAATTCTAGCACTTGGGAGGCAGAGGCAGGCGGATTTCTGAGTTCGAGGCCAGCCTGGTCTACAGAGTGAGTTCCAGGACAGCCAAGGCTACACAGAGAAACCCTGTCTCCAAAA	GTGGTGGTGCACGCTTTTAATCCCAGCATTTGGGAGGCAGAAGCAGGTGGATTTCTGAGTTCGAGACCAGCCTGGTCTACAGAGTGAGTTCCAGGACAGCCAGGGCTACACAGAGAAACCCTGTCTCGAAAA	3' UTR
chr1|133655574|133656434|-|Atp2b4	860	ENSMUST00000132773.1	Itpripl1	89.552	134	300	431	2277	2144	AGCACTTGGGAGGCAGAGGCAGGCGGATTTCTG--AGTTCGAGGCCAGCCTGGTCTACAGAGTGAGTTCCAGGACAGCCAAGGCTACACAGAGAAACCCTGTCTCCAAAAAAAAAAAAAAAAAAAAAAAAAAAA	AGCACTTGGGAGGCAGAGGCAAGTGGATCTCTATAAGTTCAAAGCCAGCCTGGTCTATGGAGTGAGTTCTAGGACAGTCAGGGCTACACAGAGAAACCCTGTCTCAAAAAAAAAAAAAAAAAAAAAAAAAAAAA	3' UTR
chr1|133655574|133656434|-|Atp2b4	860	ENSMUST00000227271.1	Klhl33	91.837	147	277	423	4261	4115	TGGTGGCGCATGCCTTTAATTCTAGCACTTGGGAGGCAGAGGCAGGCGGATTTCTGAGTTCGAGGCCAGCCTGGTCTACAGAGTGAGTTCCAGGACAGCCAAGGCTACACAGAGAAACCCTGTCTCCAAAAAAAAAAAAAAAAAAAA	TGGTGGCACACGCCTTTAATCCCAGCACTTGGGAGGCAGAGGCAGACAGATTTCTGAGTTCGAGGCCAGCCTGGTCTACAGAGTGAGTTCCAGGAGAGCCAGGGCTACACAGAGAAACCTTGTCTCGAAAAAAACAAAAACAAAAAA	3' UTR
chr1|133655574|133656434|-|Atp2b4	860	ENSMUST00000065103.3	Mrpl35	84.783	46	386	431	2061	2016	CAGAGAAACCCTGTCTCCAAAAAAAAAAAAAAAAAAAAAAAAAAAA	CAGAGAAACCCTGTCTTGAAAAAACAAACAAACAAACAAACAAAAA	3' UTR
chr1|133655574|133656434|-|Atp2b4	860	ENSMUST00000042251.10	Rmnd1	91.667	132	271	402	3111	2980	GGGCAGTGGTGGCGCATGCCTTTAATTCTAGCACTTGGGAGGCAGAGGCAGGCGGATTTCTGAGTTCGAGGCCAGCCTGGTCTACAGAGTGAGTTCCAGGACAGCCAAGGCTACACAGAGAAACCCTGTCTC	GGGCAGTGGTGGTGCACACCTTTAATCCCAGCACTCAGGAGGCAGAAGCAGGCAGATTTCTAAGTTCGAGGCCAGCCTGGTCTACAGAGTGAGTTCCAGGACAGCCAGGGCTACACAGAGAAACCCTGTCTC	3' UTR
chr1|133655574|133656434|-|Atp2b4	860	ENSMUST00000139649.7	Plekhm3	91.463	164	266	429	4187	4024	TAGCCGGGCAGTGGTGGCGCATGCCTTTAATTCTAGCACTTGGGAGGCAGAGGCAGGCGGATTTCTGAGTTCGAGGCCAGCCTGGTCTACAGAGTGAGTTCCAGGACAGCCAAGGCTACACAGAGAAACCCTGTCTCCAAAAAAAAAAAAAAAAAAAAAAAAAA	TAGCTGGGCAGTGGTGGCGCACGCCTTTAATCCCAGCACTTGGGAGGCAGAGGCAGGTGGATTTCTGAGTTCGAGGCCAGCCTGATCTACAGAGTGAGTTCCAGGACAGCCAGAGCTACACAGAGAAACCCTGTCTCAGAAAAACAAAACAAAACAAAACAAAA	3' UTR
chr1|133655574|133656434|-|Atp2b4	860	ENSMUST00000000896.10	Pxmp4	91.579	95	329	423	2184	2090	TCTGAGTTCGAGGCCAGCCTGGTCTACAGAGTGAGTTCCAGGACAGCCAAGGCTACACAGAGAAACCCTGTCTCCAAAAAAAAAAAAAAAAAAAA	TCTGAGTTCGAGGCCAGCCTGGTCTACAGAGTTAATTCCAGGACAGCCAGGGCTACACAGAGAGACCCTGTCTGGGGAAAAAAAAAAAAAAAAAA	3' UTR
chr1|133655574|133656434|-|Atp2b4	860	ENSMUST00000170556.7	Pycr1	90.244	41	362	402	2782	2742	AGTTCCAGGACAGCCAAGGCTACACAGAGAAACCCTGTCTC	AGTTCCAGAACAGCAAGGGCTACACAGAGAAACCCTATCTC	3' UTR
chr1|133655574|133656434|-|Atp2b4	860	ENSMUST00000234711.1	BC004004	92.308	26	331	356	2625	2600	TGAGTTCGAGGCCAGCCTGGTCTACA	TGAGTTTGAGGCCAGTCTGGTCTACA	3' UTR
chr1|133655574|133656434|-|Atp2b4	860	ENSMUST00000062915.8	Gdpgp1	83.871	93	308	399	2956	2864	GGAGGCAGAGGCAGGCGGATT-TCTGAGTTCGAGGCCAGCCTGGTCTACAGAGTGAGTTCCAGGACAGCCAAGGCTACACAGAGAAACCCTGT	GGAGGCAGAGACAGGCTGAATCTCTGAGTTCAAGATCAGTTTGGTGTACAGGGTGAGTTTCAGGACAGCCAGGGCTACACAGTGAGACCCTGT	3' UTR
chr1|133655574|133656434|-|Atp2b4	860	ENSMUST00000030797.3	Vamp3	90	150	277	426	1860	1712	TGGTGGCGCATGCCTTTAATTCTAGCACTTGGGAGGCAGAGGCAGGCGGATTTCTGAGTTCGAGGCCAGCCTGGTCTACAGAGTGAGTTCCAGGACAGCCAAGGCTACACAGAGAAACCCTGTCTCCAAAAAAAAAAAAAAAAAAAAAAA	TGGTGGCACACGCCTTTAATCCCTGCACTTGGGAGGCAGAGGCAGGCGGATTTTTGAGTTCGAG-CCAGCCTGGTCTACAAAGTGAGTTCCAGGACAGCAAGGGCTATACAGAGAAACCCTGTCTCAAAAAACAAAACAAAAACAAAAAA	3' UTR
chr1|133655574|133656434|-|Atp2b4	860	ENSMUST00000108567.8	Zfp444	87.179	39	289	327	2631	2593	CCTTTAATTCTAGCACTTGGGAGGCAGAGGCAGGCGGAT	CCTTTAATCCCAGCACTCAGGAGGCAGAGGTAGGCGGAT	3' UTR
chr1|133655574|133656434|-|Atp2b4	860	ENSMUST00000031429.13	P2rx4	90	100	310	407	2671	2572	AGGCAGAGGCAGGCGGATTTCT--GAGTTCGAGGCCAGCCTGGTCTACAGAGTGAGTTCCAGGACAGCCAAGGCTACACAGAGAAACCCTGTCTCCAAAA	AGGCAGAGGCAGGCAGGTTTCTAGGAGTTCAAAGCCAGCCTGGTCTACAGCTTGAGTTCCAGGACAGCCAGGGCTACACAGAGAAACCCTGTCTCAAAAA	3' UTR
chr1|133655574|133656434|-|Atp2b4	860	ENSMUST00000044405.7	Lpar6	91.304	138	276	413	3171	3034	GTGGTGGCGCATGCCTTTAATTCTAGCACTTGGGAGGCAGAGGCAGGCGGATTTCTGAGTTCGAGGCCAGCCTGGTCTACAGAGTGAGTTCCAGGACAGCCAAGGCTACACAGAGAAACCCTGTCTCCAAAAAAAAAA	GTGGTGGCACATGCCTTTAATCCCAGCACTTGGGAGGCAGAGGCAGGTGGATTTCTGAGTTCGAGGCCAGCCTGGTCTACAAAGCGAGCTCCAGGACAGCCAGGGCTATACAGAGAAACCGTGTCTCAAAAAACAAAA	3' UTR
chr1|133655574|133656434|-|Atp2b4	860	ENSMUST00000063871.12	Cbln3	91.729	133	276	408	2220	2088	GTGGTGGCGCATGCCTTTAATTCTAGCACTTGGGAGGCAGAGGCAGGCGGATTTCTGAGTTCGAGGCCAGCCTGGTCTACAGAGTGAGTTCCAGGACAGCCAAGGCTACACAGAGAAACCCTGTCTCCAAAAA	GTGGTGGCACACGCCTTTAATCCCAGCACTCAGGAGGCAGAGGCAGGCGGATTTCTGAGTTCGAGGCCAGCTTGGTCTACAAAGTGAGTTCCAGGACAGCCAGGGCTATACAGAGAAACCCTGTCTCAAAAAA	3' UTR
chr1|133655574|133656434|-|Atp2b4	860	ENSMUST00000132374.8	Nkiras1	89.189	74	272	345	2127	2054	GGCAGTGGTGGCGCATGCCTTTAATTCTAGCACTTGGGAGGCAGAGGCAGGCGGATTTCTGAGTTCGAGGCCAG	GGCAGTGGTGGCACACACCTTTAATCCCAGCACTTGGGAGGCAGAGGCAGGCTGATTCCTGAGTTCAAGGCCAG	3' UTR
chr1|133655574|133656434|-|Atp2b4	860	ENSMUST00000034260.8	B3gnt3	92.553	94	308	401	2568	2475	GGAGGCAGAGGCAGGCGGATTTCTGAGTTCGAGGCCAGCCTGGTCTACAGAGTGAGTTCCAGGACAGCCAAGGCTACACAGAGAAACCCTGTCT	GGAGGCAGAGGCAGGTGGATTTTTGAGTTCAAGGCCAGCCTGGTCTACAAAGTGAGTTCCAAGACAGCCAGGGCTACACAGAGAAACCATGTCT	3' UTR
chr1|133655574|133656434|-|Atp2b4	860	ENSMUST00000227271.1	Klhl33	88.406	138	271	407	4102	3965	GGGCAGTGGTGGCGCATGCCTTTAATTCT-AGCACTTGGGAGGCAGAGGCAGGCGGATTTCTGAGTTCGAGGCCAGCCTGGTCTACAGAGTGAGTTCCAGGACAGCCAAGGCTACACAGAGAAACCCTGTCTCCAAAA	GGGCAGTGGTGACACAAGCCTTTTAATCTCAGCACTTGAGAGGCAGAGGCAGGTAGATCTCTGTCTTCGAGGCCAGCCTGGTCTACTGAGTGAGTTCCAGGACAGCAAGGGCTACACAGAGAAACCCTGTCTCGAAAA	3' UTR
chr1|133655574|133656434|-|Atp2b4	860	ENSMUST00000026927.9	Nudt5	90.625	160	277	434	2478	2320	TGGTGGCGCATGCCTTTAATTCTAGCACTT-GGGAGGCAGAGGCAGGCGGATTTCTGAGTTCGAGGCCAGCCTGGTCTACAGAGTGAGTT-CCAGGACAGCCAAGGCTACACAGAGAAACCCTGTCTCCAAAAAAAAAAAAAAAAAAAAAAAAAAAAAAA	TGGTGGCGCACGCCTTTAATCCCAGCACTCCGGGAGGCAGAGGCAGGCGGATTTCTGAGTTCGAGGCCAGCCTGGTCTACAAAGTGAGTTTCCAGGACAGCCAGGACTATACAGAGAAACCATGTCTCGAAAAACCAAAAAAAAAAAAA-AAAAAAAAAA	3' UTR
chr1|133655574|133656434|-|Atp2b4	860	ENSMUST00000132374.8	Nkiras1	87.5	48	360	407	2051	2004	TGAGTTCCAGGACAGCCAAGGCTACACAGAGAAACCCTGTCTCCAAAA	TGAGTTCCAGGACAGCCAGAGCTACAGGGAAAAACCCTGTCTCGAAAA	3' UTR
chr1|133655574|133656434|-|Atp2b4	860	ENSMUST00000082337.12	Mdc1	91.912	136	267	402	6647	6513	AGCCGGGCAGTGGTGGCGCATGCCTTTAATTCTAGCACTTGGGAGGCAGAGGCAGGCGGATTTCTGAGTTCGAGGCCAGCCTGGTCTACAGAGTGAGTTCCAGGACAGCCAAGGCTACACAGAGAAACCCTGTCTC	AGCCGGGC-GTGGTGGCACACGCCTTTAATCCCAGCACTCGGGAGGCAGAGGCAGGCAGATTTCTGAGTTCAAGGCCAGCCTGGTCTACAAAGTGAGTTCCAGGACAGCCAGGGCTATACAGAGAAACCCTGTCTC	3' UTR
chr1|133655574|133656434|-|Atp2b4	860	ENSMUST00000108567.8	Zfp444	94.872	39	396	434	2525	2487	CTGTCTCCAAAAAAAAAAAAAAAAAAAAAAAAAAAAAAA	CTGTCTCAAAAAAAAAAAAAAAAAAAAAAAACAAAAAAA	3' UTR
chr1|133655574|133656434|-|Atp2b4	860	ENSMUST00000036331.6	Neu3	90	110	276	385	2838	2729	GTGGTGGCGCATGCCTTTAATTCTAGCACTTGGGAGGCAGAGGCAGGCGGATTTCTGAGTTCGAGGCCAGCCTGGTCTACAGAGTGAGTTCCAGGACAGCCAAGGCTACA	GTGGTGGTGCACACCTTTAATCCCAGCACTCGGGAGGCAGAGGCAGGCGGATTTCTGAGATCGAGGCCAGCCTGGTTTACAAAGTGAGTTCCAGGACAGCTAGGGCTACA	3' UTR
chr1|133655574|133656434|-|Atp2b4	860	ENSMUST00000169172.4	Tbck	91.875	160	276	435	4325	4166	GTGGTGGCGCATGCCTTTAATTCTAGCACTTGGGAGGCAGAGGCAGGCGGATTTCTGAGTTCGAGGCCAGCCTGGTCTACAGAGTGAGTTCCAGGACAGCCAAGGCTACACAGAGAAACCCTGTCTCCAAAAAAAAAAAAAAAAAAAAAAAAAAAAAAAA	GTGGTGGTGCACGCCTTTAATCCCAGCACTCGGGAGGCAGAGGCAGGCGGATTTCTGAGTTCGAGGCCAGCCTGGTCTACAAAGTGAGGTCCAGGACAGCCAGGGCTATACAGAGAAACCCTGCCTCGAAAAACCAAAAAAAAAAAAAAAAAAAAAAAAA	3' UTR
chr1|133655574|133656434|-|Atp2b4	860	ENSMUST00000213813.1	Ccdc84	83.871	93	310	402	1902	1810	AGGCAGAGGCAGGCGGATTTCTGAGTTCGAGGCCAGCCTGGTCTACAGAGTGAGTTCCAGGACAGCCAAGGCTACACAGAGAAACCCTGTCTC	AGGCAAAGGCAGGTGAATCTCTGAGATCTAGGCCAGCATGGTCTATAGAGTGAGTCTCATGATGGCCAGGGCTGCACAGAGAAACCCTGTCTC	3' UTR
chr1|133655574|133656434|-|Atp2b4	860	ENSMUST00000038096.7	Fn3krp	89.375	160	276	435	2351	2192	GTGGTGGCGCATGCCTTTAATTCTAGCACTTGGGAGGCAGAGGCAGGCGGATTTCTGAGTTCGAGGCCAGCCTGGTCTACAGAGTGAGTTCCAGGACAGCCAAGGCTACACAGAGAAACCCTGTCTCCAAAAAAAAAAAAAAAAAAAAAAAAAAAAAAAA	GTGGTGGTGCATACCTTTAAACCCAGCACTCGGGAGGGAGAGGCAGGTGGATATCCAAGTTCGAGGCCAGCCTGCTCTACAGAGTGAGTTTCAGGACAGCCAGGGCTACACAGAGAAACCCTGTCTTGTAAAAAAAAAAAAAAAAAAAAAAAAAAAAAAA	3' UTR
chr1|133655574|133656434|-|Atp2b4	860	ENSMUST00000114513.8	Gls	94.215	121	289	409	3567	3447	CCTTTAATTCTAGCACTTGGGAGGCAGAGGCAGGCGGATTTCTGAGTTCGAGGCCAGCCTGGTCTACAGAGTGAGTTCCAGGACAGCCAAGGCTACACAGAGAAACCCTGTCTCCAAAAAA	CCTTTAATCCCAGCACTCGGGAGGCAGAGGCAGGCGGATTTCTGAGTTCAAGGCCAGCCTGGTCTACAAAGTGAGTTCCAGGACAGCCAGGGCTACACAGAGAAACCCTGTCTCGAAAAAA	3' UTR
chr1|133655574|133656434|-|Atp2b4	860	ENSMUST00000091257.10	Mfn1	90.217	92	315	402	3740	3649	GAGGCAGGCGGATTTCTGAGTTCGAGGCCAGCCTGGTCTACA----GAGTGAGTTCCAGGACAGCCAAGGCTACACAGAGAAACCCTGTCTC	GAGGCAGGCAGATTTCTGAGTTCAAGGCCAGCCTGGTCTACAAAGTGAGTTAGTTCCAGGATAGCCAGGGCTACACAGAGAAACCCTGTCTC	3' UTR
chr1|133655574|133656434|-|Atp2b4	860	ENSMUST00000059295.9	Syt12	94.776	134	289	422	3117	2984	CCTTTAATTCTAGCACTTGGGAGGCAGAGGCAGGCGGATTTCTGAGTTCGAGGCCAGCCTGGTCTACAGAGTGAGTTCCAGGACAGCCAAGGCTACACAGAGAAACCCTGTCTCCAAAAAAAAAAAAAAAAAAA	CCTTTAATTCCAGCACTTGGGAGGCAGAGGCAGGCAGATTTCTGAGTTTGAGGCCAGCCTGGTCTACAAAGTGAGTTCCAGGACAGCCAGGGCTACACAGAGAAACCCTGTCTCGGAAAAAAAAAAAAAAAAAA	3' UTR
chr1|133655574|133656434|-|Atp2b4	860	ENSMUST00000095070.3	Dnajc25	90.361	166	267	432	2475	2312	AGCCGGGCAGTGGTGGCGCATGCCTTTAATTCTAGCACTTGGGAGGCAGAGGCAGGCGGATTTCTGAGTTCGAGGCCAGCCTGGTCTACAGAGTGAGTTCCAGGACAGCCAAGGCTACACAGAGAAACCCTGTCTCCAAAAAAAAAAAAAAAAAAAAAAAAAAAAA	AGCCGGGC-GTGGTGGCGCACGCCTTTAATCCCAGCACTCCGGAGGCAGAGGCAGATGAATTTCTGAGTTCGAAGCCAGCCTGGTCTACAGAGTGAGTTCCAGGACAGCCAGGGCTACACAGAGAAACCCTG-CTTCAAAAAACCAAAAAAGAAAAAAAAAAAAAA	3' UTR
chr1|133655574|133656434|-|Atp2b4	860	ENSMUST00000114153.1	Lage3	88.742	151	267	417	1725	1576	AGCCGGGCAGTGGTGGCGCATGCCTTTAATTCTAGCACTTGGGAGGCAGAGGCAGGCGGATTTCTGAGTTCGAGGCCAGCCTGGTCTACAGAGTGAGTTCCAGGACAGCCAAGGCTACACAGAGAAACCCTGTCTCCAAAAAAAAAAAAAA	AGCCGGGCAGTGGTGGTGCCCACCTTTAATCTCAGCATTTGGGAGGCAGAGGCAGGTGGATTTCTGAGTTTGAGACCAGCCTGGTCTACAGAGTGAGTTCCAGGACAGACAAGACTACAC-GAGAAACCCTGTCTTAAAAAAAAAGAAAAA	3' UTR
chr1|133655574|133656434|-|Atp2b4	860	ENSMUST00000054742.6	Abra	93.182	132	304	435	2481	2350	CTTGGGAGGCAGAGGCAGGCGGATTTCTGAGTTCGAGGCCAGCCTGGTCTACAGAGTGAGTTCCAGGACAGCCAAGGCTACACAGAGAAACCCTGTCTCCAAAAAAAAAAAAAAAAAAAAAAAAAAAAAAAA	CTTGGGAGGCAGAGGCAGGCAGATTTCTGAGTTCGAGGCCAGCCTGGTCTACAGAGTGAGTTCTAGGACAGCCAGGACTATACAGAGAAACCCTGTCTCGAAAAAAAAAAAGAAAAGAAAAAGAAAAAAAAA	3' UTR
chr1|133655574|133656434|-|Atp2b4	860	ENSMUST00000002291.11	Paxip1	91.333	150	276	425	4761	4612	GTGGTGGCGCATGCCTTTAATTCTAGCACTTGGGAGGCAGAGGCAGGCGGATTTCTGAGTTCGAGGCCAGCCTGGTCTACAGAGTGAGTTCCAGGACAGCCAAGGCTACACAGAGAAACCCTGTCTCCAAAAAAAAAAAAAAAAAAAAAA	GTGGTGGCCCACGCCTTTAATCCCAGCACTTGAGAGGCAGAGGCAGGTGGATTTCTGAGTTCGAGGCCAGCCTGGTCTACAAAGTGAGTTCCAGGACAGCCAGAGCTACACAGAGAAACCCTGTCTCGAAAAACCAGAAAAAAAAAAAAA	3' UTR
chr1|133655574|133656434|-|Atp2b4	860	ENSMUST00000033739.4	Car5b	82.609	115	277	389	2348	2234	TGGTGGCGCATGCCTTTAATTCTAGCACTTGGGAGGCAGAGGCAGGCGGATTTCTG--AGTTCGAGGCCAGCCTGGTCTACAGAGTGAGTTCCAGGACAGCCAAGGCTACACAGA	TGGTGGCACAAGCCTTTATTCCCAGCACTTGGGAGGCAAAGACAGACAGACTTCTGTGAGTTCAAGTCTAGACTGGTTTACATAGTGATTTCCAGGACAGCCAGGGCTACACAGA	3' UTR
chr1|133655574|133656434|-|Atp2b4	860	ENSMUST00000054487.9	Ajuba	92.481	133	276	408	3228	3097	GTGGTGGCGCATGCCTTTAATTCTAGCACTTGGGAGGCAGAGGCAGGCGGATTTCTGAGTTCGAGGCCAGCCTGGTCTACAGAGTGAGTTCCAGGACAGCCAAGGCTACACAGAGAAACCCTGTCTCCAAAAA	GTGGTGGCGCACGCCTTTAATCCCA-CGCTTGGGAGGCAGAGGCAGGCGGATTTCTGAGTTCAAGGCCAGCCTGGTCTACAGAGTGAGTTCCAGGACAGCCAGAGCTATACAGAGAAACCCTGTCTCGAAAAA	3' UTR
chr1|133655574|133656434|-|Atp2b4	860	ENSMUST00000055458.5	Cdc42ep2	92.308	156	276	431	2317	2162	GTGGTGGCGCATGCCTTTAATTCTAGCACTTGGGAGGCAGAGGCAGGCGGATTTCTGAGTTCGAGGCCAGCCTGGTCTACAGAGTGAGTTCCAGGACAGCCAAGGCTACACAGAGAAACCCTGTCTCCAAAAAAAAAAAAAAAAAAAAAAAAAAAA	GTGGTGGCACACACCTTTAATCCCAGCACTTGGGAGGCAGAGGCAGGCGGATTTCTGAGTTCGAGGCCAACCTGGTCTACAAAGTGAGTTCCAGGACAGCCAGGGCTACACACAGAAACCCTGTCTCGAAAAACCAAAAAAAAAAAAAAAAAAAAA	3' UTR
chr1|133655574|133656434|-|Atp2b4	860	ENSMUST00000022694.16	Dmtn	92.029	138	290	427	3216	3079	CTTTAATTCTAGCACTTGGGAGGCAGAGGCAGGCGGATTTCTGAGTTCGAGGCCAGCCTGGTCTACAGAGTGAGTTCCAGGACAGCCAAGGCTACACAGAGAAACCCTGTCTCCAAAAAAAAAAAAAAAAAAAAAAAA	CTTTAATCCCAGCACTTGGGAGGCAGAGGCAGGAGGATTTCTGAGTTCTAGGCCAGCCTGGTCTACAGAGTGAGTTCCAGGACCGCCAGGGCTATACAGAGAAACCCTGTCTTGAAAAAGAAAAAAAGAAAAAAAAAA	3' UTR
chr1|133655574|133656434|-|Atp2b4	860	ENSMUST00000061372.6	Tspyl1	92.079	101	265	365	2462	2362	TTAGCCGGGCAGTGGTGGCGCATGCCTTTAATTCTAGCACTTGGGAGGCAGAGGCAGGCGGATTTCTGAGTTCGAGGCCAGCCTGGTCTACAGAGTGAGTT	TTAGCCAGGCAGTGGTGGCGCACGCCTTTGATCCCAGCACTTGGGAGGCAAAGGCAGGCGGATTTCTGAGTTCAAGACCAGCCTGGTCTACAGAGTGAGTT	3' UTR
chr1|133655574|133656434|-|Atp2b4	860	ENSMUST00000042662.9	Mzt1	91.558	154	276	429	1574	1421	GTGGTGGCGCATGCCTTTAATTCTAGCACTTGGGAGGCAGAGGCAGGCGGATTTCTGAGTTCGAGGCCAGCCTGGTCTACAGAGTGAGTTCCAGGACAGCCAAGGCTACACAGAGAAACCCTGTCTCCAAAAAAAAAAAAAAAAAAAAAAAAAA	GTGGTGGCGCATGCCTTTACTCCCAGCACTTGGGAGGCAGAGGCAGGTGGATTTCTGAGTTCAAGGCCAGCCTGGTCTACAGAATGAGTTCCAGGACAGCCAGGGCTACACAGAGAAACCCTGTCTTGAAAAACAAAACAAAACAAAACAAAAA	3' UTR
chr1|133655574|133656434|-|Atp2b4	860	ENSMUST00000114200.9	Fam219b	91.083	157	272	426	1933	1777	GGCAGTGGTGGCGCATGCCTTTAATTCTAGCACTTGGGAGGCAGAGGCAGGCGGATTTCTGAGTTCGAGGCCAGCCTGGTCTACAGAGTGAGTTCCAGGACAGCCA--AGGCTACACAGAGAAACCCTGTCTCCAAAAAAAAAAAAAAAAAAAAAAA	GGCAGTGGTGGCGCACGCCTTTAATCCCAGCACTTGGGAGGCAGGGGCAGGTGGATTTCTGAGTTCAAGGTCAGCCTGGTCTACAGAGTAAGTTCCAGGACAGCCAGGGGGCTACACAGAGAAACCCTGTCTCGAAAAACCAAAAAAAAAAAAAAAA	3' UTR
chr1|133655574|133656434|-|Atp2b4	860	ENSMUST00000042471.10	Dis3	100	16	268	283	4110	4095	GCCGGGCAGTGGTGGC	GCCGGGCAGTGGTGGC	3' UTR
chr1|133655574|133656434|-|Atp2b4	860	ENSMUST00000218842.1	Thap2	90	50	267	316	1968	1919	AGCCGGGCAGTGGTGGCGCATGCCTTTAATTCTAGCACTTGGGAGGCAGA	AGCCGGGCGGTGGTGGCACACGCCTTTAATCCCAGCACTTGGGAGGCAGA	3' UTR
chr1|133655574|133656434|-|Atp2b4	860	ENSMUST00000115636.3	Suv39h1	100	18	339	356	2142	2125	AGGCCAGCCTGGTCTACA	AGGCCAGCCTGGTCTACA	3' UTR
chr1|133655574|133656434|-|Atp2b4	860	ENSMUST00000220628.1	Gpr137b	88.095	168	268	435	2575	2408	GCCGGGCAGTGGTGGCGCATGCCTTTAATTCTAGCACTTGGGAGGCAGAGGCAGGCGGATTTCTGAGTTCGAGGCCAGCCTGGTCTACAGAGTGAGTTCCAGGACAGCCAAGGCTACACAGAGAAACCCTGTCTCCAAAAAAAAAAAAAAAAAAAAAAAAAAAAAAAA	GCCGGGCGTTGGTGGCGCACGCCTTTAATCCCAGCACTCGGGAGGCAGAAGCAGGCAGATTTCTGAGTTCTGGGCCAACCTGGTCTACAGAGTGAGTTCCAGGACAGCCAGGGCTATACAGAGAAACCCTGTCTCGAACAAAACCAAAGAAATAAAAAAAAATAAAAA	3' UTR
chr1|133655574|133656434|-|Atp2b4	860	ENSMUST00000053288.5	Cdr2l	89.313	131	289	419	3020	2892	CCTTTAATTCTAGCACTTGGGAGGCAGAGGCAGGCGGATTTCTGAGTTCGAGGCCAGCCTGGTCTACAGAGTGAGTTCCAGGACAGCCAAGGCTACACAGAGAAACCCTGTCTCCAAAAAAAAAAAAAAAA	CCTTTAATCCCAGCACTTGGGAGGCAGAGGCAGGAGGAT--CTGAGTTGGAGACCAGCCTGGTCCACAGAGTGAGTTCCAGGCCAGCCAGGGCTACACAGAGAATCCCTGTCTCAAAAAAACAAAACAAAA	3' UTR
chr1|133655574|133656434|-|Atp2b4	860	ENSMUST00000115636.3	Suv39h1	90.909	33	381	413	2129	2097	CTACACAGAGAAACCCTGTCTCCAAAAAAAAAA	CTACACAGAGAAACCTTGTCTCAAAAAACAAAA	3' UTR
chr1|133655574|133656434|-|Atp2b4	860	ENSMUST00000022663.6	Tnfrsf10b	93.377	151	268	418	2531	2382	GCCGGGCAGTGGTGGCGCATGCCTTTAATTCTAGCACTTGGGAGGCAGAGGCAGGCGGATTTCTGAGTTCGAGGCCAGCCTGGTCTACAGAGTGAGTTCCAGGACAGCCAAGGCTACACAGAGAAACCCTGTCTCCAAAAAAAAAAAAAAA	GCCGGGCA-TGGTGGCACACACCTTTAATCCCAGCACTTGGGAGGCAGAGGCAGGTGAATTTCTGAGTTCGAGGCCAGCCTGGTCTACAGAGTGAGTTCCAGGACAGCCAGGGCTACACAGAGAAACCCTGTCTCAAAAAAAAAAAAAAAA	3' UTR
chr1|133655574|133656434|-|Atp2b4	860	ENSMUST00000094451.3	Gpr157	88.235	51	308	356	2474	2424	GGAGGCAGAGGCAGGCGGATTTCTG--AGTTCGAGGCCAGCCTGGTCTACA	GGAGGCAGAGGCAGGTGGATCTCTGTGAGTTGGAGGCCAGCCTGATCTACA	3' UTR
chr1|133655574|133656434|-|Atp2b4	860	ENSMUST00000042471.10	Dis3	90.698	86	291	376	4088	4003	TTTAATTCTAGCACTTGGGAGGCAGAGGCAGGCGGATTTCTGAGTTCGAGGCCAGCCTGGTCTACAGAGTGAGTTCCAGGACAGCC	TTTAATCCCAGCACTTGAGAGGCAGAGGCAGGCAGATTTCTGAGTTCAAGGACAGCCTGGTCTACAGAGTAAATTCCAGGACAGCC	3' UTR
chr1|133655574|133656434|-|Atp2b4	860	ENSMUST00000058879.7	Ntf5	96.825	63	336	398	1928	1866	TCGAGGCCAGCCTGGTCTACAGAGTGAGTTCCAGGACAGCCAAGGCTACACAGAGAAACCCTG	TCGAGGCCAGCCTGGTCTACAGAGTGAGTTCCAGGACAGCCAGGGCTACACAGAGAAATCCTG	3' UTR
chr1|133655574|133656434|-|Atp2b4	860	ENSMUST00000009157.3	Dynll1	92.517	147	272	418	1595	1449	GGCAGTGGTGGCGCATGCCTTTAATTCTAGCACTTGGGAGGCAGAGGCAGGCGGATTTCTGAGTTCGAGGCCAGCCTGGTCTACAGAGTGAGTTCCAGGACAGCCAAGGCTACACAGAGAAACCCTGTCTCCAAAAAAAAAAAAAAA	GGCAGTGGTGGCGCATACCTTTAATCCCAGCACTCGGGAGGCAGAGGCAGGTGGATTTCTGAGTTCGAGGCTAGCCTGGTCTACAGAGTGAGTTCCAGGACAGCCAGGGCTACACAGAGAAACCCTGCCTCAAAACAAAAACAAAAA	3' UTR
chr1|133655574|133656434|-|Atp2b4	860	ENSMUST00000045994.7	Rbm34	92.857	126	277	402	2483	2358	TGGTGGCGCATGCCTTTAATTCTAGCACTTGGGAGGCAGAGGCAGGCGGATTTCTGAGTTCGAGGCCAGCCTGGTCTACAGAGTGAGTTCCAGGACAGCCAAGGCTACACAGAGAAACCCTGTCTC	TGGTGGCGCACGCCTTTAATCCCAGCACTTGGGGGGCAGAGGCAGGCGGATTTCTGAGTTCAAGGTCAGCCTGGTCTGCAAAGTGAGTTCCAGGACAGCCAAGGCTATACAGAGAAACCCTGTCTC	3' UTR
chr1|133655574|133656434|-|Atp2b4	860	ENSMUST00000216656.1	Zbtb24	88.344	163	271	427	2345	2183	GGGCAGTGGTGGCGCATGCCTTTAATTCTAGCACTTGGGAGGCAGAGGCAGGCG------GATTTCTGAGTTCGAGGCCAGCCTGGTCTACAGAGTGAGTTCCAGGACAGCCAAGGCTACACAGAGAAACCCTGTCTCCAAAAAAAAAAAAAAAAAAAAAAAA	GGGCGGTGGTGGCGCACGCCTTTAATCCCAGCACTTGGGAGGCAGAGGCAGAAGCAGGTAGATTTCTGAGTTCGAGGCCAGCCTGGTCTACAAAGTGAGTTCCAGGACAGCCAGGGCTATACAGAGAAACCCTGTCTCAAAAAAAACAAAAAAATAAATAAAA	3' UTR
chr1|133655574|133656434|-|Atp2b4	860	ENSMUST00000057256.4	6030458C11Rik	87.129	101	271	370	2507	2407	GGGCAGTGGTGGCGCATGCCTTTAATTCTAGCACTTGGGAGGCAGAGGCAGGCGGAT-TTCTGAGTTCGAGGCCAGCCTGGTCTACAGAGTGAGTTCCAGG	GGGCAGTGGTGGTGCACGCCTGTAATCCCAGCACTTGGGAGGCAGAGGCAGGCGGATCTTTTGAGTTTGAGGTCAGACTGGGCTACAGACCGAGTTCCAGG	3' UTR
chr1|133655574|133656434|-|Atp2b4	860	ENSMUST00000013294.15	Gfod2	95.2	125	276	400	2543	2419	GTGGTGGCGCATGCCTTTAATTCTAGCACTTGGGAGGCAGAGGCAGGCGGATTTCTGAGTTCGAGGCCAGCCTGGTCTACAGAGTGAGTTCCAGGACAGCCAAGGCTACACAGAGAAACCCTGTC	GTGGTGGCACATGCCTTTAATCCCAGCACTTGGGAGACAGAGGCAGGTGGATTTCTGAGTTCGAGGCCAGCCTGGTCTACAGAGTGAGTTCCAGGACAGCCAGGGCTACACAGAGAAACCCTGTC	3' UTR
chr1|133655574|133656434|-|Atp2b4	860	ENSMUST00000174205.7	Mtmr7	89.516	124	305	428	2650	2527	TTGGGAGGCAGAGGCAGGCGGATTTCTGAGTTCGAGGCCAGCCTGGTCTACAGAGTGAGTTCCAGGACAGCCAAGGCTACACAGAGAAACCCTGTCTCCAAAAAAAAAAAAAAAAAAAAAAAAA	TTGGGAGGCAGAGGCAGGTGGATTTCTGAGTTCAAGGAAAGCCTGGTCTACAGAGTGAGTTCTAGGACAGCCAGGGCTACACAGAGAAATCCTGTCTCAAAAACAAACAAACAAACAAACAAAA	3' UTR
chr1|133655574|133656434|-|Atp2b4	860	ENSMUST00000066807.7	Ercc6	91.026	156	267	422	5633	5479	AGCCGGGCAGTGGTGGCGCATGCCTTTAATTCTAGCACTTGGGAGGCAGAGGCAGGCGGATTTCTGAGTTCGAGGCCAGCCTGGTCTACAGAGTGAGTTCCAGGACAGCCAAGGCTACACAGAGAAACCCTGTCTCCAAAAAAAAAAAAAAAAAAA	AGCCGGGC-GTGGTGGCGCACGCCTTTAGTCCCAGCACTCGGGAGGCAGAGGCAGGCGGATTTCTGAGTTTGAGGCCAGCCTGGTCTACAAAGTGAGTTCCAGGACAGCCTGGACTATACAGAGAAACCCTGTCTCGAAAAAAAAAAACAAAAAAA	3' UTR
chr1|133655574|133656434|-|Atp2b4	860	ENSMUST00000093906.4	Birc5	90.909	33	338	370	1370	1338	GAGGCCAGCCTGGTCTACAGAGTGAGTTCCAGG	GAGGCCAGGCTGGGCTACAGAGTGAATTCCAGG	3' UTR
chr1|133655574|133656434|-|Atp2b4	860	ENSMUST00000021170.8	Mxra7	88	150	272	421	1660	1512	GGCAGTGGTGGCGCATGCCTTTAATTCTAGCACTTGGGAGGCAGAGGCAGGCGGATTTCTGAGTTCGAGGCCAGCCTGGTCTACAGAGTGAGTTCCAGGACAGCCAAGGCTACACAGAGAAACCCTGTCTCCAAAAAAAAAAAAAAAAAA	GGCAGTGGTGGCGCAAGGCTTTAATCCCAGCACTCGG-AGGCAGAGGCAGGTGGATCTCTGAGTTCCAGACCAGCCTGGTCTACAGAGCGAGCTCCAGGACAGCCGGGGCTACACAGAGAAACCCTGTCTGGAAAAAGAAAAACAAAAAA	3' UTR
chr1|133655574|133656434|-|Atp2b4	860	ENSMUST00000052124.8	Nlrc4	92.308	169	267	435	4414	4247	AGCCGGGCAGTGGTGGCGCATGCCTTTAATTCTAGCACTTGGGAGGCAGAGGCAGGCGGATTTCTGAGTTCGAGGCCAGCCTGGTCTACAGAGTGAGTTCCAGGACAGCCAAGGCTACACAGAGAAACCCTGTCTCCAAAAAAAAAAAAAAAAAAAAAAAAAAAAAAAA	AGCCGGGC-GTGGTGGCGCACGCCTTTAATCCCAGCACTCGGGAGGCAGAGGCAGGCGGATTTCTGATTTCGAGGCCAGCCTGGTCTACAAAGTGAGTTCCAGGACAGCCAGGACTACACAGAGAAACCCTGTCTCAAAAACACCAAAAAAAAAAAAAAAAAAAAAAAA	3' UTR
chr1|133655574|133656434|-|Atp2b4	860	ENSMUST00000138502.1	Rps20	93.814	97	305	401	1554	1460	TTGGGAGGCAGAGGCAGGCGGATTTCTGAGTTCGAGGCCAGCCTGGTCTACAGAGTGAGTTCCAGGACAGCCAAGGCTACACAGAGAAACCCTGTCT	TTGGGAGGCACAGGCAGGCAGATTTCTGAGTTCAAGGCCAGCCTGGTCTAC--AGTGAGTTCCAGGACAGCCAGGGCTACACAGAGAAACCCTGTCT	3' UTR
chr1|133655574|133656434|-|Atp2b4	860	ENSMUST00000218842.1	Thap2	95.96	99	303	401	1833	1735	ACTTGGGAGGCAGAGGCAGGCGGATTTCTGAGTTCGAGGCCAGCCTGGTCTACAGAGTGAGTTCCAGGACAGCCAAGGCTACACAGAGAAACCCTGTCT	ACTTGGGAGGCAGAGGCAGGCGGATCTCTGAGTTCGAGGCCAGTCTGGTCTACAGAGTGAGTTCCAGGACAGCCACGACTACACAGAGAAACCCTGTCT	3' UTR
chr1|133655574|133656434|-|Atp2b4	860	ENSMUST00000074669.9	Hnrnpab	92.941	85	276	360	2063	1979	GTGGTGGCGCATGCCTTTAATTCTAGCACTTGGGAGGCAGAGGCAGGCGGATTTCTGAGTTCGAGGCCAGCCTGGTCTACAGAGT	GTGGTGGCGCACGCCTTTAATCCCAGCACTTGGGAGGCAGAGCCAGGTGGATTTCTGAGTTCAAGGCCAGCCTGGTCTACAGAGT	3' UTR
chr1|133655574|133656434|-|Atp2b4	860	ENSMUST00000019266.5	Ccl9	92.208	154	276	429	1598	1445	GTGGTGGCGCATGCCTTTAATTCTAGCACTTGGGAGGCAGAGGCAGGCGGATTTCTGAGTTCGAGGCCAGCCTGGTCTACAGAGTGAGTTCCAGGACAGCCAAGGCTACACAGAGAAACCCTGTCTCCAAAAAAAAAAAAAAAAAAAAAAAAAA	GTGGTGGCGCACGCCTTTAATCCCAGCACTCGGGAGGCAGAGGCAGGCGGATTTCTGAGTTGGAGGCCAACCTGGTCTACAGAGTGAGTTCCAGGACAGCCAGGGCTACACAGAGAAACCCTGTCTCGAAAAACAAAAACAAACAAACAAAAAA	3' UTR
chr1|133655574|133656434|-|Atp2b4	860	ENSMUST00000003451.10	Rnd1	89.375	160	276	435	1873	1714	GTGGTGGCGCATGCCTTTAATTCTAGCACTTGGGAGGCAGAGGCAGGCGGATTTCTGAGTTCGAGGCCAGCCTGGTCTACAGAGTGAGTTCCAGGACAGCCAAGGCTACACAGAGAAACCCTGTCTCCAAAAAAAAAAAAAAAAAAAAAAAAAAAAAAAA	GTGGTGGTCCATGCCTTTAATCCCAGCACTTAGGAAGCAGAGGCAGGCAGATTTCTGAGTTAGAGGCCAGCCTGGTCTACAGAGTGAGTTCTAGGACAGCCAGGGCTATACAGAGAAACCCTGTCTCAAAAAAAACAAAACAAAACAAAACAAAACAAAA	3' UTR
chr1|133655574|133656434|-|Atp2b4	860	ENSMUST00000114598.2	Zfp398	88	50	309	356	2686	2637	GAGGCAGAGGCAGGCGGATTTCTG--AGTTCGAGGCCAGCCTGGTCTACA	GAGGCAGAGGCAGGCAGATCCCTGTAAGTTCAAGGCCAGCCTGGTCTACA	3' UTR
chr1|133655574|133656434|-|Atp2b4	860	ENSMUST00000031547.11	4930519G04Rik	93.182	132	291	422	2092	1961	TTTAATTCTAGCACTTGGGAGGCAGAGGCAGGCGGATTTCTGAGTTCGAGGCCAGCCTGGTCTACAGAGTGAGTTCCAGGACAGCCAAGGCTACACAGAGAAACCCTGTCTCCAAAAAAAAAAAAAAAAAAA	TTTAATCCCAGCACTTGGGAGGCAGAGGCAGGTGGATTTCTGAGTTTGAGGCCAGCCTGGTCTACAGAGTGAGTTCCAGGACAGCCAGGGCTACACAGAGAAACCCTGTCTCGAAAAATCAAAAAAACAAAA	3' UTR
chr1|133655574|133656434|-|Atp2b4	860	ENSMUST00000095383.5	Tmem263	90.385	156	276	431	1761	1606	GTGGTGGCGCATGCCTTTAATTCTAGCACTTGGGAGGCAGAGGCAGGCGGATTTCTGAGTTCGAGGCCAGCCTGGTCTACAGAGTGAGTTCCAGGACAGCCAAGGCTACACAGAGAAACCCTGTCTCCAAAAAAAAAAAAAAAAAAAAAAAAAAAA	GTGGTGGTGCACACCTTTAATCCCAGCACTCGGGAGGCAGAGGCAGGTGAATTTCTGAGTTCGAGGCCAGCCTGATCTACAAAGTGAGTTCCAGGACAGCCAGGGCTACACAGAGAAACCCTGTCTCGAAAAAACAAAACAAAACAAAAAAAAAAA	3' UTR
chr1|133655574|133656434|-|Atp2b4	860	ENSMUST00000129456.7	Fbxo30	90.323	124	300	423	3419	3296	AGCACTTGGGAGGCAGAGGCAGGCGGATTTCTGAGTTCGAGGCCAGCCTGGTCTACAGAGTGAGTTCCAGGACAGCCAAGGCTACACAGAGAAACCCTGTCTCCAAAAAAAAAAAAAAAAAAAA	AGCACTTGGGAGGCAGAGACAGGAGGATTTCTGAGTTTGAGGCCAGCCTTGTGTACAGAGTGAGTTCCAGGACAGCCACAGCTACATAGAGAAACCCTGTCTCGGGACAAAAAAAAAAAAAAAA	3' UTR
chr1|133655574|133656434|-|Atp2b4	860	ENSMUST00000114900.7	Zc3hav1	91.716	169	267	435	4068	3901	AGCCGGGCAGTGGTGGCGCATGCCTTTAATTCTAGCACTTGGGAGGCAGAGGCAGGCGGATTTCTGAGTTCGAGGCCAGCCTGGTCTACAGAGTGAGTTCCAGGACAGCCAAGGCTACACAGAGAAACCCTGTCTCCAAAAAAAAAAAAAAAAAAAAAAAAAAAAAAAA	AGCCGGGC-GTGGTGGCGCACGCCTTTAATCCCAGCACTCGGGAGGCAGAGGCAGGCGGATTTCTGAGTTCGAGGCCAGCCTGGTCTACAAAGTGAGTTCCAGGACAGCTAGGACTACGCAGAGAAACCCTGTCTCAAAAACACCAAAAAAAAAAAAAAAAAAAAAAAA	3' UTR
chr1|133655574|133656434|-|Atp2b4	860	ENSMUST00000020864.8	Pctp	89.844	128	268	395	1682	1555	GCCGGGCAGTGGTGGCGCATGCCTTTAATTCTAGCACTTGGGAGGCAGAGGCAGGCGGATTTCTGAGTTCGAGGCCAGCCTGGTCTACAGAGTGAGTTCCAGGACAGCCAAGGCTACACAGAGAAACC	GCCGGGCAGTGGTGGTACACGCCTTTAATCCCAGCACTCGAGAGGCAGAGGCAGGTGGATTTCTGAGTTCGAGGCTAACCTGGTCTATAGAATGAGTTCCAGGACAGCCAGGGCTACACAGAGAAACC	3' UTR
chr1|133655574|133656434|-|Atp2b4	860	ENSMUST00000002412.8	Ncan	80.723	83	330	412	4885	4803	CTGAGTTCGAGGCCAGCCTGGTCTACAGAGTGAGTTCCAGGACAGCCAAGGCTACACAGAGAAACCCTGTCTCCAAAAAAAAA	CTGAGTTCCAGGTTAGCCTGGTCTATATAGCAAGTTCCAGGCCAGCCAGGGCCGCACAGTGAGGCCCTGTCTCAAAACAAAAA	3' UTR
chr1|133655574|133656434|-|Atp2b4	860	ENSMUST00000077408.7	Bloc1s3	90.385	156	269	424	1654	1499	CCGGGCAGTGGTGGCGCATGCCTTTAATTCTAGCACTTGGGAGGCAGAGGCAGGCGGATTTCTGAGTTCGAGGCCAGCCTGGTCTACAGAGTGAGTTCCAGGACAGCCAAGGCTACACAGAGAAACCCTGTCTCCAAAAAAAAAAAAAAAAAAAAA	CCGGGCAGTGGTGGCACACGCCTTTAATCCCAGCACTTGGGAGGCAGAAGCAGGTGAATTTCTGAGTTTGAGGCCAGCCTGGTCTACAAAGTGAGTTCCAGGACAGCCAGGACTACACAGAGAAACCCTGTCTCAAAAAACAAAACAAAAACAAAA	3' UTR
chr1|133655574|133656434|-|Atp2b4	860	ENSMUST00000037913.8	Rmi2	91.026	156	276	431	1450	1295	GTGGTGGCGCATGCCTTTAATTCTAGCACTTGGGAGGCAGAGGCAGGCGGATTTCTGAGTTCGAGGCCAGCCTGGTCTACAGAGTGAGTTCCAGGACAGCCAAGGCTACACAGAGAAACCCTGTCTCCAAAAAAAAAAAAAAAAAAAAAAAAAAAA	GTGGTGGCGCACGCCTTTAATCCCAGCACTGGGGAGGCAGAGGCAGGCGGATTTCTGAGTTCGAGGCCAGCCTGGTCTAAAAAGTGAATTCCAGGACAGCCAGGGCTATACAGAGAAACCCTGTCTCGAAAAACAACAAAAAACAAAACAAAAAAA	3' UTR
chr1|133655574|133656434|-|Atp2b4	860	ENSMUST00000090541.11	Atp5g1	92.593	135	268	402	1406	1272	GCCGGGCAGTGGTGGCGCATGCCTTTAATTCTAGCACTTGGGAGGCAGAGGCAGGCGGATTTCTGAGTTCGAGGCCAGCCTGGTCTACAGAGTGAGTTCCAGGACAGCCAAGGCTACACAGAGAAACCCTGTCTC	GCCGGGCAGTGGTGGTGCACGCCTTTAATCCCAGCACTTGGGAGGCAGAGGCAGGAGGATTTCTAAGTTCGAGGTCAGCCTAGTCTACAGAGTGAGTTCCAGGACAGCCAGGGCTATACAGAGAAACCCTGTCTC	3' UTR
chr1|133655574|133656434|-|Atp2b4	860	ENSMUST00000033975.7	Ddhd2	91.304	115	309	423	3117	3009	GAGGCAGAGGCAGGCGGATTTCTGAGTTCGAGGCCAGCCTGGTCTACAGAGTGAGTTCCAGGACAGCCAAGGCTACACAGAGAAACCCTGTCTCCAAAAAAAAAAAAAAAAAAAA	GAGGCAGAGGCAGGCGGATTTCTGAG------GCCAGCCTGGTCTACAGAGTGAGTTCCAGGACAACCAGGGCTACACAGAGAAACCCTGTGTCAAAAAAAAAAAAAAAAAAAAA	3' UTR
chr1|133655574|133656434|-|Atp2b4	860	ENSMUST00000200389.1	Pde5a	96.774	62	353	414	4432	4371	TACAGAGTGAGTTCCAGGACAGCCAAGGCTACACAGAGAAACCCTGTCTCCAAAAAAAAAAA	TACAGAGTGAGTTCCAGGACAGCCAGGGCTACACAGAGAAACCCTGTCTCGAAAAAAAAAAA	3' UTR
chr1|133655574|133656434|-|Atp2b4	860	ENSMUST00000066728.9	Pde5a	96.774	62	353	414	3766	3705	TACAGAGTGAGTTCCAGGACAGCCAAGGCTACACAGAGAAACCCTGTCTCCAAAAAAAAAAA	TACAGAGTGAGTTCCAGGACAGCCAGGGCTACACAGAGAAACCCTGTCTCGAAAAAAAAAAA	3' UTR
chr1|133655574|133656434|-|Atp2b4	860	ENSMUST00000041616.14	Pdxk	90.37	135	267	401	1990	1857	AGCCGGGCAGTGGTGGCGCATGCCTTTAATTCTAGCACTTGGGAGGCAGAGGCAGGCGGATTTCTGAGTTCGAGGCCAGCCTGGTCTACAGAGTGAGTTCCAGGACAGCCAAGGCTACACAGAGAAACCCTGTCT	AGCCGGGCA-TGGTGGTCCACGCCTTTAATACCAGCACTCGGGAGGCAGAGGCAGGCGGATTTCTGAGTTTGTGGTCAGCCTGGTCTACAAAGTGAGTTCCAGGACAGCCAGGGCTACACAGAGAAACCTTGTCT	3' UTR
chr1|133655574|133656434|-|Atp2b4	860	ENSMUST00000020449.11	Helb	90.977	133	272	402	4271	4139	GGCAGTGGTGGCGCATGCCTTTAATTCTAGCACTTGGGAGGCAGAGGCAGGCGGATTTCTGAGTTCGAGGCCAGCCTGGTCTACAGAGTGAGTTCCAGGACAG--CCAAGGCTACACAGAGAAACCCTGTCTC	GGCAGTGGTGGCGCACGCCTTTAATCCCAGCACTCGGGAGGCAGAGGCAGGCGGATTTCTGAGTTTGAGGCCAGCCTGGTCTACAAAGTGAGTTCCAGGTCAGCCCCAGGGCTGTACAGAGAAACCCTGTCTC	3' UTR
chr1|133655574|133656434|-|Atp2b4	860	ENSMUST00000055032.13	Kdm5d	87.586	145	271	415	5756	5612	GGGCAGTGGTGGCGCATGCCTTTAATTCTAGCACTTGGGAGGCAGAGGCAGGCGGATTTCTGAGTTCGAGGCCAGCCTGGTCTACAGAGTGAGTTCCAGGACAGCCAAGGCTACACAGAGAAACCCTGTCTCCAAAAAAAAAAAA	GGGCAGTGGTGGCAGACACCTTTAATCTCAGCACTTGGGAGGCAGACGCAGGCAGATTTCTGAGTTTGAGGCCAGCCTGGTCTACAAAGTGAGTTCCAGGACAGGTAGGGCTACACAGAGAAATCCTGTCTTGAAAAAACAAAAA	3' UTR
chr1|133655574|133656434|-|Atp2b4	860	ENSMUST00000207370.1	Prmt1	91.339	127	276	402	2146	2022	GTGGTGGCGCATGCCTTTAATTCTAGCACTTGGGAGGCAGAGGCAGGCGGATTTCTGAGTTCGAGGCCAGCCTGGTCTACAGAGTGAGTTCCAGGACAGCCAAGGCTACACAGAGAAACCCTGTCTC	GTGGTGGTGCAGGCCTTTAATCCCAGCACTTGGGAGGCAGAGGCAGGCGAATTTCTGAGTTTGAGGCCAGCCTGGTCT--AGAGTGAGCTCCAGGACAGCCAGGGCTACACAGAGAAACCTTGTCTC	3' UTR
chr1|133655574|133656434|-|Atp2b4	860	ENSMUST00000005954.8	Bloc1s6	82.812	64	289	352	1482	1419	CCTTTAATTCTAGCACTTGGGAGGCAGAGGCAGGCGGATTTCTGAGTTCGAGGCCAGCCTGGTC	CCTTTAATCCCAGCACTTGGGAATAAGAGGCAGGTGGATTGTTAAGTTTGAGGCCAACCTGGTC	3' UTR
chr1|133655574|133656434|-|Atp2b4	860	ENSMUST00000032912.5	Qprt	93.13	131	278	408	2050	1920	GGTGGCGCATGCCTTTAATTCTAGCACTTGGGAGGCAGAGGCAGGCGGATTTCTGAGTTCGAGGCCAGCCTGGTCTACAGAGTGAGTTCCAGGACAGCCAAGGCTACACAGAGAAACCCTGTCTCCAAAAA	GGTGGCGCACGCCTTTAATCCCAGCACTTGGGAGGCAGAGGCAGGCAGATTTCTGAGTTCGAGGCCAGCCTGGTCTACAGAGTGAGTTCCAGGACAACCAGGGCTATACAGACAAACCCTGTCTCGAAAAA	3' UTR
chr1|133655574|133656434|-|Atp2b4	860	ENSMUST00000024897.9	Vapa	93.939	99	310	408	1869	1771	AGGCAGAGGCAGGCGGATTTCTGAGTTCGAGGCCAGCCTGGTCTACAGAGTGAGTTCCAGGACAGCCAAGGCTACACAGAGAAACCCTGTCTCCAAAAA	AGGCAGAGGCAGGCGGATTTCTGAGTTCAGGGCCAGCCTGGTCTACAGAGTGAGTTCCAGGACTGCCAAGGCTACAAAGAGAAAACCTGTCTCGAAAAA	3' UTR
chr1|133655574|133656434|-|Atp2b4	860	ENSMUST00000057256.4	6030458C11Rik	92.857	140	290	429	2317	2178	CTTTAATTCTAGCACTTGGGAGGCAGAGGCAGGCGGATTTCTGAGTTCGAGGCCAGCCTGGTCTACAGAGTGAGTTCCAGGACAGCCAAGGCTACACAGAGAAACCCTGTCTCCAAAAAAAAAAAAAAAAAAAAAAAAAA	CTTTAATCCCAGCATTTGGGAGGCAGAGGCAGGCAGATTTCTGAGTTCGAGGCCAGCCTGGTCTACAGAGTGAGTTCCAGGACAGCCAGGGCTACACAGAGAAACCCTGTCTCAAAAAAAAACCAAAAAACAAACAAAAA	3' UTR
chr1|133655574|133656434|-|Atp2b4	860	ENSMUST00000118544.7	Armt1	89.437	142	288	429	1649	1508	GCCTTTAATTCTAGCACTTGGGAGGCAGAGGCAGGCGGATTTCTGAGTTCGAGGCCAGCCTGGTCTACAGAGTGAGTTCCAGGACAGCCAAGGCTACACAGAGAAACCCTGTCTCCAAAAAAAAAAAAAAAAAAAAAAAAAA	GCCTTTAATCCCAGTACTCGGGAGGCAGAGGCAGACAGATTTCTGAGTTAGAGGCCAGCTTGGTCTACAGAGTGAGTTCCAGGACAGCCAGGGCTACACAGAGAAACCCTGTCTCGGAAAACCAGGAAAAAAAAAAAAAAAA	3' UTR
chr1|133655574|133656434|-|Atp2b4	860	ENSMUST00000055984.6	Isg20l2	90.977	133	300	432	2407	2275	AGCACTTGGGAGGCAGAGGCAGGCGGATTTCTGAGTTCGAGGCCAGCCTGGTCTACAGAGTGAGTTCCAGGACAGCCAAGGCTACACAGAGAAACCCTGTCTCCAAAAAAAAAAAAAAAAAAAAAAAAAAAAA	AGCACTCGGGAGGCAGAGGCAGGGGGATTTCTGAGTTTGAGGCCAGCGTGGTCTACAGAGTGAGTTCCAGGACAGCCAGGGCCATACAGAGAAACCCTGTCTCGAAAAACCAAAAAAAATAAAAAAAATAAAA	3' UTR
chr1|133655574|133656434|-|Atp2b4	860	ENSMUST00000169485.5	Dhx37	87.059	85	317	401	4324	4240	GGCAGGCGGATTTCTGAGTTCGAGGCCAGCCTGGTCTACAGAGTGAGTTCCAGGACAGCCAAGGCTACACAGAGAAACCCTGTCT	GGCAGGGGGATCTCTAAGTTTGAGGCCAGCCTGGTCTACAGGCCTAGTTCCAGGACGGCCAGGGTTACACAGAGAAACCCTGTCT	3' UTR
chr1|133655574|133656434|-|Atp2b4	860	ENSMUST00000038194.4	Atad2	92.357	157	261	417	5058	4904	TTTTTTAGCCGGGCAGTGGTGGCGCATGCCTTTAATTCTAGCACTTGGGAGGCAGAGGCAGGCGGATTTCTGAGTTCGAGGCCAGCCTGGTCTACAGAGTGAGTTCCAGGACAGCCAAGGCTACACAGAGAAACCCTGTCTCCAAAAAAAAAAAAAA	TTTTTGAGCCGGGC-GTGGTGGCCCACGCCTTTAATCCCAGCACTTGGGAGGCAGAGGCAGGCAGATTTCTGAGTTCGAGGCCAGCCTGGTCTACAAAGTGAGTTCCAGGACAGCCAGGGCTACACAGAGAAACCCTG-CTGGAAAAAAAAAAAAAA	3' UTR
chr1|133655574|133656434|-|Atp2b4	860	ENSMUST00000052725.14	Sc5d	87.288	118	317	434	1828	1715	GGCAGGCGGATTTCTGAGTTCGAGGCCAGCCTGGTCTACAGAGTGAGTTCCAGGACAGCCAAGGCTACACAGAGAAACCCTGTCTCCAAAAAAAAAAAAAAAAAAAAAAAAAAAAAAA	GGCAGGCAGATCTCTGAGTTCGAGGCCAGCCCAGTCTACAGAGT----TCCAGGACAGCCAGGGCTACACAGAGAAACCCTGTCTTGAAAAACCAAAAAAAGAAAAAAGAAAAAAAAA	3' UTR
chr1|133655574|133656434|-|Atp2b4	860	ENSMUST00000115636.3	Suv39h1	93.496	123	288	410	1822	1701	GCCTTTAATTCTAGCACTTGGGAGGCAGAGGCAGGCGGATTTCTGAGTTCGAGGCCAGCCTGGTCTACAGAGTGAGTTCCAGGACAGCCAAGGCTACACAGAGAAACCCTGTCTCCAAAAAAA	GCCTTTAATCCCAGCACTTGGGAGGCTGAGGCAGGCGGATTTCTGAGTTCGAG-CCAGCCTGGTCTACAGAGTGAGTTCCAGGACAGCTAGGGCTACACGGAGAGACCCTGTCTCCAAAAAAA	3' UTR
chr1|133655574|133656434|-|Atp2b4	860	ENSMUST00000062915.8	Gdpgp1	88.235	51	276	326	2217	2167	GTGGTGGCGCATGCCTTTAATTCTAGCACTTGGGAGGCAGAGGCAGGCGGA	GTGGTGGTGCAGGCCTTTAATCCCAGCACTCAGGAGGCAGAGGCAGGCGGA	3' UTR
chr1|133655574|133656434|-|Atp2b4	860	ENSMUST00000005069.7	Nmrk2	89.697	165	271	435	1479	1315	GGGCAGTGGTGGCGCATGCCTTTAATTCTAGCACTTGGGAGGCAGAGGCAGGCGGATTTCTGAGTTCGAGGCCAGCCTGGTCTACAGAGTGAGTTCCAGGACAGCCAAGGCTACACAGAGAAACCCTGTCTCCAAAAAAAAAAAAAAAAAAAAAAAAAAAAAAAA	GGGCAATGGTGGCACACGCCTTTAATCCCAGCACTTGGGAGGCAGAGGCAGGTGGATTTCTGAGTTTGAGGCCAGACTGGTCTACAGAGTGAGTTCCAGGACAGCCAGAGCTATAAAGAGAAACCCTGTCTCGAAAAACAAAACAAAAAACAAAAAACAAAAAAA	3' UTR
chr1|133655574|133656434|-|Atp2b4	860	ENSMUST00000061169.6	Gal3st3	95.57	158	268	425	2379	2222	GCCGGGCAGTGGTGGCGCATGCCTTTAATTCTAGCACTTGGGAGGCAGAGGCAGGCGGATTTCTGAGTTCGAGGCCAGCCTGGTCTACAGAGTGAGTTCCAGGACAGCCAAGGCTACACAGAGAAACCCTGTCTCCAAAAAAAAAAAAAAAAAAAAAA	GCCGGGCAGTGGTGGTGCATGCCTTTAATCCCAGCACTTGGGAGGCAGAGGCAGGCGGATTTCTGAGTTCTAGACCAGCCTGGTCTACAGAGTGAGTTCCAGGACAGCCAGGGCTACACAGAGAAACCCTGTCTCAAAAAAAAAAAAAAAAAAAAAAA	3' UTR
chr1|133655574|133656434|-|Atp2b4	860	ENSMUST00000027916.12	Bpnt1	87.037	108	308	415	1798	1691	GGAGGCAGAGGCAGGCGGATTTCTGAGTTCGAGGCCAGCCTGGTCTACAGAGTGAGTTCCAGGACAGCCAAGGCTACACAGAGAAACCCTGTCTCCAAAAAAAAAAAA	GGAGGCAGAGGCAGGGGAATCTCTGAGTGCAAGGCCAACTTTGTCTACAGAGTGAGTTCCAGGACAGCTGGGGCTGCACAGAGAAACCCTGTCTCAAAAAAACAAAAA	3' UTR
chr1|133655574|133656434|-|Atp2b4	860	ENSMUST00000092627.5	9330159F19Rik	88.535	157	276	432	3058	2902	GTGGTGGCGCATGCCTTTAATTCTAGCACTTGGGAGGCAGAGGCAGGCGGATTTCTGAGTTCGAGGCCAGCCTGGTCTACAGAGTGAGTTCCAGGACAGCCAAGGCTACACAGAGAAACCCTGTCTCCAAAAAAAAAAAAAAAAAAAAAAAAAAAAA	GTGGTGGTGCACGCCTTTAATCCCAGCACTTGGGAGGTAGAGTCAGGCAGATTTCTGAGTTTGAGGACGGTCTGGGCTACAGAGTGAGTTCCAGGACAGCCAGGACTACACAGAGAAACCCTGTCTGGAAAAACCAAAAAAAAAAAAAAAAAAAAAA	3' UTR
chr1|133655574|133656434|-|Atp2b4	860	ENSMUST00000026927.9	Nudt5	82.609	69	308	376	1745	1677	GGAGGCAGAGGCAGGCGGATTTCTGAGTTCGAGGCCAGCCTGGTCTACAGAGTGAGTTCCAGGACAGCC	GGAGGCAGAGGCAGGCAGATCTCGGAGTACAAGCTGAGCCTGGTCTATAGACTAAGTTCCAAGACAGCC	3' UTR
chr1|133655574|133656434|-|Atp2b4	860	ENSMUST00000207370.1	Prmt1	97.368	38	365	402	1879	1842	TCCAGGACAGCCAAGGCTACACAGAGAAACCCTGTCTC	TCCAGGAGAGCCAAGGCTACACAGAGAAACCCTGTCTC	3' UTR
chr1|133655574|133656434|-|Atp2b4	860	ENSMUST00000078259.7	Nsl1	93.243	148	276	423	1600	1453	GTGGTGGCGCATGCCTTTAATTCTAGCACTTGGGAGGCAGAGGCAGGCGGATTTCTGAGTTCGAGGCCAGCCTGGTCTACAGAGTGAGTTCCAGGACAGCCAAGGCTACACAGAGAAACCCTGTCTCCAAAAAAAAAAAAAAAAAAAA	GTGGTGGTGCATGCCTTTAATCCCAGCACTTGGGAGGCAGAGGCAGGCAGATTTCTGAGTTCGAGGCCAGCCTGGTCTACAAAGTGAGTTCCAGGACAGCCAGGGCTATACAGAGAAACCCTGTCTCGAAAAAAACAAAACAAAAAAA	3' UTR
chr1|133655574|133656434|-|Atp2b4	860	ENSMUST00000022063.13	Ccdc127	93.966	116	286	401	1606	1491	ATGCCTTTAATTCTAGCACTTGGGAGGCAGAGGCAGGCGGATTTCTGAGTTCGAGGCCAGCCTGGTCTACAGAGTGAGTTCCAGGACAGCCAAGGCTACACAGAGAAACCCTGTCT	ATGCCTTTAATCCCAACACTTGGGAGGCAGAGGCAGGTGGATTTCTGAGTTCGAGGCCAGCCTGGTCTACAAAGTGAGTTCCAGGACAGCCAGGGCTATACAGAGAAACCCTGTCT	3' UTR
chr1|133655574|133656434|-|Atp2b4	860	ENSMUST00000212781.1	Acsf3	88.596	114	289	402	2560	2450	CCTTTAATTCTAGCACTTGGGAGGCAGAGGCAGGCGGATTTCTGAGTTCGAGGCCAGCCTGGTCTACAGAGTGAGTTCCAGGACAGCCAAGGCTACACAGAGAAACCCTGTCTC	CCTTTAATCATAGCACTTGAGGAGCAGAGGCAGGCGGATCTCTGAGTTGGAGGCCA-CCTGGTGTACAGAGTGAGTTCCAGGACAACCAGGGCT--ACAGAGAAACCCTGTCTC	3' UTR
chr1|133655574|133656434|-|Atp2b4	860	ENSMUST00000112890.2	Dtymk	89.167	120	310	429	1033	914	AGGCAGAGGCAGGCGGATTTCTGAGTTCGAGGCCAGCCTGGTCTACAGAGTGAGTTCCAGGACAGCCAAGGCTACACAGAGAAACCCTGTCTCCAAAAAAAAAAAAAAAAAAAAAAAAAA	AGGCAGAGGCAGGCAGATTTCTGAGTTCAAAGTCAGCCTGGTCTACAAAGTGAGTTCTAGGACAGCCAGGGCTATACAGAGAAACCCTGTCTCGAAAAAACAAAAACAAACAAAACAAAA	3' UTR
chr1|133655574|133656434|-|Atp2b4	860	ENSMUST00000021286.10	Stx8	92.5	120	289	408	1134	1015	CCTTTAATTCTAGCACTTGGGAGGCAGAGGCAGGCGGATTTCTGAGTTCGAGGCCAGCCTGGTCTACAGAGTGAGTTCCAGGACAGCCAAGGCTACACAGAGAAACCCTGTCTCCAAAAA	CCTTTAATCCCAGCACTTGGGAGGCAGAGGCAGGCAGATTTCTGAGTTCAAGGCCAGCCAGGTTTACAAAGTGAGTTCCAGGACAGCCAAGGATACACAGAGAAACCCTGTCTCGAAAAA	3' UTR
chr1|133655574|133656434|-|Atp2b4	860	ENSMUST00000235326.1	Neurl1a	95.556	90	312	401	1948	1859	GCAGAGGCAGGCGGATTTCTGAGTTCGAGGCCAGCCTGGTCTACAGAGTGAGTTCCAGGACAGCCAAGGCTACACAGAGAAACCCTGTCT	GCAGAGGCAGGCGGATTTCTGAGTTCAAGGCCAGCCTGGTCTACAAAGTGAGTTCCAGGACAGCCAGGGTTACACAGAGAAACCCTGTCT	3' UTR
chr1|133655574|133656434|-|Atp2b4	860	ENSMUST00000034900.7	Ooep	86.538	52	303	354	1320	1271	ACTTGGGAGGCAGAGGCAGGCGGATTTCTGAGTTCGAGGCCAGCCTGGTCTA	ACTTGGGAGGCAGAAGCAGGTAGAT--CGGAGTTCAAGGCCAGCCTGGTCTA	3' UTR
chr1|133655574|133656434|-|Atp2b4	860	ENSMUST00000109418.1	Fitm2	89.524	105	290	394	1523	1419	CTTTAATTCTAGCACTTGGGAGGCAGAGGCAGGCGGATTTCTGAGTTCGAGGCCAGCCTGGTCTACAGAGTGAGTTCCAGGACAGCCAAGGCTACACAGAGAAAC	CTTTAATCCCAGCACTCGGGAGGCAGAGGCAGGCAGATCTCTGAGTCTGAGGCCAGCCTGGTCTACAGAGTGAGTTCCAGAACACGCAGGGCTACACAGAGAAAC	3' UTR
chr1|133655574|133656434|-|Atp2b4	860	ENSMUST00000037853.4	Poglut3	90.303	165	268	432	2321	2157	GCCGGGCAGTGGTGGCGCATGCCTTTAATTCTAGCACTTGGGAGGCAGAGGCAGGCGGATTTCTGAGTTCGAGGCCAGCCTGGTCTACAGAGTGAGTTCCAGGACAGCCAAGGCTACACAGAGAAACCCTGTCTCCAAAAAAAAAAAAAAAAAAAAAAAAAAAAA	GCCGGGCGGTGGTGGCGCACGCCTTTAATCCCAGCACTTGGGAGGCAGAGACAGGCAGATTTCTGAGTTTGAGGCCAGCCTGGTCTACAGAGTGAGTTCCAGGACAGCCAGGGCTATACAGAGAAACCCTGTCTTGAAAAACCAAAAAACAAACAAACAAAAAAA	3' UTR
chr1|133655574|133656434|-|Atp2b4	860	ENSMUST00000090246.4	Sgms2	98.148	54	348	401	2285	2232	TGGTCTACAGAGTGAGTTCCAGGACAGCCAAGGCTACACAGAGAAACCCTGTCT	TGGTCTTCAGAGTGAGTTCCAGGACAGCCAAGGCTACACAGAGAAACCCTGTCT	3' UTR
chr1|133655574|133656434|-|Atp2b4	860	ENSMUST00000110031.3	Auh	93.793	145	280	424	1201	1057	TGGCGCATGCCTTTAATTCTAGCACTTGGGAGGCAGAGGCAGGCGGATTTCTGAGTTCGAGGCCAGCCTGGTCTACAGAGTGAGTTCCAGGACAGCCAAGGCTACACAGAGAAACCCTGTCTCCAAAAAAAAAAAAAAAAAAAAA	TGGCGCACACCTTTAATCCCAGCACTTGGGAGGCAGAGGCAGGCGGATTTCTGAGTTTGAGGCCAGCCTGGTCTACAGAGTGAGTTCCAGGACAGTCAGGACTACACAGAGAAACCCTGTCTCAAAAAAAAAAAAAAAAAAAAAA	3' UTR
chr1|133655574|133656434|-|Atp2b4	860	ENSMUST00000187504.6	Lbhd1	89.759	166	271	435	1679	1516	GGGCAGTGGTGGCGCATGCCTTTAATTCTAGCACTTGGGAGGCAGAGGCAGGCGGATTTCTGA-GTTCGAGGCCAGCCTGGTCTACAGAGTGAGTTCCAGGACAGCCAAGGCTACACAGAGAAACCCTGTCTCCAAAAAAAAAAAAAAAAAAAAAAAAAAAAAAAA	GGGCAGTGGTGGCGCACACCTTTAATCCCAGCACTCGGGAGGAAGAGGCAGGCAGATTTCTGAAGTTCGAGGCCAGCCTGGTCTACAGAG--AGTTCCAGGACAGCCAGGGCTACACAGAGAAACCCTGTCTCGAAAAACCAAAAACTAAAAAAAAAGAAAAAAAA	3' UTR
chr1|133655574|133656434|-|Atp2b4	860	ENSMUST00000024749.8	Polh	94.355	124	312	435	2998	2875	GCAGAGGCAGGCGGATTTCTGAGTTCGAGGCCAGCCTGGTCTACAGAGTGAGTTCCAGGACAGCCAAGGCTACACAGAGAAACCCTGTCTCCAAAAAAAAAAAAAAAAAAAAAAAAAAAAAAAA	GCAGAGGCAGGCGGATTTCTGAGTTCGAGGCCAGCCTGGTCTACAAAGTGAGTTCCAGGACAGCCAGAGCTACACAGAGAAACTCTGTCTCGAAAAACCAAAAAAAAAAAAAAAAAAAAAAAAA	3' UTR
chr1|133655574|133656434|-|Atp2b4	860	ENSMUST00000169485.5	Dhx37	93.413	167	266	432	4224	4058	TAGCCGGGCAGTGGTGGCGCATGCCTTTAATTCTAGCACTTGGGAGGCAGAGGCAGGCGGATTTCTGAGTTCGAGGCCAGCCTGGTCTACAGAGTGAGTTCCAGGACAGCCAAGGCTACACAGAGAAACCCTGTCTCCAAAAAAAAAAAAAAAAAAAAAAAAAAAAA	TAGCCAGGCAGTGGTGGTACACACCTTTAATCCCAGCACTTGGGAGGCAGAGGCAGGCAGATTTCTGAGTTCGAGGCCAGCCTGGTCTACAGAGTGAGTTCCAGGACAGCCAGGGCTACACAGAGAAACCCTGTCTCCAAAAACCAAAAAAAAAAAAAAAAAAAAAA	3' UTR
chr1|133655574|133656434|-|Atp2b4	860	ENSMUST00000102567.3	Med18	91.597	119	283	401	1482	1364	CGCATGCCTTTAATTCTAGCACTTGGGAGGCAGAGGCAGGCGGATTTCTGAGTTCGAGGCCAGCCTGGTCTACAGAGTGAGTTCCAGGACAGCCAAGGCTACACAGAGAAACCCTGTCT	CGCACGCCTTTAATTCCAGTACTCGGGAGGCAGAGGCAGGTGGATTTCTGAGTTTGAGGCCAGCCTGGTCTACAAAGTGAGTTCCAGGGCAGCCAAAGCAACACAGAGAAACCCTGTCT	3' UTR
chr1|133655574|133656434|-|Atp2b4	860	ENSMUST00000109648.8	Fam227a	88.722	133	289	421	2904	2772	CCTTTAATTCTAGCACTTGGGAGGCAGAGGCAGGCGGATTTCTGAGTTCGAGGCCAGCCTGGTCTACAGAGTGAGTTCCAGGACAGCCAAGGCTACACAGAGAAACCCTGTCTCCAAAAAAAAAAAAAAAAAA	CCTTAAATCCTAGCATTTGGGTGGCAGAGGCAAGCAGATTTCTGAGTTCGAGGCCAGCCTGGTCTATAAAGTGAGTTCCAGGACAGCCAGGGCTACAGAGAAAAACCCTGTCTCGAAACAAACAAACAAAAAA	3' UTR
chr1|133655574|133656434|-|Atp2b4	860	ENSMUST00000030787.8	Rheb	87.586	145	267	408	1593	1450	AGCCGGGCAGTGGTGGCGCATGCCTTTAATTCTAGCACTTGGGAGGCAGAGGCAGGCGGATTTCTGAGTTCGAGGCCAGCCTGGTCTACAGAGTGAGTTCCAGGACAGCCAAGGC---TACACAGAGAAACCCTGTCTCCAAAAA	AGCCAGGCAGTGGTGGTGCACGCCTTTAATCCCAGCACTTGGGAGGCAGAGGCAGGCAAATCTC-GAGTTCGAGGACAGCCTGGTCTACAGAGTGGGTTCCAGGACAGCCAGTGCTGTTACATAGAGAAACCCTGTCTCGAAAAA	3' UTR
chr1|133655574|133656434|-|Atp2b4	860	ENSMUST00000002412.8	Ncan	100	18	331	348	4478	4461	TGAGTTCGAGGCCAGCCT	TGAGTTCGAGGCCAGCCT	3' UTR
chr1|133655574|133656434|-|Atp2b4	860	ENSMUST00000208526.1	2310057M21Rik	93.985	133	276	408	1752	1620	GTGGTGGCGCATGCCTTTAATTCTAGCACTTGGGAGGCAGAGGCAGGCGGATTTCTGAGTTCGAGGCCAGCCTGGTCTACAGAGTGAGTTCCAGGACAGCCAAGGCTACACAGAGAAACCCTGTCTCCAAAAA	GTGGTGGTGCACGCCTTTAATCCCAGCACTTGGGAGGCAGAGGCAGGCGGATTTCTGAGTTCGAAGCCAGCCTGGTGTACAGAGTGAGTTCCAGGACAGCCAGGGCTACACAGAGAAACCCTGTCTCAAAAAA	3' UTR
chr1|133655574|133656434|-|Atp2b4	860	ENSMUST00000108379.7	BC024978	91.216	148	287	434	2072	1925	TGCCTTTAATTCTAGCACTTGGGAGGCAGAGGCAGGCGGATTTCTGAGTTCGAGGCCAGCCTGGTCTACAGAGTGAGTTCCAGGACAGCCAAGGCTACACAGAGAAACCCTGTCTCCAAAAAAAAAAAAAAAAAAAAAAAAAAAAAAA	TGCCTTTAATCCCAGCACTCGGGAGGCAGAGGCAGGCAGATTTCTGAGTTTGAGACCAACCTGGTCTACAGAGTGAGTTCCAGGGCAGCCAGGGCTACACAGCGAAACCCTGTCTCAAAAAAAAAAAAAAAAAAAAAAACCAAAAAAA	3' UTR
chr1|133655574|133656434|-|Atp2b4	860	ENSMUST00000027916.12	Bpnt1	91.503	153	276	428	1678	1526	GTGGTGGCGCATGCCTTTAATTCTAGCACTTGGGAGGCAGAGGCAGGCGGATTTCTGAGTTCGAGGCCAGCCTGGTCTACAGAGTGAGTTCCAGGACAGCCAAGGCTACACAGAGAAACCCTGTCTCCAAAAAAAAAAAAAAAAAAAAAAAAA	GTGGTGGCACACGCCTTTAATCCCAGCACTCGGGAGGCAGAGGCAGGCGGATTTCTGAGTTCAAGGCCAGCCTGGTCTACAAAGTGAGTTCCAGGACAGCCAGGGCTACACAGAGAAACCCTGTCTTGAAAACAAAAACAAAAAACAAAAAAA	3' UTR
chr1|133655574|133656434|-|Atp2b4	860	ENSMUST00000041778.7	Zfp174	95.775	71	300	369	2373	2303	AGCACTTGGGAGGCAGAGGCAGGCGGATTTCTGAGTTCGAGGCCAGCCTGGTCTACAGAG-TGAGTTCCAG	AGCACTTGGGAGGCAGAGGCAGGTGGATTTCTGAGTTCCAGGCCAGCCTGGTCTACAGAGTTGAGTTCCAG	3' UTR
chr1|133655574|133656434|-|Atp2b4	860	ENSMUST00000128764.8	Sap18	92.308	104	321	424	1129	1026	GGCGGATTTCTGAGTTCGAGGCCAGCCTGGTCTACAGAGTGAGTTCCAGGACAGCCAAGGCTACACAGAGAAACCCTGTCTCCAAAAAAAAAAAAAAAAAAAAA	GGCGGATTTTTGAGTTCGAGGCCAGCCTGGTCTACAAAGTGAGTTCCAGGACAGCCAGGGCTACACAGAGAAACTCTGTCTCCGGGAAAAAAAAAAAAAGAAAA	3' UTR
chr1|133655574|133656434|-|Atp2b4	860	ENSMUST00000019726.7	Plin3	90.37	135	288	421	1979	1845	GCCTTTAATTCTAGCACTTGGGAGGCAGAGGCAGGCGGATTTCTGAGTTCGAGGCCAGCCTGGTCTACAGAGTGAGTTCCAGGACAGCCA-AGGCTACACAGAGAAACCCTGTCTCCAAAAAAAAAAAAAAAAAA	GCCTTTAATCCCAGCACTCAGGAGGCAGAGGCAGGTGGATTTCTGAGTTCAAGGCCAGCCTGGTCTACAAAGTGAGTTCCAGGACAGCCAGGGGCTATACAGAGAAACCCTGTCTCAGGAAAAAAAAAAAAAAAA	3' UTR
chr1|133655574|133656434|-|Atp2b4	860	ENSMUST00000061469.3	Wfikkn2	88.889	126	276	401	2452	2327	GTGGTGGCGCATGCCTTTAATTCTAGCACTTGGGAGGCAGAGGCAGGCGGATTTCTGAGTTCGAGGCCAGCCTGGTCTACAGAGTGAGTTCCAGGACAGCCAAGGCTACACAGAGAAACCCTGTCT	GTGGTGGTGCACGCTTTTAATCCCAGCACTTGGGAGGCAGAGGCAGGCAGATCTCTGAGTTCATGGCCAACCTGGTCTACAGAGTGAATTCCAGGCCAGCCAGGGCTACACAGAGAAACCTTGTCT	3' UTR
chr1|133655574|133656434|-|Atp2b4	860	ENSMUST00000062915.8	Gdpgp1	91.503	153	267	419	2110	1958	AGCCGGGCAGTGGTGGCGCATGCCTTTAATTCTAGCACTTGGGAGGCAGAGGCAGGCGGATTTCTGAGTTCGAGGCCAGCCTGGTCTACAGAGTGAGTTCCAGGACAGCCAAGGCTACACAGAGAAACCCTGTCTCCAAAAAAAAAAAAAAAA	AGCCAGGCAGTGGTGGCGCACGCCTTTAATCCCAGCACTCGGGAGGCAGAGGCAGGCAGATTCCTGAGTTCGAGGTCAGCCTGGTCTACAGAGTGAGTTCCAGGACAGCCAGGACTACACAGAGAAACCCTGTCTCGAAAAACAAACAAAAAA	3' UTR
chr1|133655574|133656434|-|Atp2b4	860	ENSMUST00000047521.6	Cercam	91.772	158	266	423	2420	2263	TAGCCGGGCAGTGGTGGCGCATGCCTTTAATTCTAGCACTTGGGAGGCAGAGGCAGGCGGATTTCTGAGTTCGAGGCCAGCCTGGTCTACAGAGTGAGTTCCAGGACAGCCAAGGCTACACAGAGAAACCCTGTCTCCAAAAAAAAAAAAAAAAAAAA	TAGCCAGGCAGTGGTGGTGCACGCCTTTAATCCCAGCACTTGGGAGGCAGAGGCAGGCGGATTTCTGAGTTCAAGTCCAGCCTGGTGTACAAAGTGAGTTCCAGGACAGCCAGGGCTACACAGAAAAACCCTGTCACAAAAAAAAAAAAAAAAAAAAA	3' UTR
chr1|133655574|133656434|-|Atp2b4	860	ENSMUST00000042251.10	Rmnd1	86.364	154	279	431	2160	2009	GTGGCGCATGCCTTTAATTCTAGCACTTGGGAGGCAGAGGCAGGCGGATTTCTGAGTTCGAGGCCAGCCTGGTCTACAGAGTGAGTTCCAGGACAGCCAAGGCTACACAGAGAAACCCTG-TCTCCAAAAAAAAAAAAAAAAAAAAAAAAAAAA	GTGGCGCACTCCTTTAATCCCAGCACTCAGGAGGCAGAGGCAGGTGAATTTCTGAGTTCAAGGACAGCCTGGTCTACAAAGTGAGTTCCAGGATAGCCAGGGCTACAC--AGAAACTCTGAAAACCAAAAAAAAAAAAAAAAGAAAAAAAAAAA	3' UTR
chr1|133655574|133656434|-|Atp2b4	860	ENSMUST00000115576.2	Lix1	89.394	66	329	394	1605	1541	TCTGAGTTCGAGGCCAGCCTGGTCTACAGAGTGAGTTCCAGGACAGCCAAGGCTACACAGAGAAAC	TCTGAGTTCAAGGCCAGCCTGATCTAAAGACA-AGTTCCAGGACAGCCAGGGCTACACAGAGAAAC	3' UTR
chr1|133655574|133656434|-|Atp2b4	860	ENSMUST00000116247.2	Cracr2b	94.783	115	288	402	609	495	GCCTTTAATTCTAGCACTTGGGAGGCAGAGGCAGGCGGATTTCTGAGTTCGAGGCCAGCCTGGTCTACAGAGTGAGTTCCAGGACAGCCAAGGCTACACAGAGAAACCCTGTCTC	GCCTTTAATCCCAGCACTCGGGAGGCAGAGGCAGGCGGATTTCTGAGTTCGAGGACAGCCTGGTCTACAGAATGAGTTCCAGGACAGCCAGGGCTACACAGAGAAACCCTGTCTC	3' UTR
chr1|133655574|133656434|-|Atp2b4	860	ENSMUST00000077376.2	2810006K23Rik	95.276	127	276	402	1235	1109	GTGGTGGCGCATGCCTTTAATTCTAGCACTTGGGAGGCAGAGGCAGGCGGATTTCTGAGTTCGAGGCCAGCCTGGTCTACAGAGTGAGTTCCAGGACAGCCAAGGCTACACAGAGAAACCCTGTCTC	GTGGTGGCGCATGCCTTTAATTCCAGCACTCAGGAGGCAGAGGCAGGCGGATTTCTGAGTTCGAGGCCAGCCTGGTCTACAAAGTGAGTTCCAGGACAGCCAGGGCTATACAGAGAAACCCTGTCTC	3' UTR
chr1|133655574|133656434|-|Atp2b4	860	ENSMUST00000127957.7	Apol6	90.419	167	267	433	1768	1602	AGCCGGGCAGTGGTGGCGCATGCCTTTAATTCTAGCACTTGGGAGGCAGAGGCAGGCGGATTTCTGAGTTCGAGGCCAGCCTGGTCTACAGAGTGAGTTCCAGGACAGCCAAGGCTACACAGAGAAACCCTGTCTCCAAAAAAAAAAAAAAAAAAAAAAAAAAAAAA	AGCCGGGCAGTGGTGGCACATGCCCTTAATCCCAGCACTCGGGAGGCAGAGGCAGGTAGATTTCTGAGTTTGAGGCCAGCCTGGTCTACAGAGTGAGTTCCAGGACAGCCAGGGCTACACAGAGTAACCCTGTCTTGAAAAACCAAAAAGAAAAAAAGAAAAAAAAA	3' UTR
chr1|133655574|133656434|-|Atp2b4	860	ENSMUST00000208526.1	2310057M21Rik	100	16	751	766	1537	1522	GAGGCCAGAGGATAAG	GAGGCCAGAGGATAAG	3' UTR
chr1|133655574|133656434|-|Atp2b4	860	ENSMUST00000109638.1	Eif6	90.26	154	280	433	1020	867	TGGCGCATGCCTTTAATTCTAGCACTTGGGAGGCAGAGGCAGGCGGATTTCTGAGTTCGAGGCCAGCCTGGTCTACAGAGTGAGTTCCAGGACAGCCAAGGCTACACAGAGAAACCCTGTCTCCAAAAAAAAAAAAAAAAAAAAAAAAAAAAAA	TGGCGCACGCCTTTAATCCCAGCACTCAGGAGGCAGACGCAGGCGGATTTCTGAGTTCAAGGCCAGCCTGGTCTACAAAGTGAGTTCCAGGACAGCCAGGGCCATACAGAGAAACCCTGTCTCGAAAAAAACAAAAAAAAAACAAACAAAAAAA	3' UTR
chr1|133655574|133656434|-|Atp2b4	860	ENSMUST00000116231.3	Eef1akmt3	93.789	161	275	434	1361	1201	AGTGGTGGCGCATGCCTTTAATTCTAGCACTTGGGAGGCAGAGGCAGGCGGATTTCTGAGTTCGAGGCCAGCCTGGTCTACAGAGTGAGTTCCAGGACAGCCAAGGCTACACAGAGAAACCCTGTC-TCCAAAAAAAAAAAAAAAAAAAAAAAAAAAAAAA	AGTGGTGGTGCACGCCTTTAATTCCAGCACTTGGGAGGCAGAGGCAGGCGGATTTCTGAGTTCGAGGCCAGCCTGGTCTACAGAGTGAGTTCCAGGACAGCCAGGGCTACACAGAGAAACCCTGTCTTGCAAAACCAAAAAAAAAAAAACAAAAACAAAAA	3' UTR
chr1|133655574|133656434|-|Atp2b4	860	ENSMUST00000027271.8	Inpp1	89.286	140	289	428	2046	1907	CCTTTAATTCTAGCACTTGGGAGGCAGAGGCAGGCGGATTTCTGAGTTCGAGGCCAGCCTGGTCTACAGAGTGAGTTCCAGGACAGCCAAGGCTACACAGAGAAACCCTGTCTCCAAAAAAAAAAAAAAAAAAAAAAAAA	CCTTTAATCCCAGCACTCGGGAGGCAGAGGCAGGAGGAATTCTGAGTTCGAGGCCAGCTTGATCTACAGAGTGAGTTCCAGGACAGCCAGGACTATACAGAGAAACCCTGTCTCGAAAAATCAAAAAAAGAAAAAGAAAA	3' UTR
chr1|133655574|133656434|-|Atp2b4	860	ENSMUST00000112890.2	Dtymk	100	17	338	354	717	701	GAGGCCAGCCTGGTCTA	GAGGCCAGCCTGGTCTA	3' UTR
chr1|133655574|133656434|-|Atp2b4	860	ENSMUST00000019572.8	Zfp874b	90.196	153	276	428	1938	1786	GTGGTGGCGCATGCCTTTAATTCTAGCACTTGGGAGGCAGAGGCAGGCGGATTTCTGAGTTCGAGGCCAGCCTGGTCTACAGAGTGAGTTCCAGGACAGCCAAGGCTACACAGAGAAACCCTGTCTCCAAAAAAAAAAAAAAAAAAAAAAAAA	GTGGTGGCGCACGCCTTTAATCCCAGCACTCGGGAGGCAGAGGCAGGCGGATTTTTGAGTTCGAGGCCAGCCTGGTATACAAAGTGAGTTCCAGGACAGTCAGGGCTATAAAGAGAAACCCTGTCTTGAAAAAACCAAAAAAAAAAAAAAAAA	3' UTR
chr1|133655574|133656434|-|Atp2b4	860	ENSMUST00000223551.1	Wdcp	93.125	160	276	435	2806	2647	GTGGTGGCGCATGCCTTTAATTCTAGCACTTGGGAGGCAGAGGCAGGCGGATTTCTGAGTTCGAGGCCAGCCTGGTCTACAGAGTGAGTTCCAGGACAGCCAAGGCTACACAGAGAAACCCTGTCTCCAAAAAAAAAAAAAAAAAAAAAAAAAAAAAAAA	GTGGTGGCGCACGCCTTTAATCCCAGCACTTGGGAGGCAGAGGCAGGTGGATTTCTGAGTTCGAGGCCAGCATGGTCTACAAAGTGAGTTCCAGGACAGCCAGGGCTGCACAGAGAAACCCTGTCTCGAAAAACCAAAAAAAAAAAAAAAAAAAAAAAAA	3' UTR
chr1|133655574|133656434|-|Atp2b4	860	ENSMUST00000208694.1	Zfp317	83.75	160	272	431	2795	2650	GGCAGTGGTGGCGCATGCCTTTAATTCTAGCACTTGGGAGGCAGAGGCAGGCGGATTTCTGAGTTCGAGGCCAGCCTGGTCTACAGAGTGAGTTCCAGGACAGCCAAGGCTACACAGAGAAACCCTGTCTCCAAAAAAAAAAAAAAAAAAAAAAAAAAAA	GGCAGTGGTGGTGCACACCTTTAATCCCAGCACTTGGGAGGCAGAGGCAGGCGG--------------GGCCAGCCTGGTCTACAAAGTGAGTTCCAGGACAGCCAGGACTACACAGAGAAACCCTGTCTCGAAAAAATCCAAAAAAAAAAAAAAAAAAA	3' UTR
chr1|133655574|133656434|-|Atp2b4	860	ENSMUST00000030453.4	Mmachc	91.608	143	288	430	1414	1272	GCCTTTAATTCTAGCACTTGGGAGGCAGAGGCAGGCGGATTTCTGAGTTCGAGGCCAGCCTGGTCTACAGAGTGAGTTCCAGGACAGCCAAGGCTACACAGAGAAACCCTGTCTCCAAAAAAAAAAAAAAAAAAAAAAAAAAA	GCCTTTAATCCCAGCACTCGGGAGGCAGAGGCAGGTGGATTTCTGAGTTTGAGGCCAGCCTGGTCAACAGAGTGAGTTCCAGGACAGCCAGGGCTACACAGAGAAACCCTGTCTTGAAAAAACAAAAAACAAAAACAAAAAAA	3' UTR
chr1|133655574|133656434|-|Atp2b4	860	ENSMUST00000207370.1	Prmt1	87.97	133	276	401	1690	1560	GTGGTGGCGCATGCCTTTAATTCTAGCACTTGGGAGGCAGAGGCAGGCGGATTTCTGA-------GTTCGAGGCCAGCCTGGTCTACAGAGTGAGTTCCAGGACAGCCAAGGCTACACAGAGAAACCCTGTCT	GTGGTGGCGCACGCCTTTAATCCCAGCACTTGGGAGGCAGAGGCAGGCAGATTTCTGAGTTCCAGGTTCCAGGCCAGCCTGGTCTAC--AGTGAGTTCCAGGGCAGCCAGGGCTACACAGAGAAACCCTGTCT	3' UTR
chr1|133655574|133656434|-|Atp2b4	860	ENSMUST00000026227.2	Twnk	94.872	78	315	392	3031	2954	GAGGCAGGCGGATTTCTGAGTTCGAGGCCAGCCTGGTCTACAGAGTGAGTTCCAGGACAGCCAAGGCTACACAGAGAA	GAGGCAGGCGGATTTCTGAGTTCGAGGCCAGCCTGGTCTACAAAGTGAGTTCCAAGACAGCCAGGGCTATACAGAGAA	3' UTR
chr1|133655574|133656434|-|Atp2b4	860	ENSMUST00000033739.4	Car5b	92.806	139	276	414	1519	1381	GTGGTGGCGCATGCCTTTAATTCTAGCACTTGGGAGGCAGAGGCAGGCGGATTTCTGAGTTCGAGGCCAGCCTGGTCTACAGAGTGAGTTCCAGGACAGCCAAGGCTACACAGAGAAACCCTGTCTCCAAAAAAAAAAA	GTGGTGGCGCACGCCTTTAATCCCAGCACTTGGGAGGCAGAGACAGGTGGATTTCTGAGTTCGAGGCCAGCCTGGTCTACAAAGTGAGTTCCAGGCTAGCCAAGACTACACAGAGAAACCCTGTCTCAAAAAAAAAAAA	3' UTR
chr1|133655574|133656434|-|Atp2b4	860	ENSMUST00000021356.5	Dnaaf2	91.27	126	300	425	3028	2903	AGCACTTGGGAGGCAGAGGCAGGCGGATTTCTGAGTTCGAGGCCAGCCTGGTCTACAGAGTGAGTTCCAGGACAGCCAAGGCTACACAGAGAAACCCTGTCTCCAAAAAAAAAAAAAAAAAAAAAA	AGCACTGGGGAGGCAGAGGCAGGCAGATTTCTGAGTTCGAGACCAGCCTGGTCTACAAAGTGAGGTTCAGGACAGCCAAGGCTACACAGAAAAACCCTGTCTCAAAAAAAACCAAAAACAAAAAAA	3' UTR
chr1|133655574|133656434|-|Atp2b4	860	ENSMUST00000030610.2	Zbtb8a	88.05	159	276	434	2223	2065	GTGGTGGCGCATGCCTTTAATTCTAGCACTTGGGAGGCAGAGGCAGGCGGATTTCTGAGTTCGAGGCCAGCCTGGTCTACAGAGTGAGTTCCAGGACAGCCAAGGCTACACAGAGAAACCCTGTCTCCAAAAAAAAAAAAAAAAAAAAAAAAAAAAAAA	GTGGTGGCACACGCCTTTAATCCCAGGACTTGGGAGGCAGAGGCAGGTGGATTTCTGAATTTGAGGCCAGCCTGGTCTACAAAGTGAGTTCCAGGACAGCCAGGGCCATACAGAGAAACCCTGTCTTGAAAAAACAAAACAAAACAAAACAAAACAAAA	3' UTR
chr1|133655574|133656434|-|Atp2b4	860	ENSMUST00000040717.6	Kif15	86.709	158	276	429	4695	4538	GTGGTGGCGCATGCCTTTAATTCTAGCACTTGGGAGGCAGAGGCAGGCGGATTTCTGAGTTCGAGGCCAGCCTGGTCTACAG----AGTGAGTTCCAGGACAGCCAAGGCTACACAGAGAAACCCTGTCTCCAAAAAAAAAAAAAAAAAAAAAAAAAA	GTGGTGGCGCACACCTTTAATCCCAGCACTCGGGAGGCAGAGGCAGGCAGATTTCTGAGTTCGAGGCCAGGCTGGACTACAGAGTTAGTTAGTTCCAAGACAGCCAGAGCTATACAGAGAAACCCTGTCTCAAAAAACCAAAAAAAAAAAAAATAAAA	3' UTR
chr1|133655574|133656434|-|Atp2b4	860	ENSMUST00000198965.4	Rufy3	89.51	143	276	418	2542	2400	GTGGTGGCGCATGCCTTTAATTCTAGCACTTGGGAGGCAGAGGCAGGCGGATTTCTGAGTTCGAGGCCAGCCTGGTCTACAGAGTGAGTTCCAGGACAGCCAAGGCTACACAGAGAAACCCTGTCTCCAAAAAAAAAAAAAAA	GTGGTGGTGCACGCCTTCAATCCCAGCACTCGGGAGGGAGAGGCAGGTGGATTTCTGAGTTCGAGGCCAGCCTGGTCTACAAAGTGAGTTCCAGGACAGCCAGGGCTATACAGAGAAACCCTGTCTGGAAAAACAAAACAAAA	3' UTR
chr1|133655574|133656434|-|Atp2b4	860	ENSMUST00000226768.1	Ttc5	92.667	150	268	417	992	845	GCCGGGCAGTGGTGGCGCATGCCTTTAATTCTAGCACTTGGGAGGCAGAGGCAGGCGGATTTCTGAGTTCGAGGCCAGCCTGGTCTACAGAGTGAGTTCCAGGACAGCCAAGGCTACACAGAGAAACCCTGTCTCCAAAAAAAAAAAAAA	GCCGGGCAGTGGTGGTGCACGCCTTTAATCCCAGCACTCGGGAGGCAGAGGCAGGCGGATTTCTGAGTTCGAGGCCAGCCTGGTCTACAGAGTGAGTTCCAGGACTGCCAGGGCT--ACAGAGAAAGCCTGTCTCGAAAAAAAAAAAAAA	3' UTR
chr1|133655574|133656434|-|Atp2b4	860	ENSMUST00000034900.7	Ooep	89.308	159	277	435	1129	971	TGGTGGCGCATGCCTTTAATTCTAGCACTTGGGAGGCAGAGGCAGGCGGATTTCTGAGTTCGAGGCCAGCCTGGTCTACAGAGTGAGTTCCAGGACAGCCAAGGCTACACAGAGAAACCCTGTCTCCAAAAAAAAAAAAAAAAAAAAAAAAAAAAAAAA	TGGTGGTGCATGTCTTTAATCCCAGCACTCGGGAGGCAGAGGCAGGCGGATTTCTGAGTTCGAGGCCAGTCTGGTCTACAAAGTGAGTTCACGGGCAGCCAGGGCTGCACAGAGAAACCCTGTCTCGAAAAAACAAAACAAAACAAACAAAAAAAAAAA	3' UTR
chr1|133655574|133656434|-|Atp2b4	860	ENSMUST00000170157.7	Slc3a2	93.75	160	276	435	2410	2251	GTGGTGGCGCATGCCTTTAATTCTAGCACTTGGGAGGCAGAGGCAGGCGGATTTCTGAGTTCGAGGCCAGCCTGGTCTACAGAGTGAGTTCCAGGACAGCCAAGGCTACACAGAGAAACCCTGTCTCCAAAAAAAAAAAAAAAAAAAAAAAAAAAAAAAA	GTGGTGGCGCACGCCTTTAATCCCAGCACTTGGGAGGCAGAGGCAGGTGGATTTCTGAGTTCGAGGCCAGCCTGGTCTACAAAGTGAGTTCCAGGACAGCCAGGGCTATACAGAGAAACCCTGTCTCGAAAAACCAAAAAAAAAAAAAAAAAAAAAAAAA	3' UTR
chr1|133655574|133656434|-|Atp2b4	860	ENSMUST00000201489.3	N4bp2	94.393	107	289	395	5978	5872	CCTTTAATTCTAGCACTTGGGAGGCAGAGGCAGGCGGATTTCTGAGTTCGAGGCCAGCCTGGTCTACAGAGTGAGTTCCAGGACAGCCAAGGCTACACAGAGAAACC	CCTTTAATCCCAGCACTGGGGAGGCAGAGGCAGGCTGATTTCTGAGTTCGAGGCCAGCCTGGTCTACAAAGTGAGTTCCAGGACAGCCAAGACTACACAGAGAAACC	3' UTR
chr1|133655574|133656434|-|Atp2b4	860	ENSMUST00000054415.11	Zfp668	86.111	36	331	366	2965	2930	TGAGTTCGAGGCCAGCCTGGTCTACAGAGTGAGTTC	TGAGTTCAAGGTGAGCCTGGGCTACATAGTGAGTTC	3' UTR
chr1|133655574|133656434|-|Atp2b4	860	ENSMUST00000091924.9	Polr3gl	93.333	45	277	321	1102	1058	TGGTGGCGCATGCCTTTAATTCTAGCACTTGGGAGGCAGAGGCAG	TGGTGGCGAATGCCTTTAATCCCAGCACTTGGGAGGCAGAGGCAG	3' UTR
chr1|133655574|133656434|-|Atp2b4	860	ENSMUST00000043767.8	Upf3a	89.744	156	276	430	1748	1593	GTGGTGGCGCATGCCTTTAATTCTAGCACTTGGGAGGCAGAGGCAGGCGGATTTCTGAGTTCGAGG-CCAGCCTGGTCTACAGAGTGAGTTCCAGGACAGCCAAGGCTACACAGAGAAACCCTGTCTCCAAAAAAAAAAAAAAAAAAAAAAAAAAA	GTGGTGGCGCACACCTTTAATCCCAGCACTTGGGAGGCAGAGGCAGGCAGATTTCTGAGTTCAAGGGCCAGCCTGGTCTACAAAATGAGTTCCAGGACAGCCCGGGCTACACAGAGAAACCCTGTCTCGAAAAACCAAAAAAACAAAAACAAAAAA	3' UTR
chr1|133655574|133656434|-|Atp2b4	860	ENSMUST00000153820.7	Pml	91.791	134	274	407	2396	2263	CAGTGGTGGCGCATGCCTTTAATTCTAGCACTTGGGAGGCAGAGGCAGGCGGATTTCTGAGTTCGAGGCCAGCCTGGTCTACAGAGTGAGTTCCAGGACAGCCAAGGCTACACAGAGAAACCCTGTCTCCAAAA	CAGTGGTGGCTCACACCTTTAATCCCAGCACTTGGGAAGCAGAGGCAGGCGGATTTCTGAGTTCAAGGCCAGCCTGGTCTACAGAGTGAGTTCCAGGACAGCCCCGGATACACAGAGAAACCCTGTCTCTAAAA	3' UTR
chr1|133655574|133656434|-|Atp2b4	860	ENSMUST00000022460.10	Galnt15	93.59	78	300	377	2728	2651	AGCACTTGGGAGGCAGAGGCAGGCGGATTTCTGAGTTCGAGGCCAGCCTGGTCTACAGAGTGAGTTCCAGGACAGCCA	AGCACTGGGGAGGCAGAGGCAGGCAGATTTCTGAGTTCAAGGCCAGCTTGGTCTACAGAGTGAGTTTCAGGACAGCCA	3' UTR
chr1|133655574|133656434|-|Atp2b4	860	ENSMUST00000038108.11	Ndufc1	94.737	114	288	401	627	514	GCCTTTAATTCTAGCACTTGGGAGGCAGAGGCAGGCGGATTTCTGAGTTCGAGGCCAGCCTGGTCTACAGAGTGAGTTCCAGGACAGCCAAGGCTACACAGAGAAACCCTGTCT	GCCTTTAATCCCAGCACTTGGGAGGCAGAGGCAGGCGGATTTCTGAGTTCGAGACCAGCCTGGTCTACAAAGTGAGTTCCAGGACAGTCAGGGCTACACAGAGAAACCCTGTCT	3' UTR
chr1|133655574|133656434|-|Atp2b4	860	ENSMUST00000219037.1	Cnpy2	92.308	104	268	371	1214	1112	GCCGGGCAGTGGTGGCGCATGCCTTTAATTCTAGCACTTGGGAGGCAGAGGCAGGCGGATTTCTGAGTTCGAGGCCAGCCTGGTCTACAGAGTGAGTTCCAGGA	GCCGGGCAGTGGTGGCGC-TGCCTTTAATCCCAGCACCAGGGAGGCAGAGGCAGGTGGATTTCTGAATTCGAGGCCAGCCTTGTCTACAGAGTGAGTTCCAGGA	3' UTR
chr1|133655574|133656434|-|Atp2b4	860	ENSMUST00000082134.5	Rps16	91.935	124	308	431	936	813	GGAGGCAGAGGCAGGCGGATTTCTGAGTTCGAGGCCAGCCTGGTCTACAGAGTGAGTTCCAGGACAGCCAAGGCTACACAGAGAAACCCTGTCTCCAAAAAAAAAAAAAAAAAAAAAAAAAAAA	GGAGGCAGAGGCAGATGGATTTCTGAGTTCAAGGCCAGCCTGGTCTACAAAGTGAGTTCCAGGACAGTCAGGGCTACACAGAGAAACCCTGTCTCGAAAAACAAAAAAAAAAACAAACAAAAAA	3' UTR
chr1|133655574|133656434|-|Atp2b4	860	ENSMUST00000062264.7	Nucks1	93.333	120	307	426	1221	1102	GGGAGGCAGAGGCAGGCGGATTTCTGAGTTCGAGGCCAGCCTGGTCTACAGAGTGAGTTCCAGGACAGCCAAGGCTACACAGAGAAACCCTGTCTCCAAAAAAAAAAAAAAAAAAAAAAA	GGGAGGCAGAGGCAGGCAGATTTCTGAGTTCGAGGCCAGCCTGGTCTACAAAGTGAGTTCCAGGACAGCCAGGGCTACACAGAGAAACCCTATCTTGAAAAAAAAAAAAAACCAAAAAAA	3' UTR
chr1|133655574|133656434|-|Atp2b4	860	ENSMUST00000045450.6	Ints7	93.007	143	281	423	3484	3342	GGCGCATGCCTTTAATTCTAGCACTTGGGAGGCAGAGGCAGGCGGATTTCTGAGTTCGAGGCCAGCCTGGTCTACAGAGTGAGTTCCAGGACAGCCAAGGCTACACAGAGAAACCCTGTCTCCAAAAAAAAAAAAAAAAAAAA	GGCGCACGCCTTTAATCCCAGCACTTGGGAGGCAGAGGCAGGTGAATTTCTGAGTTTGAGGCTAGCCTGGTCTACAGAGTGAGTTCCAGGACAGCCAGGGCTACCCAGAGAAACCCTGTCTCGAAAAAAAAAAAAAAAAAAAA	3' UTR
chr1|133655574|133656434|-|Atp2b4	860	ENSMUST00000100050.3	Klhl41	92.683	164	267	430	2276	2114	AGCCGGGCAGTGGTGGCGCATGCCTTTAATTCTAGCACTTGGGAGGCAGAGGCAGGCGGATTTCTGAGTTCGAGGCCAGCCTGGTCTACAGAGTGAGTTCCAGGACAGCCAAGGCTACACAGAGAAACCCTGTCTCCAAAAAAAAAAAAAAAAAAAAAAAAAAA	AGCCGGGC-GTGGTGGCGCACGCCTTTAATCCCAGCACTCGGGAGGCAGAGGCAGGCGGATTTCTGAGTTCGAGGCCAGCCTGGTCTACAAAGTGAGCTCCAGGACAGCCAGGGCTATACAGAGAAACCCTGTCTCAAAAAACCAAAAAAAAAAAAAAAAAAAA	3' UTR
chr1|133655574|133656434|-|Atp2b4	860	ENSMUST00000061859.6	D17H6S53E	93.711	159	277	435	1647	1489	TGGTGGCGCATGCCTTTAATTCTAGCACTTGGGAGGCAGAGGCAGGCGGATTTCTGAGTTCGAGGCCAGCCTGGTCTACAGAGTGAGTTCCAGGACAGCCAAGGCTACACAGAGAAACCCTGTCTCCAAAAAAAAAAAAAAAAAAAAAAAAAAAAAAAA	TGGTGGCACATGCCTTTAATCCCAGCACTCGGGAGGCAGAGGCAGGCGGATTTCTGAGTTCGAGGCCAGCCTGGTCTACAGAGTGAGTTCCAGGACAGCTAGGGCTATACAGAGAAACCCTGTCTCAAAAAAACCAAAAAAAAAAAAAAAAAAAAAAAA	3' UTR
chr1|133655574|133656434|-|Atp2b4	860	ENSMUST00000047404.6	Dync1li1	90.678	118	308	425	1975	1858	GGAGGCAGAGGCAGGCGGATTTCTGAGTTCGAGGCCAGCCTGGTCTACAGAGTGAGTTCCAGGACAGCCAAGGCTACACAGAGAAACCCTGTCTCCAAAAAAAAAAAAAAAAAAAAAA	GGAGGCAGAGGCAGGAGGATTTCTGAGTTTGAGGCCAGCCTGGTCTACAAAGTGAGTTCTGGGACAGCCAGGGCTATACAGAGAAATCCTGTCTCGAAAAACCAAAAAAAAAAAAAAA	3' UTR
chr1|133655574|133656434|-|Atp2b4	860	ENSMUST00000103205.10	Polr1b	92.063	126	276	401	3813	3688	GTGGTGGCGCATGCCTTTAATTCTAGCACTTGGGAGGCAGAGGCAGGCGGATTTCTGAGTTCGAGGCCAGCCTGGTCTACAGAGTGAGTTCCAGGACAGCCAAGGCTACACAGAGAAACCCTGTCT	GTGGTGGCGCACGCCTTTAATCCCAGCACTCAGGAGGCAGAGGCAGGTGGATTTCTGAGTTTGAGACCAGCCTGGTCTACAAAGTGAGTTCCAGGACAGCCAGGGCTACACAGAGAAACCCTGTCT	3' UTR
chr1|133655574|133656434|-|Atp2b4	860	ENSMUST00000029741.8	Polr3c	91.398	93	330	422	2175	2083	CTGAGTTCGAGGCCAGCCTGGTCTACAGAGTGAGTTCCAGGACAGCCAAGGCTACACAGAGAAACCCTGTCTCCAAAAAAAAAAAAAAAAAAA	CTGAGTTTGAGGCCAGCCTGGTCCACAGAGTGAGTTCCAGGACATCCAGGGCTACACAGAGAAACCCTGTCTCGAAAAAGAAACAAACAAAAA	3' UTR
chr1|133655574|133656434|-|Atp2b4	860	ENSMUST00000091924.9	Polr3gl	97.701	87	309	395	1058	972	GAGGCAGAGGCAGGCGGATTTCTGAGTTCGAGGCCAGCCTGGTCTACAGAGTGAGTTCCAGGACAGCCAAGGCTACACAGAGAAACC	GAGGCAGAGGCAGGCGGATTTCTGAGTTTGAGGCCAGCCTGGTCTACAGAGTGAGTTCCAGGACAGCCAGGGCTACACAGAGAAACC	3' UTR
chr1|133655574|133656434|-|Atp2b4	860	ENSMUST00000060991.5	Tspan31	86.897	145	272	416	1019	879	GGCAGTGGTGGCGCATGCCTTTAATTCTAGCACTTGGGAGGCAGAGGCAGGCGGATTTCTGAGTTCGAGGCCAGCCTGGTCTACAGAGTGAGTTCCAGGACAGCCAAGGCTACACAGAGAAACCCTGTCTCCAAAAAAAAAAAAA	GGCAGTGGTGGTGTACGCCTTTAATCCCAGCACTTGGGAGGCAGAGGCAGGTGGATTTCTGAGTTTGAGGCCAGCCTAGTTTACA----CAGTTCCAGGACAGCCAGGGCCATACAGAGAAACCCTGTCTCAAAAAACAAAAAAA	3' UTR
chr1|133655574|133656434|-|Atp2b4	860	ENSMUST00000205671.1	Zfp626	97.778	90	313	402	2284	2195	CAGAGGCAGGCGGATTTCTGAGTTCGAGGCCAGCCTGGTCTACAGAGTGAGTTCCAGGACAGCCAAGGCTACACAGAGAAACCCTGTCTC	CAGAGGCAGGCGGATTTCTGAGTTCGAAGCCAGCCTGGTCTACAGAGTGAGTTCCAGGACAGCCAGGGCTACACAGAGAAACCCTGTCTC	3' UTR
chr1|133655574|133656434|-|Atp2b4	860	ENSMUST00000022597.14	Naa16	85.124	121	289	409	3025	2912	CCTTTAATTCTAGCACTTGGGAGGCAGAGGCAGGCGGATTTCTGAGTTCGAGGCCAGCCTGGTCTACAGAGTGAGTTCCAGGACAGCCAAGGCTACACAGAGAAACCCTGTCTCCAAAAAA	CCTTTAATCCCAGCACTCGGGAGGCAGAGGCAGGTGGATTTCTGT-----AGGCCAGCCTGGTCTATAG--TGAGTTCCAGGACAGCTAGAGCTACACAGAGAGACCCTGTCTCGAAAAAA	3' UTR
chr1|133655574|133656434|-|Atp2b4	860	ENSMUST00000002925.5	Timmdc1	93.548	124	312	435	1245	1122	GCAGAGGCAGGCGGATTTCTGAGTTCGAGGCCAGCCTGGTCTACAGAGTGAGTTCCAGGACAGCCAAGGCTACACAGAGAAACCCTGTCTCCAAAAAAAAAAAAAAAAAAAAAAAAAAAAAAAA	GCAGAGGCAGGTGGATTTCTGAGTTCGAGGCTAGCCTGGTCTACAAAGTGAGTTCCAGGACAGCCAGGGCTACACAGAGAAACCCTGTCTTGAAAAACCAAAAAAAAAAAAAAAAAAAAAAAAA	3' UTR
chr1|133655574|133656434|-|Atp2b4	860	ENSMUST00000023391.15	Mrpl40	90.26	154	267	420	1240	1088	AGCCGGGCAGTGGTGGCGCATGCCTTTAATTCTAGCACTTGGGAGGCAGAGGCAGGCGGATTTCTGAGTTCGAGGCCAGCCTGGTCTACAGAGTGAGTTCCAGGACAGCCAAGGCTACACAGAGAAACCCTGTCTCCAAAAAAAAAAAAAAAAA	AGCCGGGCA-TGGTGGCGAATGCCTTTATTCCCAGCACTTGGGAGGCAGAGGCAGGTGAATTTCCGAGTTCGAGGCCAGCCTGGTCTACAGAGTGAGTTCCAGGACAGCCAGGACTACACAGAGAAACCCTGACTTGAAAAAAACAAAACAAAA	3' UTR
chr1|133655574|133656434|-|Atp2b4	860	ENSMUST00000034945.5	Ciao2a	85.621	153	272	424	980	828	GGCAGTGGTGGCGCATGCCTTTAATTCTAGCACTTGGGAGGCAGAGGCAGGCGGATTTCTGAGTTCGAGGCCAGCCTGGTCTACAGAGTGAGTTCCAGGACAGCCAAGGCTACACAGAGAAACCCTGTCTCCAAAAAAAAAAAAAAAAAAAAA	GGCAGTGGTGGTGTACACCTTTAATCCCAGCATTTGGGAGACAGAGCCAGGTGGATCTCTGAGTTCAAGGCCAGCCTGGTCAACAGAACAAGTTCCAGGACAGCCAGGGCCACACAGAGAAACCTTGTCTCGAAAAAACAAAAAACAAAAAAA	3' UTR
chr1|133655574|133656434|-|Atp2b4	860	ENSMUST00000112188.7	Tceanc	82.84	169	267	435	1795	1639	AGCCGGGCAGTGGTGGCGCATGCCTTTAATTCTAGCACTTGGGAGGCAGAGGCAGGCGGATTTCTGAGTTCGAGGCCAGCCTGGTCTACAGAGTGAGTTCCAGGACAGCCAAGGCTACACAGAGAAACCCTGTCTCCAAAAAAAAAAAAAAAAAAAAAAAAAAAAAAAA	AGCCGGGCAGTGGTGGCGGACACCTTTAGTCCCAGCACTTGGGAGGCAGAAGCAGGTGGATTTCTCAGTTCGAGGCCAGCCTGGTC------------TCCAGGACAGCCAGGGCTAAACAGAGAAACCCTGTCTCGAAGGAAAACAAAAAAAGAAAAGAAAAAAAAAA	3' UTR
chr1|133655574|133656434|-|Atp2b4	860	ENSMUST00000068367.13	Dis3l	89.796	98	300	397	3506	3409	AGCACTTGGGAGGCAGAGGCAGGCGGATTTCTGAGTTCGAGGCCAGCCTGGTCTACAGAGTGAGTTCCAGGACAGCCAAGGCTACACAGAGAAACCCT	AGCACTTGGGAGGCAGAGGTGGGCGGATTTCTTAATTCAAGGACAGCCTGGTTTACATAGTGAGTTCCAGGACAGCAAGGGCTACACAGAGAAACCCT	3' UTR
chr1|133655574|133656434|-|Atp2b4	860	ENSMUST00000022766.7	Tox4	92.086	139	263	401	2433	2296	TTTTAGCCGGGCAGTGGTGGCGCATGCCTTTAATTCTAGCACTTGGGAGGCAGAGGCAGGCGGATTTCTGAGTTCGAGGCCAGCCTGGTCTACAGAGTGAGTTCCAGGACAGCCAAGGCTACACAGAGAAACCCTGTCT	TTTTGGCCGGGCGGTGGTGGCGCACGCCTTTAATCCCAGCACTTGGGAGGCAGAG-CAGGTGGATTTCTGAGTTCGAGGCCAGCCTGGTCTACAAAATGAGTTCCAGGACAGCCAGGGCTACATAGAGAAACCCTGTCT	3' UTR
chr1|133655574|133656434|-|Atp2b4	860	ENSMUST00000161553.1	Parp4	85.315	143	286	427	6215	6073	ATGCCTTTAATTCTAGCACTTGGGAGGCAGAGGCAGGCGGATTTCT-GAGTTCGAGGCCAGCCTGGTCTACAGAGTGAGTTCCAGGACAGCCAAGGCTACACAGAGAAACCCTGTCTCCAAAAAAAAAAAAAAAAAAAAAAAA	ATGCCTTTAATCTCAGCACTTGGAATGCAGAGGCAGGCAGATCCCTTGAGTGTGAGACCAGCCTGCTCTACAGAGTGAGTTCCAGGATGGCCAGGACTACACAGAGAAACCCTGTCTTGAAAAAAAAAAAAACAAAAACAAAA	3' UTR
chr1|133655574|133656434|-|Atp2b4	860	ENSMUST00000231413.1	Med15	88.971	136	300	435	178	44	AGCACTTGGGAGGCAGAGGCAGGCGGATTTCTGAGTTCGAGGCCAGCCTGGTCTACAGAGTGAGTTCCAGGACAGCCAAGGCTACACAGAGAAACCCTGTCTCCAAAAAAAAAAAAAAAAAAAAAAAAAAAAAAAA	AGCACGTGGGAGGCAGAGGCGGGGGGATTT-TGAGTTCCAGGCCAGCCCAGTCTACAGAGTGAGTTCCAGGACAACCAGGGCTACACAGAGAAACCCTGTCTCAAAAAAACAAACCAAAACAAAAAAAACAAAAAA	5' UTR
chr1|133655574|133656434|-|Atp2b4	860	ENSMUST00000177126.7	Tppp3	89.697	165	271	435	680	516	GGGCAGTGGTGGCGCATGCCTTTAATTCTAGCACTTGGGAGGCAGAGGCAGGCGGATTTCTGAGTTCGAGGCCAGCCTGGTCTACAGAGTGAGTTCCAGGACAGCCAAGGCTACACAGAGAAACCCTGTCTCCAAAAAAAAAAAAAAAAAAAAAAAAAAAAAAAA	GGGCAGTGGTGGCGCACGCCTTTAATCCCAGCACTGGGGAGGCAGAGGCAGGCAACTTTCTGAGTTCGAGGCCAGCCTGGTCTACAAAGTAAGTTCCGGGACAGCCAGGGCTATACAGAGAAACCCTGTCTCGAAAAACAAAACAAAACAAACAAAAAAAAAAAA	5' UTR
chr1|133655574|133656434|-|Atp2b4	860	ENSMUST00000122348.2	Cdkn1a	92.593	162	267	428	161	1	AGCCGGGCAGTGGTGGCGCATGCCTTTAATTCTAGCACTTGGGAGGCAGAGGCAGGCGGATTTCTGAGTTCGAGGCCAGCCTGGTCTACAGAGTGAGTTCCAGGACAGCCAAGGCTACACAGAGAAACCCTGTCTCCAAAAAAAAAAAAAAAAAAAAAAAAA	AGCCGGGC-GTGGTGGCACACGCCTTTAATCCCAGCACTCGGGAGGCAGAGGCAGGCGGATTTCTGAGTTCGAGGCCAGCCTGGTCTACAAAGTGAGTTCCAGGACAGCCAGGGCTATACAGAGACATCCTGTCTCAAAAAAAAAAAAAAAAAAAAAAAAAA	5' UTR
chr1|133655574|133656434|-|Atp2b4	860	ENSMUST00000214054.1	Taf1d	89.764	127	276	402	350	227	GTGGTGGCGCATGCCTTTAATTCTAGCACTTGGGAGGCAGAGGCAGGCGGATTTCTGAGTTCGAGGCCAGCCTGGTCTACAGAGTGAGTTCCAGGACAGCCAAGGCTACACAGAGAAACCCTGTCTC	GTGGTGGCGCACGCCTTTAATCCCAGCACTCGGGAGGCAGAGGCAGG---ATTTCTGAGTTCGAGGCCAGCCTGGTCTAAAAAGTGAGTTCCTGGACAGCCAGGGCTATAAAGAGAAACCCTGTCTC	5' UTR
chr1|133655574|133656434|-|Atp2b4	860	ENSMUST00000105139.4	Sf3b5	86.525	141	276	416	2063	1923	GTGGTGGCGCATGCCTTTAATTCTAGCACTTGGGAGGCAGAGGCAGGCGGATTTCTGAGTTCGAGGCCAGCCTGGTCTACAGAGTGAGTTCCAGGACAGCCAAGGCTACACAGAGAAACCCTGTCTCCAAAAAAAAAAAAA	GTGGTGGCACACACCTTTAATTCCACCACTTGGGAGGCAGAGGCAGGCAGATCTCTGAGTTCAGGGGCAGCCTGGTCTACAGAGCTAGTTTCAGGACAGCCAGGGCTACAAGGAGAAACTCTGTCTCAAAAAAAAATAAAA	5' UTR
chr1|133655574|133656434|-|Atp2b4	860	ENSMUST00000053646.6	S1pr4	96.774	93	310	402	94	2	AGGCAGAGGCAGGCGGATTTCTGAGTTCGAGGCCAGCCTGGTCTACAGAGTGAGTTCCAGGACAGCCAAGGCTACACAGAGAAACCCTGTCTC	AGGCAGAGGCAGGCGGATTTCTGAGTTCGAGGCCAGCCTGGTCTATAAAGTGAGTTCCAGGACAGCCAGGGCTACACAGAGAAACCCTGTCTC	5' UTR
chr1|133655574|133656434|-|Atp2b4	860	ENSMUST00000051241.6	Zfp36	89.381	113	291	401	386	274	TTTAATTCTAGCACTTGGGAGGCAGAGGCAGGCGGATTTCT--GAGTTCGAGGCCAGCCTGGTCTACAGAGTGAGTTCCAGGACAGCCAAGGCTACACAGAGAAACCCTGTCT	TTTAATTTCAGCACTTGGAAGGCAGAAGCAGACGGATTTCTATGAGTTCGAGGCTAGCCTGGTCTACAGAGTGAGTTCCAGAACAGCCAGGACTACACACAGAAACCCTGTCT	5' UTR
chr1|133655574|133656434|-|Atp2b4	860	ENSMUST00000045301.8	H1f3	85.106	47	276	322	161	115	GTGGTGGCGCATGCCTTTAATTCTAGCACTTGGGAGGCAGAGGCAGG	GTGGTGGTCCATGCCTTTAATCCGAGTACCTGGGAGGCAGAAGCAGG	5' UTR
chr1|133655574|133656434|-|Atp2b4	860	ENSMUST00000045301.8	H1f3	88.571	35	351	385	91	57	TCTACAGAGTGAGTTCCAGGACAGCCAAGGCTACA	TCTACAGAGCAAGTTCCAGGACAGCTATGGCTACA	5' UTR
chr1|133655574|133656434|-|Atp2b4	860	ENSMUST00000166912.2	Phf11c	89.706	136	289	422	137	2	CCTTTAATTCTAGCACTTGGGAGGCAGAGGCAGGCGGATTTCTGAGTTCGAGGCCAGCCTGGTCTACAGAGTGAGTTCCAGGACAGCCAAGGCTACACA--GAGAAACCCTGTCTCCAAAAAAAAAAAAAAAAAAA	CCTTTAATCCCAGCACTCGGGAGACAGAGGCAGGCAGATTTCTGAGTTCGAGGCCAGCCTGGTCTACAAAGTGAGTTCCAAGACAGCCAGGGCTACACAGAGAGAAACCCTGTCTGGAAAAAAAACAACAAAAAAA	5' UTR
chr1|133655574|133656434|-|Atp2b4	860	ENSMUST00000113796.7	Tmbim1	96.063	127	271	397	4335	4209	GGGCAGTGGTGGCGCATGCCTTTAATTCTAGCACTTGGGAGGCAGAGGCAGGCGGATTTCTGAGTTCGAGGCCAGCCTGGTCTACAGAGTGAGTTCCAGGACAGCCAAGGCTACACAGAGAAACCCT	GGGCAGTGGTGGCGCATGCCTTTAATCCCAGCACTGGGGAGGCAGAGGCAGGCGGATTTCTGAGTTCGAGGCTAGCCTGGTCTACAGAGTGAGTTCCAGGACAGCCAGGGCTACACAGAGAAACCCT	5' UTR
chr1|133655574|133656434|-|Atp2b4	860	ENSMUST00000113796.7	Tmbim1	85	60	306	365	4031	3972	TGGGAGGCAGAGGCAGGCGGATTTCTGAGTTCGAGGCCAGCCTGGTCTACAGAGTGAGTT	TGGGAGGCAAAGGCAGGCAGATCTCTTAGATGGAGTCCAGCCTAGTCTACAAAGTGAGTT	5' UTR
chr1|133655574|133656434|-|Atp2b4	860	ENSMUST00000224918.1	Nsd1	88.148	135	267	401	827	694	AGCCGGGCAGTGGTGGCGCATGCCTTTAATTCTAGCACTTGGGAGGCAGAGGCAGGCGGATTTCTGAGTTCGAGGCCAGCCTGGTCTACAGAGTGAGTTCCAGGACAGCCAAGGCTACACAGAGAAACCCTGTCT	AGCCGGGCA-TGGTGGTGCACGCCTTTAATCCCAGCACTCAGGAAGCAGAGGCAGGCTGATTTCTGAATTCAAGGTCAGCCTCGTCTACAGAGTGAGTTCCAAGACAGCCAGGGCTACACACAGAAACCCTGTCT	CDS
chr1|134125088|134125607|+|Mybph	336	ENSMUST00000082059.6	Erbb3	100	16	296	311	5571	5556	TCCTGGGCTACACAGT	TCCTGGGCTACACAGT	3' UTR
chr1|134125088|134125607|+|Mybph	336	ENSMUST00000017836.7	Rhbdl3	100	16	4	19	1716	1701	AAGCCCAAGCCACAGG	AAGCCCAAGCCACAGG	3' UTR
chr1|134125088|134125607|+|Mybph	336	ENSMUST00000053949.6	Shisa2	100	16	200	215	1350	1335	AGCCCGGGCCCCCGAG	AGCCCGGGCCCCCGAG	CDS
chr1|134125088|134125607|+|Mybph	336	ENSMUST00000180572.1	Agrn	100	16	271	286	5571	5556	CCCCAGGACACAGGCA	CCCCAGGACACAGGCA	CDS
chr1|134125088|134125607|+|Mybph	336	ENSMUST00000061721.5	E2f2	100	16	81	96	853	838	CCAGGACTCCATCCTC	CCAGGACTCCATCCTC	CDS
chr1|134125088|134125607|+|Mybph	336	ENSMUST00000204059.2	Add2	92.593	27	74	100	1629	1603	GCGGGGACCAGGACTCCATCCTCTTCA	GCGGGGACTGGGACTCCATCCTCTTCA	CDS
chr1|134125088|134125607|+|Mybph	336	ENSMUST00000047864.10	Eef2	100	16	261	276	1364	1349	GTGGACACCACCCCAG	GTGGACACCACCCCAG	CDS
chr1|134125088|134125607|+|Mybph	336	ENSMUST00000042105.10	Ppp1r15a	100	17	87	103	821	805	CTCCATCCTCTTCATTC	CTCCATCCTCTTCATTC	CDS
chr1|134125088|134125607|+|Mybph	336	ENSMUST00000167273.1	Ppp1r15a	100	17	87	103	1302	1286	CTCCATCCTCTTCATTC	CTCCATCCTCTTCATTC	CDS
chr1|134125088|134125607|+|Mybph	336	ENSMUST00000087497.10	Col11a2	95	20	81	100	1050	1031	CCAGGACTCCATCCTCTTCA	CCAGGACTCCTTCCTCTTCA	CDS
chr1|135301044|135302115|-|Shisa4	1071	ENSMUST00000148843.9	Hnrnpr	87.5	32	433	464	17359	17328	GAGTTCCAGACCAGCCTGGGCTACAAAGTGAG	GAGTTCGAGGCCAGCCTGGTCTACAGAGTGAG	3' UTR
chr1|135301044|135302115|-|Shisa4	1071	ENSMUST00000028279.9	Strbp	100	16	384	399	14841	14826	CCTGTAATCCCAGCAC	CCTGTAATCCCAGCAC	3' UTR
chr1|135301044|135302115|-|Shisa4	1071	ENSMUST00000042990.6	Serbp1	90	30	388	417	14346	14317	TAATCCCAGCACTCAGAAGGCTGAGGCGGG	TAATCCCAGCACTCAGGAAGCAGAGGCGGG	3' UTR
chr1|135301044|135302115|-|Shisa4	1071	ENSMUST00000042990.6	Serbp1	95.455	22	443	464	14297	14276	CCAGCCTGGGCTACAAAGTGAG	CCAGCCTGGTCTACAAAGTGAG	3' UTR
chr1|135301044|135302115|-|Shisa4	1071	ENSMUST00000022597.14	Naa16	93.75	32	433	464	12411	12380	GAGTTCCAGACCAGCCTGGGCTACAAAGTGAG	GAGTTCCAGGCCAGCCTGGTCTACAAAGTGAG	3' UTR
chr1|135301044|135302115|-|Shisa4	1071	ENSMUST00000028279.9	Strbp	88.372	43	372	414	11727	11685	TGGTGGCTCGCACCTGTAATCCCAGCACTCAGAAGGCTGAGGC	TGGTGGCTCCCACCTTTAATCCCAGCACTCGGGAGGCAGAGGC	3' UTR
chr1|135301044|135302115|-|Shisa4	1071	ENSMUST00000028279.9	Strbp	95.238	21	444	464	10969	10949	CAGCCTGGGCTACAAAGTGAG	CAGCCTGGTCTACAAAGTGAG	3' UTR
chr1|135301044|135302115|-|Shisa4	1071	ENSMUST00000234711.1	BC004004	90.625	32	433	464	9646	9615	GAGTTCCAGACCAGCCTGGGCTACAAAGTGAG	GAGTTCAAGGCCAGCCTGGTCTACAAAGTGAG	3' UTR
chr1|135301044|135302115|-|Shisa4	1071	ENSMUST00000226342.2	Dgkh	87.5	32	433	464	12010	11979	GAGTTCCAGACCAGCCTGGGCTACAAAGTGAG	GAGTTCGAGGCCAGTCTGGTCTACAAAGTGAG	3' UTR
chr1|135301044|135302115|-|Shisa4	1071	ENSMUST00000022597.14	Naa16	95.238	21	444	464	9619	9599	CAGCCTGGGCTACAAAGTGAG	CAGCCTGGTCTACAAAGTGAG	3' UTR
chr1|135301044|135302115|-|Shisa4	1071	ENSMUST00000162226.8	Zbtb37	86.486	37	363	399	8384	8348	AGCCCGGCCTGGTGGCTCGCACCTGTAATCCCAGCAC	AGCCGGGCGTGGTGGCTCACGCCTTTAATCCCAGCAC	3' UTR
chr1|135301044|135302115|-|Shisa4	1071	ENSMUST00000147875.8	Lyrm9	90.625	32	433	464	6807	6776	GAGTTCCAGACCAGCCTGGGCTACAAAGTGAG	GAGTTCGAGGCCAGCCTGGTCTACAAAGTGAG	3' UTR
chr1|135301044|135302115|-|Shisa4	1071	ENSMUST00000060945.11	Aff4	92	25	433	457	10057	10033	GAGTTCCAGACCAGCCTGGGCTACA	GAGTTCCAGACTAGCCAGGGCTACA	3' UTR
chr1|135301044|135302115|-|Shisa4	1071	ENSMUST00000075452.6	Chic2	100	17	405	421	6946	6930	AGGCTGAGGCGGGAAGA	AGGCTGAGGCGGGAAGA	3' UTR
chr1|135301044|135302115|-|Shisa4	1071	ENSMUST00000081104.9	Timm17a	92.308	26	373	398	6433	6408	GGTGGCTCGCACCTGTAATCCCAGCA	GGTGGCTCACACCTATAATCCCAGCA	3' UTR
chr1|135301044|135302115|-|Shisa4	1071	ENSMUST00000025243.4	Iws1	95.455	22	382	403	8257	8236	CACCTGTAATCCCAGCACTCAG	CACCTTTAATCCCAGCACTCAG	3' UTR
chr1|135301044|135302115|-|Shisa4	1071	ENSMUST00000236335.1	Glo1	95.238	21	444	464	6343	6323	CAGCCTGGGCTACAAAGTGAG	CAGCCTGGTCTACAAAGTGAG	3' UTR
chr1|135301044|135302115|-|Shisa4	1071	ENSMUST00000025243.4	Iws1	90.625	32	433	464	8212	8181	GAGTTCCAGACCAGCCTGGGCTACAAAGTGAG	GAGTTCGAGGCCAGCCTGGTCTACAAAGTGAG	3' UTR
chr1|135301044|135302115|-|Shisa4	1071	ENSMUST00000179474.8	Fam160a2	96.667	30	385	414	8728	8699	CTGTAATCCCAGCACTCAGAAGGCTGAGGC	CTGTAATCCCAGCATTCAGAAGGCTGAGGC	3' UTR
chr1|135301044|135302115|-|Shisa4	1071	ENSMUST00000114598.2	Zfp398	90.625	32	433	464	7135	7104	GAGTTCCAGACCAGCCTGGGCTACAAAGTGAG	GAGTTCGAGGCCAGCCTGGTCTACAAAGTGAG	3' UTR
chr1|135301044|135302115|-|Shisa4	1071	ENSMUST00000075452.6	Chic2	90.625	32	433	464	6127	6096	GAGTTCCAGACCAGCCTGGGCTACAAAGTGAG	GAGTTCGAGGCCAGCCTGGTCTACAAAGTGAG	3' UTR
chr1|135301044|135302115|-|Shisa4	1071	ENSMUST00000027173.14	Wdr12	87.5	32	433	464	6763	6732	GAGTTCCAGACCAGCCTGGGCTACAAAGTGAG	GAGTTCAAGGCCAGCCTTGTCTACAAAGTGAG	3' UTR
chr1|135301044|135302115|-|Shisa4	1071	ENSMUST00000022494.9	Ebpl	90.323	31	434	464	5590	5560	AGTTCCAGACCAGCCTGGGCTACAAAGTGAG	AGTTCGAGGCCAGCCTGGTCTACAAAGTGAG	3' UTR
chr1|135301044|135302115|-|Shisa4	1071	ENSMUST00000147563.8	Zdhhc3	90.625	32	433	464	5961	5930	GAGTTCCAGACCAGCCTGGGCTACAAAGTGAG	GAGTTCAAGGCCAGCCTGGTCTACAAAGTGAG	3' UTR
chr1|135301044|135302115|-|Shisa4	1071	ENSMUST00000058524.2	Zc3hav1l	90.625	32	372	403	5703	5672	TGGTGGCTCGCACCTGTAATCCCAGCACTCAG	TGGTGGCACACACCTTTAATCCCAGCACTCAG	3' UTR
chr1|135301044|135302115|-|Shisa4	1071	ENSMUST00000027438.7	Ncl	95.238	21	393	413	7080	7060	CCAGCACTCAGAAGGCTGAGG	CCAGCACTCAGAAGGCAGAGG	3' UTR
chr1|135301044|135302115|-|Shisa4	1071	ENSMUST00000231221.1	Dlg4	87.5	32	433	464	5599	5568	GAGTTCCAGACCAGCCTGGGCTACAAAGTGAG	GAGTTCGAGGCCAGCCTGGTCTACAGAGTGAG	3' UTR
chr1|135301044|135302115|-|Shisa4	1071	ENSMUST00000058524.2	Zc3hav1l	87.5	32	433	464	5623	5592	GAGTTCCAGACCAGCCTGGGCTACAAAGTGAG	GAGTTCAAGGCCAGCCTGGTCTACAGAGTGAG	3' UTR
chr1|135301044|135302115|-|Shisa4	1071	ENSMUST00000060253.4	Fem1a	89.655	29	438	466	6773	6745	CCAGACCAGCCTGGGCTACAAAGTGAGAC	CCAGGCCAGCCTGGGATACACAGTGAGAC	3' UTR
chr1|135301044|135302115|-|Shisa4	1071	ENSMUST00000105845.8	Ephb2	87.5	32	433	464	7656	7625	GAGTTCCAGACCAGCCTGGGCTACAAAGTGAG	GAGTTCAAGGCCAGCCTGGTCTACAGAGTGAG	3' UTR
chr1|135301044|135302115|-|Shisa4	1071	ENSMUST00000023270.13	Cep97	87.5	32	433	464	7156	7125	GAGTTCCAGACCAGCCTGGGCTACAAAGTGAG	GAGTTCTAGGCCAGCCTGGTCTACAGAGTGAG	3' UTR
chr1|135301044|135302115|-|Shisa4	1071	ENSMUST00000020608.2	Ppp2ca	89.655	29	372	400	5819	5791	TGGTGGCTCGCACCTGTAATCCCAGCACT	TGGTGGCCCACACCTTTAATCCCAGCACT	3' UTR
chr1|135301044|135302115|-|Shisa4	1071	ENSMUST00000105845.8	Ephb2	92	25	433	457	7627	7603	GAGTTCCAGACCAGCCTGGGCTACA	GAGTTCCAGAACAGCCAGGGCTACA	3' UTR
chr1|135301044|135302115|-|Shisa4	1071	ENSMUST00000050125.8	2900026A02Rik	100	18	46	63	5604	5587	CTGGCTCCAGTGCCCACC	CTGGCTCCAGTGCCCACC	3' UTR
chr1|135301044|135302115|-|Shisa4	1071	ENSMUST00000212276.1	2900026A02Rik	100	18	46	63	5592	5575	CTGGCTCCAGTGCCCACC	CTGGCTCCAGTGCCCACC	3' UTR
chr1|135301044|135302115|-|Shisa4	1071	ENSMUST00000211733.1	2900026A02Rik	100	18	46	63	9966	9949	CTGGCTCCAGTGCCCACC	CTGGCTCCAGTGCCCACC	3' UTR
chr1|135301044|135302115|-|Shisa4	1071	ENSMUST00000185633.6	Xrn1	87.879	33	432	464	9659	9627	AGAGTTCCAGACCAGCCTGGGCTACAAAGTGAG	AGAGTTCGAGGCCAGCCTGGTCTACAGAGTGAG	3' UTR
chr1|135301044|135302115|-|Shisa4	1071	ENSMUST00000107894.7	Dgke	95.238	21	443	463	7169	7149	CCAGCCTGGGCTACAAAGTGA	CCAGCCTGGTCTACAAAGTGA	3' UTR
chr1|135301044|135302115|-|Shisa4	1071	ENSMUST00000023270.13	Cep97	90.625	32	433	464	6956	6925	GAGTTCCAGACCAGCCTGGGCTACAAAGTGAG	GAGTTCGAGGCCAGCCTGGTCTACAAAGTGAG	3' UTR
chr1|135301044|135302115|-|Shisa4	1071	ENSMUST00000047852.7	Fam199x	92.308	26	434	459	5757	5732	AGTTCCAGACCAGCCTGGGCTACAAA	AGTTCCAGATCAGCCTGGGCAACAAA	3' UTR
chr1|135301044|135302115|-|Shisa4	1071	ENSMUST00000048099.4	Nemp1	96.552	29	384	412	5578	5550	CCTGTAATCCCAGCACTCAGAAGGCTGAG	CCTGTAATCCCAGCACTCAGGAGGCTGAG	3' UTR
chr1|135301044|135302115|-|Shisa4	1071	ENSMUST00000052969.14	Ston2	95.455	22	443	464	7335	7314	CCAGCCTGGGCTACAAAGTGAG	CCAGCCTGGTCTACAAAGTGAG	3' UTR
chr1|135301044|135302115|-|Shisa4	1071	ENSMUST00000021135.4	Ncbp3	95.238	21	388	408	6027	6007	TAATCCCAGCACTCAGAAGGC	TAATCCCAGCACTCAGGAGGC	3' UTR
chr1|135301044|135302115|-|Shisa4	1071	ENSMUST00000076991.6	4930453N24Rik	86.111	36	388	423	5389	5354	TAATCCCAGCACTCAGAAGGCTGAGGCGGGAAGATC	TAATCCCAGCACTGAGGAGGCAGAGGCAGGCAGATC	3' UTR
chr1|135301044|135302115|-|Shisa4	1071	ENSMUST00000021135.4	Ncbp3	92	25	433	457	5970	5946	GAGTTCCAGACCAGCCTGGGCTACA	GAGTTCCAGAACAGCCAGGGCTACA	3' UTR
chr1|135301044|135302115|-|Shisa4	1071	ENSMUST00000020608.2	Ppp2ca	95.455	22	443	464	5270	5249	CCAGCCTGGGCTACAAAGTGAG	CCAGCCTGGTCTACAAAGTGAG	3' UTR
chr1|135301044|135302115|-|Shisa4	1071	ENSMUST00000183404.7	Tcf12	88.889	36	388	423	6284	6249	TAATCCCAGCACTCAGAAGGCTGAGGCGGGAAGATC	TAATCCCAGCACTCAGGAGGCAGAGGCAGGCAGATC	3' UTR
chr1|135301044|135302115|-|Shisa4	1071	ENSMUST00000237651.1	Zfand5	89.655	29	374	402	4944	4916	GTGGCTCGCACCTGTAATCCCAGCACTCA	GTGGCCCGCACCTTTAATTCCAGCACTCA	3' UTR
chr1|135301044|135302115|-|Shisa4	1071	ENSMUST00000029803.11	Eif4e	87.879	33	382	414	4614	4582	CACCTGTAATCCCAGCACTCAGAAGGCTGAGGC	CACCTTTAATCCCAGCACTCTGGAGGCAGAGGC	3' UTR
chr1|135301044|135302115|-|Shisa4	1071	ENSMUST00000040241.14	Ddx19b	96	25	389	413	5273	5249	AATCCCAGCACTCAGAAGGCTGAGG	AATCCCAGCACTCAGGAGGCTGAGG	3' UTR
chr1|135301044|135302115|-|Shisa4	1071	ENSMUST00000149359.1	Mrtfb	84.615	52	363	414	7147	7096	AGCCCGGCCTGGTGGCTCGCACCTGTAATCCCAGCACTCAGAAGGCTGAGGC	AGCCAGGCGTGGTGGCGCACACCTTTAATCCCAGCACTCGGGAGGCAGAGGC	3' UTR
chr1|135301044|135302115|-|Shisa4	1071	ENSMUST00000149359.1	Mrtfb	95.455	22	443	464	7073	7052	CCAGCCTGGGCTACAAAGTGAG	CCAGCCTGGTCTACAAAGTGAG	3' UTR
chr1|135301044|135302115|-|Shisa4	1071	ENSMUST00000105275.8	Osbpl8	86.047	43	372	414	6792	6750	TGGTGGCTCGCACCTGTAATCCCAGCACTCAGAAGGCTGAGGC	TGGTGGCACACACCTTTAATCCCAGCACTCGGGAGGCAGAGGC	3' UTR
chr1|135301044|135302115|-|Shisa4	1071	ENSMUST00000105608.8	Slc35e2	90.625	32	433	464	5289	5258	GAGTTCCAGACCAGCCTGGGCTACAAAGTGAG	GAGTTCGAGGCCAGCCTGGTCTACAAAGTGAG	3' UTR
chr1|135301044|135302115|-|Shisa4	1071	ENSMUST00000174545.8	Xpo4	86.486	37	372	408	7513	7477	TGGTGGCTCGCACCTGTAATCCCAGCACTCAGAAGGC	TGGTGGCACACACCTTTAATCCCAGCATTCAGGAGGC	3' UTR
chr1|135301044|135302115|-|Shisa4	1071	ENSMUST00000054212.6	Rab11fip1	95.833	24	391	414	7097	7074	TCCCAGCACTCAGAAGGCTGAGGC	TCCCAGCACTCAGAAGGCAGAGGC	3' UTR
chr1|135301044|135302115|-|Shisa4	1071	ENSMUST00000102765.8	Col23a1	100	17	384	400	5299	5283	CCTGTAATCCCAGCACT	CCTGTAATCCCAGCACT	3' UTR
chr1|135301044|135302115|-|Shisa4	1071	ENSMUST00000021135.4	Ncbp3	87.5	32	433	464	5350	5319	GAGTTCCAGACCAGCCTGGGCTACAAAGTGAG	GAGTTCGAGGCCAGCCTGGTCTACAAATTGAG	3' UTR
chr1|135301044|135302115|-|Shisa4	1071	ENSMUST00000136012.7	Mfsd11	92.308	26	440	465	3938	3913	AGACCAGCCTGGGCTACAAAGTGAGA	AGACCAGCCTGGGCTACGCAGTGAGA	3' UTR
chr1|135301044|135302115|-|Shisa4	1071	ENSMUST00000040603.13	Agl	95.238	21	447	467	8162	8142	CCTGGGCTACAAAGTGAGACT	CCTGGGCTATAAAGTGAGACT	3' UTR
chr1|135301044|135302115|-|Shisa4	1071	ENSMUST00000049836.13	Specc1	87.879	33	433	465	5781	5749	GAGTTCCAGACCAGCCTGGGCTACAAAGTGAGA	GAGTTCTAGACCAGTCAGGGCTACATAGTGAGA	3' UTR
chr1|135301044|135302115|-|Shisa4	1071	ENSMUST00000224721.1	Fam149b	90.323	31	433	463	4406	4376	GAGTTCCAGACCAGCCTGGGCTACAAAGTGA	GAGTTCGAGGCCAGCCTGGTCTACAAAGTGA	3' UTR
chr1|135301044|135302115|-|Shisa4	1071	ENSMUST00000029453.12	Vangl1	90.625	32	433	464	5127	5096	GAGTTCCAGACCAGCCTGGGCTACAAAGTGAG	GAGTTCGAGGCCAGCCTGGTCTACAAAGTGAG	3' UTR
chr1|135301044|135302115|-|Shisa4	1071	ENSMUST00000029440.9	Olfml3	90.625	32	433	464	4533	4502	GAGTTCCAGACCAGCCTGGGCTACAAAGTGAG	GAGTTCGAGACCAGCCTGGTTTACAAAGTGAG	3' UTR
chr1|135301044|135302115|-|Shisa4	1071	ENSMUST00000103084.3	Zfp334	92.593	27	382	408	5625	5599	CACCTGTAATCCCAGCACTCAGAAGGC	CACCTTTAATCCCAGCACTCAGGAGGC	3' UTR
chr1|135301044|135302115|-|Shisa4	1071	ENSMUST00000096433.9	Deptor	87.879	33	382	414	4637	4605	CACCTGTAATCCCAGCACTCAGAAGGCTGAGGC	CACCTTTAATCCCAGCACTCGGGAGGCAGAGGC	3' UTR
chr1|135301044|135302115|-|Shisa4	1071	ENSMUST00000110766.7	Fbxl18	87.5	32	433	464	5651	5620	GAGTTCCAGACCAGCCTGGGCTACAAAGTGAG	GAGTTCAAGGCCAGCCTGGTCTACACAGTGAG	3' UTR
chr1|135301044|135302115|-|Shisa4	1071	ENSMUST00000133154.6	Fnip2	95.455	22	443	464	6810	6789	CCAGCCTGGGCTACAAAGTGAG	CCAGCCTGGTCTACAAAGTGAG	3' UTR
chr1|135301044|135302115|-|Shisa4	1071	ENSMUST00000030469.4	Lurap1	86.047	43	372	414	4033	3991	TGGTGGCTCGCACCTGTAATCCCAGCACTCAGAAGGCTGAGGC	TGGTGGTTCACACTTGTAATTCCAGCACTCAGGAAGCTGAGGC	3' UTR
chr1|135301044|135302115|-|Shisa4	1071	ENSMUST00000022063.13	Ccdc127	95.455	22	443	464	4059	4038	CCAGCCTGGGCTACAAAGTGAG	CCAGCCTGGTCTACAAAGTGAG	3' UTR
chr1|135301044|135302115|-|Shisa4	1071	ENSMUST00000034689.7	Pin1	90.625	32	433	464	3698	3667	GAGTTCCAGACCAGCCTGGGCTACAAAGTGAG	GAGTTCGAGGCCAGCCTGGTCTACAAAGTGAG	3' UTR
chr1|135301044|135302115|-|Shisa4	1071	ENSMUST00000023220.9	Slc52a2	92	25	433	457	4952	4928	GAGTTCCAGACCAGCCTGGGCTACA	GAGTTCGAGACCAGCCTGGTCTACA	3' UTR
chr1|135301044|135302115|-|Shisa4	1071	ENSMUST00000029569.8	Slc35a3	90.909	33	382	414	4645	4613	CACCTGTAATCCCAGCACTCAGAAGGCTGAGGC	CACCTTTAATCCCAGCACTCTGAAGGCAGAGGC	3' UTR
chr1|135301044|135302115|-|Shisa4	1071	ENSMUST00000039725.11	Exo1	90.625	32	433	464	5926	5895	GAGTTCCAGACCAGCCTGGGCTACAAAGTGAG	GAGTTCGAGGCCAGCCTGGTCTACAAAGTGAG	3' UTR
chr1|135301044|135302115|-|Shisa4	1071	ENSMUST00000105256.9	Ctdsp2	95.455	22	382	403	4375	4354	CACCTGTAATCCCAGCACTCAG	CACCTGTAACCCCAGCACTCAG	3' UTR
chr1|135301044|135302115|-|Shisa4	1071	ENSMUST00000003705.11	Aven	84.615	52	363	414	4107	4056	AGCCCGGCCTGGTGGCTCGCACCTGTAATCCCAGCACTCAGAAGGCTGAGGC	AGCCAGGCATGGTGGCGCACACCTTTAATCCCAGCACTCGGGAGGCAGAGGC	3' UTR
chr1|135301044|135302115|-|Shisa4	1071	ENSMUST00000105256.9	Ctdsp2	95.455	22	382	403	4328	4307	CACCTGTAATCCCAGCACTCAG	CACCTGTAACCCCAGCACTCAG	3' UTR
chr1|135301044|135302115|-|Shisa4	1071	ENSMUST00000232052.1	D16Ertd472e	92.308	26	397	422	4331	4306	CACTCAGAAGGCTGAGGCGGGAAGAT	CACTCAGAAGGCTGAAGCGGTAAGAT	3' UTR
chr1|135301044|135302115|-|Shisa4	1071	ENSMUST00000003705.11	Aven	90.625	32	433	464	4043	4012	GAGTTCCAGACCAGCCTGGGCTACAAAGTGAG	GAGTTCGAGGCCAGCCTGGTCTACAAAGTGAG	3' UTR
chr1|135301044|135302115|-|Shisa4	1071	ENSMUST00000105256.9	Ctdsp2	95.455	22	382	403	4281	4260	CACCTGTAATCCCAGCACTCAG	CACCTGTAACCCCAGCACTCAG	3' UTR
chr1|135301044|135302115|-|Shisa4	1071	ENSMUST00000105256.9	Ctdsp2	95.455	22	382	403	4234	4213	CACCTGTAATCCCAGCACTCAG	CACCTGTAACCCCAGCACTCAG	3' UTR
chr1|135301044|135302115|-|Shisa4	1071	ENSMUST00000162997.2	Gan	90.625	32	433	464	4666	4635	GAGTTCCAGACCAGCCTGGGCTACAAAGTGAG	GAGTTCAAGGCCAGCCTGGTCTACAAAGTGAG	3' UTR
chr1|135301044|135302115|-|Shisa4	1071	ENSMUST00000019276.11	BC005537	89.655	29	433	461	5258	5230	GAGTTCCAGACCAGCCTGGGCTACAAAGT	GAGTTCAAGGCCAGCCTGGTCTACAAAGT	3' UTR
chr1|135301044|135302115|-|Shisa4	1071	ENSMUST00000020023.8	Reep3	90.909	33	382	414	3735	3703	CACCTGTAATCCCAGCACTCAGAAGGCTGAGGC	CACCTGTAATCTCAGCACTTAGAAGGCGGAGGC	3' UTR
chr1|135301044|135302115|-|Shisa4	1071	ENSMUST00000049393.14	Zfp113	92.308	26	389	414	4327	4302	AATCCCAGCACTCAGAAGGCTGAGGC	AATCCCAGCACTCAGGAGGCAGAGGC	3' UTR
chr1|135301044|135302115|-|Shisa4	1071	ENSMUST00000028162.4	Ptges2	95.652	23	435	457	4348	4326	GTTCCAGACCAGCCTGGGCTACA	GTTCCAGCCCAGCCTGGGCTACA	3' UTR
chr1|135301044|135302115|-|Shisa4	1071	ENSMUST00000022450.5	Tasor	89.655	29	372	400	7539	7511	TGGTGGCTCGCACCTGTAATCCCAGCACT	TGGTGGCGCACACCTTTAATCCCAGCACT	3' UTR
chr1|135301044|135302115|-|Shisa4	1071	ENSMUST00000049393.14	Zfp113	93.75	32	433	464	4289	4258	GAGTTCCAGACCAGCCTGGGCTACAAAGTGAG	GAGTTCAAGACCAGCCTGGTCTACAAAGTGAG	3' UTR
chr1|135301044|135302115|-|Shisa4	1071	ENSMUST00000022450.5	Tasor	87.5	32	433	464	7484	7453	GAGTTCCAGACCAGCCTGGGCTACAAAGTGAG	GAGTTCGAGGCCAGCCTGATCTACAAAGTGAG	3' UTR
chr1|135301044|135302115|-|Shisa4	1071	ENSMUST00000105608.8	Slc35e2	90.625	32	433	464	4437	4406	GAGTTCCAGACCAGCCTGGGCTACAAAGTGAG	GAGTTCGAGGCCAGCCTGGTCTACAAAGTGAG	3' UTR
chr1|135301044|135302115|-|Shisa4	1071	ENSMUST00000114313.7	Cflar	95.238	21	444	464	4294	4274	CAGCCTGGGCTACAAAGTGAG	CAGCCTGGTCTACAAAGTGAG	3' UTR
chr1|135301044|135302115|-|Shisa4	1071	ENSMUST00000016088.8	Castor2	88.889	36	382	417	3960	3925	CACCTGTAATCCCAGCACTCAGAAGGCTGAGGCGGG	CACCTTTAATCCCAGCACTCGGGAGGCAGAGGCGGG	3' UTR
chr1|135301044|135302115|-|Shisa4	1071	ENSMUST00000119060.7	Celf5	100	17	949	965	3686	3670	AACAAGGTGGGCAGAAT	AACAAGGTGGGCAGAAT	3' UTR
chr1|135301044|135302115|-|Shisa4	1071	ENSMUST00000118763.7	Celf5	100	17	949	965	3910	3894	AACAAGGTGGGCAGAAT	AACAAGGTGGGCAGAAT	3' UTR
chr1|135301044|135302115|-|Shisa4	1071	ENSMUST00000100203.9	Dip2b	95.455	22	435	456	7489	7468	GTTCCAGACCAGCCTGGGCTAC	GTTCTAGACCAGCCTGGGCTAC	3' UTR
chr1|135301044|135302115|-|Shisa4	1071	ENSMUST00000231221.1	Dlg4	92.593	27	388	414	3480	3454	TAATCCCAGCACTCAGAAGGCTGAGGC	TAATCCCAGCACTCAGGAGGCAGAGGC	3' UTR
chr1|135301044|135302115|-|Shisa4	1071	ENSMUST00000131656.1	Coa7	100	17	388	404	3346	3330	TAATCCCAGCACTCAGA	TAATCCCAGCACTCAGA	3' UTR
chr1|135301044|135302115|-|Shisa4	1071	ENSMUST00000034591.10	Bace1	92.593	27	382	408	4561	4535	CACCTGTAATCCCAGCACTCAGAAGGC	CACCTGTAATCCTAGCACTCAGGAGGC	3' UTR
chr1|135301044|135302115|-|Shisa4	1071	ENSMUST00000145362.3	Zc3h12b	87.5	32	433	464	2950	2919	GAGTTCCAGACCAGCCTGGGCTACAAAGTGAG	GAGTTCGAGGCCAGCCTGGTCTACAGAGTGAG	3' UTR
chr1|135301044|135302115|-|Shisa4	1071	ENSMUST00000113229.7	Mob1b	100	17	384	400	3500	3484	CCTGTAATCCCAGCACT	CCTGTAATCCCAGCACT	3' UTR
chr1|135301044|135302115|-|Shisa4	1071	ENSMUST00000066674.7	Car8	87.5	32	433	464	3538	3507	GAGTTCCAGACCAGCCTGGGCTACAAAGTGAG	GAGTTCGAGGCCAGCCTGGTGTACAAAGTGAG	3' UTR
chr1|135301044|135302115|-|Shisa4	1071	ENSMUST00000042766.5	Ppm1k	90.625	32	433	464	3911	3880	GAGTTCCAGACCAGCCTGGGCTACAAAGTGAG	GAGTTCAAGGCCAGCCTGGTCTACAAAGTGAG	3' UTR
chr1|135301044|135302115|-|Shisa4	1071	ENSMUST00000094451.3	Gpr157	92.593	27	388	414	3940	3914	TAATCCCAGCACTCAGAAGGCTGAGGC	TAATCCCAGCACTCAGGAGGCAGAGGC	3' UTR
chr1|135301044|135302115|-|Shisa4	1071	ENSMUST00000053760.11	Utp14b	89.655	29	372	400	5137	5109	TGGTGGCTCGCACCTGTAATCCCAGCACT	TGGTGGCGCTCACCTTTAATCCCAGCACT	3' UTR
chr1|135301044|135302115|-|Shisa4	1071	ENSMUST00000094451.3	Gpr157	87.5	32	433	464	3901	3870	GAGTTCCAGACCAGCCTGGGCTACAAAGTGAG	GAGTTCGAGGCCAGCCTGGTCTACAGAGTGAG	3' UTR
chr1|135301044|135302115|-|Shisa4	1071	ENSMUST00000167588.8	Trim67	93.333	30	385	414	5620	5591	CTGTAATCCCAGCACTCAGAAGGCTGAGGC	CTGTAATCCCAGTACTCAGGAGGCTGAGGC	3' UTR
chr1|135301044|135302115|-|Shisa4	1071	ENSMUST00000064883.13	Plekha2	88.095	42	386	427	4159	4118	TGTAATCCCAGCACTCAGAAGGCTGAGGCGGGAAGATCATCA	TGTAATCCAAGCACTCAGGAGGCTGAGGCAGGAGGATTATCA	3' UTR
chr1|135301044|135302115|-|Shisa4	1071	ENSMUST00000040241.14	Ddx19b	95.455	22	382	403	4041	4020	CACCTGTAATCCCAGCACTCAG	CACCTTTAATCCCAGCACTCAG	3' UTR
chr1|135301044|135302115|-|Shisa4	1071	ENSMUST00000168162.4	Pdgfra	100	17	384	400	6204	6188	CCTGTAATCCCAGCACT	CCTGTAATCCCAGCACT	3' UTR
chr1|135301044|135302115|-|Shisa4	1071	ENSMUST00000044730.11	Mllt6	93.939	33	382	414	5884	5852	CACCTGTAATCCCAGCACTCAGAAGGCTGAGGC	CACCTTTAATCCCAGCACTCAGGAGGCTGAGGC	3' UTR
chr1|135301044|135302115|-|Shisa4	1071	ENSMUST00000151978.1	Kremen1	92	25	433	457	2786	2762	GAGTTCCAGACCAGCCTGGGCTACA	GAGTTCCAGGCCAGCCAGGGCTACA	3' UTR
chr1|135301044|135302115|-|Shisa4	1071	ENSMUST00000054415.11	Zfp668	87.5	32	433	464	5107	5076	GAGTTCCAGACCAGCCTGGGCTACAAAGTGAG	GAGTTCGAGGCCAGCCTGGTCTACAGAGTGAG	3' UTR
chr1|135301044|135302115|-|Shisa4	1071	ENSMUST00000167588.8	Trim67	90.323	31	436	466	5544	5514	TTCCAGACCAGCCTGGGCTACAAAGTGAGAC	TTCCAGGCCAGCCTGGGCTACAGTGTGAGAC	3' UTR
chr1|135301044|135302115|-|Shisa4	1071	ENSMUST00000020849.8	Tom1l1	89.655	29	384	412	3887	3859	CCTGTAATCCCAGCACTCAGAAGGCTGAG	CCTGTAATCCTAGTACTCAGGAGGCTGAG	3' UTR
chr1|135301044|135302115|-|Shisa4	1071	ENSMUST00000002336.15	Zim1	91.667	24	372	395	4405	4382	TGGTGGCTCGCACCTGTAATCCCA	TGGTGGCTCACACCTGTCATCCCA	3' UTR
chr1|135301044|135302115|-|Shisa4	1071	ENSMUST00000021800.5	Mcur1	89.655	29	386	414	3341	3313	TGTAATCCCAGCACTCAGAAGGCTGAGGC	TGTAATCCCAGCACTTGGGAGGCTGAGGC	3' UTR
chr1|135301044|135302115|-|Shisa4	1071	ENSMUST00000033739.4	Car5b	87.5	32	433	464	3327	3296	GAGTTCCAGACCAGCCTGGGCTACAAAGTGAG	GAGTTCTAGGCCAGCCTGGTCTACAGAGTGAG	3' UTR
chr1|135301044|135302115|-|Shisa4	1071	ENSMUST00000050646.12	Ttc19	90.909	33	382	414	3382	3350	CACCTGTAATCCCAGCACTCAGAAGGCTGAGGC	CACCTTTAATCCCAGCACTCAGGAGGCAGAGGC	3' UTR
chr1|135301044|135302115|-|Shisa4	1071	ENSMUST00000110766.7	Fbxl18	90	30	372	401	4644	4615	TGGTGGCTCGCACCTGTAATCCCAGCACTC	TGGTGGCACACACCTTTAATCCCAGCACTC	3' UTR
chr1|135301044|135302115|-|Shisa4	1071	ENSMUST00000044730.11	Mllt6	86.111	36	388	423	5597	5562	TAATCCCAGCACTCAGAAGGCTGAGGCGGGAAGATC	TAATCCCAGCACTCTGGAGGCAGAGGCAGGCAGATC	3' UTR
chr1|135301044|135302115|-|Shisa4	1071	ENSMUST00000022766.7	Tox4	95.238	21	388	408	4385	4365	TAATCCCAGCACTCAGAAGGC	TAATCCCAGCACTCAGGAGGC	3' UTR
chr1|135301044|135302115|-|Shisa4	1071	ENSMUST00000081079.5	Entpd7	87.179	39	372	410	4313	4275	TGGTGGCTCGCACCTGTAATCCCAGCACTCAGAAGGCTG	TGGTGGCACACATCTGTAATCACAGCACTCAGGAGGCTG	3' UTR
chr1|135301044|135302115|-|Shisa4	1071	ENSMUST00000132374.8	Nkiras1	90.625	32	433	464	2940	2909	GAGTTCCAGACCAGCCTGGGCTACAAAGTGAG	GAGTTCAAGGCCAGCCTGGTCTACAAAGTGAG	3' UTR
chr1|135301044|135302115|-|Shisa4	1071	ENSMUST00000110766.7	Fbxl18	87.879	33	432	464	4590	4558	AGAGTTCCAGACCAGCCTGGGCTACAAAGTGAG	AGAGTTCGAGGCTAGCCTGGTCTACAAAGTGAG	3' UTR
chr1|135301044|135302115|-|Shisa4	1071	ENSMUST00000022766.7	Tox4	95.455	22	443	464	4342	4321	CCAGCCTGGGCTACAAAGTGAG	CCAGCCTGGTCTACAAAGTGAG	3' UTR
chr1|135301044|135302115|-|Shisa4	1071	ENSMUST00000093906.4	Birc5	84.615	52	363	414	2559	2508	AGCCCGGCCTGGTGGCTCGCACCTGTAATCCCAGCACTCAGAAGGCTGAGGC	AGCCGGGCGTGGTGGCTCACGCCTTTAATCCCAGCACTCGGGAGGCAGAGGC	3' UTR
chr1|135301044|135302115|-|Shisa4	1071	ENSMUST00000098312.3	Exoc8	92.593	27	388	414	4356	4330	TAATCCCAGCACTCAGAAGGCTGAGGC	TAATCCCAGCACTCAGGAGGCAGAGGC	3' UTR
chr1|135301044|135302115|-|Shisa4	1071	ENSMUST00000090379.6	Usp53	100	17	313	329	6054	6038	CTTGCCCTCTATAGAGT	CTTGCCCTCTATAGAGT	3' UTR
chr1|135301044|135302115|-|Shisa4	1071	ENSMUST00000087521.12	Nif3l1	95.455	22	382	403	3735	3714	CACCTGTAATCCCAGCACTCAG	CACCTTTAATCCCAGCACTCAG	3' UTR
chr1|135301044|135302115|-|Shisa4	1071	ENSMUST00000093906.4	Birc5	93.75	32	433	464	2495	2464	GAGTTCCAGACCAGCCTGGGCTACAAAGTGAG	GAGTTCCAGGCCAGCCTGGTCTACAAAGTGAG	3' UTR
chr1|135301044|135302115|-|Shisa4	1071	ENSMUST00000238292.1	Zfp869	95.455	22	443	464	4471	4450	CCAGCCTGGGCTACAAAGTGAG	CCAGCCTGGTCTACAAAGTGAG	3' UTR
chr1|135301044|135302115|-|Shisa4	1071	ENSMUST00000038014.10	Dnajc16	92	25	443	467	4709	4685	CCAGCCTGGGCTACAAAGTGAGACT	CCAGCCTGGGCTACATAGTCAGACT	3' UTR
chr1|135301044|135302115|-|Shisa4	1071	ENSMUST00000236335.1	Glo1	95.238	21	382	402	2697	2677	CACCTGTAATCCCAGCACTCA	CACCTTTAATCCCAGCACTCA	3' UTR
chr1|135301044|135302115|-|Shisa4	1071	ENSMUST00000065103.3	Mrpl35	95.455	22	443	464	2649	2628	CCAGCCTGGGCTACAAAGTGAG	CCAGCCTGGTCTACAAAGTGAG	3' UTR
chr1|135301044|135302115|-|Shisa4	1071	ENSMUST00000076991.6	4930453N24Rik	92.308	26	388	413	3363	3338	TAATCCCAGCACTCAGAAGGCTGAGG	TAATTCCAGCACTCAGAAGGCAGAGG	3' UTR
chr1|135301044|135302115|-|Shisa4	1071	ENSMUST00000115222.9	Zbtb44	90.625	32	433	464	3734	3703	GAGTTCCAGACCAGCCTGGGCTACAAAGTGAG	GAGTTCGAGGCCAGCCTGGTCTACAAAGTGAG	3' UTR
chr1|135301044|135302115|-|Shisa4	1071	ENSMUST00000034392.12	Nip7	90.625	32	433	464	2591	2560	GAGTTCCAGACCAGCCTGGGCTACAAAGTGAG	GAGTTCGAGGCCAGCCTGGTCTACAAAGTGAG	3' UTR
chr1|135301044|135302115|-|Shisa4	1071	ENSMUST00000236335.1	Glo1	90.625	32	433	464	2652	2621	GAGTTCCAGACCAGCCTGGGCTACAAAGTGAG	GAGTTCGAGGCCAGCCTGGTCTACAAAGTGAG	3' UTR
chr1|135301044|135302115|-|Shisa4	1071	ENSMUST00000109418.1	Fitm2	92	25	440	464	2821	2797	AGACCAGCCTGGGCTACAAAGTGAG	AGACCAGCCTGGTCTACATAGTGAG	3' UTR
chr1|135301044|135302115|-|Shisa4	1071	ENSMUST00000101327.2	Rnf145	95	20	381	400	3030	3011	GCACCTGTAATCCCAGCACT	GCACCAGTAATCCCAGCACT	3' UTR
chr1|135301044|135302115|-|Shisa4	1071	ENSMUST00000029445.12	Nras	100	17	384	400	2706	2690	CCTGTAATCCCAGCACT	CCTGTAATCCCAGCACT	3' UTR
chr1|135301044|135302115|-|Shisa4	1071	ENSMUST00000045450.6	Ints7	92.593	27	388	414	5084	5058	TAATCCCAGCACTCAGAAGGCTGAGGC	TAATCCCAGCACTCAGGAGGCAGAGGC	3' UTR
chr1|135301044|135302115|-|Shisa4	1071	ENSMUST00000110485.2	Zscan26	90.323	31	384	414	3569	3539	CCTGTAATCCCAGCACTCAGAAGGCTGAGGC	CCTGTAATCCCAGCACTCGGGAGGCAGAGGC	3' UTR
chr1|135301044|135302115|-|Shisa4	1071	ENSMUST00000027434.14	Armc9	91.667	24	434	457	4463	4440	AGTTCCAGACCAGCCTGGGCTACA	AGTTCCAGGCCAGCCTGGGTTACA	3' UTR
chr1|135301044|135302115|-|Shisa4	1071	ENSMUST00000062058.4	Lix1l	87.5	32	433	464	2982	2951	GAGTTCCAGACCAGCCTGGGCTACAAAGTGAG	GAGTTCGAGGCCAGCCTGGTCTACAGAGTGAG	3' UTR
chr1|135301044|135302115|-|Shisa4	1071	ENSMUST00000095070.3	Dnajc25	95.238	21	444	464	3051	3031	CAGCCTGGGCTACAAAGTGAG	CAGCCTGGTCTACAAAGTGAG	3' UTR
chr1|135301044|135302115|-|Shisa4	1071	ENSMUST00000022036.13	Slc28a3	83.019	53	362	414	4118	4066	TAGCCCGGCCTGGTGGCTCGCACCTGTAATCCCAGCACTCAGAAGGCTGAGGC	TAGCCGGGCGTGGTGGCGCACGCCTTTAATCCCAGCACTCGGGAGGCAGAGGC	3' UTR
chr1|135301044|135302115|-|Shisa4	1071	ENSMUST00000110485.2	Zscan26	90.625	32	433	464	3526	3495	GAGTTCCAGACCAGCCTGGGCTACAAAGTGAG	GAGTTCGAGGCCAGCCTGGTCTACAAAGTGAG	3' UTR
chr1|135301044|135302115|-|Shisa4	1071	ENSMUST00000030782.1	Hes2	100	16	388	403	2494	2479	TAATCCCAGCACTCAG	TAATCCCAGCACTCAG	3' UTR
chr1|135301044|135302115|-|Shisa4	1071	ENSMUST00000095070.3	Dnajc25	92	25	433	457	3033	3009	GAGTTCCAGACCAGCCTGGGCTACA	GAGTTCCAGAACAGCCAGGGCTACA	3' UTR
chr1|135301044|135302115|-|Shisa4	1071	ENSMUST00000131784.7	Zfp866	92	25	382	406	2461	2437	CACCTGTAATCCCAGCACTCAGAAG	CACCTTTAATCTCAGCACTCAGAAG	3' UTR
chr1|135301044|135302115|-|Shisa4	1071	ENSMUST00000022036.13	Slc28a3	90.625	32	433	464	4053	4022	GAGTTCCAGACCAGCCTGGGCTACAAAGTGAG	GAGTTCAAGGCCAGCCTGGTCTACAAAGTGAG	3' UTR
chr1|135301044|135302115|-|Shisa4	1071	ENSMUST00000189661.6	Soat1	90.625	32	433	464	3690	3659	GAGTTCCAGACCAGCCTGGGCTACAAAGTGAG	GAGTTCGAGGCCAGCCTGGTCTACAAAGTGAG	3' UTR
chr1|135301044|135302115|-|Shisa4	1071	ENSMUST00000177005.7	Glmp	92.593	27	388	414	3112	3086	TAATCCCAGCACTCAGAAGGCTGAGGC	TAATCCCAGCACTCAGGAGGCAGAGGC	3' UTR
chr1|135301044|135302115|-|Shisa4	1071	ENSMUST00000167323.2	Apold1	95.238	21	388	408	2864	2844	TAATCCCAGCACTCAGAAGGC	TAATCCCAGCACTCAGGAGGC	3' UTR
chr1|135301044|135302115|-|Shisa4	1071	ENSMUST00000002043.9	Ccdc47	88.889	36	391	426	3480	3445	TCCCAGCACTCAGAAGGCTGAGGCGGGAAGATCATC	TCCCAGCACTCAGCAGGCTGAGGAGAGAAAATCATC	3' UTR
chr1|135301044|135302115|-|Shisa4	1071	ENSMUST00000167377.2	Iqgap1	92.308	26	375	400	7000	6975	TGGCTCGCACCTGTAATCCCAGCACT	TGGCTCACACCTTTAATCCCAGCACT	3' UTR
chr1|135301044|135302115|-|Shisa4	1071	ENSMUST00000177005.7	Glmp	87.5	32	433	464	3073	3042	GAGTTCCAGACCAGCCTGGGCTACAAAGTGAG	GAGTTCGAGGCCAGCCTGGTCTACAGAGTGAG	3' UTR
chr1|135301044|135302115|-|Shisa4	1071	ENSMUST00000213813.1	Ccdc84	87.5	32	433	464	2405	2374	GAGTTCCAGACCAGCCTGGGCTACAAAGTGAG	GAGTTCAAGGCCAGCCTGGTCTACAAAATGAG	3' UTR
chr1|135301044|135302115|-|Shisa4	1071	ENSMUST00000033394.7	Fadd	90.625	32	433	464	2487	2456	GAGTTCCAGACCAGCCTGGGCTACAAAGTGAG	GAGTTCAAGGCCAGCCTGGTCTACAAAGTGAG	3' UTR
chr1|135301044|135302115|-|Shisa4	1071	ENSMUST00000209856.1	Plpbp	87.5	32	433	464	2202	2171	GAGTTCCAGACCAGCCTGGGCTACAAAGTGAG	GAGTTCGAGGCCAGCCTGGTCTACAGAGTGAG	3' UTR
chr1|135301044|135302115|-|Shisa4	1071	ENSMUST00000049630.12	Cox19	90.323	31	433	463	2129	2099	GAGTTCCAGACCAGCCTGGGCTACAAAGTGA	GAGTTCAAGACCAGCCTTGGCTACAGAGTGA	3' UTR
chr1|135301044|135302115|-|Shisa4	1071	ENSMUST00000002043.9	Ccdc47	91.667	24	443	466	3428	3405	CCAGCCTGGGCTACAAAGTGAGAC	CCAGCTTGGGCTACATAGTGAGAC	3' UTR
chr1|135301044|135302115|-|Shisa4	1071	ENSMUST00000227843.1	Nudcd1	90	30	436	465	3611	3582	TTCCAGACCAGCCTGGGCTACAAAGTGAGA	TTCCAGGCCAGCCTGTGCTACATAGTGAGA	3' UTR
chr1|135301044|135302115|-|Shisa4	1071	ENSMUST00000071852.9	Commd7	100	19	384	402	2460	2442	CCTGTAATCCCAGCACTCA	CCTGTAATCCCAGCACTCA	3' UTR
chr1|135301044|135302115|-|Shisa4	1071	ENSMUST00000231221.1	Dlg4	96.429	28	382	409	2604	2577	CACCTGTAATCCCAGCACTCAGAAGGCT	CACCTGTAATCCCAGCACTCAGGAGGCT	3' UTR
chr1|135301044|135302115|-|Shisa4	1071	ENSMUST00000097742.2	Tmem88b	92	25	433	457	2504	2480	GAGTTCCAGACCAGCCTGGGCTACA	GAGTTCAAGACCAGCCTGGTCTACA	3' UTR
chr1|135301044|135302115|-|Shisa4	1071	ENSMUST00000049813.5	Yod1	89.655	29	386	414	2903	2875	TGTAATCCCAGCACTCAGAAGGCTGAGGC	TGTAATCTCAACACTCAGAAGGCAGAGGC	3' UTR
chr1|135301044|135302115|-|Shisa4	1071	ENSMUST00000000939.14	Hip1r	95.455	22	443	464	5049	5028	CCAGCCTGGGCTACAAAGTGAG	CCAGCCTGGTCTACAAAGTGAG	3' UTR
chr1|135301044|135302115|-|Shisa4	1071	ENSMUST00000035351.6	Syt15	90.625	32	433	464	3099	3068	GAGTTCCAGACCAGCCTGGGCTACAAAGTGAG	GAGTTCAAGGCCAGCCTGGTCTACAAAGTGAG	3' UTR
chr1|135301044|135302115|-|Shisa4	1071	ENSMUST00000033004.7	Il4ra	95.455	22	382	403	4518	4497	CACCTGTAATCCCAGCACTCAG	CACCTGTGATCCCAGCACTCAG	3' UTR
chr1|135301044|135302115|-|Shisa4	1071	ENSMUST00000204285.2	Zfp964	87.5	32	433	464	3206	3175	GAGTTCCAGACCAGCCTGGGCTACAAAGTGAG	GAGTTCGAGGCCAGCCTGGTCTACAGAGTGAG	3' UTR
chr1|135301044|135302115|-|Shisa4	1071	ENSMUST00000102975.9	Mob3b	86.047	43	372	414	2772	2730	TGGTGGCTCGCACCTGTAATCCCAGCACTCAGAAGGCTGAGGC	TGGTGGCTCACGCCTTTAATCCCAGCACTCGGGAGGCAGAGGC	3' UTR
chr1|135301044|135302115|-|Shisa4	1071	ENSMUST00000152147.7	1810058I24Rik	95	20	389	408	1894	1875	AATCCCAGCACTCAGAAGGC	AATCCCAGCACTCAGGAGGC	3' UTR
chr1|135301044|135302115|-|Shisa4	1071	ENSMUST00000210282.1	Zbtb45	87.5	32	433	464	3330	3299	GAGTTCCAGACCAGCCTGGGCTACAAAGTGAG	GAGTTCGAGGCCAGCCTGGTCTACAGAGTGAG	3' UTR
chr1|135301044|135302115|-|Shisa4	1071	ENSMUST00000007012.5	Sod2	90.625	32	433	464	2543	2512	GAGTTCCAGACCAGCCTGGGCTACAAAGTGAG	GAGTTCGAGGCCAGCCTGGTCTACAAAGTGAG	3' UTR
chr1|135301044|135302115|-|Shisa4	1071	ENSMUST00000102975.9	Mob3b	90.625	32	433	464	2717	2686	GAGTTCCAGACCAGCCTGGGCTACAAAGTGAG	GAGTTCGAGGCCAGCCTGGTCTACAAAGTGAG	3' UTR
chr1|135301044|135302115|-|Shisa4	1071	ENSMUST00000159145.7	Ttc26	92.593	27	388	414	2285	2259	TAATCCCAGCACTCAGAAGGCTGAGGC	TAATCCCAGCACTCAGGAGGCAGAGGC	3' UTR
chr1|135301044|135302115|-|Shisa4	1071	ENSMUST00000002923.9	Adprh	93.75	32	433	464	2912	2881	GAGTTCCAGACCAGCCTGGGCTACAAAGTGAG	GAGTTCCAGGCCAGCCTGGTCTACAAAGTGAG	3' UTR
chr1|135301044|135302115|-|Shisa4	1071	ENSMUST00000100417.2	Ezh1	100	17	382	398	3434	3418	CACCTGTAATCCCAGCA	CACCTGTAATCCCAGCA	3' UTR
chr1|135301044|135302115|-|Shisa4	1071	ENSMUST00000049156.6	Meak7	89.655	29	372	400	3026	2998	TGGTGGCTCGCACCTGTAATCCCAGCACT	TGGTGGCGCACACCTTTAATCCCAGCACT	3' UTR
chr1|135301044|135302115|-|Shisa4	1071	ENSMUST00000002412.8	Ncan	95	20	445	464	5523	5504	AGCCTGGGCTACAAAGTGAG	AGCCTGGTCTACAAAGTGAG	3' UTR
chr1|135301044|135302115|-|Shisa4	1071	ENSMUST00000159145.7	Ttc26	90.625	32	433	464	2246	2215	GAGTTCCAGACCAGCCTGGGCTACAAAGTGAG	GAGTTCGAGGCCAGCCTGGTCTACAAAGTGAG	3' UTR
chr1|135301044|135302115|-|Shisa4	1071	ENSMUST00000018685.8	Cwc25	87.5	32	433	464	2900	2869	GAGTTCCAGACCAGCCTGGGCTACAAAGTGAG	GAGTTCAAGGCCAGCCTGGTCTACAGAGTGAG	3' UTR
chr1|135301044|135302115|-|Shisa4	1071	ENSMUST00000065103.3	Mrpl35	92.593	27	388	414	2142	2116	TAATCCCAGCACTCAGAAGGCTGAGGC	TAATCCCAGCACTCAGGAGGCAGAGGC	3' UTR
chr1|135301044|135302115|-|Shisa4	1071	ENSMUST00000042251.10	Rmnd1	92.593	27	382	408	3095	3069	CACCTGTAATCCCAGCACTCAGAAGGC	CACCTTTAATCCCAGCACTCAGGAGGC	3' UTR
chr1|135301044|135302115|-|Shisa4	1071	ENSMUST00000033160.14	Gga2	90.625	32	383	414	3452	3421	ACCTGTAATCCCAGCACTCAGAAGGCTGAGGC	ACCTTTAATCCCAGCACTCAGGAGGCAGAGGC	3' UTR
chr1|135301044|135302115|-|Shisa4	1071	ENSMUST00000121097.7	Cnep1r1	91.667	24	436	459	1862	1839	TTCCAGACCAGCCTGGGCTACAAA	TTCCAGGCCAGCCTAGGCTACAAA	3' UTR
chr1|135301044|135302115|-|Shisa4	1071	ENSMUST00000031077.12	Zcchc4	90.625	32	433	464	3070	3039	GAGTTCCAGACCAGCCTGGGCTACAAAGTGAG	GAGTTCGAGACCAGCCTGGTCTACAGAGTGAG	3' UTR
chr1|135301044|135302115|-|Shisa4	1071	ENSMUST00000065103.3	Mrpl35	89.286	28	433	460	2103	2076	GAGTTCCAGACCAGCCTGGGCTACAAAG	GAGTTCGAGGCCAGCCTGGTCTACAAAG	3' UTR
chr1|135301044|135302115|-|Shisa4	1071	ENSMUST00000033739.4	Car5b	90	30	433	462	2531	2502	GAGTTCCAGACCAGCCTGGGCTACAAAGTG	GAGTTCCAGGCCAGCCTGGACTACAGAGTG	3' UTR
chr1|135301044|135302115|-|Shisa4	1071	ENSMUST00000139954.8	Mfsd11	92.308	26	440	465	2268	2243	AGACCAGCCTGGGCTACAAAGTGAGA	AGACCAGCCTGGGCTACGCAGTGAGA	3' UTR
chr1|135301044|135302115|-|Shisa4	1071	ENSMUST00000034427.11	Adat1	86.111	36	388	423	3091	3056	TAATCCCAGCACTCAGAAGGCTGAGGCGGGAAGATC	TAATCTCAGCACTCAGGAGGCAGAGGCAGGCAGATC	3' UTR
chr1|135301044|135302115|-|Shisa4	1071	ENSMUST00000030797.3	Vamp3	95.455	22	443	464	1796	1775	CCAGCCTGGGCTACAAAGTGAG	CCAGCCTGGTCTACAAAGTGAG	3' UTR
chr1|135301044|135302115|-|Shisa4	1071	ENSMUST00000063871.12	Cbln3	92.593	27	388	414	2203	2177	TAATCCCAGCACTCAGAAGGCTGAGGC	TAATCCCAGCACTCAGGAGGCAGAGGC	3' UTR
chr1|135301044|135302115|-|Shisa4	1071	ENSMUST00000167374.8	Ripk1	87.879	33	391	423	3510	3478	TCCCAGCACTCAGAAGGCTGAGGCGGGAAGATC	TCCCAGCACTCAGGAGGCAGAGGCAGGCAGATC	3' UTR
chr1|135301044|135302115|-|Shisa4	1071	ENSMUST00000086831.3	Pkd2	92	25	388	412	4473	4449	TAATCCCAGCACTCAGAAGGCTGAG	TAATCCCAGCACTCAAGAGGCTGAG	3' UTR
chr1|135301044|135302115|-|Shisa4	1071	ENSMUST00000044405.7	Lpar6	89.286	28	433	460	3115	3088	GAGTTCCAGACCAGCCTGGGCTACAAAG	GAGTTCGAGGCCAGCCTGGTCTACAAAG	3' UTR
chr1|135301044|135302115|-|Shisa4	1071	ENSMUST00000063871.12	Cbln3	87.5	32	433	464	2164	2133	GAGTTCCAGACCAGCCTGGGCTACAAAGTGAG	GAGTTCGAGGCCAGCTTGGTCTACAAAGTGAG	3' UTR
chr1|135301044|135302115|-|Shisa4	1071	ENSMUST00000095383.5	Tmem263	95.238	21	434	454	2074	2054	AGTTCCAGACCAGCCTGGGCT	AGTTCAAGACCAGCCTGGGCT	3' UTR
chr1|135301044|135302115|-|Shisa4	1071	ENSMUST00000108567.8	Zfp444	90.625	32	382	413	2633	2602	CACCTGTAATCCCAGCACTCAGAAGGCTGAGG	CACCTTTAATCCCAGCACTCAGGAGGCAGAGG	3' UTR
chr1|135301044|135302115|-|Shisa4	1071	ENSMUST00000026927.9	Nudt5	90.625	32	433	464	2422	2391	GAGTTCCAGACCAGCCTGGGCTACAAAGTGAG	GAGTTCGAGGCCAGCCTGGTCTACAAAGTGAG	3' UTR
chr1|135301044|135302115|-|Shisa4	1071	ENSMUST00000002336.15	Zim1	92.308	26	372	397	3382	3357	TGGTGGCTCGCACCTGTAATCCCAGC	TGGTGGCTCACACCTGTCATCCCAGC	3' UTR
chr1|135301044|135302115|-|Shisa4	1071	ENSMUST00000132374.8	Nkiras1	89.655	29	372	400	2122	2094	TGGTGGCTCGCACCTGTAATCCCAGCACT	TGGTGGCACACACCTTTAATCCCAGCACT	3' UTR
chr1|135301044|135302115|-|Shisa4	1071	ENSMUST00000034260.8	B3gnt3	90.625	32	433	464	2544	2513	GAGTTCCAGACCAGCCTGGGCTACAAAGTGAG	GAGTTCAAGGCCAGCCTGGTCTACAAAGTGAG	3' UTR
chr1|135301044|135302115|-|Shisa4	1071	ENSMUST00000082337.12	Mdc1	82.692	52	363	414	6647	6596	AGCCCGGCCTGGTGGCTCGCACCTGTAATCCCAGCACTCAGAAGGCTGAGGC	AGCCGGGCGTGGTGGCACACGCCTTTAATCCCAGCACTCGGGAGGCAGAGGC	3' UTR
chr1|135301044|135302115|-|Shisa4	1071	ENSMUST00000095070.3	Dnajc25	82.692	52	363	414	2475	2424	AGCCCGGCCTGGTGGCTCGCACCTGTAATCCCAGCACTCAGAAGGCTGAGGC	AGCCGGGCGTGGTGGCGCACGCCTTTAATCCCAGCACTCCGGAGGCAGAGGC	3' UTR
chr1|135301044|135302115|-|Shisa4	1071	ENSMUST00000114513.8	Gls	88.235	34	381	414	3570	3537	GCACCTGTAATCCCAGCACTCAGAAGGCTGAGGC	GCACCTTTAATCCCAGCACTCGGGAGGCAGAGGC	3' UTR
chr1|135301044|135302115|-|Shisa4	1071	ENSMUST00000169172.4	Tbck	90.625	32	433	464	4269	4238	GAGTTCCAGACCAGCCTGGGCTACAAAGTGAG	GAGTTCGAGGCCAGCCTGGTCTACAAAGTGAG	3' UTR
chr1|135301044|135302115|-|Shisa4	1071	ENSMUST00000036331.6	Neu3	87.879	33	382	414	2827	2795	CACCTGTAATCCCAGCACTCAGAAGGCTGAGGC	CACCTTTAATCCCAGCACTCGGGAGGCAGAGGC	3' UTR
chr1|135301044|135302115|-|Shisa4	1071	ENSMUST00000055458.5	Cdc42ep2	89.655	29	372	400	2316	2288	TGGTGGCTCGCACCTGTAATCCCAGCACT	TGGTGGCACACACCTTTAATCCCAGCACT	3' UTR
chr1|135301044|135302115|-|Shisa4	1071	ENSMUST00000082337.12	Mdc1	90.625	32	433	464	6583	6552	GAGTTCCAGACCAGCCTGGGCTACAAAGTGAG	GAGTTCAAGGCCAGCCTGGTCTACAAAGTGAG	3' UTR
chr1|135301044|135302115|-|Shisa4	1071	ENSMUST00000002336.15	Zim1	95	20	448	467	3311	3292	CTGGGCTACAAAGTGAGACT	CTGGGCTACACAGTGAGACT	3' UTR
chr1|135301044|135302115|-|Shisa4	1071	ENSMUST00000059295.9	Syt12	95.455	22	443	464	3064	3043	CCAGCCTGGGCTACAAAGTGAG	CCAGCCTGGTCTACAAAGTGAG	3' UTR
chr1|135301044|135302115|-|Shisa4	1071	ENSMUST00000114598.2	Zfp398	100	16	433	448	2990	2975	GAGTTCCAGACCAGCC	GAGTTCCAGACCAGCC	3' UTR
chr1|135301044|135302115|-|Shisa4	1071	ENSMUST00000114513.8	Gls	90.625	32	433	464	3524	3493	GAGTTCCAGACCAGCCTGGGCTACAAAGTGAG	GAGTTCAAGGCCAGCCTGGTCTACAAAGTGAG	3' UTR
chr1|135301044|135302115|-|Shisa4	1071	ENSMUST00000002291.11	Paxip1	90.625	32	433	464	4705	4674	GAGTTCCAGACCAGCCTGGGCTACAAAGTGAG	GAGTTCGAGGCCAGCCTGGTCTACAAAGTGAG	3' UTR
chr1|135301044|135302115|-|Shisa4	1071	ENSMUST00000091257.10	Mfn1	90.625	32	433	464	3723	3692	GAGTTCCAGACCAGCCTGGGCTACAAAGTGAG	GAGTTCAAGGCCAGCCTGGTCTACAAAGTGAG	3' UTR
chr1|135301044|135302115|-|Shisa4	1071	ENSMUST00000114153.1	Lage3	92	25	440	464	1653	1629	AGACCAGCCTGGGCTACAAAGTGAG	AGACCAGCCTGGTCTACAGAGTGAG	3' UTR
chr1|135301044|135302115|-|Shisa4	1071	ENSMUST00000055458.5	Cdc42ep2	87.5	32	433	464	2261	2230	GAGTTCCAGACCAGCCTGGGCTACAAAGTGAG	GAGTTCGAGGCCAACCTGGTCTACAAAGTGAG	3' UTR
chr1|135301044|135302115|-|Shisa4	1071	ENSMUST00000095517.11	Cog8	100	16	388	403	3186	3171	TAATCCCAGCACTCAG	TAATCCCAGCACTCAG	3' UTR
chr1|135301044|135302115|-|Shisa4	1071	ENSMUST00000032566.2	Qpctl	95.238	21	383	403	2487	2467	ACCTGTAATCCCAGCACTCAG	ACCTGTTATCCCAGCACTCAG	3' UTR
chr1|135301044|135302115|-|Shisa4	1071	ENSMUST00000022694.16	Dmtn	87.5	32	433	464	3174	3143	GAGTTCCAGACCAGCCTGGGCTACAAAGTGAG	GAGTTCTAGGCCAGCCTGGTCTACAGAGTGAG	3' UTR
chr1|135301044|135302115|-|Shisa4	1071	ENSMUST00000022663.6	Tnfrsf10b	89.655	29	372	400	2523	2495	TGGTGGCTCGCACCTGTAATCCCAGCACT	TGGTGGCACACACCTTTAATCCCAGCACT	3' UTR
chr1|135301044|135302115|-|Shisa4	1071	ENSMUST00000155671.7	Vps29	92	25	433	457	1829	1805	GAGTTCCAGACCAGCCTGGGCTACA	GAGTTCCAGGCCAGCCTGAGCTACA	3' UTR
chr1|135301044|135302115|-|Shisa4	1071	ENSMUST00000061372.6	Tspyl1	90.625	32	433	464	2395	2364	GAGTTCCAGACCAGCCTGGGCTACAAAGTGAG	GAGTTCAAGACCAGCCTGGTCTACAGAGTGAG	3' UTR
chr1|135301044|135302115|-|Shisa4	1071	ENSMUST00000170836.3	Psma2	100	17	391	407	1887	1871	TCCCAGCACTCAGAAGG	TCCCAGCACTCAGAAGG	3' UTR
chr1|135301044|135302115|-|Shisa4	1071	ENSMUST00000036872.15	Wipi2	92	25	440	464	2710	2686	AGACCAGCCTGGGCTACAAAGTGAG	AGACCAGCCTGGGCTATATAGTGAG	3' UTR
chr1|135301044|135302115|-|Shisa4	1071	ENSMUST00000053288.5	Cdr2l	92	25	433	457	2950	2926	GAGTTCCAGACCAGCCTGGGCTACA	GAGTTCCAGGCCAGCCAGGGCTACA	3' UTR
chr1|135301044|135302115|-|Shisa4	1071	ENSMUST00000030747.10	Casp9	95.652	23	444	466	2742	2720	CAGCCTGGGCTACAAAGTGAGAC	CAGCCTGGGCTACAAAGTAAGAC	3' UTR
chr1|135301044|135302115|-|Shisa4	1071	ENSMUST00000022663.6	Tnfrsf10b	87.5	32	433	464	2468	2437	GAGTTCCAGACCAGCCTGGGCTACAAAGTGAG	GAGTTCGAGGCCAGCCTGGTCTACAGAGTGAG	3' UTR
chr1|135301044|135302115|-|Shisa4	1071	ENSMUST00000028807.5	Ivd	100	19	384	402	2459	2441	CCTGTAATCCCAGCACTCA	CCTGTAATCCCAGCACTCA	3' UTR
chr1|135301044|135302115|-|Shisa4	1071	ENSMUST00000229371.1	Smug1	92.308	26	388	413	2601	2576	TAATCCCAGCACTCAGAAGGCTGAGG	TAATCCCAGCACTCAGGAGGCAGAGG	3' UTR
chr1|135301044|135302115|-|Shisa4	1071	ENSMUST00000216656.1	Zbtb24	90.625	32	433	464	2278	2247	GAGTTCCAGACCAGCCTGGGCTACAAAGTGAG	GAGTTCGAGGCCAGCCTGGTCTACAAAGTGAG	3' UTR
chr1|135301044|135302115|-|Shisa4	1071	ENSMUST00000018685.8	Cwc25	95.455	22	393	414	2438	2417	CCAGCACTCAGAAGGCTGAGGC	CCAGCACTCAGGAGGCTGAGGC	3' UTR
chr1|135301044|135302115|-|Shisa4	1071	ENSMUST00000031434.7	Rnf34	95.455	22	382	403	2442	2421	CACCTGTAATCCCAGCACTCAG	CACCTTTAATCCCAGCACTCAG	3' UTR
chr1|135301044|135302115|-|Shisa4	1071	ENSMUST00000057256.4	6030458C11Rik	100	17	384	400	2489	2473	CCTGTAATCCCAGCACT	CCTGTAATCCCAGCACT	3' UTR
chr1|135301044|135302115|-|Shisa4	1071	ENSMUST00000052124.8	Nlrc4	82.692	52	363	414	4414	4363	AGCCCGGCCTGGTGGCTCGCACCTGTAATCCCAGCACTCAGAAGGCTGAGGC	AGCCGGGCGTGGTGGCGCACGCCTTTAATCCCAGCACTCGGGAGGCAGAGGC	3' UTR
chr1|135301044|135302115|-|Shisa4	1071	ENSMUST00000022494.9	Ebpl	100	16	46	61	1696	1681	CTGGCTCCAGTGCCCA	CTGGCTCCAGTGCCCA	3' UTR
chr1|135301044|135302115|-|Shisa4	1071	ENSMUST00000098143.10	Nfx1	95.238	21	388	408	4498	4478	TAATCCCAGCACTCAGAAGGC	TAATCCCAGCACTCAGGAGGC	3' UTR
chr1|135301044|135302115|-|Shisa4	1071	ENSMUST00000066807.7	Ercc6	95.455	22	443	464	5559	5538	CCAGCCTGGGCTACAAAGTGAG	CCAGCCTGGTCTACAAAGTGAG	3' UTR
chr1|135301044|135302115|-|Shisa4	1071	ENSMUST00000052124.8	Nlrc4	95.455	22	443	464	4340	4319	CCAGCCTGGGCTACAAAGTGAG	CCAGCCTGGTCTACAAAGTGAG	3' UTR
chr1|135301044|135302115|-|Shisa4	1071	ENSMUST00000095383.5	Tmem263	87.879	33	382	414	1750	1718	CACCTGTAATCCCAGCACTCAGAAGGCTGAGGC	CACCTTTAATCCCAGCACTCGGGAGGCAGAGGC	3' UTR
chr1|135301044|135302115|-|Shisa4	1071	ENSMUST00000021170.8	Mxra7	96	25	433	457	1601	1577	GAGTTCCAGACCAGCCTGGGCTACA	GAGTTCCAGACCAGCCTGGTCTACA	3' UTR
chr1|135301044|135302115|-|Shisa4	1071	ENSMUST00000030469.4	Lurap1	95.455	22	392	413	1842	1821	CCCAGCACTCAGAAGGCTGAGG	CCCAGCACTCAGGAGGCTGAGG	3' UTR
chr1|135301044|135302115|-|Shisa4	1071	ENSMUST00000069651.12	Gadl1	100	17	747	763	2591	2575	ATATAAGGGGATTGCAA	ATATAAGGGGATTGCAA	3' UTR
chr1|135301044|135302115|-|Shisa4	1071	ENSMUST00000114900.7	Zc3hav1	82.692	52	363	414	4068	4017	AGCCCGGCCTGGTGGCTCGCACCTGTAATCCCAGCACTCAGAAGGCTGAGGC	AGCCGGGCGTGGTGGCGCACGCCTTTAATCCCAGCACTCGGGAGGCAGAGGC	3' UTR
chr1|135301044|135302115|-|Shisa4	1071	ENSMUST00000095383.5	Tmem263	87.5	32	433	464	1705	1674	GAGTTCCAGACCAGCCTGGGCTACAAAGTGAG	GAGTTCGAGGCCAGCCTGATCTACAAAGTGAG	3' UTR
chr1|135301044|135302115|-|Shisa4	1071	ENSMUST00000062058.4	Lix1l	92.593	27	431	457	2015	1989	AAGAGTTCCAGACCAGCCTGGGCTACA	AAGAGTTTGAGACCAGCCTGGGCTACA	3' UTR
chr1|135301044|135302115|-|Shisa4	1071	ENSMUST00000057781.7	Klhl31	86.486	37	372	408	3204	3168	TGGTGGCTCGCACCTGTAATCCCAGCACTCAGAAGGC	TGGTGGCACACACCTTTAATCCCATCACTCAGGAGGC	3' UTR
chr1|135301044|135302115|-|Shisa4	1071	ENSMUST00000112533.7	Ly75	89.286	28	390	417	6212	6185	ATCCCAGCACTCAGAAGGCTGAGGCGGG	ATCCCAGCACTCCCAAGGCAGAGGCGGG	3' UTR
chr1|135301044|135302115|-|Shisa4	1071	ENSMUST00000114900.7	Zc3hav1	90.625	32	433	464	4004	3973	GAGTTCCAGACCAGCCTGGGCTACAAAGTGAG	GAGTTCGAGGCCAGCCTGGTCTACAAAGTGAG	3' UTR
chr1|135301044|135302115|-|Shisa4	1071	ENSMUST00000036615.6	Hacd3	92.593	27	388	414	2186	2160	TAATCCCAGCACTCAGAAGGCTGAGGC	TAATCCCAGCACTCAGGAGGCAGAGGC	3' UTR
chr1|135301044|135302115|-|Shisa4	1071	ENSMUST00000077408.7	Bloc1s3	95.455	22	443	464	1581	1560	CCAGCCTGGGCTACAAAGTGAG	CCAGCCTGGTCTACAAAGTGAG	3' UTR
chr1|135301044|135302115|-|Shisa4	1071	ENSMUST00000189661.6	Soat1	95.833	24	434	457	2753	2730	AGTTCCAGACCAGCCTGGGCTACA	AGTTCAAGACCAGCCTGGGCTACA	3' UTR
chr1|135301044|135302115|-|Shisa4	1071	ENSMUST00000122383.2	Gk5	86.111	36	384	419	2548	2513	CCTGTAATCCCAGCACTCAGAAGGCTGAGGCGGGAA	CCTGTGATCTCAGCACCCAGGAGGCTGAGGCAGGAA	3' UTR
chr1|135301044|135302115|-|Shisa4	1071	ENSMUST00000122383.2	Gk5	95.238	21	433	453	2503	2483	GAGTTCCAGACCAGCCTGGGC	GAGTTCCAGACCAACCTGGGC	3' UTR
chr1|135301044|135302115|-|Shisa4	1071	ENSMUST00000181609.1	Foxl1	95.455	22	443	464	1908	1887	CCAGCCTGGGCTACAAAGTGAG	CCAGCCTGGTCTACAAAGTGAG	3' UTR
chr1|135301044|135302115|-|Shisa4	1071	ENSMUST00000055032.13	Kdm5d	95.455	22	443	464	5685	5664	CCAGCCTGGGCTACAAAGTGAG	CCAGCCTGGTCTACAAAGTGAG	3' UTR
chr1|135301044|135302115|-|Shisa4	1071	ENSMUST00000030127.12	Tmem38b	96	25	443	467	1803	1779	CCAGCCTGGGCTACAAAGTGAGACT	CCAGCCTGGGCTACAGAGTGAGACT	3' UTR
chr1|135301044|135302115|-|Shisa4	1071	ENSMUST00000020449.11	Helb	95.455	22	443	464	4201	4180	CCAGCCTGGGCTACAAAGTGAG	CCAGCCTGGTCTACAAAGTGAG	3' UTR
chr1|135301044|135302115|-|Shisa4	1071	ENSMUST00000041616.14	Pdxk	95.238	21	444	464	1915	1895	CAGCCTGGGCTACAAAGTGAG	CAGCCTGGTCTACAAAGTGAG	3' UTR
chr1|135301044|135302115|-|Shisa4	1071	ENSMUST00000032912.5	Qprt	87.5	32	433	464	1996	1965	GAGTTCCAGACCAGCCTGGGCTACAAAGTGAG	GAGTTCGAGGCCAGCCTGGTCTACAGAGTGAG	3' UTR
chr1|135301044|135302115|-|Shisa4	1071	ENSMUST00000057256.4	6030458C11Rik	87.5	32	433	464	2275	2244	GAGTTCCAGACCAGCCTGGGCTACAAAGTGAG	GAGTTCGAGGCCAGCCTGGTCTACAGAGTGAG	3' UTR
chr1|135301044|135302115|-|Shisa4	1071	ENSMUST00000172792.7	Gabbr1	92.857	28	385	412	3596	3569	CTGTAATCCCAGCACTCAGAAGGCTGAG	CTGTAATCCCAATACTCAGAAGGCTGAG	3' UTR
chr1|135301044|135302115|-|Shisa4	1071	ENSMUST00000028796.1	Rpusd2	100	20	389	408	2515	2496	AATCCCAGCACTCAGAAGGC	AATCCCAGCACTCAGAAGGC	3' UTR
chr1|135301044|135302115|-|Shisa4	1071	ENSMUST00000030893.2	Dffb	90	30	372	401	1986	1957	TGGTGGCTCGCACCTGTAATCCCAGCACTC	TGGTGGCACACACCTTTAATCCCAGCACTC	3' UTR
chr1|135301044|135302115|-|Shisa4	1071	ENSMUST00000151826.1	Trp53rkb	90.625	32	382	413	1587	1556	CACCTGTAATCCCAGCACTCAGAAGGCTGAGG	CACCTTTAATCCCAGCACTCAGGAGGCAGAGG	3' UTR
chr1|135301044|135302115|-|Shisa4	1071	ENSMUST00000038194.4	Atad2	90.625	32	433	464	4988	4957	GAGTTCCAGACCAGCCTGGGCTACAAAGTGAG	GAGTTCGAGGCCAGCCTGGTCTACAAAGTGAG	3' UTR
chr1|135301044|135302115|-|Shisa4	1071	ENSMUST00000066384.6	Zic4	100	16	177	192	1816	1801	GACAGGTCCTGGGAGG	GACAGGTCCTGGGAGG	3' UTR
chr1|135301044|135302115|-|Shisa4	1071	ENSMUST00000197850.4	Cspg5	100	16	386	401	2509	2494	TGTAATCCCAGCACTC	TGTAATCCCAGCACTC	3' UTR
chr1|135301044|135302115|-|Shisa4	1071	ENSMUST00000061169.6	Gal3st3	90.625	32	433	464	2315	2284	GAGTTCCAGACCAGCCTGGGCTACAAAGTGAG	GAGTTCTAGACCAGCCTGGTCTACAGAGTGAG	3' UTR
chr1|135301044|135302115|-|Shisa4	1071	ENSMUST00000037473.5	Ap5m1	100	16	385	400	2486	2471	CTGTAATCCCAGCACT	CTGTAATCCCAGCACT	3' UTR
chr1|135301044|135302115|-|Shisa4	1071	ENSMUST00000187504.6	Lbhd1	90	30	372	401	1673	1644	TGGTGGCTCGCACCTGTAATCCCAGCACTC	TGGTGGCGCACACCTTTAATCCCAGCACTC	3' UTR
chr1|135301044|135302115|-|Shisa4	1071	ENSMUST00000062915.8	Gdpgp1	92.593	27	388	414	2200	2174	TAATCCCAGCACTCAGAAGGCTGAGGC	TAATCCCAGCACTCAGGAGGCAGAGGC	3' UTR
chr1|135301044|135302115|-|Shisa4	1071	ENSMUST00000197850.4	Cspg5	95.238	21	444	464	2457	2437	CAGCCTGGGCTACAAAGTGAG	CAGCCTGGTCTACAAAGTGAG	3' UTR
chr1|135301044|135302115|-|Shisa4	1071	ENSMUST00000078259.7	Nsl1	90.625	32	433	464	1544	1513	GAGTTCCAGACCAGCCTGGGCTACAAAGTGAG	GAGTTCGAGGCCAGCCTGGTCTACAAAGTGAG	3' UTR
chr1|135301044|135302115|-|Shisa4	1071	ENSMUST00000112890.2	Dtymk	95.238	21	444	464	1000	980	CAGCCTGGGCTACAAAGTGAG	CAGCCTGGTCTACAAAGTGAG	3' UTR
chr1|135301044|135302115|-|Shisa4	1071	ENSMUST00000026927.9	Nudt5	86.111	36	388	423	1760	1725	TAATCCCAGCACTCAGAAGGCTGAGGCGGGAAGATC	TAATCCCAACACTCAGGAGGCAGAGGCAGGCAGATC	3' UTR
chr1|135301044|135302115|-|Shisa4	1071	ENSMUST00000049294.3	Snrpd2	95.238	21	444	464	1205	1185	CAGCCTGGGCTACAAAGTGAG	CAGCCTGGTCTACAAAGTGAG	3' UTR
chr1|135301044|135302115|-|Shisa4	1071	ENSMUST00000033513.9	Ftsj1	95	20	384	403	1922	1903	CCTGTAATCCCAGCACTCAG	CCTGTAATCTCAGCACTCAG	3' UTR
chr1|135301044|135302115|-|Shisa4	1071	ENSMUST00000109418.1	Fitm2	86.111	36	388	423	1520	1485	TAATCCCAGCACTCAGAAGGCTGAGGCGGGAAGATC	TAATCCCAGCACTCGGGAGGCAGAGGCAGGCAGATC	3' UTR
chr1|135301044|135302115|-|Shisa4	1071	ENSMUST00000022063.13	Ccdc127	90.625	32	433	464	1560	1529	GAGTTCCAGACCAGCCTGGGCTACAAAGTGAG	GAGTTCGAGGCCAGCCTGGTCTACAAAGTGAG	3' UTR
chr1|135301044|135302115|-|Shisa4	1071	ENSMUST00000014065.15	Clip3	100	18	253	270	2436	2419	AGAGGGCAGGAAGACTTG	AGAGGGCAGGAAGACTTG	3' UTR
chr1|135301044|135302115|-|Shisa4	1071	ENSMUST00000235326.1	Neurl1a	90.625	32	433	464	1928	1897	GAGTTCCAGACCAGCCTGGGCTACAAAGTGAG	GAGTTCAAGGCCAGCCTGGTCTACAAAGTGAG	3' UTR
chr1|135301044|135302115|-|Shisa4	1071	ENSMUST00000024749.8	Polh	90.625	32	433	464	2978	2947	GAGTTCCAGACCAGCCTGGGCTACAAAGTGAG	GAGTTCGAGGCCAGCCTGGTCTACAAAGTGAG	3' UTR
chr1|135301044|135302115|-|Shisa4	1071	ENSMUST00000109648.8	Fam227a	87.5	32	433	464	2861	2830	GAGTTCCAGACCAGCCTGGGCTACAAAGTGAG	GAGTTCGAGGCCAGCCTGGTCTATAAAGTGAG	3' UTR
chr1|135301044|135302115|-|Shisa4	1071	ENSMUST00000034427.11	Adat1	92.308	26	451	476	2259	2234	GGCTACAAAGTGAGACTATCTCAAAA	GGCTTCAAAGTGAGACTGTCTCAAAA	3' UTR
chr1|135301044|135302115|-|Shisa4	1071	ENSMUST00000208710.1	Ckm	87.5	32	433	464	1887	1856	GAGTTCCAGACCAGCCTGGGCTACAAAGTGAG	GAGTTCGAGACCAGCTTGGTCTACATAGTGAG	3' UTR
chr1|135301044|135302115|-|Shisa4	1071	ENSMUST00000055040.12	Ccdc69	91.667	24	391	414	1247	1224	TCCCAGCACTCAGAAGGCTGAGGC	TCCCAGCACTCCGGAGGCTGAGGC	3' UTR
chr1|135301044|135302115|-|Shisa4	1071	ENSMUST00000211741.1	Sae1	88.095	42	382	423	1649	1608	CACCTGTAATCCCAGCACTCAGAAGGCTGAGGCGGGAAGATC	CACCTTTAATCCCAGCACTCAGGAGGCAGAGGCAGGCAGATC	3' UTR
chr1|135301044|135302115|-|Shisa4	1071	ENSMUST00000019726.7	Plin3	92.593	27	388	414	1974	1948	TAATCCCAGCACTCAGAAGGCTGAGGC	TAATCCCAGCACTCAGGAGGCAGAGGC	3' UTR
chr1|135301044|135302115|-|Shisa4	1071	ENSMUST00000102567.3	Med18	95.455	22	443	464	1423	1402	CCAGCCTGGGCTACAAAGTGAG	CCAGCCTGGTCTACAAAGTGAG	3' UTR
chr1|135301044|135302115|-|Shisa4	1071	ENSMUST00000027916.12	Bpnt1	90.625	32	433	464	1622	1591	GAGTTCCAGACCAGCCTGGGCTACAAAGTGAG	GAGTTCAAGGCCAGCCTGGTCTACAAAGTGAG	3' UTR
chr1|135301044|135302115|-|Shisa4	1071	ENSMUST00000042251.10	Rmnd1	92.593	27	388	414	2146	2120	TAATCCCAGCACTCAGAAGGCTGAGGC	TAATCCCAGCACTCAGGAGGCAGAGGC	3' UTR
chr1|135301044|135302115|-|Shisa4	1071	ENSMUST00000118544.7	Armt1	89.655	29	372	400	1345	1317	TGGTGGCTCGCACCTGTAATCCCAGCACT	TGGTGTCTCACACTTGTAATCCCAGCACT	3' UTR
chr1|135301044|135302115|-|Shisa4	1071	ENSMUST00000128764.8	Sap18	90.625	32	433	464	1118	1087	GAGTTCCAGACCAGCCTGGGCTACAAAGTGAG	GAGTTCGAGGCCAGCCTGGTCTACAAAGTGAG	3' UTR
chr1|135301044|135302115|-|Shisa4	1071	ENSMUST00000019726.7	Plin3	90.625	32	433	464	1935	1904	GAGTTCCAGACCAGCCTGGGCTACAAAGTGAG	GAGTTCAAGGCCAGCCTGGTCTACAAAGTGAG	3' UTR
chr1|135301044|135302115|-|Shisa4	1071	ENSMUST00000109638.1	Eif6	95.238	21	388	408	1007	987	TAATCCCAGCACTCAGAAGGC	TAATCCCAGCACTCAGGAGGC	3' UTR
chr1|135301044|135302115|-|Shisa4	1071	ENSMUST00000042251.10	Rmnd1	95.238	21	444	464	2096	2076	CAGCCTGGGCTACAAAGTGAG	CAGCCTGGTCTACAAAGTGAG	3' UTR
chr1|135301044|135302115|-|Shisa4	1071	ENSMUST00000027271.8	Inpp1	83.333	54	361	414	2069	2016	CTAGCCCGGCCTGGTGGCTCGCACCTGTAATCCCAGCACTCAGAAGGCTGAGGC	CTAGCCGGGCGTAGTGGCACACACCTTTAATCCCAGCACTCGGGAGGCAGAGGC	3' UTR
chr1|135301044|135302115|-|Shisa4	1071	ENSMUST00000114079.8	Mettl21a	100	17	382	398	1268	1252	CACCTGTAATCCCAGCA	CACCTGTAATCCCAGCA	3' UTR
chr1|135301044|135302115|-|Shisa4	1071	ENSMUST00000041778.7	Zfp174	92	25	433	457	2341	2317	GAGTTCCAGACCAGCCTGGGCTACA	GAGTTCCAGGCCAGCCTGGTCTACA	3' UTR
chr1|135301044|135302115|-|Shisa4	1071	ENSMUST00000109638.1	Eif6	90.625	32	433	464	968	937	GAGTTCCAGACCAGCCTGGGCTACAAAGTGAG	GAGTTCAAGGCCAGCCTGGTCTACAAAGTGAG	3' UTR
chr1|135301044|135302115|-|Shisa4	1071	ENSMUST00000039160.2	Gpr176	92.593	27	388	414	2257	2231	TAATCCCAGCACTCAGAAGGCTGAGGC	TAATCCCAGCTCTCAGAAGGCAGAGGC	3' UTR
chr1|135301044|135302115|-|Shisa4	1071	ENSMUST00000022585.4	Gpalpp1	89.655	29	372	400	1571	1543	TGGTGGCTCGCACCTGTAATCCCAGCACT	TGGTGGCACTCACCTTTAATCCCAGCACT	3' UTR
chr1|135301044|135302115|-|Shisa4	1071	ENSMUST00000077376.2	2810006K23Rik	90.625	32	433	464	1179	1148	GAGTTCCAGACCAGCCTGGGCTACAAAGTGAG	GAGTTCGAGGCCAGCCTGGTCTACAAAGTGAG	3' UTR
chr1|135301044|135302115|-|Shisa4	1071	ENSMUST00000061444.4	Mrps16	95.238	21	384	404	1006	986	CCTGTAATCCCAGCACTCAGA	CCTGTAATCCTAGCACTCAGA	3' UTR
chr1|135301044|135302115|-|Shisa4	1071	ENSMUST00000036074.14	Gmip	90.323	31	437	467	3503	3473	TCCAGACCAGCCTGGGCTACAAAGTGAGACT	TCCAGACCAGCCAGAGCTACACAGTGAGACT	3' UTR
chr1|135301044|135302115|-|Shisa4	1071	ENSMUST00000019572.8	Zfp874b	87.5	32	433	464	1882	1851	GAGTTCCAGACCAGCCTGGGCTACAAAGTGAG	GAGTTCGAGGCCAGCCTGGTATACAAAGTGAG	3' UTR
chr1|135301044|135302115|-|Shisa4	1071	ENSMUST00000042147.5	Noc4l	95.238	21	382	402	2065	2045	CACCTGTAATCCCAGCACTCA	CACCTTTAATCCCAGCACTCA	3' UTR
chr1|135301044|135302115|-|Shisa4	1071	ENSMUST00000208694.1	Zfp317	95.455	22	443	464	2739	2718	CCAGCCTGGGCTACAAAGTGAG	CCAGCCTGGTCTACAAAGTGAG	3' UTR
chr1|135301044|135302115|-|Shisa4	1071	ENSMUST00000040213.12	Tyw1	93.548	31	384	414	2762	2732	CCTGTAATCCCAGCACTCAGAAGGCTGAGGC	CCTGTAATCCCAGCTCTCAGCAGGCTGAGGC	3' UTR
chr1|135301044|135302115|-|Shisa4	1071	ENSMUST00000040717.6	Kif15	86.047	43	372	414	4694	4652	TGGTGGCTCGCACCTGTAATCCCAGCACTCAGAAGGCTGAGGC	TGGTGGCGCACACCTTTAATCCCAGCACTCGGGAGGCAGAGGC	3' UTR
chr1|135301044|135302115|-|Shisa4	1071	ENSMUST00000021410.9	Ppp2r3c	87.879	33	434	466	2015	1983	AGTTCCAGACCAGCCTGGGCTACAAAGTGAGAC	AGTTCCAGGCCAGTCAGGGCTACATAGTGAGAC	3' UTR
chr1|135301044|135302115|-|Shisa4	1071	ENSMUST00000043767.8	Upf3a	89.655	29	372	400	1747	1719	TGGTGGCTCGCACCTGTAATCCCAGCACT	TGGTGGCGCACACCTTTAATCCCAGCACT	3' UTR
chr1|135301044|135302115|-|Shisa4	1071	ENSMUST00000021356.5	Dnaaf2	93.75	32	433	464	2996	2965	GAGTTCCAGACCAGCCTGGGCTACAAAGTGAG	GAGTTCGAGACCAGCCTGGTCTACAAAGTGAG	3' UTR
chr1|135301044|135302115|-|Shisa4	1071	ENSMUST00000033739.4	Car5b	90.625	32	433	464	1463	1432	GAGTTCCAGACCAGCCTGGGCTACAAAGTGAG	GAGTTCGAGGCCAGCCTGGTCTACAAAGTGAG	3' UTR
chr1|135301044|135302115|-|Shisa4	1071	ENSMUST00000030610.2	Zbtb8a	95.455	22	443	464	2157	2136	CCAGCCTGGGCTACAAAGTGAG	CCAGCCTGGTCTACAAAGTGAG	3' UTR
chr1|135301044|135302115|-|Shisa4	1071	ENSMUST00000203653.2	Wdr19	95.455	22	443	464	4460	4439	CCAGCCTGGGCTACAAAGTGAG	CCAGCCTGGTCTACAAAGTGAG	3' UTR
chr1|135301044|135302115|-|Shisa4	1071	ENSMUST00000026227.2	Twnk	90.625	32	433	464	3014	2983	GAGTTCCAGACCAGCCTGGGCTACAAAGTGAG	GAGTTCGAGGCCAGCCTGGTCTACAAAGTGAG	3' UTR
chr1|135301044|135302115|-|Shisa4	1071	ENSMUST00000034900.7	Ooep	87.5	32	433	464	1074	1043	GAGTTCCAGACCAGCCTGGGCTACAAAGTGAG	GAGTTCGAGGCCAGTCTGGTCTACAAAGTGAG	3' UTR
chr1|135301044|135302115|-|Shisa4	1071	ENSMUST00000170157.7	Slc3a2	90.625	32	433	464	2354	2323	GAGTTCCAGACCAGCCTGGGCTACAAAGTGAG	GAGTTCGAGGCCAGCCTGGTCTACAAAGTGAG	3' UTR
chr1|135301044|135302115|-|Shisa4	1071	ENSMUST00000153820.7	Pml	93.103	29	372	400	2393	2365	TGGTGGCTCGCACCTGTAATCCCAGCACT	TGGTGGCTCACACCTTTAATCCCAGCACT	3' UTR
chr1|135301044|135302115|-|Shisa4	1071	ENSMUST00000198965.4	Rufy3	90.625	32	433	464	2486	2455	GAGTTCCAGACCAGCCTGGGCTACAAAGTGAG	GAGTTCGAGGCCAGCCTGGTCTACAAAGTGAG	3' UTR
chr1|135301044|135302115|-|Shisa4	1071	ENSMUST00000136501.1	Bola3	90	30	428	457	750	721	CTAAAGAGTTCCAGACCAGCCTGGGCTACA	CTAAATAGTTCCAGGCCAGCCAGGGCTACA	3' UTR
chr1|135301044|135302115|-|Shisa4	1071	ENSMUST00000226768.1	Ttc5	87.5	32	433	464	928	897	GAGTTCCAGACCAGCCTGGGCTACAAAGTGAG	GAGTTCGAGGCCAGCCTGGTCTACAGAGTGAG	3' UTR
chr1|135301044|135302115|-|Shisa4	1071	ENSMUST00000100050.3	Klhl41	82.692	52	363	414	2276	2225	AGCCCGGCCTGGTGGCTCGCACCTGTAATCCCAGCACTCAGAAGGCTGAGGC	AGCCGGGCGTGGTGGCGCACGCCTTTAATCCCAGCACTCGGGAGGCAGAGGC	3' UTR
chr1|135301044|135302115|-|Shisa4	1071	ENSMUST00000143713.1	Spn	89.286	28	384	411	1637	1610	CCTGTAATCCCAGCACTCAGAAGGCTGA	CCTGTACTCCCAACACTTAGAAGGCTGA	3' UTR
chr1|135301044|135302115|-|Shisa4	1071	ENSMUST00000067630.12	Dram2	100	16	338	353	1400	1385	CTTTTAAAATAATATG	CTTTTAAAATAATATG	3' UTR
chr1|135301044|135302115|-|Shisa4	1071	ENSMUST00000179114.7	Rabep1	87.5	32	382	413	1254	1223	CACCTGTAATCCCAGCACTCAGAAGGCTGAGG	CACCTTTAATCCCAACACTCAGGAGGCAGAGG	3' UTR
chr1|135301044|135302115|-|Shisa4	1071	ENSMUST00000201489.3	N4bp2	90.625	32	433	464	5935	5904	GAGTTCCAGACCAGCCTGGGCTACAAAGTGAG	GAGTTCGAGGCCAGCCTGGTCTACAAAGTGAG	3' UTR
chr1|135301044|135302115|-|Shisa4	1071	ENSMUST00000082134.5	Rps16	90.625	32	433	464	912	881	GAGTTCCAGACCAGCCTGGGCTACAAAGTGAG	GAGTTCAAGGCCAGCCTGGTCTACAAAGTGAG	3' UTR
chr1|135301044|135302115|-|Shisa4	1071	ENSMUST00000153820.7	Pml	87.5	32	433	464	2338	2307	GAGTTCCAGACCAGCCTGGGCTACAAAGTGAG	GAGTTCAAGGCCAGCCTGGTCTACAGAGTGAG	3' UTR
chr1|135301044|135302115|-|Shisa4	1071	ENSMUST00000100050.3	Klhl41	90.625	32	433	464	2212	2181	GAGTTCCAGACCAGCCTGGGCTACAAAGTGAG	GAGTTCGAGGCCAGCCTGGTCTACAAAGTGAG	3' UTR
chr1|135301044|135302115|-|Shisa4	1071	ENSMUST00000062264.7	Nucks1	90.625	32	433	464	1196	1165	GAGTTCCAGACCAGCCTGGGCTACAAAGTGAG	GAGTTCGAGGCCAGCCTGGTCTACAAAGTGAG	3' UTR
chr1|135301044|135302115|-|Shisa4	1071	ENSMUST00000029741.8	Polr3c	100	16	388	403	2198	2183	TAATCCCAGCACTCAG	TAATCCCAGCACTCAG	3' UTR
chr1|135301044|135302115|-|Shisa4	1071	ENSMUST00000103205.10	Polr1b	92.593	27	388	414	3796	3770	TAATCCCAGCACTCAGAAGGCTGAGGC	TAATCCCAGCACTCAGGAGGCAGAGGC	3' UTR
chr1|135301044|135302115|-|Shisa4	1071	ENSMUST00000054415.11	Zfp668	95	20	445	464	2952	2933	AGCCTGGGCTACAAAGTGAG	AGCCTGGGCTACATAGTGAG	3' UTR
chr1|135301044|135302115|-|Shisa4	1071	ENSMUST00000179114.7	Rabep1	89.286	28	433	460	1208	1181	GAGTTCCAGACCAGCCTGGGCTACAAAG	GAGTTCAAGACCAGCCTGGTGTACAAAG	3' UTR
chr1|135301044|135302115|-|Shisa4	1071	ENSMUST00000038108.11	Ndufc1	93.75	32	433	464	583	552	GAGTTCCAGACCAGCCTGGGCTACAAAGTGAG	GAGTTCGAGACCAGCCTGGTCTACAAAGTGAG	3' UTR
chr1|135301044|135302115|-|Shisa4	1071	ENSMUST00000176652.7	Traf7	88.235	34	433	466	2516	2483	GAGTTCCAGACCAGCCTGGGCTACAAAGTGAGAC	GAGTTCCAGGCCAGCCAGAGCTACATAGTGAGAC	3' UTR
chr1|135301044|135302115|-|Shisa4	1071	ENSMUST00000047404.6	Dync1li1	95.455	22	443	464	1941	1920	CCAGCCTGGGCTACAAAGTGAG	CCAGCCTGGTCTACAAAGTGAG	3' UTR
chr1|135301044|135302115|-|Shisa4	1071	ENSMUST00000022597.14	Naa16	84.615	52	363	414	3046	2995	AGCCCGGCCTGGTGGCTCGCACCTGTAATCCCAGCACTCAGAAGGCTGAGGC	AGCCGGGCGTGGTAGCTCACACCTTTAATCCCAGCACTCGGGAGGCAGAGGC	3' UTR
chr1|135301044|135302115|-|Shisa4	1071	ENSMUST00000056549.8	Zfp235	95.455	22	382	403	2646	2625	CACCTGTAATCCCAGCACTCAG	CACCTTTAATCCCAGCACTCAG	3' UTR
chr1|135301044|135302115|-|Shisa4	1071	ENSMUST00000103205.10	Polr1b	96	25	440	464	3750	3726	AGACCAGCCTGGGCTACAAAGTGAG	AGACCAGCCTGGTCTACAAAGTGAG	3' UTR
chr1|135301044|135302115|-|Shisa4	1071	ENSMUST00000106440.8	Trim65	100	22	434	455	1547	1526	AGTTCCAGACCAGCCTGGGCTA	AGTTCCAGACCAGCCTGGGCTA	3' UTR
chr1|135301044|135302115|-|Shisa4	1071	ENSMUST00000042923.8	Sirt6	95.455	22	434	455	1498	1477	AGTTCCAGACCAGCCTGGGCTA	AGTTCCAGGCCAGCCTGGGCTA	3' UTR
chr1|135301044|135302115|-|Shisa4	1071	ENSMUST00000045971.8	Chrnb1	88.235	34	434	467	1809	1776	AGTTCCAGACCAGCCTGGGCTACAAAGTGAGACT	AGTTCCAGGCTAGCCTGGGCCACAGAGTGAGACT	3' UTR
chr1|135301044|135302115|-|Shisa4	1071	ENSMUST00000042923.8	Sirt6	100	18	433	450	1469	1452	GAGTTCCAGACCAGCCTG	GAGTTCCAGACCAGCCTG	3' UTR
chr1|135301044|135302115|-|Shisa4	1071	ENSMUST00000143713.1	Spn	100	19	382	400	1472	1454	CACCTGTAATCCCAGCACT	CACCTGTAATCCCAGCACT	3' UTR
chr1|135301044|135302115|-|Shisa4	1071	ENSMUST00000022766.7	Tox4	87.5	32	433	464	2365	2334	GAGTTCCAGACCAGCCTGGGCTACAAAGTGAG	GAGTTCGAGGCCAGCCTGGTCTACAAAATGAG	3' UTR
chr1|135301044|135302115|-|Shisa4	1071	ENSMUST00000224918.1	Nsd1	100	16	388	403	802	787	TAATCCCAGCACTCAG	TAATCCCAGCACTCAG	3' UTR
chr1|135301044|135302115|-|Shisa4	1071	ENSMUST00000120157.1	Ppt1	91.667	24	391	414	227	204	TCCCAGCACTCAGAAGGCTGAGGC	TCCCAGCACTCAGGAGGCAGAGGC	3' UTR
chr1|135301044|135302115|-|Shisa4	1071	ENSMUST00000119425.1	Fkbp8	84.615	52	363	414	302	251	AGCCCGGCCTGGTGGCTCGCACCTGTAATCCCAGCACTCAGAAGGCTGAGGC	AGCCAGGCATGGTGGCACACGCCTTTAATCCCAGCACTCAGGAGGCAGAGGC	5' UTR
chr1|135301044|135302115|-|Shisa4	1071	ENSMUST00000177126.7	Tppp3	89.655	29	433	461	619	591	GAGTTCCAGACCAGCCTGGGCTACAAAGT	GAGTTCGAGGCCAGCCTGGTCTACAAAGT	5' UTR
chr1|135301044|135302115|-|Shisa4	1071	ENSMUST00000143424.1	Sirt6	95.652	23	443	465	230	208	CCAGCCTGGGCTACAAAGTGAGA	CCAGCCTGGGCTACAAAGAGAGA	5' UTR
chr1|135301044|135302115|-|Shisa4	1071	ENSMUST00000122348.2	Cdkn1a	82.692	52	363	414	161	110	AGCCCGGCCTGGTGGCTCGCACCTGTAATCCCAGCACTCAGAAGGCTGAGGC	AGCCGGGCGTGGTGGCACACGCCTTTAATCCCAGCACTCGGGAGGCAGAGGC	5' UTR
chr1|135301044|135302115|-|Shisa4	1071	ENSMUST00000122348.2	Cdkn1a	90.625	32	433	464	97	66	GAGTTCCAGACCAGCCTGGGCTACAAAGTGAG	GAGTTCGAGGCCAGCCTGGTCTACAAAGTGAG	5' UTR
chr1|135301044|135302115|-|Shisa4	1071	ENSMUST00000027916.12	Bpnt1	100	17	366	382	87	71	CCGGCCTGGTGGCTCGC	CCGGCCTGGTGGCTCGC	5' UTR
chr1|135301044|135302115|-|Shisa4	1071	ENSMUST00000214986.1	Olfr659	95	20	372	391	510	491	TGGTGGCTCGCACCTGTAAT	TGGTGGCTCACACCTGTAAT	5' UTR
chr1|135301044|135302115|-|Shisa4	1071	ENSMUST00000214054.1	Taf1d	87.5	32	433	464	297	266	GAGTTCCAGACCAGCCTGGGCTACAAAGTGAG	GAGTTCGAGGCCAGCCTGGTCTAAAAAGTGAG	5' UTR
chr1|135301044|135302115|-|Shisa4	1071	ENSMUST00000053646.6	S1pr4	87.5	32	433	464	72	41	GAGTTCCAGACCAGCCTGGGCTACAAAGTGAG	GAGTTCGAGGCCAGCCTGGTCTATAAAGTGAG	5' UTR
chr1|135301044|135302115|-|Shisa4	1071	ENSMUST00000235983.1	Best1	90.625	32	433	464	32	1	GAGTTCCAGACCAGCCTGGGCTACAAAGTGAG	GAGTTCAAGGCCAGCCTGGTCTACAAAGTGAG	5' UTR
chr1|135301044|135302115|-|Shisa4	1071	ENSMUST00000166912.2	Phf11c	95	20	382	401	139	120	CACCTGTAATCCCAGCACTC	CACCTTTAATCCCAGCACTC	5' UTR
chr1|135301044|135302115|-|Shisa4	1071	ENSMUST00000166912.2	Phf11c	90.625	32	433	464	94	63	GAGTTCCAGACCAGCCTGGGCTACAAAGTGAG	GAGTTCGAGGCCAGCCTGGTCTACAAAGTGAG	5' UTR
chr1|135301044|135302115|-|Shisa4	1071	ENSMUST00000057481.6	Nup160	100	17	405	421	491	475	AGGCTGAGGCGGGAAGA	AGGCTGAGGCGGGAAGA	5' UTR
chr1|135301044|135302115|-|Shisa4	1071	ENSMUST00000108435.1	Tlcd2	100	16	97	112	463	448	CCAAATGGTGACAGAG	CCAAATGGTGACAGAG	CDS
chr1|135301044|135302115|-|Shisa4	1071	ENSMUST00000114634.2	Boc	100	17	47	63	3076	3060	TGGCTCCAGTGCCCACC	TGGCTCCAGTGCCCACC	CDS
chr1|135301044|135302115|-|Shisa4	1071	ENSMUST00000176418.7	Bnc2	82.456	57	358	414	433	377	TTGCTAGCCCGGCCTGGTGGCTCGCACCTGTAATCCCAGCACTCAGAAGGCTGAGGC	TTGCAAGCCGGGCGTGGTGGCGCACGCCTTTAATCCCAGCACTCGGGAGGCAGAGGC	CDS
chr1|135301044|135302115|-|Shisa4	1071	ENSMUST00000032891.14	Smg1	95	20	417	436	4488	4469	GAAGATCATCACTAAAGAGT	GAAGAGCATCACTAAAGAGT	CDS
chr1|135301046|135302115|-|Shisa4	1069	ENSMUST00000148843.9	Hnrnpr	87.5	32	433	464	17359	17328	GAGTTCCAGACCAGCCTGGGCTACAAAGTGAG	GAGTTCGAGGCCAGCCTGGTCTACAGAGTGAG	3' UTR
chr1|135301046|135302115|-|Shisa4	1069	ENSMUST00000028279.9	Strbp	100	16	384	399	14841	14826	CCTGTAATCCCAGCAC	CCTGTAATCCCAGCAC	3' UTR
chr1|135301046|135302115|-|Shisa4	1069	ENSMUST00000042990.6	Serbp1	90	30	388	417	14346	14317	TAATCCCAGCACTCAGAAGGCTGAGGCGGG	TAATCCCAGCACTCAGGAAGCAGAGGCGGG	3' UTR
chr1|135301046|135302115|-|Shisa4	1069	ENSMUST00000042990.6	Serbp1	95.455	22	443	464	14297	14276	CCAGCCTGGGCTACAAAGTGAG	CCAGCCTGGTCTACAAAGTGAG	3' UTR
chr1|135301046|135302115|-|Shisa4	1069	ENSMUST00000022597.14	Naa16	93.75	32	433	464	12411	12380	GAGTTCCAGACCAGCCTGGGCTACAAAGTGAG	GAGTTCCAGGCCAGCCTGGTCTACAAAGTGAG	3' UTR
chr1|135301046|135302115|-|Shisa4	1069	ENSMUST00000028279.9	Strbp	88.372	43	372	414	11727	11685	TGGTGGCTCGCACCTGTAATCCCAGCACTCAGAAGGCTGAGGC	TGGTGGCTCCCACCTTTAATCCCAGCACTCGGGAGGCAGAGGC	3' UTR
chr1|135301046|135302115|-|Shisa4	1069	ENSMUST00000028279.9	Strbp	95.238	21	444	464	10969	10949	CAGCCTGGGCTACAAAGTGAG	CAGCCTGGTCTACAAAGTGAG	3' UTR
chr1|135301046|135302115|-|Shisa4	1069	ENSMUST00000234711.1	BC004004	90.625	32	433	464	9646	9615	GAGTTCCAGACCAGCCTGGGCTACAAAGTGAG	GAGTTCAAGGCCAGCCTGGTCTACAAAGTGAG	3' UTR
chr1|135301046|135302115|-|Shisa4	1069	ENSMUST00000226342.2	Dgkh	87.5	32	433	464	12010	11979	GAGTTCCAGACCAGCCTGGGCTACAAAGTGAG	GAGTTCGAGGCCAGTCTGGTCTACAAAGTGAG	3' UTR
chr1|135301046|135302115|-|Shisa4	1069	ENSMUST00000022597.14	Naa16	95.238	21	444	464	9619	9599	CAGCCTGGGCTACAAAGTGAG	CAGCCTGGTCTACAAAGTGAG	3' UTR
chr1|135301046|135302115|-|Shisa4	1069	ENSMUST00000162226.8	Zbtb37	86.486	37	363	399	8384	8348	AGCCCGGCCTGGTGGCTCGCACCTGTAATCCCAGCAC	AGCCGGGCGTGGTGGCTCACGCCTTTAATCCCAGCAC	3' UTR
chr1|135301046|135302115|-|Shisa4	1069	ENSMUST00000147875.8	Lyrm9	90.625	32	433	464	6807	6776	GAGTTCCAGACCAGCCTGGGCTACAAAGTGAG	GAGTTCGAGGCCAGCCTGGTCTACAAAGTGAG	3' UTR
chr1|135301046|135302115|-|Shisa4	1069	ENSMUST00000060945.11	Aff4	92	25	433	457	10057	10033	GAGTTCCAGACCAGCCTGGGCTACA	GAGTTCCAGACTAGCCAGGGCTACA	3' UTR
chr1|135301046|135302115|-|Shisa4	1069	ENSMUST00000075452.6	Chic2	100	17	405	421	6946	6930	AGGCTGAGGCGGGAAGA	AGGCTGAGGCGGGAAGA	3' UTR
chr1|135301046|135302115|-|Shisa4	1069	ENSMUST00000081104.9	Timm17a	92.308	26	373	398	6433	6408	GGTGGCTCGCACCTGTAATCCCAGCA	GGTGGCTCACACCTATAATCCCAGCA	3' UTR
chr1|135301046|135302115|-|Shisa4	1069	ENSMUST00000025243.4	Iws1	95.455	22	382	403	8257	8236	CACCTGTAATCCCAGCACTCAG	CACCTTTAATCCCAGCACTCAG	3' UTR
chr1|135301046|135302115|-|Shisa4	1069	ENSMUST00000236335.1	Glo1	95.238	21	444	464	6343	6323	CAGCCTGGGCTACAAAGTGAG	CAGCCTGGTCTACAAAGTGAG	3' UTR
chr1|135301046|135302115|-|Shisa4	1069	ENSMUST00000025243.4	Iws1	90.625	32	433	464	8212	8181	GAGTTCCAGACCAGCCTGGGCTACAAAGTGAG	GAGTTCGAGGCCAGCCTGGTCTACAAAGTGAG	3' UTR
chr1|135301046|135302115|-|Shisa4	1069	ENSMUST00000179474.8	Fam160a2	96.667	30	385	414	8728	8699	CTGTAATCCCAGCACTCAGAAGGCTGAGGC	CTGTAATCCCAGCATTCAGAAGGCTGAGGC	3' UTR
chr1|135301046|135302115|-|Shisa4	1069	ENSMUST00000114598.2	Zfp398	90.625	32	433	464	7135	7104	GAGTTCCAGACCAGCCTGGGCTACAAAGTGAG	GAGTTCGAGGCCAGCCTGGTCTACAAAGTGAG	3' UTR
chr1|135301046|135302115|-|Shisa4	1069	ENSMUST00000075452.6	Chic2	90.625	32	433	464	6127	6096	GAGTTCCAGACCAGCCTGGGCTACAAAGTGAG	GAGTTCGAGGCCAGCCTGGTCTACAAAGTGAG	3' UTR
chr1|135301046|135302115|-|Shisa4	1069	ENSMUST00000027173.14	Wdr12	87.5	32	433	464	6763	6732	GAGTTCCAGACCAGCCTGGGCTACAAAGTGAG	GAGTTCAAGGCCAGCCTTGTCTACAAAGTGAG	3' UTR
chr1|135301046|135302115|-|Shisa4	1069	ENSMUST00000022494.9	Ebpl	90.323	31	434	464	5590	5560	AGTTCCAGACCAGCCTGGGCTACAAAGTGAG	AGTTCGAGGCCAGCCTGGTCTACAAAGTGAG	3' UTR
chr1|135301046|135302115|-|Shisa4	1069	ENSMUST00000147563.8	Zdhhc3	90.625	32	433	464	5961	5930	GAGTTCCAGACCAGCCTGGGCTACAAAGTGAG	GAGTTCAAGGCCAGCCTGGTCTACAAAGTGAG	3' UTR
chr1|135301046|135302115|-|Shisa4	1069	ENSMUST00000058524.2	Zc3hav1l	90.625	32	372	403	5703	5672	TGGTGGCTCGCACCTGTAATCCCAGCACTCAG	TGGTGGCACACACCTTTAATCCCAGCACTCAG	3' UTR
chr1|135301046|135302115|-|Shisa4	1069	ENSMUST00000027438.7	Ncl	95.238	21	393	413	7080	7060	CCAGCACTCAGAAGGCTGAGG	CCAGCACTCAGAAGGCAGAGG	3' UTR
chr1|135301046|135302115|-|Shisa4	1069	ENSMUST00000231221.1	Dlg4	87.5	32	433	464	5599	5568	GAGTTCCAGACCAGCCTGGGCTACAAAGTGAG	GAGTTCGAGGCCAGCCTGGTCTACAGAGTGAG	3' UTR
chr1|135301046|135302115|-|Shisa4	1069	ENSMUST00000058524.2	Zc3hav1l	87.5	32	433	464	5623	5592	GAGTTCCAGACCAGCCTGGGCTACAAAGTGAG	GAGTTCAAGGCCAGCCTGGTCTACAGAGTGAG	3' UTR
chr1|135301046|135302115|-|Shisa4	1069	ENSMUST00000060253.4	Fem1a	89.655	29	438	466	6773	6745	CCAGACCAGCCTGGGCTACAAAGTGAGAC	CCAGGCCAGCCTGGGATACACAGTGAGAC	3' UTR
chr1|135301046|135302115|-|Shisa4	1069	ENSMUST00000105845.8	Ephb2	87.5	32	433	464	7656	7625	GAGTTCCAGACCAGCCTGGGCTACAAAGTGAG	GAGTTCAAGGCCAGCCTGGTCTACAGAGTGAG	3' UTR
chr1|135301046|135302115|-|Shisa4	1069	ENSMUST00000023270.13	Cep97	87.5	32	433	464	7156	7125	GAGTTCCAGACCAGCCTGGGCTACAAAGTGAG	GAGTTCTAGGCCAGCCTGGTCTACAGAGTGAG	3' UTR
chr1|135301046|135302115|-|Shisa4	1069	ENSMUST00000020608.2	Ppp2ca	89.655	29	372	400	5819	5791	TGGTGGCTCGCACCTGTAATCCCAGCACT	TGGTGGCCCACACCTTTAATCCCAGCACT	3' UTR
chr1|135301046|135302115|-|Shisa4	1069	ENSMUST00000105845.8	Ephb2	92	25	433	457	7627	7603	GAGTTCCAGACCAGCCTGGGCTACA	GAGTTCCAGAACAGCCAGGGCTACA	3' UTR
chr1|135301046|135302115|-|Shisa4	1069	ENSMUST00000050125.8	2900026A02Rik	100	18	46	63	5604	5587	CTGGCTCCAGTGCCCACC	CTGGCTCCAGTGCCCACC	3' UTR
chr1|135301046|135302115|-|Shisa4	1069	ENSMUST00000212276.1	2900026A02Rik	100	18	46	63	5592	5575	CTGGCTCCAGTGCCCACC	CTGGCTCCAGTGCCCACC	3' UTR
chr1|135301046|135302115|-|Shisa4	1069	ENSMUST00000211733.1	2900026A02Rik	100	18	46	63	9966	9949	CTGGCTCCAGTGCCCACC	CTGGCTCCAGTGCCCACC	3' UTR
chr1|135301046|135302115|-|Shisa4	1069	ENSMUST00000185633.6	Xrn1	87.879	33	432	464	9659	9627	AGAGTTCCAGACCAGCCTGGGCTACAAAGTGAG	AGAGTTCGAGGCCAGCCTGGTCTACAGAGTGAG	3' UTR
chr1|135301046|135302115|-|Shisa4	1069	ENSMUST00000107894.7	Dgke	95.238	21	443	463	7169	7149	CCAGCCTGGGCTACAAAGTGA	CCAGCCTGGTCTACAAAGTGA	3' UTR
chr1|135301046|135302115|-|Shisa4	1069	ENSMUST00000023270.13	Cep97	90.625	32	433	464	6956	6925	GAGTTCCAGACCAGCCTGGGCTACAAAGTGAG	GAGTTCGAGGCCAGCCTGGTCTACAAAGTGAG	3' UTR
chr1|135301046|135302115|-|Shisa4	1069	ENSMUST00000047852.7	Fam199x	92.308	26	434	459	5757	5732	AGTTCCAGACCAGCCTGGGCTACAAA	AGTTCCAGATCAGCCTGGGCAACAAA	3' UTR
chr1|135301046|135302115|-|Shisa4	1069	ENSMUST00000048099.4	Nemp1	96.552	29	384	412	5578	5550	CCTGTAATCCCAGCACTCAGAAGGCTGAG	CCTGTAATCCCAGCACTCAGGAGGCTGAG	3' UTR
chr1|135301046|135302115|-|Shisa4	1069	ENSMUST00000052969.14	Ston2	95.455	22	443	464	7335	7314	CCAGCCTGGGCTACAAAGTGAG	CCAGCCTGGTCTACAAAGTGAG	3' UTR
chr1|135301046|135302115|-|Shisa4	1069	ENSMUST00000021135.4	Ncbp3	95.238	21	388	408	6027	6007	TAATCCCAGCACTCAGAAGGC	TAATCCCAGCACTCAGGAGGC	3' UTR
chr1|135301046|135302115|-|Shisa4	1069	ENSMUST00000076991.6	4930453N24Rik	86.111	36	388	423	5389	5354	TAATCCCAGCACTCAGAAGGCTGAGGCGGGAAGATC	TAATCCCAGCACTGAGGAGGCAGAGGCAGGCAGATC	3' UTR
chr1|135301046|135302115|-|Shisa4	1069	ENSMUST00000021135.4	Ncbp3	92	25	433	457	5970	5946	GAGTTCCAGACCAGCCTGGGCTACA	GAGTTCCAGAACAGCCAGGGCTACA	3' UTR
chr1|135301046|135302115|-|Shisa4	1069	ENSMUST00000020608.2	Ppp2ca	95.455	22	443	464	5270	5249	CCAGCCTGGGCTACAAAGTGAG	CCAGCCTGGTCTACAAAGTGAG	3' UTR
chr1|135301046|135302115|-|Shisa4	1069	ENSMUST00000183404.7	Tcf12	88.889	36	388	423	6284	6249	TAATCCCAGCACTCAGAAGGCTGAGGCGGGAAGATC	TAATCCCAGCACTCAGGAGGCAGAGGCAGGCAGATC	3' UTR
chr1|135301046|135302115|-|Shisa4	1069	ENSMUST00000237651.1	Zfand5	89.655	29	374	402	4944	4916	GTGGCTCGCACCTGTAATCCCAGCACTCA	GTGGCCCGCACCTTTAATTCCAGCACTCA	3' UTR
chr1|135301046|135302115|-|Shisa4	1069	ENSMUST00000029803.11	Eif4e	87.879	33	382	414	4614	4582	CACCTGTAATCCCAGCACTCAGAAGGCTGAGGC	CACCTTTAATCCCAGCACTCTGGAGGCAGAGGC	3' UTR
chr1|135301046|135302115|-|Shisa4	1069	ENSMUST00000040241.14	Ddx19b	96	25	389	413	5273	5249	AATCCCAGCACTCAGAAGGCTGAGG	AATCCCAGCACTCAGGAGGCTGAGG	3' UTR
chr1|135301046|135302115|-|Shisa4	1069	ENSMUST00000149359.1	Mrtfb	84.615	52	363	414	7147	7096	AGCCCGGCCTGGTGGCTCGCACCTGTAATCCCAGCACTCAGAAGGCTGAGGC	AGCCAGGCGTGGTGGCGCACACCTTTAATCCCAGCACTCGGGAGGCAGAGGC	3' UTR
chr1|135301046|135302115|-|Shisa4	1069	ENSMUST00000149359.1	Mrtfb	95.455	22	443	464	7073	7052	CCAGCCTGGGCTACAAAGTGAG	CCAGCCTGGTCTACAAAGTGAG	3' UTR
chr1|135301046|135302115|-|Shisa4	1069	ENSMUST00000105275.8	Osbpl8	86.047	43	372	414	6792	6750	TGGTGGCTCGCACCTGTAATCCCAGCACTCAGAAGGCTGAGGC	TGGTGGCACACACCTTTAATCCCAGCACTCGGGAGGCAGAGGC	3' UTR
chr1|135301046|135302115|-|Shisa4	1069	ENSMUST00000105608.8	Slc35e2	90.625	32	433	464	5289	5258	GAGTTCCAGACCAGCCTGGGCTACAAAGTGAG	GAGTTCGAGGCCAGCCTGGTCTACAAAGTGAG	3' UTR
chr1|135301046|135302115|-|Shisa4	1069	ENSMUST00000174545.8	Xpo4	86.486	37	372	408	7513	7477	TGGTGGCTCGCACCTGTAATCCCAGCACTCAGAAGGC	TGGTGGCACACACCTTTAATCCCAGCATTCAGGAGGC	3' UTR
chr1|135301046|135302115|-|Shisa4	1069	ENSMUST00000054212.6	Rab11fip1	95.833	24	391	414	7097	7074	TCCCAGCACTCAGAAGGCTGAGGC	TCCCAGCACTCAGAAGGCAGAGGC	3' UTR
chr1|135301046|135302115|-|Shisa4	1069	ENSMUST00000102765.8	Col23a1	100	17	384	400	5299	5283	CCTGTAATCCCAGCACT	CCTGTAATCCCAGCACT	3' UTR
chr1|135301046|135302115|-|Shisa4	1069	ENSMUST00000021135.4	Ncbp3	87.5	32	433	464	5350	5319	GAGTTCCAGACCAGCCTGGGCTACAAAGTGAG	GAGTTCGAGGCCAGCCTGGTCTACAAATTGAG	3' UTR
chr1|135301046|135302115|-|Shisa4	1069	ENSMUST00000136012.7	Mfsd11	92.308	26	440	465	3938	3913	AGACCAGCCTGGGCTACAAAGTGAGA	AGACCAGCCTGGGCTACGCAGTGAGA	3' UTR
chr1|135301046|135302115|-|Shisa4	1069	ENSMUST00000040603.13	Agl	95.238	21	447	467	8162	8142	CCTGGGCTACAAAGTGAGACT	CCTGGGCTATAAAGTGAGACT	3' UTR
chr1|135301046|135302115|-|Shisa4	1069	ENSMUST00000049836.13	Specc1	87.879	33	433	465	5781	5749	GAGTTCCAGACCAGCCTGGGCTACAAAGTGAGA	GAGTTCTAGACCAGTCAGGGCTACATAGTGAGA	3' UTR
chr1|135301046|135302115|-|Shisa4	1069	ENSMUST00000224721.1	Fam149b	90.323	31	433	463	4406	4376	GAGTTCCAGACCAGCCTGGGCTACAAAGTGA	GAGTTCGAGGCCAGCCTGGTCTACAAAGTGA	3' UTR
chr1|135301046|135302115|-|Shisa4	1069	ENSMUST00000029453.12	Vangl1	90.625	32	433	464	5127	5096	GAGTTCCAGACCAGCCTGGGCTACAAAGTGAG	GAGTTCGAGGCCAGCCTGGTCTACAAAGTGAG	3' UTR
chr1|135301046|135302115|-|Shisa4	1069	ENSMUST00000029440.9	Olfml3	90.625	32	433	464	4533	4502	GAGTTCCAGACCAGCCTGGGCTACAAAGTGAG	GAGTTCGAGACCAGCCTGGTTTACAAAGTGAG	3' UTR
chr1|135301046|135302115|-|Shisa4	1069	ENSMUST00000103084.3	Zfp334	92.593	27	382	408	5625	5599	CACCTGTAATCCCAGCACTCAGAAGGC	CACCTTTAATCCCAGCACTCAGGAGGC	3' UTR
chr1|135301046|135302115|-|Shisa4	1069	ENSMUST00000096433.9	Deptor	87.879	33	382	414	4637	4605	CACCTGTAATCCCAGCACTCAGAAGGCTGAGGC	CACCTTTAATCCCAGCACTCGGGAGGCAGAGGC	3' UTR
chr1|135301046|135302115|-|Shisa4	1069	ENSMUST00000110766.7	Fbxl18	87.5	32	433	464	5651	5620	GAGTTCCAGACCAGCCTGGGCTACAAAGTGAG	GAGTTCAAGGCCAGCCTGGTCTACACAGTGAG	3' UTR
chr1|135301046|135302115|-|Shisa4	1069	ENSMUST00000133154.6	Fnip2	95.455	22	443	464	6810	6789	CCAGCCTGGGCTACAAAGTGAG	CCAGCCTGGTCTACAAAGTGAG	3' UTR
chr1|135301046|135302115|-|Shisa4	1069	ENSMUST00000030469.4	Lurap1	86.047	43	372	414	4033	3991	TGGTGGCTCGCACCTGTAATCCCAGCACTCAGAAGGCTGAGGC	TGGTGGTTCACACTTGTAATTCCAGCACTCAGGAAGCTGAGGC	3' UTR
chr1|135301046|135302115|-|Shisa4	1069	ENSMUST00000022063.13	Ccdc127	95.455	22	443	464	4059	4038	CCAGCCTGGGCTACAAAGTGAG	CCAGCCTGGTCTACAAAGTGAG	3' UTR
chr1|135301046|135302115|-|Shisa4	1069	ENSMUST00000034689.7	Pin1	90.625	32	433	464	3698	3667	GAGTTCCAGACCAGCCTGGGCTACAAAGTGAG	GAGTTCGAGGCCAGCCTGGTCTACAAAGTGAG	3' UTR
chr1|135301046|135302115|-|Shisa4	1069	ENSMUST00000023220.9	Slc52a2	92	25	433	457	4952	4928	GAGTTCCAGACCAGCCTGGGCTACA	GAGTTCGAGACCAGCCTGGTCTACA	3' UTR
chr1|135301046|135302115|-|Shisa4	1069	ENSMUST00000029569.8	Slc35a3	90.909	33	382	414	4645	4613	CACCTGTAATCCCAGCACTCAGAAGGCTGAGGC	CACCTTTAATCCCAGCACTCTGAAGGCAGAGGC	3' UTR
chr1|135301046|135302115|-|Shisa4	1069	ENSMUST00000039725.11	Exo1	90.625	32	433	464	5926	5895	GAGTTCCAGACCAGCCTGGGCTACAAAGTGAG	GAGTTCGAGGCCAGCCTGGTCTACAAAGTGAG	3' UTR
chr1|135301046|135302115|-|Shisa4	1069	ENSMUST00000105256.9	Ctdsp2	95.455	22	382	403	4375	4354	CACCTGTAATCCCAGCACTCAG	CACCTGTAACCCCAGCACTCAG	3' UTR
chr1|135301046|135302115|-|Shisa4	1069	ENSMUST00000003705.11	Aven	84.615	52	363	414	4107	4056	AGCCCGGCCTGGTGGCTCGCACCTGTAATCCCAGCACTCAGAAGGCTGAGGC	AGCCAGGCATGGTGGCGCACACCTTTAATCCCAGCACTCGGGAGGCAGAGGC	3' UTR
chr1|135301046|135302115|-|Shisa4	1069	ENSMUST00000105256.9	Ctdsp2	95.455	22	382	403	4328	4307	CACCTGTAATCCCAGCACTCAG	CACCTGTAACCCCAGCACTCAG	3' UTR
chr1|135301046|135302115|-|Shisa4	1069	ENSMUST00000232052.1	D16Ertd472e	92.308	26	397	422	4331	4306	CACTCAGAAGGCTGAGGCGGGAAGAT	CACTCAGAAGGCTGAAGCGGTAAGAT	3' UTR
chr1|135301046|135302115|-|Shisa4	1069	ENSMUST00000003705.11	Aven	90.625	32	433	464	4043	4012	GAGTTCCAGACCAGCCTGGGCTACAAAGTGAG	GAGTTCGAGGCCAGCCTGGTCTACAAAGTGAG	3' UTR
chr1|135301046|135302115|-|Shisa4	1069	ENSMUST00000105256.9	Ctdsp2	95.455	22	382	403	4281	4260	CACCTGTAATCCCAGCACTCAG	CACCTGTAACCCCAGCACTCAG	3' UTR
chr1|135301046|135302115|-|Shisa4	1069	ENSMUST00000105256.9	Ctdsp2	95.455	22	382	403	4234	4213	CACCTGTAATCCCAGCACTCAG	CACCTGTAACCCCAGCACTCAG	3' UTR
chr1|135301046|135302115|-|Shisa4	1069	ENSMUST00000162997.2	Gan	90.625	32	433	464	4666	4635	GAGTTCCAGACCAGCCTGGGCTACAAAGTGAG	GAGTTCAAGGCCAGCCTGGTCTACAAAGTGAG	3' UTR
chr1|135301046|135302115|-|Shisa4	1069	ENSMUST00000019276.11	BC005537	89.655	29	433	461	5258	5230	GAGTTCCAGACCAGCCTGGGCTACAAAGT	GAGTTCAAGGCCAGCCTGGTCTACAAAGT	3' UTR
chr1|135301046|135302115|-|Shisa4	1069	ENSMUST00000020023.8	Reep3	90.909	33	382	414	3735	3703	CACCTGTAATCCCAGCACTCAGAAGGCTGAGGC	CACCTGTAATCTCAGCACTTAGAAGGCGGAGGC	3' UTR
chr1|135301046|135302115|-|Shisa4	1069	ENSMUST00000049393.14	Zfp113	92.308	26	389	414	4327	4302	AATCCCAGCACTCAGAAGGCTGAGGC	AATCCCAGCACTCAGGAGGCAGAGGC	3' UTR
chr1|135301046|135302115|-|Shisa4	1069	ENSMUST00000028162.4	Ptges2	95.652	23	435	457	4348	4326	GTTCCAGACCAGCCTGGGCTACA	GTTCCAGCCCAGCCTGGGCTACA	3' UTR
chr1|135301046|135302115|-|Shisa4	1069	ENSMUST00000022450.5	Tasor	89.655	29	372	400	7539	7511	TGGTGGCTCGCACCTGTAATCCCAGCACT	TGGTGGCGCACACCTTTAATCCCAGCACT	3' UTR
chr1|135301046|135302115|-|Shisa4	1069	ENSMUST00000049393.14	Zfp113	93.75	32	433	464	4289	4258	GAGTTCCAGACCAGCCTGGGCTACAAAGTGAG	GAGTTCAAGACCAGCCTGGTCTACAAAGTGAG	3' UTR
chr1|135301046|135302115|-|Shisa4	1069	ENSMUST00000022450.5	Tasor	87.5	32	433	464	7484	7453	GAGTTCCAGACCAGCCTGGGCTACAAAGTGAG	GAGTTCGAGGCCAGCCTGATCTACAAAGTGAG	3' UTR
chr1|135301046|135302115|-|Shisa4	1069	ENSMUST00000105608.8	Slc35e2	90.625	32	433	464	4437	4406	GAGTTCCAGACCAGCCTGGGCTACAAAGTGAG	GAGTTCGAGGCCAGCCTGGTCTACAAAGTGAG	3' UTR
chr1|135301046|135302115|-|Shisa4	1069	ENSMUST00000114313.7	Cflar	95.238	21	444	464	4294	4274	CAGCCTGGGCTACAAAGTGAG	CAGCCTGGTCTACAAAGTGAG	3' UTR
chr1|135301046|135302115|-|Shisa4	1069	ENSMUST00000016088.8	Castor2	88.889	36	382	417	3960	3925	CACCTGTAATCCCAGCACTCAGAAGGCTGAGGCGGG	CACCTTTAATCCCAGCACTCGGGAGGCAGAGGCGGG	3' UTR
chr1|135301046|135302115|-|Shisa4	1069	ENSMUST00000119060.7	Celf5	100	17	949	965	3686	3670	AACAAGGTGGGCAGAAT	AACAAGGTGGGCAGAAT	3' UTR
chr1|135301046|135302115|-|Shisa4	1069	ENSMUST00000118763.7	Celf5	100	17	949	965	3910	3894	AACAAGGTGGGCAGAAT	AACAAGGTGGGCAGAAT	3' UTR
chr1|135301046|135302115|-|Shisa4	1069	ENSMUST00000100203.9	Dip2b	95.455	22	435	456	7489	7468	GTTCCAGACCAGCCTGGGCTAC	GTTCTAGACCAGCCTGGGCTAC	3' UTR
chr1|135301046|135302115|-|Shisa4	1069	ENSMUST00000231221.1	Dlg4	92.593	27	388	414	3480	3454	TAATCCCAGCACTCAGAAGGCTGAGGC	TAATCCCAGCACTCAGGAGGCAGAGGC	3' UTR
chr1|135301046|135302115|-|Shisa4	1069	ENSMUST00000131656.1	Coa7	100	17	388	404	3346	3330	TAATCCCAGCACTCAGA	TAATCCCAGCACTCAGA	3' UTR
chr1|135301046|135302115|-|Shisa4	1069	ENSMUST00000034591.10	Bace1	92.593	27	382	408	4561	4535	CACCTGTAATCCCAGCACTCAGAAGGC	CACCTGTAATCCTAGCACTCAGGAGGC	3' UTR
chr1|135301046|135302115|-|Shisa4	1069	ENSMUST00000145362.3	Zc3h12b	87.5	32	433	464	2950	2919	GAGTTCCAGACCAGCCTGGGCTACAAAGTGAG	GAGTTCGAGGCCAGCCTGGTCTACAGAGTGAG	3' UTR
chr1|135301046|135302115|-|Shisa4	1069	ENSMUST00000113229.7	Mob1b	100	17	384	400	3500	3484	CCTGTAATCCCAGCACT	CCTGTAATCCCAGCACT	3' UTR
chr1|135301046|135302115|-|Shisa4	1069	ENSMUST00000066674.7	Car8	87.5	32	433	464	3538	3507	GAGTTCCAGACCAGCCTGGGCTACAAAGTGAG	GAGTTCGAGGCCAGCCTGGTGTACAAAGTGAG	3' UTR
chr1|135301046|135302115|-|Shisa4	1069	ENSMUST00000042766.5	Ppm1k	90.625	32	433	464	3911	3880	GAGTTCCAGACCAGCCTGGGCTACAAAGTGAG	GAGTTCAAGGCCAGCCTGGTCTACAAAGTGAG	3' UTR
chr1|135301046|135302115|-|Shisa4	1069	ENSMUST00000094451.3	Gpr157	92.593	27	388	414	3940	3914	TAATCCCAGCACTCAGAAGGCTGAGGC	TAATCCCAGCACTCAGGAGGCAGAGGC	3' UTR
chr1|135301046|135302115|-|Shisa4	1069	ENSMUST00000053760.11	Utp14b	89.655	29	372	400	5137	5109	TGGTGGCTCGCACCTGTAATCCCAGCACT	TGGTGGCGCTCACCTTTAATCCCAGCACT	3' UTR
chr1|135301046|135302115|-|Shisa4	1069	ENSMUST00000094451.3	Gpr157	87.5	32	433	464	3901	3870	GAGTTCCAGACCAGCCTGGGCTACAAAGTGAG	GAGTTCGAGGCCAGCCTGGTCTACAGAGTGAG	3' UTR
chr1|135301046|135302115|-|Shisa4	1069	ENSMUST00000167588.8	Trim67	93.333	30	385	414	5620	5591	CTGTAATCCCAGCACTCAGAAGGCTGAGGC	CTGTAATCCCAGTACTCAGGAGGCTGAGGC	3' UTR
chr1|135301046|135302115|-|Shisa4	1069	ENSMUST00000064883.13	Plekha2	88.095	42	386	427	4159	4118	TGTAATCCCAGCACTCAGAAGGCTGAGGCGGGAAGATCATCA	TGTAATCCAAGCACTCAGGAGGCTGAGGCAGGAGGATTATCA	3' UTR
chr1|135301046|135302115|-|Shisa4	1069	ENSMUST00000040241.14	Ddx19b	95.455	22	382	403	4041	4020	CACCTGTAATCCCAGCACTCAG	CACCTTTAATCCCAGCACTCAG	3' UTR
chr1|135301046|135302115|-|Shisa4	1069	ENSMUST00000168162.4	Pdgfra	100	17	384	400	6204	6188	CCTGTAATCCCAGCACT	CCTGTAATCCCAGCACT	3' UTR
chr1|135301046|135302115|-|Shisa4	1069	ENSMUST00000044730.11	Mllt6	93.939	33	382	414	5884	5852	CACCTGTAATCCCAGCACTCAGAAGGCTGAGGC	CACCTTTAATCCCAGCACTCAGGAGGCTGAGGC	3' UTR
chr1|135301046|135302115|-|Shisa4	1069	ENSMUST00000151978.1	Kremen1	92	25	433	457	2786	2762	GAGTTCCAGACCAGCCTGGGCTACA	GAGTTCCAGGCCAGCCAGGGCTACA	3' UTR
chr1|135301046|135302115|-|Shisa4	1069	ENSMUST00000054415.11	Zfp668	87.5	32	433	464	5107	5076	GAGTTCCAGACCAGCCTGGGCTACAAAGTGAG	GAGTTCGAGGCCAGCCTGGTCTACAGAGTGAG	3' UTR
chr1|135301046|135302115|-|Shisa4	1069	ENSMUST00000167588.8	Trim67	90.323	31	436	466	5544	5514	TTCCAGACCAGCCTGGGCTACAAAGTGAGAC	TTCCAGGCCAGCCTGGGCTACAGTGTGAGAC	3' UTR
chr1|135301046|135302115|-|Shisa4	1069	ENSMUST00000020849.8	Tom1l1	89.655	29	384	412	3887	3859	CCTGTAATCCCAGCACTCAGAAGGCTGAG	CCTGTAATCCTAGTACTCAGGAGGCTGAG	3' UTR
chr1|135301046|135302115|-|Shisa4	1069	ENSMUST00000002336.15	Zim1	91.667	24	372	395	4405	4382	TGGTGGCTCGCACCTGTAATCCCA	TGGTGGCTCACACCTGTCATCCCA	3' UTR
chr1|135301046|135302115|-|Shisa4	1069	ENSMUST00000021800.5	Mcur1	89.655	29	386	414	3341	3313	TGTAATCCCAGCACTCAGAAGGCTGAGGC	TGTAATCCCAGCACTTGGGAGGCTGAGGC	3' UTR
chr1|135301046|135302115|-|Shisa4	1069	ENSMUST00000033739.4	Car5b	87.5	32	433	464	3327	3296	GAGTTCCAGACCAGCCTGGGCTACAAAGTGAG	GAGTTCTAGGCCAGCCTGGTCTACAGAGTGAG	3' UTR
chr1|135301046|135302115|-|Shisa4	1069	ENSMUST00000050646.12	Ttc19	90.909	33	382	414	3382	3350	CACCTGTAATCCCAGCACTCAGAAGGCTGAGGC	CACCTTTAATCCCAGCACTCAGGAGGCAGAGGC	3' UTR
chr1|135301046|135302115|-|Shisa4	1069	ENSMUST00000110766.7	Fbxl18	90	30	372	401	4644	4615	TGGTGGCTCGCACCTGTAATCCCAGCACTC	TGGTGGCACACACCTTTAATCCCAGCACTC	3' UTR
chr1|135301046|135302115|-|Shisa4	1069	ENSMUST00000044730.11	Mllt6	86.111	36	388	423	5597	5562	TAATCCCAGCACTCAGAAGGCTGAGGCGGGAAGATC	TAATCCCAGCACTCTGGAGGCAGAGGCAGGCAGATC	3' UTR
chr1|135301046|135302115|-|Shisa4	1069	ENSMUST00000022766.7	Tox4	95.238	21	388	408	4385	4365	TAATCCCAGCACTCAGAAGGC	TAATCCCAGCACTCAGGAGGC	3' UTR
chr1|135301046|135302115|-|Shisa4	1069	ENSMUST00000081079.5	Entpd7	87.179	39	372	410	4313	4275	TGGTGGCTCGCACCTGTAATCCCAGCACTCAGAAGGCTG	TGGTGGCACACATCTGTAATCACAGCACTCAGGAGGCTG	3' UTR
chr1|135301046|135302115|-|Shisa4	1069	ENSMUST00000132374.8	Nkiras1	90.625	32	433	464	2940	2909	GAGTTCCAGACCAGCCTGGGCTACAAAGTGAG	GAGTTCAAGGCCAGCCTGGTCTACAAAGTGAG	3' UTR
chr1|135301046|135302115|-|Shisa4	1069	ENSMUST00000110766.7	Fbxl18	87.879	33	432	464	4590	4558	AGAGTTCCAGACCAGCCTGGGCTACAAAGTGAG	AGAGTTCGAGGCTAGCCTGGTCTACAAAGTGAG	3' UTR
chr1|135301046|135302115|-|Shisa4	1069	ENSMUST00000022766.7	Tox4	95.455	22	443	464	4342	4321	CCAGCCTGGGCTACAAAGTGAG	CCAGCCTGGTCTACAAAGTGAG	3' UTR
chr1|135301046|135302115|-|Shisa4	1069	ENSMUST00000093906.4	Birc5	84.615	52	363	414	2559	2508	AGCCCGGCCTGGTGGCTCGCACCTGTAATCCCAGCACTCAGAAGGCTGAGGC	AGCCGGGCGTGGTGGCTCACGCCTTTAATCCCAGCACTCGGGAGGCAGAGGC	3' UTR
chr1|135301046|135302115|-|Shisa4	1069	ENSMUST00000098312.3	Exoc8	92.593	27	388	414	4356	4330	TAATCCCAGCACTCAGAAGGCTGAGGC	TAATCCCAGCACTCAGGAGGCAGAGGC	3' UTR
chr1|135301046|135302115|-|Shisa4	1069	ENSMUST00000090379.6	Usp53	100	17	313	329	6054	6038	CTTGCCCTCTATAGAGT	CTTGCCCTCTATAGAGT	3' UTR
chr1|135301046|135302115|-|Shisa4	1069	ENSMUST00000087521.12	Nif3l1	95.455	22	382	403	3735	3714	CACCTGTAATCCCAGCACTCAG	CACCTTTAATCCCAGCACTCAG	3' UTR
chr1|135301046|135302115|-|Shisa4	1069	ENSMUST00000093906.4	Birc5	93.75	32	433	464	2495	2464	GAGTTCCAGACCAGCCTGGGCTACAAAGTGAG	GAGTTCCAGGCCAGCCTGGTCTACAAAGTGAG	3' UTR
chr1|135301046|135302115|-|Shisa4	1069	ENSMUST00000238292.1	Zfp869	95.455	22	443	464	4471	4450	CCAGCCTGGGCTACAAAGTGAG	CCAGCCTGGTCTACAAAGTGAG	3' UTR
chr1|135301046|135302115|-|Shisa4	1069	ENSMUST00000038014.10	Dnajc16	92	25	443	467	4709	4685	CCAGCCTGGGCTACAAAGTGAGACT	CCAGCCTGGGCTACATAGTCAGACT	3' UTR
chr1|135301046|135302115|-|Shisa4	1069	ENSMUST00000236335.1	Glo1	95.238	21	382	402	2697	2677	CACCTGTAATCCCAGCACTCA	CACCTTTAATCCCAGCACTCA	3' UTR
chr1|135301046|135302115|-|Shisa4	1069	ENSMUST00000065103.3	Mrpl35	95.455	22	443	464	2649	2628	CCAGCCTGGGCTACAAAGTGAG	CCAGCCTGGTCTACAAAGTGAG	3' UTR
chr1|135301046|135302115|-|Shisa4	1069	ENSMUST00000076991.6	4930453N24Rik	92.308	26	388	413	3363	3338	TAATCCCAGCACTCAGAAGGCTGAGG	TAATTCCAGCACTCAGAAGGCAGAGG	3' UTR
chr1|135301046|135302115|-|Shisa4	1069	ENSMUST00000115222.9	Zbtb44	90.625	32	433	464	3734	3703	GAGTTCCAGACCAGCCTGGGCTACAAAGTGAG	GAGTTCGAGGCCAGCCTGGTCTACAAAGTGAG	3' UTR
chr1|135301046|135302115|-|Shisa4	1069	ENSMUST00000034392.12	Nip7	90.625	32	433	464	2591	2560	GAGTTCCAGACCAGCCTGGGCTACAAAGTGAG	GAGTTCGAGGCCAGCCTGGTCTACAAAGTGAG	3' UTR
chr1|135301046|135302115|-|Shisa4	1069	ENSMUST00000236335.1	Glo1	90.625	32	433	464	2652	2621	GAGTTCCAGACCAGCCTGGGCTACAAAGTGAG	GAGTTCGAGGCCAGCCTGGTCTACAAAGTGAG	3' UTR
chr1|135301046|135302115|-|Shisa4	1069	ENSMUST00000109418.1	Fitm2	92	25	440	464	2821	2797	AGACCAGCCTGGGCTACAAAGTGAG	AGACCAGCCTGGTCTACATAGTGAG	3' UTR
chr1|135301046|135302115|-|Shisa4	1069	ENSMUST00000101327.2	Rnf145	95	20	381	400	3030	3011	GCACCTGTAATCCCAGCACT	GCACCAGTAATCCCAGCACT	3' UTR
chr1|135301046|135302115|-|Shisa4	1069	ENSMUST00000029445.12	Nras	100	17	384	400	2706	2690	CCTGTAATCCCAGCACT	CCTGTAATCCCAGCACT	3' UTR
chr1|135301046|135302115|-|Shisa4	1069	ENSMUST00000045450.6	Ints7	92.593	27	388	414	5084	5058	TAATCCCAGCACTCAGAAGGCTGAGGC	TAATCCCAGCACTCAGGAGGCAGAGGC	3' UTR
chr1|135301046|135302115|-|Shisa4	1069	ENSMUST00000110485.2	Zscan26	90.323	31	384	414	3569	3539	CCTGTAATCCCAGCACTCAGAAGGCTGAGGC	CCTGTAATCCCAGCACTCGGGAGGCAGAGGC	3' UTR
chr1|135301046|135302115|-|Shisa4	1069	ENSMUST00000027434.14	Armc9	91.667	24	434	457	4463	4440	AGTTCCAGACCAGCCTGGGCTACA	AGTTCCAGGCCAGCCTGGGTTACA	3' UTR
chr1|135301046|135302115|-|Shisa4	1069	ENSMUST00000062058.4	Lix1l	87.5	32	433	464	2982	2951	GAGTTCCAGACCAGCCTGGGCTACAAAGTGAG	GAGTTCGAGGCCAGCCTGGTCTACAGAGTGAG	3' UTR
chr1|135301046|135302115|-|Shisa4	1069	ENSMUST00000095070.3	Dnajc25	95.238	21	444	464	3051	3031	CAGCCTGGGCTACAAAGTGAG	CAGCCTGGTCTACAAAGTGAG	3' UTR
chr1|135301046|135302115|-|Shisa4	1069	ENSMUST00000022036.13	Slc28a3	83.019	53	362	414	4118	4066	TAGCCCGGCCTGGTGGCTCGCACCTGTAATCCCAGCACTCAGAAGGCTGAGGC	TAGCCGGGCGTGGTGGCGCACGCCTTTAATCCCAGCACTCGGGAGGCAGAGGC	3' UTR
chr1|135301046|135302115|-|Shisa4	1069	ENSMUST00000110485.2	Zscan26	90.625	32	433	464	3526	3495	GAGTTCCAGACCAGCCTGGGCTACAAAGTGAG	GAGTTCGAGGCCAGCCTGGTCTACAAAGTGAG	3' UTR
chr1|135301046|135302115|-|Shisa4	1069	ENSMUST00000030782.1	Hes2	100	16	388	403	2494	2479	TAATCCCAGCACTCAG	TAATCCCAGCACTCAG	3' UTR
chr1|135301046|135302115|-|Shisa4	1069	ENSMUST00000095070.3	Dnajc25	92	25	433	457	3033	3009	GAGTTCCAGACCAGCCTGGGCTACA	GAGTTCCAGAACAGCCAGGGCTACA	3' UTR
chr1|135301046|135302115|-|Shisa4	1069	ENSMUST00000131784.7	Zfp866	92	25	382	406	2461	2437	CACCTGTAATCCCAGCACTCAGAAG	CACCTTTAATCTCAGCACTCAGAAG	3' UTR
chr1|135301046|135302115|-|Shisa4	1069	ENSMUST00000022036.13	Slc28a3	90.625	32	433	464	4053	4022	GAGTTCCAGACCAGCCTGGGCTACAAAGTGAG	GAGTTCAAGGCCAGCCTGGTCTACAAAGTGAG	3' UTR
chr1|135301046|135302115|-|Shisa4	1069	ENSMUST00000189661.6	Soat1	90.625	32	433	464	3690	3659	GAGTTCCAGACCAGCCTGGGCTACAAAGTGAG	GAGTTCGAGGCCAGCCTGGTCTACAAAGTGAG	3' UTR
chr1|135301046|135302115|-|Shisa4	1069	ENSMUST00000177005.7	Glmp	92.593	27	388	414	3112	3086	TAATCCCAGCACTCAGAAGGCTGAGGC	TAATCCCAGCACTCAGGAGGCAGAGGC	3' UTR
chr1|135301046|135302115|-|Shisa4	1069	ENSMUST00000167323.2	Apold1	95.238	21	388	408	2864	2844	TAATCCCAGCACTCAGAAGGC	TAATCCCAGCACTCAGGAGGC	3' UTR
chr1|135301046|135302115|-|Shisa4	1069	ENSMUST00000002043.9	Ccdc47	88.889	36	391	426	3480	3445	TCCCAGCACTCAGAAGGCTGAGGCGGGAAGATCATC	TCCCAGCACTCAGCAGGCTGAGGAGAGAAAATCATC	3' UTR
chr1|135301046|135302115|-|Shisa4	1069	ENSMUST00000167377.2	Iqgap1	92.308	26	375	400	7000	6975	TGGCTCGCACCTGTAATCCCAGCACT	TGGCTCACACCTTTAATCCCAGCACT	3' UTR
chr1|135301046|135302115|-|Shisa4	1069	ENSMUST00000177005.7	Glmp	87.5	32	433	464	3073	3042	GAGTTCCAGACCAGCCTGGGCTACAAAGTGAG	GAGTTCGAGGCCAGCCTGGTCTACAGAGTGAG	3' UTR
chr1|135301046|135302115|-|Shisa4	1069	ENSMUST00000213813.1	Ccdc84	87.5	32	433	464	2405	2374	GAGTTCCAGACCAGCCTGGGCTACAAAGTGAG	GAGTTCAAGGCCAGCCTGGTCTACAAAATGAG	3' UTR
chr1|135301046|135302115|-|Shisa4	1069	ENSMUST00000033394.7	Fadd	90.625	32	433	464	2487	2456	GAGTTCCAGACCAGCCTGGGCTACAAAGTGAG	GAGTTCAAGGCCAGCCTGGTCTACAAAGTGAG	3' UTR
chr1|135301046|135302115|-|Shisa4	1069	ENSMUST00000209856.1	Plpbp	87.5	32	433	464	2202	2171	GAGTTCCAGACCAGCCTGGGCTACAAAGTGAG	GAGTTCGAGGCCAGCCTGGTCTACAGAGTGAG	3' UTR
chr1|135301046|135302115|-|Shisa4	1069	ENSMUST00000049630.12	Cox19	90.323	31	433	463	2129	2099	GAGTTCCAGACCAGCCTGGGCTACAAAGTGA	GAGTTCAAGACCAGCCTTGGCTACAGAGTGA	3' UTR
chr1|135301046|135302115|-|Shisa4	1069	ENSMUST00000002043.9	Ccdc47	91.667	24	443	466	3428	3405	CCAGCCTGGGCTACAAAGTGAGAC	CCAGCTTGGGCTACATAGTGAGAC	3' UTR
chr1|135301046|135302115|-|Shisa4	1069	ENSMUST00000227843.1	Nudcd1	90	30	436	465	3611	3582	TTCCAGACCAGCCTGGGCTACAAAGTGAGA	TTCCAGGCCAGCCTGTGCTACATAGTGAGA	3' UTR
chr1|135301046|135302115|-|Shisa4	1069	ENSMUST00000071852.9	Commd7	100	19	384	402	2460	2442	CCTGTAATCCCAGCACTCA	CCTGTAATCCCAGCACTCA	3' UTR
chr1|135301046|135302115|-|Shisa4	1069	ENSMUST00000231221.1	Dlg4	96.429	28	382	409	2604	2577	CACCTGTAATCCCAGCACTCAGAAGGCT	CACCTGTAATCCCAGCACTCAGGAGGCT	3' UTR
chr1|135301046|135302115|-|Shisa4	1069	ENSMUST00000097742.2	Tmem88b	92	25	433	457	2504	2480	GAGTTCCAGACCAGCCTGGGCTACA	GAGTTCAAGACCAGCCTGGTCTACA	3' UTR
chr1|135301046|135302115|-|Shisa4	1069	ENSMUST00000049813.5	Yod1	89.655	29	386	414	2903	2875	TGTAATCCCAGCACTCAGAAGGCTGAGGC	TGTAATCTCAACACTCAGAAGGCAGAGGC	3' UTR
chr1|135301046|135302115|-|Shisa4	1069	ENSMUST00000000939.14	Hip1r	95.455	22	443	464	5049	5028	CCAGCCTGGGCTACAAAGTGAG	CCAGCCTGGTCTACAAAGTGAG	3' UTR
chr1|135301046|135302115|-|Shisa4	1069	ENSMUST00000035351.6	Syt15	90.625	32	433	464	3099	3068	GAGTTCCAGACCAGCCTGGGCTACAAAGTGAG	GAGTTCAAGGCCAGCCTGGTCTACAAAGTGAG	3' UTR
chr1|135301046|135302115|-|Shisa4	1069	ENSMUST00000033004.7	Il4ra	95.455	22	382	403	4518	4497	CACCTGTAATCCCAGCACTCAG	CACCTGTGATCCCAGCACTCAG	3' UTR
chr1|135301046|135302115|-|Shisa4	1069	ENSMUST00000204285.2	Zfp964	87.5	32	433	464	3206	3175	GAGTTCCAGACCAGCCTGGGCTACAAAGTGAG	GAGTTCGAGGCCAGCCTGGTCTACAGAGTGAG	3' UTR
chr1|135301046|135302115|-|Shisa4	1069	ENSMUST00000102975.9	Mob3b	86.047	43	372	414	2772	2730	TGGTGGCTCGCACCTGTAATCCCAGCACTCAGAAGGCTGAGGC	TGGTGGCTCACGCCTTTAATCCCAGCACTCGGGAGGCAGAGGC	3' UTR
chr1|135301046|135302115|-|Shisa4	1069	ENSMUST00000152147.7	1810058I24Rik	95	20	389	408	1894	1875	AATCCCAGCACTCAGAAGGC	AATCCCAGCACTCAGGAGGC	3' UTR
chr1|135301046|135302115|-|Shisa4	1069	ENSMUST00000210282.1	Zbtb45	87.5	32	433	464	3330	3299	GAGTTCCAGACCAGCCTGGGCTACAAAGTGAG	GAGTTCGAGGCCAGCCTGGTCTACAGAGTGAG	3' UTR
chr1|135301046|135302115|-|Shisa4	1069	ENSMUST00000007012.5	Sod2	90.625	32	433	464	2543	2512	GAGTTCCAGACCAGCCTGGGCTACAAAGTGAG	GAGTTCGAGGCCAGCCTGGTCTACAAAGTGAG	3' UTR
chr1|135301046|135302115|-|Shisa4	1069	ENSMUST00000102975.9	Mob3b	90.625	32	433	464	2717	2686	GAGTTCCAGACCAGCCTGGGCTACAAAGTGAG	GAGTTCGAGGCCAGCCTGGTCTACAAAGTGAG	3' UTR
chr1|135301046|135302115|-|Shisa4	1069	ENSMUST00000159145.7	Ttc26	92.593	27	388	414	2285	2259	TAATCCCAGCACTCAGAAGGCTGAGGC	TAATCCCAGCACTCAGGAGGCAGAGGC	3' UTR
chr1|135301046|135302115|-|Shisa4	1069	ENSMUST00000002923.9	Adprh	93.75	32	433	464	2912	2881	GAGTTCCAGACCAGCCTGGGCTACAAAGTGAG	GAGTTCCAGGCCAGCCTGGTCTACAAAGTGAG	3' UTR
chr1|135301046|135302115|-|Shisa4	1069	ENSMUST00000100417.2	Ezh1	100	17	382	398	3434	3418	CACCTGTAATCCCAGCA	CACCTGTAATCCCAGCA	3' UTR
chr1|135301046|135302115|-|Shisa4	1069	ENSMUST00000049156.6	Meak7	89.655	29	372	400	3026	2998	TGGTGGCTCGCACCTGTAATCCCAGCACT	TGGTGGCGCACACCTTTAATCCCAGCACT	3' UTR
chr1|135301046|135302115|-|Shisa4	1069	ENSMUST00000002412.8	Ncan	95	20	445	464	5523	5504	AGCCTGGGCTACAAAGTGAG	AGCCTGGTCTACAAAGTGAG	3' UTR
chr1|135301046|135302115|-|Shisa4	1069	ENSMUST00000159145.7	Ttc26	90.625	32	433	464	2246	2215	GAGTTCCAGACCAGCCTGGGCTACAAAGTGAG	GAGTTCGAGGCCAGCCTGGTCTACAAAGTGAG	3' UTR
chr1|135301046|135302115|-|Shisa4	1069	ENSMUST00000018685.8	Cwc25	87.5	32	433	464	2900	2869	GAGTTCCAGACCAGCCTGGGCTACAAAGTGAG	GAGTTCAAGGCCAGCCTGGTCTACAGAGTGAG	3' UTR
chr1|135301046|135302115|-|Shisa4	1069	ENSMUST00000065103.3	Mrpl35	92.593	27	388	414	2142	2116	TAATCCCAGCACTCAGAAGGCTGAGGC	TAATCCCAGCACTCAGGAGGCAGAGGC	3' UTR
chr1|135301046|135302115|-|Shisa4	1069	ENSMUST00000042251.10	Rmnd1	92.593	27	382	408	3095	3069	CACCTGTAATCCCAGCACTCAGAAGGC	CACCTTTAATCCCAGCACTCAGGAGGC	3' UTR
chr1|135301046|135302115|-|Shisa4	1069	ENSMUST00000033160.14	Gga2	90.625	32	383	414	3452	3421	ACCTGTAATCCCAGCACTCAGAAGGCTGAGGC	ACCTTTAATCCCAGCACTCAGGAGGCAGAGGC	3' UTR
chr1|135301046|135302115|-|Shisa4	1069	ENSMUST00000121097.7	Cnep1r1	91.667	24	436	459	1862	1839	TTCCAGACCAGCCTGGGCTACAAA	TTCCAGGCCAGCCTAGGCTACAAA	3' UTR
chr1|135301046|135302115|-|Shisa4	1069	ENSMUST00000031077.12	Zcchc4	90.625	32	433	464	3070	3039	GAGTTCCAGACCAGCCTGGGCTACAAAGTGAG	GAGTTCGAGACCAGCCTGGTCTACAGAGTGAG	3' UTR
chr1|135301046|135302115|-|Shisa4	1069	ENSMUST00000065103.3	Mrpl35	89.286	28	433	460	2103	2076	GAGTTCCAGACCAGCCTGGGCTACAAAG	GAGTTCGAGGCCAGCCTGGTCTACAAAG	3' UTR
chr1|135301046|135302115|-|Shisa4	1069	ENSMUST00000033739.4	Car5b	90	30	433	462	2531	2502	GAGTTCCAGACCAGCCTGGGCTACAAAGTG	GAGTTCCAGGCCAGCCTGGACTACAGAGTG	3' UTR
chr1|135301046|135302115|-|Shisa4	1069	ENSMUST00000139954.8	Mfsd11	92.308	26	440	465	2268	2243	AGACCAGCCTGGGCTACAAAGTGAGA	AGACCAGCCTGGGCTACGCAGTGAGA	3' UTR
chr1|135301046|135302115|-|Shisa4	1069	ENSMUST00000034427.11	Adat1	86.111	36	388	423	3091	3056	TAATCCCAGCACTCAGAAGGCTGAGGCGGGAAGATC	TAATCTCAGCACTCAGGAGGCAGAGGCAGGCAGATC	3' UTR
chr1|135301046|135302115|-|Shisa4	1069	ENSMUST00000030797.3	Vamp3	95.455	22	443	464	1796	1775	CCAGCCTGGGCTACAAAGTGAG	CCAGCCTGGTCTACAAAGTGAG	3' UTR
chr1|135301046|135302115|-|Shisa4	1069	ENSMUST00000063871.12	Cbln3	92.593	27	388	414	2203	2177	TAATCCCAGCACTCAGAAGGCTGAGGC	TAATCCCAGCACTCAGGAGGCAGAGGC	3' UTR
chr1|135301046|135302115|-|Shisa4	1069	ENSMUST00000167374.8	Ripk1	87.879	33	391	423	3510	3478	TCCCAGCACTCAGAAGGCTGAGGCGGGAAGATC	TCCCAGCACTCAGGAGGCAGAGGCAGGCAGATC	3' UTR
chr1|135301046|135302115|-|Shisa4	1069	ENSMUST00000086831.3	Pkd2	92	25	388	412	4473	4449	TAATCCCAGCACTCAGAAGGCTGAG	TAATCCCAGCACTCAAGAGGCTGAG	3' UTR
chr1|135301046|135302115|-|Shisa4	1069	ENSMUST00000044405.7	Lpar6	89.286	28	433	460	3115	3088	GAGTTCCAGACCAGCCTGGGCTACAAAG	GAGTTCGAGGCCAGCCTGGTCTACAAAG	3' UTR
chr1|135301046|135302115|-|Shisa4	1069	ENSMUST00000063871.12	Cbln3	87.5	32	433	464	2164	2133	GAGTTCCAGACCAGCCTGGGCTACAAAGTGAG	GAGTTCGAGGCCAGCTTGGTCTACAAAGTGAG	3' UTR
chr1|135301046|135302115|-|Shisa4	1069	ENSMUST00000095383.5	Tmem263	95.238	21	434	454	2074	2054	AGTTCCAGACCAGCCTGGGCT	AGTTCAAGACCAGCCTGGGCT	3' UTR
chr1|135301046|135302115|-|Shisa4	1069	ENSMUST00000108567.8	Zfp444	90.625	32	382	413	2633	2602	CACCTGTAATCCCAGCACTCAGAAGGCTGAGG	CACCTTTAATCCCAGCACTCAGGAGGCAGAGG	3' UTR
chr1|135301046|135302115|-|Shisa4	1069	ENSMUST00000026927.9	Nudt5	90.625	32	433	464	2422	2391	GAGTTCCAGACCAGCCTGGGCTACAAAGTGAG	GAGTTCGAGGCCAGCCTGGTCTACAAAGTGAG	3' UTR
chr1|135301046|135302115|-|Shisa4	1069	ENSMUST00000002336.15	Zim1	92.308	26	372	397	3382	3357	TGGTGGCTCGCACCTGTAATCCCAGC	TGGTGGCTCACACCTGTCATCCCAGC	3' UTR
chr1|135301046|135302115|-|Shisa4	1069	ENSMUST00000132374.8	Nkiras1	89.655	29	372	400	2122	2094	TGGTGGCTCGCACCTGTAATCCCAGCACT	TGGTGGCACACACCTTTAATCCCAGCACT	3' UTR
chr1|135301046|135302115|-|Shisa4	1069	ENSMUST00000034260.8	B3gnt3	90.625	32	433	464	2544	2513	GAGTTCCAGACCAGCCTGGGCTACAAAGTGAG	GAGTTCAAGGCCAGCCTGGTCTACAAAGTGAG	3' UTR
chr1|135301046|135302115|-|Shisa4	1069	ENSMUST00000082337.12	Mdc1	82.692	52	363	414	6647	6596	AGCCCGGCCTGGTGGCTCGCACCTGTAATCCCAGCACTCAGAAGGCTGAGGC	AGCCGGGCGTGGTGGCACACGCCTTTAATCCCAGCACTCGGGAGGCAGAGGC	3' UTR
chr1|135301046|135302115|-|Shisa4	1069	ENSMUST00000095070.3	Dnajc25	82.692	52	363	414	2475	2424	AGCCCGGCCTGGTGGCTCGCACCTGTAATCCCAGCACTCAGAAGGCTGAGGC	AGCCGGGCGTGGTGGCGCACGCCTTTAATCCCAGCACTCCGGAGGCAGAGGC	3' UTR
chr1|135301046|135302115|-|Shisa4	1069	ENSMUST00000114513.8	Gls	88.235	34	381	414	3570	3537	GCACCTGTAATCCCAGCACTCAGAAGGCTGAGGC	GCACCTTTAATCCCAGCACTCGGGAGGCAGAGGC	3' UTR
chr1|135301046|135302115|-|Shisa4	1069	ENSMUST00000169172.4	Tbck	90.625	32	433	464	4269	4238	GAGTTCCAGACCAGCCTGGGCTACAAAGTGAG	GAGTTCGAGGCCAGCCTGGTCTACAAAGTGAG	3' UTR
chr1|135301046|135302115|-|Shisa4	1069	ENSMUST00000036331.6	Neu3	87.879	33	382	414	2827	2795	CACCTGTAATCCCAGCACTCAGAAGGCTGAGGC	CACCTTTAATCCCAGCACTCGGGAGGCAGAGGC	3' UTR
chr1|135301046|135302115|-|Shisa4	1069	ENSMUST00000055458.5	Cdc42ep2	89.655	29	372	400	2316	2288	TGGTGGCTCGCACCTGTAATCCCAGCACT	TGGTGGCACACACCTTTAATCCCAGCACT	3' UTR
chr1|135301046|135302115|-|Shisa4	1069	ENSMUST00000082337.12	Mdc1	90.625	32	433	464	6583	6552	GAGTTCCAGACCAGCCTGGGCTACAAAGTGAG	GAGTTCAAGGCCAGCCTGGTCTACAAAGTGAG	3' UTR
chr1|135301046|135302115|-|Shisa4	1069	ENSMUST00000002336.15	Zim1	95	20	448	467	3311	3292	CTGGGCTACAAAGTGAGACT	CTGGGCTACACAGTGAGACT	3' UTR
chr1|135301046|135302115|-|Shisa4	1069	ENSMUST00000059295.9	Syt12	95.455	22	443	464	3064	3043	CCAGCCTGGGCTACAAAGTGAG	CCAGCCTGGTCTACAAAGTGAG	3' UTR
chr1|135301046|135302115|-|Shisa4	1069	ENSMUST00000114598.2	Zfp398	100	16	433	448	2990	2975	GAGTTCCAGACCAGCC	GAGTTCCAGACCAGCC	3' UTR
chr1|135301046|135302115|-|Shisa4	1069	ENSMUST00000114513.8	Gls	90.625	32	433	464	3524	3493	GAGTTCCAGACCAGCCTGGGCTACAAAGTGAG	GAGTTCAAGGCCAGCCTGGTCTACAAAGTGAG	3' UTR
chr1|135301046|135302115|-|Shisa4	1069	ENSMUST00000002291.11	Paxip1	90.625	32	433	464	4705	4674	GAGTTCCAGACCAGCCTGGGCTACAAAGTGAG	GAGTTCGAGGCCAGCCTGGTCTACAAAGTGAG	3' UTR
chr1|135301046|135302115|-|Shisa4	1069	ENSMUST00000091257.10	Mfn1	90.625	32	433	464	3723	3692	GAGTTCCAGACCAGCCTGGGCTACAAAGTGAG	GAGTTCAAGGCCAGCCTGGTCTACAAAGTGAG	3' UTR
chr1|135301046|135302115|-|Shisa4	1069	ENSMUST00000114153.1	Lage3	92	25	440	464	1653	1629	AGACCAGCCTGGGCTACAAAGTGAG	AGACCAGCCTGGTCTACAGAGTGAG	3' UTR
chr1|135301046|135302115|-|Shisa4	1069	ENSMUST00000055458.5	Cdc42ep2	87.5	32	433	464	2261	2230	GAGTTCCAGACCAGCCTGGGCTACAAAGTGAG	GAGTTCGAGGCCAACCTGGTCTACAAAGTGAG	3' UTR
chr1|135301046|135302115|-|Shisa4	1069	ENSMUST00000095517.11	Cog8	100	16	388	403	3186	3171	TAATCCCAGCACTCAG	TAATCCCAGCACTCAG	3' UTR
chr1|135301046|135302115|-|Shisa4	1069	ENSMUST00000032566.2	Qpctl	95.238	21	383	403	2487	2467	ACCTGTAATCCCAGCACTCAG	ACCTGTTATCCCAGCACTCAG	3' UTR
chr1|135301046|135302115|-|Shisa4	1069	ENSMUST00000022694.16	Dmtn	87.5	32	433	464	3174	3143	GAGTTCCAGACCAGCCTGGGCTACAAAGTGAG	GAGTTCTAGGCCAGCCTGGTCTACAGAGTGAG	3' UTR
chr1|135301046|135302115|-|Shisa4	1069	ENSMUST00000022663.6	Tnfrsf10b	89.655	29	372	400	2523	2495	TGGTGGCTCGCACCTGTAATCCCAGCACT	TGGTGGCACACACCTTTAATCCCAGCACT	3' UTR
chr1|135301046|135302115|-|Shisa4	1069	ENSMUST00000155671.7	Vps29	92	25	433	457	1829	1805	GAGTTCCAGACCAGCCTGGGCTACA	GAGTTCCAGGCCAGCCTGAGCTACA	3' UTR
chr1|135301046|135302115|-|Shisa4	1069	ENSMUST00000061372.6	Tspyl1	90.625	32	433	464	2395	2364	GAGTTCCAGACCAGCCTGGGCTACAAAGTGAG	GAGTTCAAGACCAGCCTGGTCTACAGAGTGAG	3' UTR
chr1|135301046|135302115|-|Shisa4	1069	ENSMUST00000170836.3	Psma2	100	17	391	407	1887	1871	TCCCAGCACTCAGAAGG	TCCCAGCACTCAGAAGG	3' UTR
chr1|135301046|135302115|-|Shisa4	1069	ENSMUST00000036872.15	Wipi2	92	25	440	464	2710	2686	AGACCAGCCTGGGCTACAAAGTGAG	AGACCAGCCTGGGCTATATAGTGAG	3' UTR
chr1|135301046|135302115|-|Shisa4	1069	ENSMUST00000053288.5	Cdr2l	92	25	433	457	2950	2926	GAGTTCCAGACCAGCCTGGGCTACA	GAGTTCCAGGCCAGCCAGGGCTACA	3' UTR
chr1|135301046|135302115|-|Shisa4	1069	ENSMUST00000030747.10	Casp9	95.652	23	444	466	2742	2720	CAGCCTGGGCTACAAAGTGAGAC	CAGCCTGGGCTACAAAGTAAGAC	3' UTR
chr1|135301046|135302115|-|Shisa4	1069	ENSMUST00000022663.6	Tnfrsf10b	87.5	32	433	464	2468	2437	GAGTTCCAGACCAGCCTGGGCTACAAAGTGAG	GAGTTCGAGGCCAGCCTGGTCTACAGAGTGAG	3' UTR
chr1|135301046|135302115|-|Shisa4	1069	ENSMUST00000028807.5	Ivd	100	19	384	402	2459	2441	CCTGTAATCCCAGCACTCA	CCTGTAATCCCAGCACTCA	3' UTR
chr1|135301046|135302115|-|Shisa4	1069	ENSMUST00000229371.1	Smug1	92.308	26	388	413	2601	2576	TAATCCCAGCACTCAGAAGGCTGAGG	TAATCCCAGCACTCAGGAGGCAGAGG	3' UTR
chr1|135301046|135302115|-|Shisa4	1069	ENSMUST00000216656.1	Zbtb24	90.625	32	433	464	2278	2247	GAGTTCCAGACCAGCCTGGGCTACAAAGTGAG	GAGTTCGAGGCCAGCCTGGTCTACAAAGTGAG	3' UTR
chr1|135301046|135302115|-|Shisa4	1069	ENSMUST00000018685.8	Cwc25	95.455	22	393	414	2438	2417	CCAGCACTCAGAAGGCTGAGGC	CCAGCACTCAGGAGGCTGAGGC	3' UTR
chr1|135301046|135302115|-|Shisa4	1069	ENSMUST00000031434.7	Rnf34	95.455	22	382	403	2442	2421	CACCTGTAATCCCAGCACTCAG	CACCTTTAATCCCAGCACTCAG	3' UTR
chr1|135301046|135302115|-|Shisa4	1069	ENSMUST00000057256.4	6030458C11Rik	100	17	384	400	2489	2473	CCTGTAATCCCAGCACT	CCTGTAATCCCAGCACT	3' UTR
chr1|135301046|135302115|-|Shisa4	1069	ENSMUST00000052124.8	Nlrc4	82.692	52	363	414	4414	4363	AGCCCGGCCTGGTGGCTCGCACCTGTAATCCCAGCACTCAGAAGGCTGAGGC	AGCCGGGCGTGGTGGCGCACGCCTTTAATCCCAGCACTCGGGAGGCAGAGGC	3' UTR
chr1|135301046|135302115|-|Shisa4	1069	ENSMUST00000022494.9	Ebpl	100	16	46	61	1696	1681	CTGGCTCCAGTGCCCA	CTGGCTCCAGTGCCCA	3' UTR
chr1|135301046|135302115|-|Shisa4	1069	ENSMUST00000098143.10	Nfx1	95.238	21	388	408	4498	4478	TAATCCCAGCACTCAGAAGGC	TAATCCCAGCACTCAGGAGGC	3' UTR
chr1|135301046|135302115|-|Shisa4	1069	ENSMUST00000066807.7	Ercc6	95.455	22	443	464	5559	5538	CCAGCCTGGGCTACAAAGTGAG	CCAGCCTGGTCTACAAAGTGAG	3' UTR
chr1|135301046|135302115|-|Shisa4	1069	ENSMUST00000052124.8	Nlrc4	95.455	22	443	464	4340	4319	CCAGCCTGGGCTACAAAGTGAG	CCAGCCTGGTCTACAAAGTGAG	3' UTR
chr1|135301046|135302115|-|Shisa4	1069	ENSMUST00000095383.5	Tmem263	87.879	33	382	414	1750	1718	CACCTGTAATCCCAGCACTCAGAAGGCTGAGGC	CACCTTTAATCCCAGCACTCGGGAGGCAGAGGC	3' UTR
chr1|135301046|135302115|-|Shisa4	1069	ENSMUST00000021170.8	Mxra7	96	25	433	457	1601	1577	GAGTTCCAGACCAGCCTGGGCTACA	GAGTTCCAGACCAGCCTGGTCTACA	3' UTR
chr1|135301046|135302115|-|Shisa4	1069	ENSMUST00000030469.4	Lurap1	95.455	22	392	413	1842	1821	CCCAGCACTCAGAAGGCTGAGG	CCCAGCACTCAGGAGGCTGAGG	3' UTR
chr1|135301046|135302115|-|Shisa4	1069	ENSMUST00000069651.12	Gadl1	100	17	747	763	2591	2575	ATATAAGGGGATTGCAA	ATATAAGGGGATTGCAA	3' UTR
chr1|135301046|135302115|-|Shisa4	1069	ENSMUST00000114900.7	Zc3hav1	82.692	52	363	414	4068	4017	AGCCCGGCCTGGTGGCTCGCACCTGTAATCCCAGCACTCAGAAGGCTGAGGC	AGCCGGGCGTGGTGGCGCACGCCTTTAATCCCAGCACTCGGGAGGCAGAGGC	3' UTR
chr1|135301046|135302115|-|Shisa4	1069	ENSMUST00000095383.5	Tmem263	87.5	32	433	464	1705	1674	GAGTTCCAGACCAGCCTGGGCTACAAAGTGAG	GAGTTCGAGGCCAGCCTGATCTACAAAGTGAG	3' UTR
chr1|135301046|135302115|-|Shisa4	1069	ENSMUST00000062058.4	Lix1l	92.593	27	431	457	2015	1989	AAGAGTTCCAGACCAGCCTGGGCTACA	AAGAGTTTGAGACCAGCCTGGGCTACA	3' UTR
chr1|135301046|135302115|-|Shisa4	1069	ENSMUST00000057781.7	Klhl31	86.486	37	372	408	3204	3168	TGGTGGCTCGCACCTGTAATCCCAGCACTCAGAAGGC	TGGTGGCACACACCTTTAATCCCATCACTCAGGAGGC	3' UTR
chr1|135301046|135302115|-|Shisa4	1069	ENSMUST00000112533.7	Ly75	89.286	28	390	417	6212	6185	ATCCCAGCACTCAGAAGGCTGAGGCGGG	ATCCCAGCACTCCCAAGGCAGAGGCGGG	3' UTR
chr1|135301046|135302115|-|Shisa4	1069	ENSMUST00000114900.7	Zc3hav1	90.625	32	433	464	4004	3973	GAGTTCCAGACCAGCCTGGGCTACAAAGTGAG	GAGTTCGAGGCCAGCCTGGTCTACAAAGTGAG	3' UTR
chr1|135301046|135302115|-|Shisa4	1069	ENSMUST00000036615.6	Hacd3	92.593	27	388	414	2186	2160	TAATCCCAGCACTCAGAAGGCTGAGGC	TAATCCCAGCACTCAGGAGGCAGAGGC	3' UTR
chr1|135301046|135302115|-|Shisa4	1069	ENSMUST00000077408.7	Bloc1s3	95.455	22	443	464	1581	1560	CCAGCCTGGGCTACAAAGTGAG	CCAGCCTGGTCTACAAAGTGAG	3' UTR
chr1|135301046|135302115|-|Shisa4	1069	ENSMUST00000189661.6	Soat1	95.833	24	434	457	2753	2730	AGTTCCAGACCAGCCTGGGCTACA	AGTTCAAGACCAGCCTGGGCTACA	3' UTR
chr1|135301046|135302115|-|Shisa4	1069	ENSMUST00000122383.2	Gk5	86.111	36	384	419	2548	2513	CCTGTAATCCCAGCACTCAGAAGGCTGAGGCGGGAA	CCTGTGATCTCAGCACCCAGGAGGCTGAGGCAGGAA	3' UTR
chr1|135301046|135302115|-|Shisa4	1069	ENSMUST00000122383.2	Gk5	95.238	21	433	453	2503	2483	GAGTTCCAGACCAGCCTGGGC	GAGTTCCAGACCAACCTGGGC	3' UTR
chr1|135301046|135302115|-|Shisa4	1069	ENSMUST00000181609.1	Foxl1	95.455	22	443	464	1908	1887	CCAGCCTGGGCTACAAAGTGAG	CCAGCCTGGTCTACAAAGTGAG	3' UTR
chr1|135301046|135302115|-|Shisa4	1069	ENSMUST00000055032.13	Kdm5d	95.455	22	443	464	5685	5664	CCAGCCTGGGCTACAAAGTGAG	CCAGCCTGGTCTACAAAGTGAG	3' UTR
chr1|135301046|135302115|-|Shisa4	1069	ENSMUST00000030127.12	Tmem38b	96	25	443	467	1803	1779	CCAGCCTGGGCTACAAAGTGAGACT	CCAGCCTGGGCTACAGAGTGAGACT	3' UTR
chr1|135301046|135302115|-|Shisa4	1069	ENSMUST00000020449.11	Helb	95.455	22	443	464	4201	4180	CCAGCCTGGGCTACAAAGTGAG	CCAGCCTGGTCTACAAAGTGAG	3' UTR
chr1|135301046|135302115|-|Shisa4	1069	ENSMUST00000041616.14	Pdxk	95.238	21	444	464	1915	1895	CAGCCTGGGCTACAAAGTGAG	CAGCCTGGTCTACAAAGTGAG	3' UTR
chr1|135301046|135302115|-|Shisa4	1069	ENSMUST00000032912.5	Qprt	87.5	32	433	464	1996	1965	GAGTTCCAGACCAGCCTGGGCTACAAAGTGAG	GAGTTCGAGGCCAGCCTGGTCTACAGAGTGAG	3' UTR
chr1|135301046|135302115|-|Shisa4	1069	ENSMUST00000057256.4	6030458C11Rik	87.5	32	433	464	2275	2244	GAGTTCCAGACCAGCCTGGGCTACAAAGTGAG	GAGTTCGAGGCCAGCCTGGTCTACAGAGTGAG	3' UTR
chr1|135301046|135302115|-|Shisa4	1069	ENSMUST00000172792.7	Gabbr1	92.857	28	385	412	3596	3569	CTGTAATCCCAGCACTCAGAAGGCTGAG	CTGTAATCCCAATACTCAGAAGGCTGAG	3' UTR
chr1|135301046|135302115|-|Shisa4	1069	ENSMUST00000028796.1	Rpusd2	100	20	389	408	2515	2496	AATCCCAGCACTCAGAAGGC	AATCCCAGCACTCAGAAGGC	3' UTR
chr1|135301046|135302115|-|Shisa4	1069	ENSMUST00000030893.2	Dffb	90	30	372	401	1986	1957	TGGTGGCTCGCACCTGTAATCCCAGCACTC	TGGTGGCACACACCTTTAATCCCAGCACTC	3' UTR
chr1|135301046|135302115|-|Shisa4	1069	ENSMUST00000151826.1	Trp53rkb	90.625	32	382	413	1587	1556	CACCTGTAATCCCAGCACTCAGAAGGCTGAGG	CACCTTTAATCCCAGCACTCAGGAGGCAGAGG	3' UTR
chr1|135301046|135302115|-|Shisa4	1069	ENSMUST00000038194.4	Atad2	90.625	32	433	464	4988	4957	GAGTTCCAGACCAGCCTGGGCTACAAAGTGAG	GAGTTCGAGGCCAGCCTGGTCTACAAAGTGAG	3' UTR
chr1|135301046|135302115|-|Shisa4	1069	ENSMUST00000066384.6	Zic4	100	16	177	192	1816	1801	GACAGGTCCTGGGAGG	GACAGGTCCTGGGAGG	3' UTR
chr1|135301046|135302115|-|Shisa4	1069	ENSMUST00000197850.4	Cspg5	100	16	386	401	2509	2494	TGTAATCCCAGCACTC	TGTAATCCCAGCACTC	3' UTR
chr1|135301046|135302115|-|Shisa4	1069	ENSMUST00000061169.6	Gal3st3	90.625	32	433	464	2315	2284	GAGTTCCAGACCAGCCTGGGCTACAAAGTGAG	GAGTTCTAGACCAGCCTGGTCTACAGAGTGAG	3' UTR
chr1|135301046|135302115|-|Shisa4	1069	ENSMUST00000037473.5	Ap5m1	100	16	385	400	2486	2471	CTGTAATCCCAGCACT	CTGTAATCCCAGCACT	3' UTR
chr1|135301046|135302115|-|Shisa4	1069	ENSMUST00000187504.6	Lbhd1	90	30	372	401	1673	1644	TGGTGGCTCGCACCTGTAATCCCAGCACTC	TGGTGGCGCACACCTTTAATCCCAGCACTC	3' UTR
chr1|135301046|135302115|-|Shisa4	1069	ENSMUST00000062915.8	Gdpgp1	92.593	27	388	414	2200	2174	TAATCCCAGCACTCAGAAGGCTGAGGC	TAATCCCAGCACTCAGGAGGCAGAGGC	3' UTR
chr1|135301046|135302115|-|Shisa4	1069	ENSMUST00000197850.4	Cspg5	95.238	21	444	464	2457	2437	CAGCCTGGGCTACAAAGTGAG	CAGCCTGGTCTACAAAGTGAG	3' UTR
chr1|135301046|135302115|-|Shisa4	1069	ENSMUST00000078259.7	Nsl1	90.625	32	433	464	1544	1513	GAGTTCCAGACCAGCCTGGGCTACAAAGTGAG	GAGTTCGAGGCCAGCCTGGTCTACAAAGTGAG	3' UTR
chr1|135301046|135302115|-|Shisa4	1069	ENSMUST00000112890.2	Dtymk	95.238	21	444	464	1000	980	CAGCCTGGGCTACAAAGTGAG	CAGCCTGGTCTACAAAGTGAG	3' UTR
chr1|135301046|135302115|-|Shisa4	1069	ENSMUST00000026927.9	Nudt5	86.111	36	388	423	1760	1725	TAATCCCAGCACTCAGAAGGCTGAGGCGGGAAGATC	TAATCCCAACACTCAGGAGGCAGAGGCAGGCAGATC	3' UTR
chr1|135301046|135302115|-|Shisa4	1069	ENSMUST00000049294.3	Snrpd2	95.238	21	444	464	1205	1185	CAGCCTGGGCTACAAAGTGAG	CAGCCTGGTCTACAAAGTGAG	3' UTR
chr1|135301046|135302115|-|Shisa4	1069	ENSMUST00000033513.9	Ftsj1	95	20	384	403	1922	1903	CCTGTAATCCCAGCACTCAG	CCTGTAATCTCAGCACTCAG	3' UTR
chr1|135301046|135302115|-|Shisa4	1069	ENSMUST00000109418.1	Fitm2	86.111	36	388	423	1520	1485	TAATCCCAGCACTCAGAAGGCTGAGGCGGGAAGATC	TAATCCCAGCACTCGGGAGGCAGAGGCAGGCAGATC	3' UTR
chr1|135301046|135302115|-|Shisa4	1069	ENSMUST00000022063.13	Ccdc127	90.625	32	433	464	1560	1529	GAGTTCCAGACCAGCCTGGGCTACAAAGTGAG	GAGTTCGAGGCCAGCCTGGTCTACAAAGTGAG	3' UTR
chr1|135301046|135302115|-|Shisa4	1069	ENSMUST00000014065.15	Clip3	100	18	253	270	2436	2419	AGAGGGCAGGAAGACTTG	AGAGGGCAGGAAGACTTG	3' UTR
chr1|135301046|135302115|-|Shisa4	1069	ENSMUST00000235326.1	Neurl1a	90.625	32	433	464	1928	1897	GAGTTCCAGACCAGCCTGGGCTACAAAGTGAG	GAGTTCAAGGCCAGCCTGGTCTACAAAGTGAG	3' UTR
chr1|135301046|135302115|-|Shisa4	1069	ENSMUST00000024749.8	Polh	90.625	32	433	464	2978	2947	GAGTTCCAGACCAGCCTGGGCTACAAAGTGAG	GAGTTCGAGGCCAGCCTGGTCTACAAAGTGAG	3' UTR
chr1|135301046|135302115|-|Shisa4	1069	ENSMUST00000109648.8	Fam227a	87.5	32	433	464	2861	2830	GAGTTCCAGACCAGCCTGGGCTACAAAGTGAG	GAGTTCGAGGCCAGCCTGGTCTATAAAGTGAG	3' UTR
chr1|135301046|135302115|-|Shisa4	1069	ENSMUST00000034427.11	Adat1	92.308	26	451	476	2259	2234	GGCTACAAAGTGAGACTATCTCAAAA	GGCTTCAAAGTGAGACTGTCTCAAAA	3' UTR
chr1|135301046|135302115|-|Shisa4	1069	ENSMUST00000208710.1	Ckm	87.5	32	433	464	1887	1856	GAGTTCCAGACCAGCCTGGGCTACAAAGTGAG	GAGTTCGAGACCAGCTTGGTCTACATAGTGAG	3' UTR
chr1|135301046|135302115|-|Shisa4	1069	ENSMUST00000055040.12	Ccdc69	91.667	24	391	414	1247	1224	TCCCAGCACTCAGAAGGCTGAGGC	TCCCAGCACTCCGGAGGCTGAGGC	3' UTR
chr1|135301046|135302115|-|Shisa4	1069	ENSMUST00000211741.1	Sae1	88.095	42	382	423	1649	1608	CACCTGTAATCCCAGCACTCAGAAGGCTGAGGCGGGAAGATC	CACCTTTAATCCCAGCACTCAGGAGGCAGAGGCAGGCAGATC	3' UTR
chr1|135301046|135302115|-|Shisa4	1069	ENSMUST00000019726.7	Plin3	92.593	27	388	414	1974	1948	TAATCCCAGCACTCAGAAGGCTGAGGC	TAATCCCAGCACTCAGGAGGCAGAGGC	3' UTR
chr1|135301046|135302115|-|Shisa4	1069	ENSMUST00000102567.3	Med18	95.455	22	443	464	1423	1402	CCAGCCTGGGCTACAAAGTGAG	CCAGCCTGGTCTACAAAGTGAG	3' UTR
chr1|135301046|135302115|-|Shisa4	1069	ENSMUST00000027916.12	Bpnt1	90.625	32	433	464	1622	1591	GAGTTCCAGACCAGCCTGGGCTACAAAGTGAG	GAGTTCAAGGCCAGCCTGGTCTACAAAGTGAG	3' UTR
chr1|135301046|135302115|-|Shisa4	1069	ENSMUST00000042251.10	Rmnd1	92.593	27	388	414	2146	2120	TAATCCCAGCACTCAGAAGGCTGAGGC	TAATCCCAGCACTCAGGAGGCAGAGGC	3' UTR
chr1|135301046|135302115|-|Shisa4	1069	ENSMUST00000118544.7	Armt1	89.655	29	372	400	1345	1317	TGGTGGCTCGCACCTGTAATCCCAGCACT	TGGTGTCTCACACTTGTAATCCCAGCACT	3' UTR
chr1|135301046|135302115|-|Shisa4	1069	ENSMUST00000128764.8	Sap18	90.625	32	433	464	1118	1087	GAGTTCCAGACCAGCCTGGGCTACAAAGTGAG	GAGTTCGAGGCCAGCCTGGTCTACAAAGTGAG	3' UTR
chr1|135301046|135302115|-|Shisa4	1069	ENSMUST00000019726.7	Plin3	90.625	32	433	464	1935	1904	GAGTTCCAGACCAGCCTGGGCTACAAAGTGAG	GAGTTCAAGGCCAGCCTGGTCTACAAAGTGAG	3' UTR
chr1|135301046|135302115|-|Shisa4	1069	ENSMUST00000109638.1	Eif6	95.238	21	388	408	1007	987	TAATCCCAGCACTCAGAAGGC	TAATCCCAGCACTCAGGAGGC	3' UTR
chr1|135301046|135302115|-|Shisa4	1069	ENSMUST00000042251.10	Rmnd1	95.238	21	444	464	2096	2076	CAGCCTGGGCTACAAAGTGAG	CAGCCTGGTCTACAAAGTGAG	3' UTR
chr1|135301046|135302115|-|Shisa4	1069	ENSMUST00000027271.8	Inpp1	83.333	54	361	414	2069	2016	CTAGCCCGGCCTGGTGGCTCGCACCTGTAATCCCAGCACTCAGAAGGCTGAGGC	CTAGCCGGGCGTAGTGGCACACACCTTTAATCCCAGCACTCGGGAGGCAGAGGC	3' UTR
chr1|135301046|135302115|-|Shisa4	1069	ENSMUST00000114079.8	Mettl21a	100	17	382	398	1268	1252	CACCTGTAATCCCAGCA	CACCTGTAATCCCAGCA	3' UTR
chr1|135301046|135302115|-|Shisa4	1069	ENSMUST00000041778.7	Zfp174	92	25	433	457	2341	2317	GAGTTCCAGACCAGCCTGGGCTACA	GAGTTCCAGGCCAGCCTGGTCTACA	3' UTR
chr1|135301046|135302115|-|Shisa4	1069	ENSMUST00000109638.1	Eif6	90.625	32	433	464	968	937	GAGTTCCAGACCAGCCTGGGCTACAAAGTGAG	GAGTTCAAGGCCAGCCTGGTCTACAAAGTGAG	3' UTR
chr1|135301046|135302115|-|Shisa4	1069	ENSMUST00000039160.2	Gpr176	92.593	27	388	414	2257	2231	TAATCCCAGCACTCAGAAGGCTGAGGC	TAATCCCAGCTCTCAGAAGGCAGAGGC	3' UTR
chr1|135301046|135302115|-|Shisa4	1069	ENSMUST00000022585.4	Gpalpp1	89.655	29	372	400	1571	1543	TGGTGGCTCGCACCTGTAATCCCAGCACT	TGGTGGCACTCACCTTTAATCCCAGCACT	3' UTR
chr1|135301046|135302115|-|Shisa4	1069	ENSMUST00000077376.2	2810006K23Rik	90.625	32	433	464	1179	1148	GAGTTCCAGACCAGCCTGGGCTACAAAGTGAG	GAGTTCGAGGCCAGCCTGGTCTACAAAGTGAG	3' UTR
chr1|135301046|135302115|-|Shisa4	1069	ENSMUST00000061444.4	Mrps16	95.238	21	384	404	1006	986	CCTGTAATCCCAGCACTCAGA	CCTGTAATCCTAGCACTCAGA	3' UTR
chr1|135301046|135302115|-|Shisa4	1069	ENSMUST00000036074.14	Gmip	90.323	31	437	467	3503	3473	TCCAGACCAGCCTGGGCTACAAAGTGAGACT	TCCAGACCAGCCAGAGCTACACAGTGAGACT	3' UTR
chr1|135301046|135302115|-|Shisa4	1069	ENSMUST00000019572.8	Zfp874b	87.5	32	433	464	1882	1851	GAGTTCCAGACCAGCCTGGGCTACAAAGTGAG	GAGTTCGAGGCCAGCCTGGTATACAAAGTGAG	3' UTR
chr1|135301046|135302115|-|Shisa4	1069	ENSMUST00000042147.5	Noc4l	95.238	21	382	402	2065	2045	CACCTGTAATCCCAGCACTCA	CACCTTTAATCCCAGCACTCA	3' UTR
chr1|135301046|135302115|-|Shisa4	1069	ENSMUST00000208694.1	Zfp317	95.455	22	443	464	2739	2718	CCAGCCTGGGCTACAAAGTGAG	CCAGCCTGGTCTACAAAGTGAG	3' UTR
chr1|135301046|135302115|-|Shisa4	1069	ENSMUST00000040213.12	Tyw1	93.548	31	384	414	2762	2732	CCTGTAATCCCAGCACTCAGAAGGCTGAGGC	CCTGTAATCCCAGCTCTCAGCAGGCTGAGGC	3' UTR
chr1|135301046|135302115|-|Shisa4	1069	ENSMUST00000040717.6	Kif15	86.047	43	372	414	4694	4652	TGGTGGCTCGCACCTGTAATCCCAGCACTCAGAAGGCTGAGGC	TGGTGGCGCACACCTTTAATCCCAGCACTCGGGAGGCAGAGGC	3' UTR
chr1|135301046|135302115|-|Shisa4	1069	ENSMUST00000021410.9	Ppp2r3c	87.879	33	434	466	2015	1983	AGTTCCAGACCAGCCTGGGCTACAAAGTGAGAC	AGTTCCAGGCCAGTCAGGGCTACATAGTGAGAC	3' UTR
chr1|135301046|135302115|-|Shisa4	1069	ENSMUST00000043767.8	Upf3a	89.655	29	372	400	1747	1719	TGGTGGCTCGCACCTGTAATCCCAGCACT	TGGTGGCGCACACCTTTAATCCCAGCACT	3' UTR
chr1|135301046|135302115|-|Shisa4	1069	ENSMUST00000021356.5	Dnaaf2	93.75	32	433	464	2996	2965	GAGTTCCAGACCAGCCTGGGCTACAAAGTGAG	GAGTTCGAGACCAGCCTGGTCTACAAAGTGAG	3' UTR
chr1|135301046|135302115|-|Shisa4	1069	ENSMUST00000033739.4	Car5b	90.625	32	433	464	1463	1432	GAGTTCCAGACCAGCCTGGGCTACAAAGTGAG	GAGTTCGAGGCCAGCCTGGTCTACAAAGTGAG	3' UTR
chr1|135301046|135302115|-|Shisa4	1069	ENSMUST00000030610.2	Zbtb8a	95.455	22	443	464	2157	2136	CCAGCCTGGGCTACAAAGTGAG	CCAGCCTGGTCTACAAAGTGAG	3' UTR
chr1|135301046|135302115|-|Shisa4	1069	ENSMUST00000203653.2	Wdr19	95.455	22	443	464	4460	4439	CCAGCCTGGGCTACAAAGTGAG	CCAGCCTGGTCTACAAAGTGAG	3' UTR
chr1|135301046|135302115|-|Shisa4	1069	ENSMUST00000026227.2	Twnk	90.625	32	433	464	3014	2983	GAGTTCCAGACCAGCCTGGGCTACAAAGTGAG	GAGTTCGAGGCCAGCCTGGTCTACAAAGTGAG	3' UTR
chr1|135301046|135302115|-|Shisa4	1069	ENSMUST00000034900.7	Ooep	87.5	32	433	464	1074	1043	GAGTTCCAGACCAGCCTGGGCTACAAAGTGAG	GAGTTCGAGGCCAGTCTGGTCTACAAAGTGAG	3' UTR
chr1|135301046|135302115|-|Shisa4	1069	ENSMUST00000170157.7	Slc3a2	90.625	32	433	464	2354	2323	GAGTTCCAGACCAGCCTGGGCTACAAAGTGAG	GAGTTCGAGGCCAGCCTGGTCTACAAAGTGAG	3' UTR
chr1|135301046|135302115|-|Shisa4	1069	ENSMUST00000153820.7	Pml	93.103	29	372	400	2393	2365	TGGTGGCTCGCACCTGTAATCCCAGCACT	TGGTGGCTCACACCTTTAATCCCAGCACT	3' UTR
chr1|135301046|135302115|-|Shisa4	1069	ENSMUST00000198965.4	Rufy3	90.625	32	433	464	2486	2455	GAGTTCCAGACCAGCCTGGGCTACAAAGTGAG	GAGTTCGAGGCCAGCCTGGTCTACAAAGTGAG	3' UTR
chr1|135301046|135302115|-|Shisa4	1069	ENSMUST00000136501.1	Bola3	90	30	428	457	750	721	CTAAAGAGTTCCAGACCAGCCTGGGCTACA	CTAAATAGTTCCAGGCCAGCCAGGGCTACA	3' UTR
chr1|135301046|135302115|-|Shisa4	1069	ENSMUST00000226768.1	Ttc5	87.5	32	433	464	928	897	GAGTTCCAGACCAGCCTGGGCTACAAAGTGAG	GAGTTCGAGGCCAGCCTGGTCTACAGAGTGAG	3' UTR
chr1|135301046|135302115|-|Shisa4	1069	ENSMUST00000100050.3	Klhl41	82.692	52	363	414	2276	2225	AGCCCGGCCTGGTGGCTCGCACCTGTAATCCCAGCACTCAGAAGGCTGAGGC	AGCCGGGCGTGGTGGCGCACGCCTTTAATCCCAGCACTCGGGAGGCAGAGGC	3' UTR
chr1|135301046|135302115|-|Shisa4	1069	ENSMUST00000143713.1	Spn	89.286	28	384	411	1637	1610	CCTGTAATCCCAGCACTCAGAAGGCTGA	CCTGTACTCCCAACACTTAGAAGGCTGA	3' UTR
chr1|135301046|135302115|-|Shisa4	1069	ENSMUST00000067630.12	Dram2	100	16	338	353	1400	1385	CTTTTAAAATAATATG	CTTTTAAAATAATATG	3' UTR
chr1|135301046|135302115|-|Shisa4	1069	ENSMUST00000179114.7	Rabep1	87.5	32	382	413	1254	1223	CACCTGTAATCCCAGCACTCAGAAGGCTGAGG	CACCTTTAATCCCAACACTCAGGAGGCAGAGG	3' UTR
chr1|135301046|135302115|-|Shisa4	1069	ENSMUST00000201489.3	N4bp2	90.625	32	433	464	5935	5904	GAGTTCCAGACCAGCCTGGGCTACAAAGTGAG	GAGTTCGAGGCCAGCCTGGTCTACAAAGTGAG	3' UTR
chr1|135301046|135302115|-|Shisa4	1069	ENSMUST00000082134.5	Rps16	90.625	32	433	464	912	881	GAGTTCCAGACCAGCCTGGGCTACAAAGTGAG	GAGTTCAAGGCCAGCCTGGTCTACAAAGTGAG	3' UTR
chr1|135301046|135302115|-|Shisa4	1069	ENSMUST00000153820.7	Pml	87.5	32	433	464	2338	2307	GAGTTCCAGACCAGCCTGGGCTACAAAGTGAG	GAGTTCAAGGCCAGCCTGGTCTACAGAGTGAG	3' UTR
chr1|135301046|135302115|-|Shisa4	1069	ENSMUST00000100050.3	Klhl41	90.625	32	433	464	2212	2181	GAGTTCCAGACCAGCCTGGGCTACAAAGTGAG	GAGTTCGAGGCCAGCCTGGTCTACAAAGTGAG	3' UTR
chr1|135301046|135302115|-|Shisa4	1069	ENSMUST00000062264.7	Nucks1	90.625	32	433	464	1196	1165	GAGTTCCAGACCAGCCTGGGCTACAAAGTGAG	GAGTTCGAGGCCAGCCTGGTCTACAAAGTGAG	3' UTR
chr1|135301046|135302115|-|Shisa4	1069	ENSMUST00000029741.8	Polr3c	100	16	388	403	2198	2183	TAATCCCAGCACTCAG	TAATCCCAGCACTCAG	3' UTR
chr1|135301046|135302115|-|Shisa4	1069	ENSMUST00000103205.10	Polr1b	92.593	27	388	414	3796	3770	TAATCCCAGCACTCAGAAGGCTGAGGC	TAATCCCAGCACTCAGGAGGCAGAGGC	3' UTR
chr1|135301046|135302115|-|Shisa4	1069	ENSMUST00000054415.11	Zfp668	95	20	445	464	2952	2933	AGCCTGGGCTACAAAGTGAG	AGCCTGGGCTACATAGTGAG	3' UTR
chr1|135301046|135302115|-|Shisa4	1069	ENSMUST00000179114.7	Rabep1	89.286	28	433	460	1208	1181	GAGTTCCAGACCAGCCTGGGCTACAAAG	GAGTTCAAGACCAGCCTGGTGTACAAAG	3' UTR
chr1|135301046|135302115|-|Shisa4	1069	ENSMUST00000038108.11	Ndufc1	93.75	32	433	464	583	552	GAGTTCCAGACCAGCCTGGGCTACAAAGTGAG	GAGTTCGAGACCAGCCTGGTCTACAAAGTGAG	3' UTR
chr1|135301046|135302115|-|Shisa4	1069	ENSMUST00000176652.7	Traf7	88.235	34	433	466	2516	2483	GAGTTCCAGACCAGCCTGGGCTACAAAGTGAGAC	GAGTTCCAGGCCAGCCAGAGCTACATAGTGAGAC	3' UTR
chr1|135301046|135302115|-|Shisa4	1069	ENSMUST00000047404.6	Dync1li1	95.455	22	443	464	1941	1920	CCAGCCTGGGCTACAAAGTGAG	CCAGCCTGGTCTACAAAGTGAG	3' UTR
chr1|135301046|135302115|-|Shisa4	1069	ENSMUST00000022597.14	Naa16	84.615	52	363	414	3046	2995	AGCCCGGCCTGGTGGCTCGCACCTGTAATCCCAGCACTCAGAAGGCTGAGGC	AGCCGGGCGTGGTAGCTCACACCTTTAATCCCAGCACTCGGGAGGCAGAGGC	3' UTR
chr1|135301046|135302115|-|Shisa4	1069	ENSMUST00000056549.8	Zfp235	95.455	22	382	403	2646	2625	CACCTGTAATCCCAGCACTCAG	CACCTTTAATCCCAGCACTCAG	3' UTR
chr1|135301046|135302115|-|Shisa4	1069	ENSMUST00000103205.10	Polr1b	96	25	440	464	3750	3726	AGACCAGCCTGGGCTACAAAGTGAG	AGACCAGCCTGGTCTACAAAGTGAG	3' UTR
chr1|135301046|135302115|-|Shisa4	1069	ENSMUST00000106440.8	Trim65	100	22	434	455	1547	1526	AGTTCCAGACCAGCCTGGGCTA	AGTTCCAGACCAGCCTGGGCTA	3' UTR
chr1|135301046|135302115|-|Shisa4	1069	ENSMUST00000042923.8	Sirt6	95.455	22	434	455	1498	1477	AGTTCCAGACCAGCCTGGGCTA	AGTTCCAGGCCAGCCTGGGCTA	3' UTR
chr1|135301046|135302115|-|Shisa4	1069	ENSMUST00000045971.8	Chrnb1	88.235	34	434	467	1809	1776	AGTTCCAGACCAGCCTGGGCTACAAAGTGAGACT	AGTTCCAGGCTAGCCTGGGCCACAGAGTGAGACT	3' UTR
chr1|135301046|135302115|-|Shisa4	1069	ENSMUST00000042923.8	Sirt6	100	18	433	450	1469	1452	GAGTTCCAGACCAGCCTG	GAGTTCCAGACCAGCCTG	3' UTR
chr1|135301046|135302115|-|Shisa4	1069	ENSMUST00000143713.1	Spn	100	19	382	400	1472	1454	CACCTGTAATCCCAGCACT	CACCTGTAATCCCAGCACT	3' UTR
chr1|135301046|135302115|-|Shisa4	1069	ENSMUST00000022766.7	Tox4	87.5	32	433	464	2365	2334	GAGTTCCAGACCAGCCTGGGCTACAAAGTGAG	GAGTTCGAGGCCAGCCTGGTCTACAAAATGAG	3' UTR
chr1|135301046|135302115|-|Shisa4	1069	ENSMUST00000224918.1	Nsd1	100	16	388	403	802	787	TAATCCCAGCACTCAG	TAATCCCAGCACTCAG	3' UTR
chr1|135301046|135302115|-|Shisa4	1069	ENSMUST00000120157.1	Ppt1	91.667	24	391	414	227	204	TCCCAGCACTCAGAAGGCTGAGGC	TCCCAGCACTCAGGAGGCAGAGGC	3' UTR
chr1|135301046|135302115|-|Shisa4	1069	ENSMUST00000119425.1	Fkbp8	84.615	52	363	414	302	251	AGCCCGGCCTGGTGGCTCGCACCTGTAATCCCAGCACTCAGAAGGCTGAGGC	AGCCAGGCATGGTGGCACACGCCTTTAATCCCAGCACTCAGGAGGCAGAGGC	5' UTR
chr1|135301046|135302115|-|Shisa4	1069	ENSMUST00000177126.7	Tppp3	89.655	29	433	461	619	591	GAGTTCCAGACCAGCCTGGGCTACAAAGT	GAGTTCGAGGCCAGCCTGGTCTACAAAGT	5' UTR
chr1|135301046|135302115|-|Shisa4	1069	ENSMUST00000143424.1	Sirt6	95.652	23	443	465	230	208	CCAGCCTGGGCTACAAAGTGAGA	CCAGCCTGGGCTACAAAGAGAGA	5' UTR
chr1|135301046|135302115|-|Shisa4	1069	ENSMUST00000122348.2	Cdkn1a	82.692	52	363	414	161	110	AGCCCGGCCTGGTGGCTCGCACCTGTAATCCCAGCACTCAGAAGGCTGAGGC	AGCCGGGCGTGGTGGCACACGCCTTTAATCCCAGCACTCGGGAGGCAGAGGC	5' UTR
chr1|135301046|135302115|-|Shisa4	1069	ENSMUST00000122348.2	Cdkn1a	90.625	32	433	464	97	66	GAGTTCCAGACCAGCCTGGGCTACAAAGTGAG	GAGTTCGAGGCCAGCCTGGTCTACAAAGTGAG	5' UTR
chr1|135301046|135302115|-|Shisa4	1069	ENSMUST00000027916.12	Bpnt1	100	17	366	382	87	71	CCGGCCTGGTGGCTCGC	CCGGCCTGGTGGCTCGC	5' UTR
chr1|135301046|135302115|-|Shisa4	1069	ENSMUST00000214986.1	Olfr659	95	20	372	391	510	491	TGGTGGCTCGCACCTGTAAT	TGGTGGCTCACACCTGTAAT	5' UTR
chr1|135301046|135302115|-|Shisa4	1069	ENSMUST00000214054.1	Taf1d	87.5	32	433	464	297	266	GAGTTCCAGACCAGCCTGGGCTACAAAGTGAG	GAGTTCGAGGCCAGCCTGGTCTAAAAAGTGAG	5' UTR
chr1|135301046|135302115|-|Shisa4	1069	ENSMUST00000053646.6	S1pr4	87.5	32	433	464	72	41	GAGTTCCAGACCAGCCTGGGCTACAAAGTGAG	GAGTTCGAGGCCAGCCTGGTCTATAAAGTGAG	5' UTR
chr1|135301046|135302115|-|Shisa4	1069	ENSMUST00000235983.1	Best1	90.625	32	433	464	32	1	GAGTTCCAGACCAGCCTGGGCTACAAAGTGAG	GAGTTCAAGGCCAGCCTGGTCTACAAAGTGAG	5' UTR
chr1|135301046|135302115|-|Shisa4	1069	ENSMUST00000166912.2	Phf11c	95	20	382	401	139	120	CACCTGTAATCCCAGCACTC	CACCTTTAATCCCAGCACTC	5' UTR
chr1|135301046|135302115|-|Shisa4	1069	ENSMUST00000166912.2	Phf11c	90.625	32	433	464	94	63	GAGTTCCAGACCAGCCTGGGCTACAAAGTGAG	GAGTTCGAGGCCAGCCTGGTCTACAAAGTGAG	5' UTR
chr1|135301046|135302115|-|Shisa4	1069	ENSMUST00000057481.6	Nup160	100	17	405	421	491	475	AGGCTGAGGCGGGAAGA	AGGCTGAGGCGGGAAGA	5' UTR
chr1|135301046|135302115|-|Shisa4	1069	ENSMUST00000108435.1	Tlcd2	100	16	97	112	463	448	CCAAATGGTGACAGAG	CCAAATGGTGACAGAG	CDS
chr1|135301046|135302115|-|Shisa4	1069	ENSMUST00000114634.2	Boc	100	17	47	63	3076	3060	TGGCTCCAGTGCCCACC	TGGCTCCAGTGCCCACC	CDS
chr1|135301046|135302115|-|Shisa4	1069	ENSMUST00000176418.7	Bnc2	82.456	57	358	414	433	377	TTGCTAGCCCGGCCTGGTGGCTCGCACCTGTAATCCCAGCACTCAGAAGGCTGAGGC	TTGCAAGCCGGGCGTGGTGGCGCACGCCTTTAATCCCAGCACTCGGGAGGCAGAGGC	CDS
chr1|135301046|135302115|-|Shisa4	1069	ENSMUST00000032891.14	Smg1	95	20	417	436	4488	4469	GAAGATCATCACTAAAGAGT	GAAGAGCATCACTAAAGAGT	CDS
chr1|135301050|135302115|-|Shisa4	1065	ENSMUST00000148843.9	Hnrnpr	87.5	32	433	464	17359	17328	GAGTTCCAGACCAGCCTGGGCTACAAAGTGAG	GAGTTCGAGGCCAGCCTGGTCTACAGAGTGAG	3' UTR
chr1|135301050|135302115|-|Shisa4	1065	ENSMUST00000028279.9	Strbp	100	16	384	399	14841	14826	CCTGTAATCCCAGCAC	CCTGTAATCCCAGCAC	3' UTR
chr1|135301050|135302115|-|Shisa4	1065	ENSMUST00000042990.6	Serbp1	90	30	388	417	14346	14317	TAATCCCAGCACTCAGAAGGCTGAGGCGGG	TAATCCCAGCACTCAGGAAGCAGAGGCGGG	3' UTR
chr1|135301050|135302115|-|Shisa4	1065	ENSMUST00000042990.6	Serbp1	95.455	22	443	464	14297	14276	CCAGCCTGGGCTACAAAGTGAG	CCAGCCTGGTCTACAAAGTGAG	3' UTR
chr1|135301050|135302115|-|Shisa4	1065	ENSMUST00000022597.14	Naa16	93.75	32	433	464	12411	12380	GAGTTCCAGACCAGCCTGGGCTACAAAGTGAG	GAGTTCCAGGCCAGCCTGGTCTACAAAGTGAG	3' UTR
chr1|135301050|135302115|-|Shisa4	1065	ENSMUST00000028279.9	Strbp	88.372	43	372	414	11727	11685	TGGTGGCTCGCACCTGTAATCCCAGCACTCAGAAGGCTGAGGC	TGGTGGCTCCCACCTTTAATCCCAGCACTCGGGAGGCAGAGGC	3' UTR
chr1|135301050|135302115|-|Shisa4	1065	ENSMUST00000028279.9	Strbp	95.238	21	444	464	10969	10949	CAGCCTGGGCTACAAAGTGAG	CAGCCTGGTCTACAAAGTGAG	3' UTR
chr1|135301050|135302115|-|Shisa4	1065	ENSMUST00000234711.1	BC004004	90.625	32	433	464	9646	9615	GAGTTCCAGACCAGCCTGGGCTACAAAGTGAG	GAGTTCAAGGCCAGCCTGGTCTACAAAGTGAG	3' UTR
chr1|135301050|135302115|-|Shisa4	1065	ENSMUST00000226342.2	Dgkh	87.5	32	433	464	12010	11979	GAGTTCCAGACCAGCCTGGGCTACAAAGTGAG	GAGTTCGAGGCCAGTCTGGTCTACAAAGTGAG	3' UTR
chr1|135301050|135302115|-|Shisa4	1065	ENSMUST00000022597.14	Naa16	95.238	21	444	464	9619	9599	CAGCCTGGGCTACAAAGTGAG	CAGCCTGGTCTACAAAGTGAG	3' UTR
chr1|135301050|135302115|-|Shisa4	1065	ENSMUST00000162226.8	Zbtb37	86.486	37	363	399	8384	8348	AGCCCGGCCTGGTGGCTCGCACCTGTAATCCCAGCAC	AGCCGGGCGTGGTGGCTCACGCCTTTAATCCCAGCAC	3' UTR
chr1|135301050|135302115|-|Shisa4	1065	ENSMUST00000147875.8	Lyrm9	90.625	32	433	464	6807	6776	GAGTTCCAGACCAGCCTGGGCTACAAAGTGAG	GAGTTCGAGGCCAGCCTGGTCTACAAAGTGAG	3' UTR
chr1|135301050|135302115|-|Shisa4	1065	ENSMUST00000060945.11	Aff4	92	25	433	457	10057	10033	GAGTTCCAGACCAGCCTGGGCTACA	GAGTTCCAGACTAGCCAGGGCTACA	3' UTR
chr1|135301050|135302115|-|Shisa4	1065	ENSMUST00000075452.6	Chic2	100	17	405	421	6946	6930	AGGCTGAGGCGGGAAGA	AGGCTGAGGCGGGAAGA	3' UTR
chr1|135301050|135302115|-|Shisa4	1065	ENSMUST00000081104.9	Timm17a	92.308	26	373	398	6433	6408	GGTGGCTCGCACCTGTAATCCCAGCA	GGTGGCTCACACCTATAATCCCAGCA	3' UTR
chr1|135301050|135302115|-|Shisa4	1065	ENSMUST00000025243.4	Iws1	95.455	22	382	403	8257	8236	CACCTGTAATCCCAGCACTCAG	CACCTTTAATCCCAGCACTCAG	3' UTR
chr1|135301050|135302115|-|Shisa4	1065	ENSMUST00000236335.1	Glo1	95.238	21	444	464	6343	6323	CAGCCTGGGCTACAAAGTGAG	CAGCCTGGTCTACAAAGTGAG	3' UTR
chr1|135301050|135302115|-|Shisa4	1065	ENSMUST00000025243.4	Iws1	90.625	32	433	464	8212	8181	GAGTTCCAGACCAGCCTGGGCTACAAAGTGAG	GAGTTCGAGGCCAGCCTGGTCTACAAAGTGAG	3' UTR
chr1|135301050|135302115|-|Shisa4	1065	ENSMUST00000179474.8	Fam160a2	96.667	30	385	414	8728	8699	CTGTAATCCCAGCACTCAGAAGGCTGAGGC	CTGTAATCCCAGCATTCAGAAGGCTGAGGC	3' UTR
chr1|135301050|135302115|-|Shisa4	1065	ENSMUST00000114598.2	Zfp398	90.625	32	433	464	7135	7104	GAGTTCCAGACCAGCCTGGGCTACAAAGTGAG	GAGTTCGAGGCCAGCCTGGTCTACAAAGTGAG	3' UTR
chr1|135301050|135302115|-|Shisa4	1065	ENSMUST00000075452.6	Chic2	90.625	32	433	464	6127	6096	GAGTTCCAGACCAGCCTGGGCTACAAAGTGAG	GAGTTCGAGGCCAGCCTGGTCTACAAAGTGAG	3' UTR
chr1|135301050|135302115|-|Shisa4	1065	ENSMUST00000027173.14	Wdr12	87.5	32	433	464	6763	6732	GAGTTCCAGACCAGCCTGGGCTACAAAGTGAG	GAGTTCAAGGCCAGCCTTGTCTACAAAGTGAG	3' UTR
chr1|135301050|135302115|-|Shisa4	1065	ENSMUST00000022494.9	Ebpl	90.323	31	434	464	5590	5560	AGTTCCAGACCAGCCTGGGCTACAAAGTGAG	AGTTCGAGGCCAGCCTGGTCTACAAAGTGAG	3' UTR
chr1|135301050|135302115|-|Shisa4	1065	ENSMUST00000147563.8	Zdhhc3	90.625	32	433	464	5961	5930	GAGTTCCAGACCAGCCTGGGCTACAAAGTGAG	GAGTTCAAGGCCAGCCTGGTCTACAAAGTGAG	3' UTR
chr1|135301050|135302115|-|Shisa4	1065	ENSMUST00000058524.2	Zc3hav1l	90.625	32	372	403	5703	5672	TGGTGGCTCGCACCTGTAATCCCAGCACTCAG	TGGTGGCACACACCTTTAATCCCAGCACTCAG	3' UTR
chr1|135301050|135302115|-|Shisa4	1065	ENSMUST00000027438.7	Ncl	95.238	21	393	413	7080	7060	CCAGCACTCAGAAGGCTGAGG	CCAGCACTCAGAAGGCAGAGG	3' UTR
chr1|135301050|135302115|-|Shisa4	1065	ENSMUST00000231221.1	Dlg4	87.5	32	433	464	5599	5568	GAGTTCCAGACCAGCCTGGGCTACAAAGTGAG	GAGTTCGAGGCCAGCCTGGTCTACAGAGTGAG	3' UTR
chr1|135301050|135302115|-|Shisa4	1065	ENSMUST00000058524.2	Zc3hav1l	87.5	32	433	464	5623	5592	GAGTTCCAGACCAGCCTGGGCTACAAAGTGAG	GAGTTCAAGGCCAGCCTGGTCTACAGAGTGAG	3' UTR
chr1|135301050|135302115|-|Shisa4	1065	ENSMUST00000060253.4	Fem1a	89.655	29	438	466	6773	6745	CCAGACCAGCCTGGGCTACAAAGTGAGAC	CCAGGCCAGCCTGGGATACACAGTGAGAC	3' UTR
chr1|135301050|135302115|-|Shisa4	1065	ENSMUST00000105845.8	Ephb2	87.5	32	433	464	7656	7625	GAGTTCCAGACCAGCCTGGGCTACAAAGTGAG	GAGTTCAAGGCCAGCCTGGTCTACAGAGTGAG	3' UTR
chr1|135301050|135302115|-|Shisa4	1065	ENSMUST00000023270.13	Cep97	87.5	32	433	464	7156	7125	GAGTTCCAGACCAGCCTGGGCTACAAAGTGAG	GAGTTCTAGGCCAGCCTGGTCTACAGAGTGAG	3' UTR
chr1|135301050|135302115|-|Shisa4	1065	ENSMUST00000020608.2	Ppp2ca	89.655	29	372	400	5819	5791	TGGTGGCTCGCACCTGTAATCCCAGCACT	TGGTGGCCCACACCTTTAATCCCAGCACT	3' UTR
chr1|135301050|135302115|-|Shisa4	1065	ENSMUST00000105845.8	Ephb2	92	25	433	457	7627	7603	GAGTTCCAGACCAGCCTGGGCTACA	GAGTTCCAGAACAGCCAGGGCTACA	3' UTR
chr1|135301050|135302115|-|Shisa4	1065	ENSMUST00000050125.8	2900026A02Rik	100	18	46	63	5604	5587	CTGGCTCCAGTGCCCACC	CTGGCTCCAGTGCCCACC	3' UTR
chr1|135301050|135302115|-|Shisa4	1065	ENSMUST00000212276.1	2900026A02Rik	100	18	46	63	5592	5575	CTGGCTCCAGTGCCCACC	CTGGCTCCAGTGCCCACC	3' UTR
chr1|135301050|135302115|-|Shisa4	1065	ENSMUST00000211733.1	2900026A02Rik	100	18	46	63	9966	9949	CTGGCTCCAGTGCCCACC	CTGGCTCCAGTGCCCACC	3' UTR
chr1|135301050|135302115|-|Shisa4	1065	ENSMUST00000185633.6	Xrn1	87.879	33	432	464	9659	9627	AGAGTTCCAGACCAGCCTGGGCTACAAAGTGAG	AGAGTTCGAGGCCAGCCTGGTCTACAGAGTGAG	3' UTR
chr1|135301050|135302115|-|Shisa4	1065	ENSMUST00000107894.7	Dgke	95.238	21	443	463	7169	7149	CCAGCCTGGGCTACAAAGTGA	CCAGCCTGGTCTACAAAGTGA	3' UTR
chr1|135301050|135302115|-|Shisa4	1065	ENSMUST00000023270.13	Cep97	90.625	32	433	464	6956	6925	GAGTTCCAGACCAGCCTGGGCTACAAAGTGAG	GAGTTCGAGGCCAGCCTGGTCTACAAAGTGAG	3' UTR
chr1|135301050|135302115|-|Shisa4	1065	ENSMUST00000047852.7	Fam199x	92.308	26	434	459	5757	5732	AGTTCCAGACCAGCCTGGGCTACAAA	AGTTCCAGATCAGCCTGGGCAACAAA	3' UTR
chr1|135301050|135302115|-|Shisa4	1065	ENSMUST00000048099.4	Nemp1	96.552	29	384	412	5578	5550	CCTGTAATCCCAGCACTCAGAAGGCTGAG	CCTGTAATCCCAGCACTCAGGAGGCTGAG	3' UTR
chr1|135301050|135302115|-|Shisa4	1065	ENSMUST00000052969.14	Ston2	95.455	22	443	464	7335	7314	CCAGCCTGGGCTACAAAGTGAG	CCAGCCTGGTCTACAAAGTGAG	3' UTR
chr1|135301050|135302115|-|Shisa4	1065	ENSMUST00000021135.4	Ncbp3	95.238	21	388	408	6027	6007	TAATCCCAGCACTCAGAAGGC	TAATCCCAGCACTCAGGAGGC	3' UTR
chr1|135301050|135302115|-|Shisa4	1065	ENSMUST00000076991.6	4930453N24Rik	86.111	36	388	423	5389	5354	TAATCCCAGCACTCAGAAGGCTGAGGCGGGAAGATC	TAATCCCAGCACTGAGGAGGCAGAGGCAGGCAGATC	3' UTR
chr1|135301050|135302115|-|Shisa4	1065	ENSMUST00000021135.4	Ncbp3	92	25	433	457	5970	5946	GAGTTCCAGACCAGCCTGGGCTACA	GAGTTCCAGAACAGCCAGGGCTACA	3' UTR
chr1|135301050|135302115|-|Shisa4	1065	ENSMUST00000020608.2	Ppp2ca	95.455	22	443	464	5270	5249	CCAGCCTGGGCTACAAAGTGAG	CCAGCCTGGTCTACAAAGTGAG	3' UTR
chr1|135301050|135302115|-|Shisa4	1065	ENSMUST00000183404.7	Tcf12	88.889	36	388	423	6284	6249	TAATCCCAGCACTCAGAAGGCTGAGGCGGGAAGATC	TAATCCCAGCACTCAGGAGGCAGAGGCAGGCAGATC	3' UTR
chr1|135301050|135302115|-|Shisa4	1065	ENSMUST00000237651.1	Zfand5	89.655	29	374	402	4944	4916	GTGGCTCGCACCTGTAATCCCAGCACTCA	GTGGCCCGCACCTTTAATTCCAGCACTCA	3' UTR
chr1|135301050|135302115|-|Shisa4	1065	ENSMUST00000029803.11	Eif4e	87.879	33	382	414	4614	4582	CACCTGTAATCCCAGCACTCAGAAGGCTGAGGC	CACCTTTAATCCCAGCACTCTGGAGGCAGAGGC	3' UTR
chr1|135301050|135302115|-|Shisa4	1065	ENSMUST00000040241.14	Ddx19b	96	25	389	413	5273	5249	AATCCCAGCACTCAGAAGGCTGAGG	AATCCCAGCACTCAGGAGGCTGAGG	3' UTR
chr1|135301050|135302115|-|Shisa4	1065	ENSMUST00000149359.1	Mrtfb	84.615	52	363	414	7147	7096	AGCCCGGCCTGGTGGCTCGCACCTGTAATCCCAGCACTCAGAAGGCTGAGGC	AGCCAGGCGTGGTGGCGCACACCTTTAATCCCAGCACTCGGGAGGCAGAGGC	3' UTR
chr1|135301050|135302115|-|Shisa4	1065	ENSMUST00000149359.1	Mrtfb	95.455	22	443	464	7073	7052	CCAGCCTGGGCTACAAAGTGAG	CCAGCCTGGTCTACAAAGTGAG	3' UTR
chr1|135301050|135302115|-|Shisa4	1065	ENSMUST00000105275.8	Osbpl8	86.047	43	372	414	6792	6750	TGGTGGCTCGCACCTGTAATCCCAGCACTCAGAAGGCTGAGGC	TGGTGGCACACACCTTTAATCCCAGCACTCGGGAGGCAGAGGC	3' UTR
chr1|135301050|135302115|-|Shisa4	1065	ENSMUST00000105608.8	Slc35e2	90.625	32	433	464	5289	5258	GAGTTCCAGACCAGCCTGGGCTACAAAGTGAG	GAGTTCGAGGCCAGCCTGGTCTACAAAGTGAG	3' UTR
chr1|135301050|135302115|-|Shisa4	1065	ENSMUST00000174545.8	Xpo4	86.486	37	372	408	7513	7477	TGGTGGCTCGCACCTGTAATCCCAGCACTCAGAAGGC	TGGTGGCACACACCTTTAATCCCAGCATTCAGGAGGC	3' UTR
chr1|135301050|135302115|-|Shisa4	1065	ENSMUST00000054212.6	Rab11fip1	95.833	24	391	414	7097	7074	TCCCAGCACTCAGAAGGCTGAGGC	TCCCAGCACTCAGAAGGCAGAGGC	3' UTR
chr1|135301050|135302115|-|Shisa4	1065	ENSMUST00000102765.8	Col23a1	100	17	384	400	5299	5283	CCTGTAATCCCAGCACT	CCTGTAATCCCAGCACT	3' UTR
chr1|135301050|135302115|-|Shisa4	1065	ENSMUST00000021135.4	Ncbp3	87.5	32	433	464	5350	5319	GAGTTCCAGACCAGCCTGGGCTACAAAGTGAG	GAGTTCGAGGCCAGCCTGGTCTACAAATTGAG	3' UTR
chr1|135301050|135302115|-|Shisa4	1065	ENSMUST00000136012.7	Mfsd11	92.308	26	440	465	3938	3913	AGACCAGCCTGGGCTACAAAGTGAGA	AGACCAGCCTGGGCTACGCAGTGAGA	3' UTR
chr1|135301050|135302115|-|Shisa4	1065	ENSMUST00000040603.13	Agl	95.238	21	447	467	8162	8142	CCTGGGCTACAAAGTGAGACT	CCTGGGCTATAAAGTGAGACT	3' UTR
chr1|135301050|135302115|-|Shisa4	1065	ENSMUST00000049836.13	Specc1	87.879	33	433	465	5781	5749	GAGTTCCAGACCAGCCTGGGCTACAAAGTGAGA	GAGTTCTAGACCAGTCAGGGCTACATAGTGAGA	3' UTR
chr1|135301050|135302115|-|Shisa4	1065	ENSMUST00000224721.1	Fam149b	90.323	31	433	463	4406	4376	GAGTTCCAGACCAGCCTGGGCTACAAAGTGA	GAGTTCGAGGCCAGCCTGGTCTACAAAGTGA	3' UTR
chr1|135301050|135302115|-|Shisa4	1065	ENSMUST00000029453.12	Vangl1	90.625	32	433	464	5127	5096	GAGTTCCAGACCAGCCTGGGCTACAAAGTGAG	GAGTTCGAGGCCAGCCTGGTCTACAAAGTGAG	3' UTR
chr1|135301050|135302115|-|Shisa4	1065	ENSMUST00000029440.9	Olfml3	90.625	32	433	464	4533	4502	GAGTTCCAGACCAGCCTGGGCTACAAAGTGAG	GAGTTCGAGACCAGCCTGGTTTACAAAGTGAG	3' UTR
chr1|135301050|135302115|-|Shisa4	1065	ENSMUST00000103084.3	Zfp334	92.593	27	382	408	5625	5599	CACCTGTAATCCCAGCACTCAGAAGGC	CACCTTTAATCCCAGCACTCAGGAGGC	3' UTR
chr1|135301050|135302115|-|Shisa4	1065	ENSMUST00000096433.9	Deptor	87.879	33	382	414	4637	4605	CACCTGTAATCCCAGCACTCAGAAGGCTGAGGC	CACCTTTAATCCCAGCACTCGGGAGGCAGAGGC	3' UTR
chr1|135301050|135302115|-|Shisa4	1065	ENSMUST00000110766.7	Fbxl18	87.5	32	433	464	5651	5620	GAGTTCCAGACCAGCCTGGGCTACAAAGTGAG	GAGTTCAAGGCCAGCCTGGTCTACACAGTGAG	3' UTR
chr1|135301050|135302115|-|Shisa4	1065	ENSMUST00000133154.6	Fnip2	95.455	22	443	464	6810	6789	CCAGCCTGGGCTACAAAGTGAG	CCAGCCTGGTCTACAAAGTGAG	3' UTR
chr1|135301050|135302115|-|Shisa4	1065	ENSMUST00000030469.4	Lurap1	86.047	43	372	414	4033	3991	TGGTGGCTCGCACCTGTAATCCCAGCACTCAGAAGGCTGAGGC	TGGTGGTTCACACTTGTAATTCCAGCACTCAGGAAGCTGAGGC	3' UTR
chr1|135301050|135302115|-|Shisa4	1065	ENSMUST00000022063.13	Ccdc127	95.455	22	443	464	4059	4038	CCAGCCTGGGCTACAAAGTGAG	CCAGCCTGGTCTACAAAGTGAG	3' UTR
chr1|135301050|135302115|-|Shisa4	1065	ENSMUST00000034689.7	Pin1	90.625	32	433	464	3698	3667	GAGTTCCAGACCAGCCTGGGCTACAAAGTGAG	GAGTTCGAGGCCAGCCTGGTCTACAAAGTGAG	3' UTR
chr1|135301050|135302115|-|Shisa4	1065	ENSMUST00000023220.9	Slc52a2	92	25	433	457	4952	4928	GAGTTCCAGACCAGCCTGGGCTACA	GAGTTCGAGACCAGCCTGGTCTACA	3' UTR
chr1|135301050|135302115|-|Shisa4	1065	ENSMUST00000029569.8	Slc35a3	90.909	33	382	414	4645	4613	CACCTGTAATCCCAGCACTCAGAAGGCTGAGGC	CACCTTTAATCCCAGCACTCTGAAGGCAGAGGC	3' UTR
chr1|135301050|135302115|-|Shisa4	1065	ENSMUST00000039725.11	Exo1	90.625	32	433	464	5926	5895	GAGTTCCAGACCAGCCTGGGCTACAAAGTGAG	GAGTTCGAGGCCAGCCTGGTCTACAAAGTGAG	3' UTR
chr1|135301050|135302115|-|Shisa4	1065	ENSMUST00000105256.9	Ctdsp2	95.455	22	382	403	4375	4354	CACCTGTAATCCCAGCACTCAG	CACCTGTAACCCCAGCACTCAG	3' UTR
chr1|135301050|135302115|-|Shisa4	1065	ENSMUST00000003705.11	Aven	84.615	52	363	414	4107	4056	AGCCCGGCCTGGTGGCTCGCACCTGTAATCCCAGCACTCAGAAGGCTGAGGC	AGCCAGGCATGGTGGCGCACACCTTTAATCCCAGCACTCGGGAGGCAGAGGC	3' UTR
chr1|135301050|135302115|-|Shisa4	1065	ENSMUST00000105256.9	Ctdsp2	95.455	22	382	403	4328	4307	CACCTGTAATCCCAGCACTCAG	CACCTGTAACCCCAGCACTCAG	3' UTR
chr1|135301050|135302115|-|Shisa4	1065	ENSMUST00000232052.1	D16Ertd472e	92.308	26	397	422	4331	4306	CACTCAGAAGGCTGAGGCGGGAAGAT	CACTCAGAAGGCTGAAGCGGTAAGAT	3' UTR
chr1|135301050|135302115|-|Shisa4	1065	ENSMUST00000003705.11	Aven	90.625	32	433	464	4043	4012	GAGTTCCAGACCAGCCTGGGCTACAAAGTGAG	GAGTTCGAGGCCAGCCTGGTCTACAAAGTGAG	3' UTR
chr1|135301050|135302115|-|Shisa4	1065	ENSMUST00000105256.9	Ctdsp2	95.455	22	382	403	4281	4260	CACCTGTAATCCCAGCACTCAG	CACCTGTAACCCCAGCACTCAG	3' UTR
chr1|135301050|135302115|-|Shisa4	1065	ENSMUST00000105256.9	Ctdsp2	95.455	22	382	403	4234	4213	CACCTGTAATCCCAGCACTCAG	CACCTGTAACCCCAGCACTCAG	3' UTR
chr1|135301050|135302115|-|Shisa4	1065	ENSMUST00000162997.2	Gan	90.625	32	433	464	4666	4635	GAGTTCCAGACCAGCCTGGGCTACAAAGTGAG	GAGTTCAAGGCCAGCCTGGTCTACAAAGTGAG	3' UTR
chr1|135301050|135302115|-|Shisa4	1065	ENSMUST00000019276.11	BC005537	89.655	29	433	461	5258	5230	GAGTTCCAGACCAGCCTGGGCTACAAAGT	GAGTTCAAGGCCAGCCTGGTCTACAAAGT	3' UTR
chr1|135301050|135302115|-|Shisa4	1065	ENSMUST00000020023.8	Reep3	90.909	33	382	414	3735	3703	CACCTGTAATCCCAGCACTCAGAAGGCTGAGGC	CACCTGTAATCTCAGCACTTAGAAGGCGGAGGC	3' UTR
chr1|135301050|135302115|-|Shisa4	1065	ENSMUST00000049393.14	Zfp113	92.308	26	389	414	4327	4302	AATCCCAGCACTCAGAAGGCTGAGGC	AATCCCAGCACTCAGGAGGCAGAGGC	3' UTR
chr1|135301050|135302115|-|Shisa4	1065	ENSMUST00000028162.4	Ptges2	95.652	23	435	457	4348	4326	GTTCCAGACCAGCCTGGGCTACA	GTTCCAGCCCAGCCTGGGCTACA	3' UTR
chr1|135301050|135302115|-|Shisa4	1065	ENSMUST00000022450.5	Tasor	89.655	29	372	400	7539	7511	TGGTGGCTCGCACCTGTAATCCCAGCACT	TGGTGGCGCACACCTTTAATCCCAGCACT	3' UTR
chr1|135301050|135302115|-|Shisa4	1065	ENSMUST00000049393.14	Zfp113	93.75	32	433	464	4289	4258	GAGTTCCAGACCAGCCTGGGCTACAAAGTGAG	GAGTTCAAGACCAGCCTGGTCTACAAAGTGAG	3' UTR
chr1|135301050|135302115|-|Shisa4	1065	ENSMUST00000022450.5	Tasor	87.5	32	433	464	7484	7453	GAGTTCCAGACCAGCCTGGGCTACAAAGTGAG	GAGTTCGAGGCCAGCCTGATCTACAAAGTGAG	3' UTR
chr1|135301050|135302115|-|Shisa4	1065	ENSMUST00000105608.8	Slc35e2	90.625	32	433	464	4437	4406	GAGTTCCAGACCAGCCTGGGCTACAAAGTGAG	GAGTTCGAGGCCAGCCTGGTCTACAAAGTGAG	3' UTR
chr1|135301050|135302115|-|Shisa4	1065	ENSMUST00000114313.7	Cflar	95.238	21	444	464	4294	4274	CAGCCTGGGCTACAAAGTGAG	CAGCCTGGTCTACAAAGTGAG	3' UTR
chr1|135301050|135302115|-|Shisa4	1065	ENSMUST00000016088.8	Castor2	88.889	36	382	417	3960	3925	CACCTGTAATCCCAGCACTCAGAAGGCTGAGGCGGG	CACCTTTAATCCCAGCACTCGGGAGGCAGAGGCGGG	3' UTR
chr1|135301050|135302115|-|Shisa4	1065	ENSMUST00000119060.7	Celf5	100	17	949	965	3686	3670	AACAAGGTGGGCAGAAT	AACAAGGTGGGCAGAAT	3' UTR
chr1|135301050|135302115|-|Shisa4	1065	ENSMUST00000118763.7	Celf5	100	17	949	965	3910	3894	AACAAGGTGGGCAGAAT	AACAAGGTGGGCAGAAT	3' UTR
chr1|135301050|135302115|-|Shisa4	1065	ENSMUST00000100203.9	Dip2b	95.455	22	435	456	7489	7468	GTTCCAGACCAGCCTGGGCTAC	GTTCTAGACCAGCCTGGGCTAC	3' UTR
chr1|135301050|135302115|-|Shisa4	1065	ENSMUST00000231221.1	Dlg4	92.593	27	388	414	3480	3454	TAATCCCAGCACTCAGAAGGCTGAGGC	TAATCCCAGCACTCAGGAGGCAGAGGC	3' UTR
chr1|135301050|135302115|-|Shisa4	1065	ENSMUST00000131656.1	Coa7	100	17	388	404	3346	3330	TAATCCCAGCACTCAGA	TAATCCCAGCACTCAGA	3' UTR
chr1|135301050|135302115|-|Shisa4	1065	ENSMUST00000034591.10	Bace1	92.593	27	382	408	4561	4535	CACCTGTAATCCCAGCACTCAGAAGGC	CACCTGTAATCCTAGCACTCAGGAGGC	3' UTR
chr1|135301050|135302115|-|Shisa4	1065	ENSMUST00000145362.3	Zc3h12b	87.5	32	433	464	2950	2919	GAGTTCCAGACCAGCCTGGGCTACAAAGTGAG	GAGTTCGAGGCCAGCCTGGTCTACAGAGTGAG	3' UTR
chr1|135301050|135302115|-|Shisa4	1065	ENSMUST00000113229.7	Mob1b	100	17	384	400	3500	3484	CCTGTAATCCCAGCACT	CCTGTAATCCCAGCACT	3' UTR
chr1|135301050|135302115|-|Shisa4	1065	ENSMUST00000066674.7	Car8	87.5	32	433	464	3538	3507	GAGTTCCAGACCAGCCTGGGCTACAAAGTGAG	GAGTTCGAGGCCAGCCTGGTGTACAAAGTGAG	3' UTR
chr1|135301050|135302115|-|Shisa4	1065	ENSMUST00000042766.5	Ppm1k	90.625	32	433	464	3911	3880	GAGTTCCAGACCAGCCTGGGCTACAAAGTGAG	GAGTTCAAGGCCAGCCTGGTCTACAAAGTGAG	3' UTR
chr1|135301050|135302115|-|Shisa4	1065	ENSMUST00000094451.3	Gpr157	92.593	27	388	414	3940	3914	TAATCCCAGCACTCAGAAGGCTGAGGC	TAATCCCAGCACTCAGGAGGCAGAGGC	3' UTR
chr1|135301050|135302115|-|Shisa4	1065	ENSMUST00000053760.11	Utp14b	89.655	29	372	400	5137	5109	TGGTGGCTCGCACCTGTAATCCCAGCACT	TGGTGGCGCTCACCTTTAATCCCAGCACT	3' UTR
chr1|135301050|135302115|-|Shisa4	1065	ENSMUST00000094451.3	Gpr157	87.5	32	433	464	3901	3870	GAGTTCCAGACCAGCCTGGGCTACAAAGTGAG	GAGTTCGAGGCCAGCCTGGTCTACAGAGTGAG	3' UTR
chr1|135301050|135302115|-|Shisa4	1065	ENSMUST00000167588.8	Trim67	93.333	30	385	414	5620	5591	CTGTAATCCCAGCACTCAGAAGGCTGAGGC	CTGTAATCCCAGTACTCAGGAGGCTGAGGC	3' UTR
chr1|135301050|135302115|-|Shisa4	1065	ENSMUST00000064883.13	Plekha2	88.095	42	386	427	4159	4118	TGTAATCCCAGCACTCAGAAGGCTGAGGCGGGAAGATCATCA	TGTAATCCAAGCACTCAGGAGGCTGAGGCAGGAGGATTATCA	3' UTR
chr1|135301050|135302115|-|Shisa4	1065	ENSMUST00000040241.14	Ddx19b	95.455	22	382	403	4041	4020	CACCTGTAATCCCAGCACTCAG	CACCTTTAATCCCAGCACTCAG	3' UTR
chr1|135301050|135302115|-|Shisa4	1065	ENSMUST00000168162.4	Pdgfra	100	17	384	400	6204	6188	CCTGTAATCCCAGCACT	CCTGTAATCCCAGCACT	3' UTR
chr1|135301050|135302115|-|Shisa4	1065	ENSMUST00000044730.11	Mllt6	93.939	33	382	414	5884	5852	CACCTGTAATCCCAGCACTCAGAAGGCTGAGGC	CACCTTTAATCCCAGCACTCAGGAGGCTGAGGC	3' UTR
chr1|135301050|135302115|-|Shisa4	1065	ENSMUST00000151978.1	Kremen1	92	25	433	457	2786	2762	GAGTTCCAGACCAGCCTGGGCTACA	GAGTTCCAGGCCAGCCAGGGCTACA	3' UTR
chr1|135301050|135302115|-|Shisa4	1065	ENSMUST00000054415.11	Zfp668	87.5	32	433	464	5107	5076	GAGTTCCAGACCAGCCTGGGCTACAAAGTGAG	GAGTTCGAGGCCAGCCTGGTCTACAGAGTGAG	3' UTR
chr1|135301050|135302115|-|Shisa4	1065	ENSMUST00000167588.8	Trim67	90.323	31	436	466	5544	5514	TTCCAGACCAGCCTGGGCTACAAAGTGAGAC	TTCCAGGCCAGCCTGGGCTACAGTGTGAGAC	3' UTR
chr1|135301050|135302115|-|Shisa4	1065	ENSMUST00000020849.8	Tom1l1	89.655	29	384	412	3887	3859	CCTGTAATCCCAGCACTCAGAAGGCTGAG	CCTGTAATCCTAGTACTCAGGAGGCTGAG	3' UTR
chr1|135301050|135302115|-|Shisa4	1065	ENSMUST00000002336.15	Zim1	91.667	24	372	395	4405	4382	TGGTGGCTCGCACCTGTAATCCCA	TGGTGGCTCACACCTGTCATCCCA	3' UTR
chr1|135301050|135302115|-|Shisa4	1065	ENSMUST00000021800.5	Mcur1	89.655	29	386	414	3341	3313	TGTAATCCCAGCACTCAGAAGGCTGAGGC	TGTAATCCCAGCACTTGGGAGGCTGAGGC	3' UTR
chr1|135301050|135302115|-|Shisa4	1065	ENSMUST00000033739.4	Car5b	87.5	32	433	464	3327	3296	GAGTTCCAGACCAGCCTGGGCTACAAAGTGAG	GAGTTCTAGGCCAGCCTGGTCTACAGAGTGAG	3' UTR
chr1|135301050|135302115|-|Shisa4	1065	ENSMUST00000050646.12	Ttc19	90.909	33	382	414	3382	3350	CACCTGTAATCCCAGCACTCAGAAGGCTGAGGC	CACCTTTAATCCCAGCACTCAGGAGGCAGAGGC	3' UTR
chr1|135301050|135302115|-|Shisa4	1065	ENSMUST00000110766.7	Fbxl18	90	30	372	401	4644	4615	TGGTGGCTCGCACCTGTAATCCCAGCACTC	TGGTGGCACACACCTTTAATCCCAGCACTC	3' UTR
chr1|135301050|135302115|-|Shisa4	1065	ENSMUST00000044730.11	Mllt6	86.111	36	388	423	5597	5562	TAATCCCAGCACTCAGAAGGCTGAGGCGGGAAGATC	TAATCCCAGCACTCTGGAGGCAGAGGCAGGCAGATC	3' UTR
chr1|135301050|135302115|-|Shisa4	1065	ENSMUST00000022766.7	Tox4	95.238	21	388	408	4385	4365	TAATCCCAGCACTCAGAAGGC	TAATCCCAGCACTCAGGAGGC	3' UTR
chr1|135301050|135302115|-|Shisa4	1065	ENSMUST00000081079.5	Entpd7	87.179	39	372	410	4313	4275	TGGTGGCTCGCACCTGTAATCCCAGCACTCAGAAGGCTG	TGGTGGCACACATCTGTAATCACAGCACTCAGGAGGCTG	3' UTR
chr1|135301050|135302115|-|Shisa4	1065	ENSMUST00000132374.8	Nkiras1	90.625	32	433	464	2940	2909	GAGTTCCAGACCAGCCTGGGCTACAAAGTGAG	GAGTTCAAGGCCAGCCTGGTCTACAAAGTGAG	3' UTR
chr1|135301050|135302115|-|Shisa4	1065	ENSMUST00000110766.7	Fbxl18	87.879	33	432	464	4590	4558	AGAGTTCCAGACCAGCCTGGGCTACAAAGTGAG	AGAGTTCGAGGCTAGCCTGGTCTACAAAGTGAG	3' UTR
chr1|135301050|135302115|-|Shisa4	1065	ENSMUST00000022766.7	Tox4	95.455	22	443	464	4342	4321	CCAGCCTGGGCTACAAAGTGAG	CCAGCCTGGTCTACAAAGTGAG	3' UTR
chr1|135301050|135302115|-|Shisa4	1065	ENSMUST00000093906.4	Birc5	84.615	52	363	414	2559	2508	AGCCCGGCCTGGTGGCTCGCACCTGTAATCCCAGCACTCAGAAGGCTGAGGC	AGCCGGGCGTGGTGGCTCACGCCTTTAATCCCAGCACTCGGGAGGCAGAGGC	3' UTR
chr1|135301050|135302115|-|Shisa4	1065	ENSMUST00000098312.3	Exoc8	92.593	27	388	414	4356	4330	TAATCCCAGCACTCAGAAGGCTGAGGC	TAATCCCAGCACTCAGGAGGCAGAGGC	3' UTR
chr1|135301050|135302115|-|Shisa4	1065	ENSMUST00000090379.6	Usp53	100	17	313	329	6054	6038	CTTGCCCTCTATAGAGT	CTTGCCCTCTATAGAGT	3' UTR
chr1|135301050|135302115|-|Shisa4	1065	ENSMUST00000087521.12	Nif3l1	95.455	22	382	403	3735	3714	CACCTGTAATCCCAGCACTCAG	CACCTTTAATCCCAGCACTCAG	3' UTR
chr1|135301050|135302115|-|Shisa4	1065	ENSMUST00000093906.4	Birc5	93.75	32	433	464	2495	2464	GAGTTCCAGACCAGCCTGGGCTACAAAGTGAG	GAGTTCCAGGCCAGCCTGGTCTACAAAGTGAG	3' UTR
chr1|135301050|135302115|-|Shisa4	1065	ENSMUST00000238292.1	Zfp869	95.455	22	443	464	4471	4450	CCAGCCTGGGCTACAAAGTGAG	CCAGCCTGGTCTACAAAGTGAG	3' UTR
chr1|135301050|135302115|-|Shisa4	1065	ENSMUST00000038014.10	Dnajc16	92	25	443	467	4709	4685	CCAGCCTGGGCTACAAAGTGAGACT	CCAGCCTGGGCTACATAGTCAGACT	3' UTR
chr1|135301050|135302115|-|Shisa4	1065	ENSMUST00000236335.1	Glo1	95.238	21	382	402	2697	2677	CACCTGTAATCCCAGCACTCA	CACCTTTAATCCCAGCACTCA	3' UTR
chr1|135301050|135302115|-|Shisa4	1065	ENSMUST00000065103.3	Mrpl35	95.455	22	443	464	2649	2628	CCAGCCTGGGCTACAAAGTGAG	CCAGCCTGGTCTACAAAGTGAG	3' UTR
chr1|135301050|135302115|-|Shisa4	1065	ENSMUST00000076991.6	4930453N24Rik	92.308	26	388	413	3363	3338	TAATCCCAGCACTCAGAAGGCTGAGG	TAATTCCAGCACTCAGAAGGCAGAGG	3' UTR
chr1|135301050|135302115|-|Shisa4	1065	ENSMUST00000115222.9	Zbtb44	90.625	32	433	464	3734	3703	GAGTTCCAGACCAGCCTGGGCTACAAAGTGAG	GAGTTCGAGGCCAGCCTGGTCTACAAAGTGAG	3' UTR
chr1|135301050|135302115|-|Shisa4	1065	ENSMUST00000034392.12	Nip7	90.625	32	433	464	2591	2560	GAGTTCCAGACCAGCCTGGGCTACAAAGTGAG	GAGTTCGAGGCCAGCCTGGTCTACAAAGTGAG	3' UTR
chr1|135301050|135302115|-|Shisa4	1065	ENSMUST00000236335.1	Glo1	90.625	32	433	464	2652	2621	GAGTTCCAGACCAGCCTGGGCTACAAAGTGAG	GAGTTCGAGGCCAGCCTGGTCTACAAAGTGAG	3' UTR
chr1|135301050|135302115|-|Shisa4	1065	ENSMUST00000109418.1	Fitm2	92	25	440	464	2821	2797	AGACCAGCCTGGGCTACAAAGTGAG	AGACCAGCCTGGTCTACATAGTGAG	3' UTR
chr1|135301050|135302115|-|Shisa4	1065	ENSMUST00000101327.2	Rnf145	95	20	381	400	3030	3011	GCACCTGTAATCCCAGCACT	GCACCAGTAATCCCAGCACT	3' UTR
chr1|135301050|135302115|-|Shisa4	1065	ENSMUST00000029445.12	Nras	100	17	384	400	2706	2690	CCTGTAATCCCAGCACT	CCTGTAATCCCAGCACT	3' UTR
chr1|135301050|135302115|-|Shisa4	1065	ENSMUST00000045450.6	Ints7	92.593	27	388	414	5084	5058	TAATCCCAGCACTCAGAAGGCTGAGGC	TAATCCCAGCACTCAGGAGGCAGAGGC	3' UTR
chr1|135301050|135302115|-|Shisa4	1065	ENSMUST00000110485.2	Zscan26	90.323	31	384	414	3569	3539	CCTGTAATCCCAGCACTCAGAAGGCTGAGGC	CCTGTAATCCCAGCACTCGGGAGGCAGAGGC	3' UTR
chr1|135301050|135302115|-|Shisa4	1065	ENSMUST00000027434.14	Armc9	91.667	24	434	457	4463	4440	AGTTCCAGACCAGCCTGGGCTACA	AGTTCCAGGCCAGCCTGGGTTACA	3' UTR
chr1|135301050|135302115|-|Shisa4	1065	ENSMUST00000062058.4	Lix1l	87.5	32	433	464	2982	2951	GAGTTCCAGACCAGCCTGGGCTACAAAGTGAG	GAGTTCGAGGCCAGCCTGGTCTACAGAGTGAG	3' UTR
chr1|135301050|135302115|-|Shisa4	1065	ENSMUST00000095070.3	Dnajc25	95.238	21	444	464	3051	3031	CAGCCTGGGCTACAAAGTGAG	CAGCCTGGTCTACAAAGTGAG	3' UTR
chr1|135301050|135302115|-|Shisa4	1065	ENSMUST00000022036.13	Slc28a3	83.019	53	362	414	4118	4066	TAGCCCGGCCTGGTGGCTCGCACCTGTAATCCCAGCACTCAGAAGGCTGAGGC	TAGCCGGGCGTGGTGGCGCACGCCTTTAATCCCAGCACTCGGGAGGCAGAGGC	3' UTR
chr1|135301050|135302115|-|Shisa4	1065	ENSMUST00000110485.2	Zscan26	90.625	32	433	464	3526	3495	GAGTTCCAGACCAGCCTGGGCTACAAAGTGAG	GAGTTCGAGGCCAGCCTGGTCTACAAAGTGAG	3' UTR
chr1|135301050|135302115|-|Shisa4	1065	ENSMUST00000030782.1	Hes2	100	16	388	403	2494	2479	TAATCCCAGCACTCAG	TAATCCCAGCACTCAG	3' UTR
chr1|135301050|135302115|-|Shisa4	1065	ENSMUST00000095070.3	Dnajc25	92	25	433	457	3033	3009	GAGTTCCAGACCAGCCTGGGCTACA	GAGTTCCAGAACAGCCAGGGCTACA	3' UTR
chr1|135301050|135302115|-|Shisa4	1065	ENSMUST00000131784.7	Zfp866	92	25	382	406	2461	2437	CACCTGTAATCCCAGCACTCAGAAG	CACCTTTAATCTCAGCACTCAGAAG	3' UTR
chr1|135301050|135302115|-|Shisa4	1065	ENSMUST00000022036.13	Slc28a3	90.625	32	433	464	4053	4022	GAGTTCCAGACCAGCCTGGGCTACAAAGTGAG	GAGTTCAAGGCCAGCCTGGTCTACAAAGTGAG	3' UTR
chr1|135301050|135302115|-|Shisa4	1065	ENSMUST00000189661.6	Soat1	90.625	32	433	464	3690	3659	GAGTTCCAGACCAGCCTGGGCTACAAAGTGAG	GAGTTCGAGGCCAGCCTGGTCTACAAAGTGAG	3' UTR
chr1|135301050|135302115|-|Shisa4	1065	ENSMUST00000177005.7	Glmp	92.593	27	388	414	3112	3086	TAATCCCAGCACTCAGAAGGCTGAGGC	TAATCCCAGCACTCAGGAGGCAGAGGC	3' UTR
chr1|135301050|135302115|-|Shisa4	1065	ENSMUST00000167323.2	Apold1	95.238	21	388	408	2864	2844	TAATCCCAGCACTCAGAAGGC	TAATCCCAGCACTCAGGAGGC	3' UTR
chr1|135301050|135302115|-|Shisa4	1065	ENSMUST00000002043.9	Ccdc47	88.889	36	391	426	3480	3445	TCCCAGCACTCAGAAGGCTGAGGCGGGAAGATCATC	TCCCAGCACTCAGCAGGCTGAGGAGAGAAAATCATC	3' UTR
chr1|135301050|135302115|-|Shisa4	1065	ENSMUST00000167377.2	Iqgap1	92.308	26	375	400	7000	6975	TGGCTCGCACCTGTAATCCCAGCACT	TGGCTCACACCTTTAATCCCAGCACT	3' UTR
chr1|135301050|135302115|-|Shisa4	1065	ENSMUST00000177005.7	Glmp	87.5	32	433	464	3073	3042	GAGTTCCAGACCAGCCTGGGCTACAAAGTGAG	GAGTTCGAGGCCAGCCTGGTCTACAGAGTGAG	3' UTR
chr1|135301050|135302115|-|Shisa4	1065	ENSMUST00000213813.1	Ccdc84	87.5	32	433	464	2405	2374	GAGTTCCAGACCAGCCTGGGCTACAAAGTGAG	GAGTTCAAGGCCAGCCTGGTCTACAAAATGAG	3' UTR
chr1|135301050|135302115|-|Shisa4	1065	ENSMUST00000033394.7	Fadd	90.625	32	433	464	2487	2456	GAGTTCCAGACCAGCCTGGGCTACAAAGTGAG	GAGTTCAAGGCCAGCCTGGTCTACAAAGTGAG	3' UTR
chr1|135301050|135302115|-|Shisa4	1065	ENSMUST00000209856.1	Plpbp	87.5	32	433	464	2202	2171	GAGTTCCAGACCAGCCTGGGCTACAAAGTGAG	GAGTTCGAGGCCAGCCTGGTCTACAGAGTGAG	3' UTR
chr1|135301050|135302115|-|Shisa4	1065	ENSMUST00000049630.12	Cox19	90.323	31	433	463	2129	2099	GAGTTCCAGACCAGCCTGGGCTACAAAGTGA	GAGTTCAAGACCAGCCTTGGCTACAGAGTGA	3' UTR
chr1|135301050|135302115|-|Shisa4	1065	ENSMUST00000002043.9	Ccdc47	91.667	24	443	466	3428	3405	CCAGCCTGGGCTACAAAGTGAGAC	CCAGCTTGGGCTACATAGTGAGAC	3' UTR
chr1|135301050|135302115|-|Shisa4	1065	ENSMUST00000227843.1	Nudcd1	90	30	436	465	3611	3582	TTCCAGACCAGCCTGGGCTACAAAGTGAGA	TTCCAGGCCAGCCTGTGCTACATAGTGAGA	3' UTR
chr1|135301050|135302115|-|Shisa4	1065	ENSMUST00000071852.9	Commd7	100	19	384	402	2460	2442	CCTGTAATCCCAGCACTCA	CCTGTAATCCCAGCACTCA	3' UTR
chr1|135301050|135302115|-|Shisa4	1065	ENSMUST00000231221.1	Dlg4	96.429	28	382	409	2604	2577	CACCTGTAATCCCAGCACTCAGAAGGCT	CACCTGTAATCCCAGCACTCAGGAGGCT	3' UTR
chr1|135301050|135302115|-|Shisa4	1065	ENSMUST00000097742.2	Tmem88b	92	25	433	457	2504	2480	GAGTTCCAGACCAGCCTGGGCTACA	GAGTTCAAGACCAGCCTGGTCTACA	3' UTR
chr1|135301050|135302115|-|Shisa4	1065	ENSMUST00000049813.5	Yod1	89.655	29	386	414	2903	2875	TGTAATCCCAGCACTCAGAAGGCTGAGGC	TGTAATCTCAACACTCAGAAGGCAGAGGC	3' UTR
chr1|135301050|135302115|-|Shisa4	1065	ENSMUST00000000939.14	Hip1r	95.455	22	443	464	5049	5028	CCAGCCTGGGCTACAAAGTGAG	CCAGCCTGGTCTACAAAGTGAG	3' UTR
chr1|135301050|135302115|-|Shisa4	1065	ENSMUST00000035351.6	Syt15	90.625	32	433	464	3099	3068	GAGTTCCAGACCAGCCTGGGCTACAAAGTGAG	GAGTTCAAGGCCAGCCTGGTCTACAAAGTGAG	3' UTR
chr1|135301050|135302115|-|Shisa4	1065	ENSMUST00000033004.7	Il4ra	95.455	22	382	403	4518	4497	CACCTGTAATCCCAGCACTCAG	CACCTGTGATCCCAGCACTCAG	3' UTR
chr1|135301050|135302115|-|Shisa4	1065	ENSMUST00000204285.2	Zfp964	87.5	32	433	464	3206	3175	GAGTTCCAGACCAGCCTGGGCTACAAAGTGAG	GAGTTCGAGGCCAGCCTGGTCTACAGAGTGAG	3' UTR
chr1|135301050|135302115|-|Shisa4	1065	ENSMUST00000102975.9	Mob3b	86.047	43	372	414	2772	2730	TGGTGGCTCGCACCTGTAATCCCAGCACTCAGAAGGCTGAGGC	TGGTGGCTCACGCCTTTAATCCCAGCACTCGGGAGGCAGAGGC	3' UTR
chr1|135301050|135302115|-|Shisa4	1065	ENSMUST00000152147.7	1810058I24Rik	95	20	389	408	1894	1875	AATCCCAGCACTCAGAAGGC	AATCCCAGCACTCAGGAGGC	3' UTR
chr1|135301050|135302115|-|Shisa4	1065	ENSMUST00000210282.1	Zbtb45	87.5	32	433	464	3330	3299	GAGTTCCAGACCAGCCTGGGCTACAAAGTGAG	GAGTTCGAGGCCAGCCTGGTCTACAGAGTGAG	3' UTR
chr1|135301050|135302115|-|Shisa4	1065	ENSMUST00000007012.5	Sod2	90.625	32	433	464	2543	2512	GAGTTCCAGACCAGCCTGGGCTACAAAGTGAG	GAGTTCGAGGCCAGCCTGGTCTACAAAGTGAG	3' UTR
chr1|135301050|135302115|-|Shisa4	1065	ENSMUST00000102975.9	Mob3b	90.625	32	433	464	2717	2686	GAGTTCCAGACCAGCCTGGGCTACAAAGTGAG	GAGTTCGAGGCCAGCCTGGTCTACAAAGTGAG	3' UTR
chr1|135301050|135302115|-|Shisa4	1065	ENSMUST00000159145.7	Ttc26	92.593	27	388	414	2285	2259	TAATCCCAGCACTCAGAAGGCTGAGGC	TAATCCCAGCACTCAGGAGGCAGAGGC	3' UTR
chr1|135301050|135302115|-|Shisa4	1065	ENSMUST00000002923.9	Adprh	93.75	32	433	464	2912	2881	GAGTTCCAGACCAGCCTGGGCTACAAAGTGAG	GAGTTCCAGGCCAGCCTGGTCTACAAAGTGAG	3' UTR
chr1|135301050|135302115|-|Shisa4	1065	ENSMUST00000100417.2	Ezh1	100	17	382	398	3434	3418	CACCTGTAATCCCAGCA	CACCTGTAATCCCAGCA	3' UTR
chr1|135301050|135302115|-|Shisa4	1065	ENSMUST00000049156.6	Meak7	89.655	29	372	400	3026	2998	TGGTGGCTCGCACCTGTAATCCCAGCACT	TGGTGGCGCACACCTTTAATCCCAGCACT	3' UTR
chr1|135301050|135302115|-|Shisa4	1065	ENSMUST00000002412.8	Ncan	95	20	445	464	5523	5504	AGCCTGGGCTACAAAGTGAG	AGCCTGGTCTACAAAGTGAG	3' UTR
chr1|135301050|135302115|-|Shisa4	1065	ENSMUST00000159145.7	Ttc26	90.625	32	433	464	2246	2215	GAGTTCCAGACCAGCCTGGGCTACAAAGTGAG	GAGTTCGAGGCCAGCCTGGTCTACAAAGTGAG	3' UTR
chr1|135301050|135302115|-|Shisa4	1065	ENSMUST00000018685.8	Cwc25	87.5	32	433	464	2900	2869	GAGTTCCAGACCAGCCTGGGCTACAAAGTGAG	GAGTTCAAGGCCAGCCTGGTCTACAGAGTGAG	3' UTR
chr1|135301050|135302115|-|Shisa4	1065	ENSMUST00000065103.3	Mrpl35	92.593	27	388	414	2142	2116	TAATCCCAGCACTCAGAAGGCTGAGGC	TAATCCCAGCACTCAGGAGGCAGAGGC	3' UTR
chr1|135301050|135302115|-|Shisa4	1065	ENSMUST00000042251.10	Rmnd1	92.593	27	382	408	3095	3069	CACCTGTAATCCCAGCACTCAGAAGGC	CACCTTTAATCCCAGCACTCAGGAGGC	3' UTR
chr1|135301050|135302115|-|Shisa4	1065	ENSMUST00000033160.14	Gga2	90.625	32	383	414	3452	3421	ACCTGTAATCCCAGCACTCAGAAGGCTGAGGC	ACCTTTAATCCCAGCACTCAGGAGGCAGAGGC	3' UTR
chr1|135301050|135302115|-|Shisa4	1065	ENSMUST00000121097.7	Cnep1r1	91.667	24	436	459	1862	1839	TTCCAGACCAGCCTGGGCTACAAA	TTCCAGGCCAGCCTAGGCTACAAA	3' UTR
chr1|135301050|135302115|-|Shisa4	1065	ENSMUST00000031077.12	Zcchc4	90.625	32	433	464	3070	3039	GAGTTCCAGACCAGCCTGGGCTACAAAGTGAG	GAGTTCGAGACCAGCCTGGTCTACAGAGTGAG	3' UTR
chr1|135301050|135302115|-|Shisa4	1065	ENSMUST00000065103.3	Mrpl35	89.286	28	433	460	2103	2076	GAGTTCCAGACCAGCCTGGGCTACAAAG	GAGTTCGAGGCCAGCCTGGTCTACAAAG	3' UTR
chr1|135301050|135302115|-|Shisa4	1065	ENSMUST00000033739.4	Car5b	90	30	433	462	2531	2502	GAGTTCCAGACCAGCCTGGGCTACAAAGTG	GAGTTCCAGGCCAGCCTGGACTACAGAGTG	3' UTR
chr1|135301050|135302115|-|Shisa4	1065	ENSMUST00000139954.8	Mfsd11	92.308	26	440	465	2268	2243	AGACCAGCCTGGGCTACAAAGTGAGA	AGACCAGCCTGGGCTACGCAGTGAGA	3' UTR
chr1|135301050|135302115|-|Shisa4	1065	ENSMUST00000034427.11	Adat1	86.111	36	388	423	3091	3056	TAATCCCAGCACTCAGAAGGCTGAGGCGGGAAGATC	TAATCTCAGCACTCAGGAGGCAGAGGCAGGCAGATC	3' UTR
chr1|135301050|135302115|-|Shisa4	1065	ENSMUST00000030797.3	Vamp3	95.455	22	443	464	1796	1775	CCAGCCTGGGCTACAAAGTGAG	CCAGCCTGGTCTACAAAGTGAG	3' UTR
chr1|135301050|135302115|-|Shisa4	1065	ENSMUST00000063871.12	Cbln3	92.593	27	388	414	2203	2177	TAATCCCAGCACTCAGAAGGCTGAGGC	TAATCCCAGCACTCAGGAGGCAGAGGC	3' UTR
chr1|135301050|135302115|-|Shisa4	1065	ENSMUST00000167374.8	Ripk1	87.879	33	391	423	3510	3478	TCCCAGCACTCAGAAGGCTGAGGCGGGAAGATC	TCCCAGCACTCAGGAGGCAGAGGCAGGCAGATC	3' UTR
chr1|135301050|135302115|-|Shisa4	1065	ENSMUST00000086831.3	Pkd2	92	25	388	412	4473	4449	TAATCCCAGCACTCAGAAGGCTGAG	TAATCCCAGCACTCAAGAGGCTGAG	3' UTR
chr1|135301050|135302115|-|Shisa4	1065	ENSMUST00000044405.7	Lpar6	89.286	28	433	460	3115	3088	GAGTTCCAGACCAGCCTGGGCTACAAAG	GAGTTCGAGGCCAGCCTGGTCTACAAAG	3' UTR
chr1|135301050|135302115|-|Shisa4	1065	ENSMUST00000063871.12	Cbln3	87.5	32	433	464	2164	2133	GAGTTCCAGACCAGCCTGGGCTACAAAGTGAG	GAGTTCGAGGCCAGCTTGGTCTACAAAGTGAG	3' UTR
chr1|135301050|135302115|-|Shisa4	1065	ENSMUST00000095383.5	Tmem263	95.238	21	434	454	2074	2054	AGTTCCAGACCAGCCTGGGCT	AGTTCAAGACCAGCCTGGGCT	3' UTR
chr1|135301050|135302115|-|Shisa4	1065	ENSMUST00000108567.8	Zfp444	90.625	32	382	413	2633	2602	CACCTGTAATCCCAGCACTCAGAAGGCTGAGG	CACCTTTAATCCCAGCACTCAGGAGGCAGAGG	3' UTR
chr1|135301050|135302115|-|Shisa4	1065	ENSMUST00000026927.9	Nudt5	90.625	32	433	464	2422	2391	GAGTTCCAGACCAGCCTGGGCTACAAAGTGAG	GAGTTCGAGGCCAGCCTGGTCTACAAAGTGAG	3' UTR
chr1|135301050|135302115|-|Shisa4	1065	ENSMUST00000002336.15	Zim1	92.308	26	372	397	3382	3357	TGGTGGCTCGCACCTGTAATCCCAGC	TGGTGGCTCACACCTGTCATCCCAGC	3' UTR
chr1|135301050|135302115|-|Shisa4	1065	ENSMUST00000132374.8	Nkiras1	89.655	29	372	400	2122	2094	TGGTGGCTCGCACCTGTAATCCCAGCACT	TGGTGGCACACACCTTTAATCCCAGCACT	3' UTR
chr1|135301050|135302115|-|Shisa4	1065	ENSMUST00000034260.8	B3gnt3	90.625	32	433	464	2544	2513	GAGTTCCAGACCAGCCTGGGCTACAAAGTGAG	GAGTTCAAGGCCAGCCTGGTCTACAAAGTGAG	3' UTR
chr1|135301050|135302115|-|Shisa4	1065	ENSMUST00000082337.12	Mdc1	82.692	52	363	414	6647	6596	AGCCCGGCCTGGTGGCTCGCACCTGTAATCCCAGCACTCAGAAGGCTGAGGC	AGCCGGGCGTGGTGGCACACGCCTTTAATCCCAGCACTCGGGAGGCAGAGGC	3' UTR
chr1|135301050|135302115|-|Shisa4	1065	ENSMUST00000095070.3	Dnajc25	82.692	52	363	414	2475	2424	AGCCCGGCCTGGTGGCTCGCACCTGTAATCCCAGCACTCAGAAGGCTGAGGC	AGCCGGGCGTGGTGGCGCACGCCTTTAATCCCAGCACTCCGGAGGCAGAGGC	3' UTR
chr1|135301050|135302115|-|Shisa4	1065	ENSMUST00000114513.8	Gls	88.235	34	381	414	3570	3537	GCACCTGTAATCCCAGCACTCAGAAGGCTGAGGC	GCACCTTTAATCCCAGCACTCGGGAGGCAGAGGC	3' UTR
chr1|135301050|135302115|-|Shisa4	1065	ENSMUST00000169172.4	Tbck	90.625	32	433	464	4269	4238	GAGTTCCAGACCAGCCTGGGCTACAAAGTGAG	GAGTTCGAGGCCAGCCTGGTCTACAAAGTGAG	3' UTR
chr1|135301050|135302115|-|Shisa4	1065	ENSMUST00000036331.6	Neu3	87.879	33	382	414	2827	2795	CACCTGTAATCCCAGCACTCAGAAGGCTGAGGC	CACCTTTAATCCCAGCACTCGGGAGGCAGAGGC	3' UTR
chr1|135301050|135302115|-|Shisa4	1065	ENSMUST00000055458.5	Cdc42ep2	89.655	29	372	400	2316	2288	TGGTGGCTCGCACCTGTAATCCCAGCACT	TGGTGGCACACACCTTTAATCCCAGCACT	3' UTR
chr1|135301050|135302115|-|Shisa4	1065	ENSMUST00000082337.12	Mdc1	90.625	32	433	464	6583	6552	GAGTTCCAGACCAGCCTGGGCTACAAAGTGAG	GAGTTCAAGGCCAGCCTGGTCTACAAAGTGAG	3' UTR
chr1|135301050|135302115|-|Shisa4	1065	ENSMUST00000002336.15	Zim1	95	20	448	467	3311	3292	CTGGGCTACAAAGTGAGACT	CTGGGCTACACAGTGAGACT	3' UTR
chr1|135301050|135302115|-|Shisa4	1065	ENSMUST00000059295.9	Syt12	95.455	22	443	464	3064	3043	CCAGCCTGGGCTACAAAGTGAG	CCAGCCTGGTCTACAAAGTGAG	3' UTR
chr1|135301050|135302115|-|Shisa4	1065	ENSMUST00000114598.2	Zfp398	100	16	433	448	2990	2975	GAGTTCCAGACCAGCC	GAGTTCCAGACCAGCC	3' UTR
chr1|135301050|135302115|-|Shisa4	1065	ENSMUST00000114513.8	Gls	90.625	32	433	464	3524	3493	GAGTTCCAGACCAGCCTGGGCTACAAAGTGAG	GAGTTCAAGGCCAGCCTGGTCTACAAAGTGAG	3' UTR
chr1|135301050|135302115|-|Shisa4	1065	ENSMUST00000002291.11	Paxip1	90.625	32	433	464	4705	4674	GAGTTCCAGACCAGCCTGGGCTACAAAGTGAG	GAGTTCGAGGCCAGCCTGGTCTACAAAGTGAG	3' UTR
chr1|135301050|135302115|-|Shisa4	1065	ENSMUST00000091257.10	Mfn1	90.625	32	433	464	3723	3692	GAGTTCCAGACCAGCCTGGGCTACAAAGTGAG	GAGTTCAAGGCCAGCCTGGTCTACAAAGTGAG	3' UTR
chr1|135301050|135302115|-|Shisa4	1065	ENSMUST00000114153.1	Lage3	92	25	440	464	1653	1629	AGACCAGCCTGGGCTACAAAGTGAG	AGACCAGCCTGGTCTACAGAGTGAG	3' UTR
chr1|135301050|135302115|-|Shisa4	1065	ENSMUST00000055458.5	Cdc42ep2	87.5	32	433	464	2261	2230	GAGTTCCAGACCAGCCTGGGCTACAAAGTGAG	GAGTTCGAGGCCAACCTGGTCTACAAAGTGAG	3' UTR
chr1|135301050|135302115|-|Shisa4	1065	ENSMUST00000095517.11	Cog8	100	16	388	403	3186	3171	TAATCCCAGCACTCAG	TAATCCCAGCACTCAG	3' UTR
chr1|135301050|135302115|-|Shisa4	1065	ENSMUST00000032566.2	Qpctl	95.238	21	383	403	2487	2467	ACCTGTAATCCCAGCACTCAG	ACCTGTTATCCCAGCACTCAG	3' UTR
chr1|135301050|135302115|-|Shisa4	1065	ENSMUST00000022694.16	Dmtn	87.5	32	433	464	3174	3143	GAGTTCCAGACCAGCCTGGGCTACAAAGTGAG	GAGTTCTAGGCCAGCCTGGTCTACAGAGTGAG	3' UTR
chr1|135301050|135302115|-|Shisa4	1065	ENSMUST00000022663.6	Tnfrsf10b	89.655	29	372	400	2523	2495	TGGTGGCTCGCACCTGTAATCCCAGCACT	TGGTGGCACACACCTTTAATCCCAGCACT	3' UTR
chr1|135301050|135302115|-|Shisa4	1065	ENSMUST00000155671.7	Vps29	92	25	433	457	1829	1805	GAGTTCCAGACCAGCCTGGGCTACA	GAGTTCCAGGCCAGCCTGAGCTACA	3' UTR
chr1|135301050|135302115|-|Shisa4	1065	ENSMUST00000061372.6	Tspyl1	90.625	32	433	464	2395	2364	GAGTTCCAGACCAGCCTGGGCTACAAAGTGAG	GAGTTCAAGACCAGCCTGGTCTACAGAGTGAG	3' UTR
chr1|135301050|135302115|-|Shisa4	1065	ENSMUST00000170836.3	Psma2	100	17	391	407	1887	1871	TCCCAGCACTCAGAAGG	TCCCAGCACTCAGAAGG	3' UTR
chr1|135301050|135302115|-|Shisa4	1065	ENSMUST00000036872.15	Wipi2	92	25	440	464	2710	2686	AGACCAGCCTGGGCTACAAAGTGAG	AGACCAGCCTGGGCTATATAGTGAG	3' UTR
chr1|135301050|135302115|-|Shisa4	1065	ENSMUST00000053288.5	Cdr2l	92	25	433	457	2950	2926	GAGTTCCAGACCAGCCTGGGCTACA	GAGTTCCAGGCCAGCCAGGGCTACA	3' UTR
chr1|135301050|135302115|-|Shisa4	1065	ENSMUST00000030747.10	Casp9	95.652	23	444	466	2742	2720	CAGCCTGGGCTACAAAGTGAGAC	CAGCCTGGGCTACAAAGTAAGAC	3' UTR
chr1|135301050|135302115|-|Shisa4	1065	ENSMUST00000022663.6	Tnfrsf10b	87.5	32	433	464	2468	2437	GAGTTCCAGACCAGCCTGGGCTACAAAGTGAG	GAGTTCGAGGCCAGCCTGGTCTACAGAGTGAG	3' UTR
chr1|135301050|135302115|-|Shisa4	1065	ENSMUST00000028807.5	Ivd	100	19	384	402	2459	2441	CCTGTAATCCCAGCACTCA	CCTGTAATCCCAGCACTCA	3' UTR
chr1|135301050|135302115|-|Shisa4	1065	ENSMUST00000229371.1	Smug1	92.308	26	388	413	2601	2576	TAATCCCAGCACTCAGAAGGCTGAGG	TAATCCCAGCACTCAGGAGGCAGAGG	3' UTR
chr1|135301050|135302115|-|Shisa4	1065	ENSMUST00000216656.1	Zbtb24	90.625	32	433	464	2278	2247	GAGTTCCAGACCAGCCTGGGCTACAAAGTGAG	GAGTTCGAGGCCAGCCTGGTCTACAAAGTGAG	3' UTR
chr1|135301050|135302115|-|Shisa4	1065	ENSMUST00000018685.8	Cwc25	95.455	22	393	414	2438	2417	CCAGCACTCAGAAGGCTGAGGC	CCAGCACTCAGGAGGCTGAGGC	3' UTR
chr1|135301050|135302115|-|Shisa4	1065	ENSMUST00000031434.7	Rnf34	95.455	22	382	403	2442	2421	CACCTGTAATCCCAGCACTCAG	CACCTTTAATCCCAGCACTCAG	3' UTR
chr1|135301050|135302115|-|Shisa4	1065	ENSMUST00000057256.4	6030458C11Rik	100	17	384	400	2489	2473	CCTGTAATCCCAGCACT	CCTGTAATCCCAGCACT	3' UTR
chr1|135301050|135302115|-|Shisa4	1065	ENSMUST00000052124.8	Nlrc4	82.692	52	363	414	4414	4363	AGCCCGGCCTGGTGGCTCGCACCTGTAATCCCAGCACTCAGAAGGCTGAGGC	AGCCGGGCGTGGTGGCGCACGCCTTTAATCCCAGCACTCGGGAGGCAGAGGC	3' UTR
chr1|135301050|135302115|-|Shisa4	1065	ENSMUST00000022494.9	Ebpl	100	16	46	61	1696	1681	CTGGCTCCAGTGCCCA	CTGGCTCCAGTGCCCA	3' UTR
chr1|135301050|135302115|-|Shisa4	1065	ENSMUST00000098143.10	Nfx1	95.238	21	388	408	4498	4478	TAATCCCAGCACTCAGAAGGC	TAATCCCAGCACTCAGGAGGC	3' UTR
chr1|135301050|135302115|-|Shisa4	1065	ENSMUST00000066807.7	Ercc6	95.455	22	443	464	5559	5538	CCAGCCTGGGCTACAAAGTGAG	CCAGCCTGGTCTACAAAGTGAG	3' UTR
chr1|135301050|135302115|-|Shisa4	1065	ENSMUST00000052124.8	Nlrc4	95.455	22	443	464	4340	4319	CCAGCCTGGGCTACAAAGTGAG	CCAGCCTGGTCTACAAAGTGAG	3' UTR
chr1|135301050|135302115|-|Shisa4	1065	ENSMUST00000095383.5	Tmem263	87.879	33	382	414	1750	1718	CACCTGTAATCCCAGCACTCAGAAGGCTGAGGC	CACCTTTAATCCCAGCACTCGGGAGGCAGAGGC	3' UTR
chr1|135301050|135302115|-|Shisa4	1065	ENSMUST00000021170.8	Mxra7	96	25	433	457	1601	1577	GAGTTCCAGACCAGCCTGGGCTACA	GAGTTCCAGACCAGCCTGGTCTACA	3' UTR
chr1|135301050|135302115|-|Shisa4	1065	ENSMUST00000030469.4	Lurap1	95.455	22	392	413	1842	1821	CCCAGCACTCAGAAGGCTGAGG	CCCAGCACTCAGGAGGCTGAGG	3' UTR
chr1|135301050|135302115|-|Shisa4	1065	ENSMUST00000069651.12	Gadl1	100	17	747	763	2591	2575	ATATAAGGGGATTGCAA	ATATAAGGGGATTGCAA	3' UTR
chr1|135301050|135302115|-|Shisa4	1065	ENSMUST00000114900.7	Zc3hav1	82.692	52	363	414	4068	4017	AGCCCGGCCTGGTGGCTCGCACCTGTAATCCCAGCACTCAGAAGGCTGAGGC	AGCCGGGCGTGGTGGCGCACGCCTTTAATCCCAGCACTCGGGAGGCAGAGGC	3' UTR
chr1|135301050|135302115|-|Shisa4	1065	ENSMUST00000095383.5	Tmem263	87.5	32	433	464	1705	1674	GAGTTCCAGACCAGCCTGGGCTACAAAGTGAG	GAGTTCGAGGCCAGCCTGATCTACAAAGTGAG	3' UTR
chr1|135301050|135302115|-|Shisa4	1065	ENSMUST00000062058.4	Lix1l	92.593	27	431	457	2015	1989	AAGAGTTCCAGACCAGCCTGGGCTACA	AAGAGTTTGAGACCAGCCTGGGCTACA	3' UTR
chr1|135301050|135302115|-|Shisa4	1065	ENSMUST00000057781.7	Klhl31	86.486	37	372	408	3204	3168	TGGTGGCTCGCACCTGTAATCCCAGCACTCAGAAGGC	TGGTGGCACACACCTTTAATCCCATCACTCAGGAGGC	3' UTR
chr1|135301050|135302115|-|Shisa4	1065	ENSMUST00000112533.7	Ly75	89.286	28	390	417	6212	6185	ATCCCAGCACTCAGAAGGCTGAGGCGGG	ATCCCAGCACTCCCAAGGCAGAGGCGGG	3' UTR
chr1|135301050|135302115|-|Shisa4	1065	ENSMUST00000114900.7	Zc3hav1	90.625	32	433	464	4004	3973	GAGTTCCAGACCAGCCTGGGCTACAAAGTGAG	GAGTTCGAGGCCAGCCTGGTCTACAAAGTGAG	3' UTR
chr1|135301050|135302115|-|Shisa4	1065	ENSMUST00000036615.6	Hacd3	92.593	27	388	414	2186	2160	TAATCCCAGCACTCAGAAGGCTGAGGC	TAATCCCAGCACTCAGGAGGCAGAGGC	3' UTR
chr1|135301050|135302115|-|Shisa4	1065	ENSMUST00000077408.7	Bloc1s3	95.455	22	443	464	1581	1560	CCAGCCTGGGCTACAAAGTGAG	CCAGCCTGGTCTACAAAGTGAG	3' UTR
chr1|135301050|135302115|-|Shisa4	1065	ENSMUST00000189661.6	Soat1	95.833	24	434	457	2753	2730	AGTTCCAGACCAGCCTGGGCTACA	AGTTCAAGACCAGCCTGGGCTACA	3' UTR
chr1|135301050|135302115|-|Shisa4	1065	ENSMUST00000122383.2	Gk5	86.111	36	384	419	2548	2513	CCTGTAATCCCAGCACTCAGAAGGCTGAGGCGGGAA	CCTGTGATCTCAGCACCCAGGAGGCTGAGGCAGGAA	3' UTR
chr1|135301050|135302115|-|Shisa4	1065	ENSMUST00000122383.2	Gk5	95.238	21	433	453	2503	2483	GAGTTCCAGACCAGCCTGGGC	GAGTTCCAGACCAACCTGGGC	3' UTR
chr1|135301050|135302115|-|Shisa4	1065	ENSMUST00000181609.1	Foxl1	95.455	22	443	464	1908	1887	CCAGCCTGGGCTACAAAGTGAG	CCAGCCTGGTCTACAAAGTGAG	3' UTR
chr1|135301050|135302115|-|Shisa4	1065	ENSMUST00000055032.13	Kdm5d	95.455	22	443	464	5685	5664	CCAGCCTGGGCTACAAAGTGAG	CCAGCCTGGTCTACAAAGTGAG	3' UTR
chr1|135301050|135302115|-|Shisa4	1065	ENSMUST00000030127.12	Tmem38b	96	25	443	467	1803	1779	CCAGCCTGGGCTACAAAGTGAGACT	CCAGCCTGGGCTACAGAGTGAGACT	3' UTR
chr1|135301050|135302115|-|Shisa4	1065	ENSMUST00000020449.11	Helb	95.455	22	443	464	4201	4180	CCAGCCTGGGCTACAAAGTGAG	CCAGCCTGGTCTACAAAGTGAG	3' UTR
chr1|135301050|135302115|-|Shisa4	1065	ENSMUST00000041616.14	Pdxk	95.238	21	444	464	1915	1895	CAGCCTGGGCTACAAAGTGAG	CAGCCTGGTCTACAAAGTGAG	3' UTR
chr1|135301050|135302115|-|Shisa4	1065	ENSMUST00000032912.5	Qprt	87.5	32	433	464	1996	1965	GAGTTCCAGACCAGCCTGGGCTACAAAGTGAG	GAGTTCGAGGCCAGCCTGGTCTACAGAGTGAG	3' UTR
chr1|135301050|135302115|-|Shisa4	1065	ENSMUST00000057256.4	6030458C11Rik	87.5	32	433	464	2275	2244	GAGTTCCAGACCAGCCTGGGCTACAAAGTGAG	GAGTTCGAGGCCAGCCTGGTCTACAGAGTGAG	3' UTR
chr1|135301050|135302115|-|Shisa4	1065	ENSMUST00000172792.7	Gabbr1	92.857	28	385	412	3596	3569	CTGTAATCCCAGCACTCAGAAGGCTGAG	CTGTAATCCCAATACTCAGAAGGCTGAG	3' UTR
chr1|135301050|135302115|-|Shisa4	1065	ENSMUST00000028796.1	Rpusd2	100	20	389	408	2515	2496	AATCCCAGCACTCAGAAGGC	AATCCCAGCACTCAGAAGGC	3' UTR
chr1|135301050|135302115|-|Shisa4	1065	ENSMUST00000030893.2	Dffb	90	30	372	401	1986	1957	TGGTGGCTCGCACCTGTAATCCCAGCACTC	TGGTGGCACACACCTTTAATCCCAGCACTC	3' UTR
chr1|135301050|135302115|-|Shisa4	1065	ENSMUST00000151826.1	Trp53rkb	90.625	32	382	413	1587	1556	CACCTGTAATCCCAGCACTCAGAAGGCTGAGG	CACCTTTAATCCCAGCACTCAGGAGGCAGAGG	3' UTR
chr1|135301050|135302115|-|Shisa4	1065	ENSMUST00000038194.4	Atad2	90.625	32	433	464	4988	4957	GAGTTCCAGACCAGCCTGGGCTACAAAGTGAG	GAGTTCGAGGCCAGCCTGGTCTACAAAGTGAG	3' UTR
chr1|135301050|135302115|-|Shisa4	1065	ENSMUST00000066384.6	Zic4	100	16	177	192	1816	1801	GACAGGTCCTGGGAGG	GACAGGTCCTGGGAGG	3' UTR
chr1|135301050|135302115|-|Shisa4	1065	ENSMUST00000197850.4	Cspg5	100	16	386	401	2509	2494	TGTAATCCCAGCACTC	TGTAATCCCAGCACTC	3' UTR
chr1|135301050|135302115|-|Shisa4	1065	ENSMUST00000061169.6	Gal3st3	90.625	32	433	464	2315	2284	GAGTTCCAGACCAGCCTGGGCTACAAAGTGAG	GAGTTCTAGACCAGCCTGGTCTACAGAGTGAG	3' UTR
chr1|135301050|135302115|-|Shisa4	1065	ENSMUST00000037473.5	Ap5m1	100	16	385	400	2486	2471	CTGTAATCCCAGCACT	CTGTAATCCCAGCACT	3' UTR
chr1|135301050|135302115|-|Shisa4	1065	ENSMUST00000187504.6	Lbhd1	90	30	372	401	1673	1644	TGGTGGCTCGCACCTGTAATCCCAGCACTC	TGGTGGCGCACACCTTTAATCCCAGCACTC	3' UTR
chr1|135301050|135302115|-|Shisa4	1065	ENSMUST00000062915.8	Gdpgp1	92.593	27	388	414	2200	2174	TAATCCCAGCACTCAGAAGGCTGAGGC	TAATCCCAGCACTCAGGAGGCAGAGGC	3' UTR
chr1|135301050|135302115|-|Shisa4	1065	ENSMUST00000197850.4	Cspg5	95.238	21	444	464	2457	2437	CAGCCTGGGCTACAAAGTGAG	CAGCCTGGTCTACAAAGTGAG	3' UTR
chr1|135301050|135302115|-|Shisa4	1065	ENSMUST00000078259.7	Nsl1	90.625	32	433	464	1544	1513	GAGTTCCAGACCAGCCTGGGCTACAAAGTGAG	GAGTTCGAGGCCAGCCTGGTCTACAAAGTGAG	3' UTR
chr1|135301050|135302115|-|Shisa4	1065	ENSMUST00000112890.2	Dtymk	95.238	21	444	464	1000	980	CAGCCTGGGCTACAAAGTGAG	CAGCCTGGTCTACAAAGTGAG	3' UTR
chr1|135301050|135302115|-|Shisa4	1065	ENSMUST00000026927.9	Nudt5	86.111	36	388	423	1760	1725	TAATCCCAGCACTCAGAAGGCTGAGGCGGGAAGATC	TAATCCCAACACTCAGGAGGCAGAGGCAGGCAGATC	3' UTR
chr1|135301050|135302115|-|Shisa4	1065	ENSMUST00000049294.3	Snrpd2	95.238	21	444	464	1205	1185	CAGCCTGGGCTACAAAGTGAG	CAGCCTGGTCTACAAAGTGAG	3' UTR
chr1|135301050|135302115|-|Shisa4	1065	ENSMUST00000033513.9	Ftsj1	95	20	384	403	1922	1903	CCTGTAATCCCAGCACTCAG	CCTGTAATCTCAGCACTCAG	3' UTR
chr1|135301050|135302115|-|Shisa4	1065	ENSMUST00000109418.1	Fitm2	86.111	36	388	423	1520	1485	TAATCCCAGCACTCAGAAGGCTGAGGCGGGAAGATC	TAATCCCAGCACTCGGGAGGCAGAGGCAGGCAGATC	3' UTR
chr1|135301050|135302115|-|Shisa4	1065	ENSMUST00000022063.13	Ccdc127	90.625	32	433	464	1560	1529	GAGTTCCAGACCAGCCTGGGCTACAAAGTGAG	GAGTTCGAGGCCAGCCTGGTCTACAAAGTGAG	3' UTR
chr1|135301050|135302115|-|Shisa4	1065	ENSMUST00000014065.15	Clip3	100	18	253	270	2436	2419	AGAGGGCAGGAAGACTTG	AGAGGGCAGGAAGACTTG	3' UTR
chr1|135301050|135302115|-|Shisa4	1065	ENSMUST00000235326.1	Neurl1a	90.625	32	433	464	1928	1897	GAGTTCCAGACCAGCCTGGGCTACAAAGTGAG	GAGTTCAAGGCCAGCCTGGTCTACAAAGTGAG	3' UTR
chr1|135301050|135302115|-|Shisa4	1065	ENSMUST00000024749.8	Polh	90.625	32	433	464	2978	2947	GAGTTCCAGACCAGCCTGGGCTACAAAGTGAG	GAGTTCGAGGCCAGCCTGGTCTACAAAGTGAG	3' UTR
chr1|135301050|135302115|-|Shisa4	1065	ENSMUST00000109648.8	Fam227a	87.5	32	433	464	2861	2830	GAGTTCCAGACCAGCCTGGGCTACAAAGTGAG	GAGTTCGAGGCCAGCCTGGTCTATAAAGTGAG	3' UTR
chr1|135301050|135302115|-|Shisa4	1065	ENSMUST00000034427.11	Adat1	92.308	26	451	476	2259	2234	GGCTACAAAGTGAGACTATCTCAAAA	GGCTTCAAAGTGAGACTGTCTCAAAA	3' UTR
chr1|135301050|135302115|-|Shisa4	1065	ENSMUST00000208710.1	Ckm	87.5	32	433	464	1887	1856	GAGTTCCAGACCAGCCTGGGCTACAAAGTGAG	GAGTTCGAGACCAGCTTGGTCTACATAGTGAG	3' UTR
chr1|135301050|135302115|-|Shisa4	1065	ENSMUST00000055040.12	Ccdc69	91.667	24	391	414	1247	1224	TCCCAGCACTCAGAAGGCTGAGGC	TCCCAGCACTCCGGAGGCTGAGGC	3' UTR
chr1|135301050|135302115|-|Shisa4	1065	ENSMUST00000211741.1	Sae1	88.095	42	382	423	1649	1608	CACCTGTAATCCCAGCACTCAGAAGGCTGAGGCGGGAAGATC	CACCTTTAATCCCAGCACTCAGGAGGCAGAGGCAGGCAGATC	3' UTR
chr1|135301050|135302115|-|Shisa4	1065	ENSMUST00000019726.7	Plin3	92.593	27	388	414	1974	1948	TAATCCCAGCACTCAGAAGGCTGAGGC	TAATCCCAGCACTCAGGAGGCAGAGGC	3' UTR
chr1|135301050|135302115|-|Shisa4	1065	ENSMUST00000102567.3	Med18	95.455	22	443	464	1423	1402	CCAGCCTGGGCTACAAAGTGAG	CCAGCCTGGTCTACAAAGTGAG	3' UTR
chr1|135301050|135302115|-|Shisa4	1065	ENSMUST00000027916.12	Bpnt1	90.625	32	433	464	1622	1591	GAGTTCCAGACCAGCCTGGGCTACAAAGTGAG	GAGTTCAAGGCCAGCCTGGTCTACAAAGTGAG	3' UTR
chr1|135301050|135302115|-|Shisa4	1065	ENSMUST00000042251.10	Rmnd1	92.593	27	388	414	2146	2120	TAATCCCAGCACTCAGAAGGCTGAGGC	TAATCCCAGCACTCAGGAGGCAGAGGC	3' UTR
chr1|135301050|135302115|-|Shisa4	1065	ENSMUST00000118544.7	Armt1	89.655	29	372	400	1345	1317	TGGTGGCTCGCACCTGTAATCCCAGCACT	TGGTGTCTCACACTTGTAATCCCAGCACT	3' UTR
chr1|135301050|135302115|-|Shisa4	1065	ENSMUST00000128764.8	Sap18	90.625	32	433	464	1118	1087	GAGTTCCAGACCAGCCTGGGCTACAAAGTGAG	GAGTTCGAGGCCAGCCTGGTCTACAAAGTGAG	3' UTR
chr1|135301050|135302115|-|Shisa4	1065	ENSMUST00000019726.7	Plin3	90.625	32	433	464	1935	1904	GAGTTCCAGACCAGCCTGGGCTACAAAGTGAG	GAGTTCAAGGCCAGCCTGGTCTACAAAGTGAG	3' UTR
chr1|135301050|135302115|-|Shisa4	1065	ENSMUST00000109638.1	Eif6	95.238	21	388	408	1007	987	TAATCCCAGCACTCAGAAGGC	TAATCCCAGCACTCAGGAGGC	3' UTR
chr1|135301050|135302115|-|Shisa4	1065	ENSMUST00000042251.10	Rmnd1	95.238	21	444	464	2096	2076	CAGCCTGGGCTACAAAGTGAG	CAGCCTGGTCTACAAAGTGAG	3' UTR
chr1|135301050|135302115|-|Shisa4	1065	ENSMUST00000027271.8	Inpp1	83.333	54	361	414	2069	2016	CTAGCCCGGCCTGGTGGCTCGCACCTGTAATCCCAGCACTCAGAAGGCTGAGGC	CTAGCCGGGCGTAGTGGCACACACCTTTAATCCCAGCACTCGGGAGGCAGAGGC	3' UTR
chr1|135301050|135302115|-|Shisa4	1065	ENSMUST00000114079.8	Mettl21a	100	17	382	398	1268	1252	CACCTGTAATCCCAGCA	CACCTGTAATCCCAGCA	3' UTR
chr1|135301050|135302115|-|Shisa4	1065	ENSMUST00000041778.7	Zfp174	92	25	433	457	2341	2317	GAGTTCCAGACCAGCCTGGGCTACA	GAGTTCCAGGCCAGCCTGGTCTACA	3' UTR
chr1|135301050|135302115|-|Shisa4	1065	ENSMUST00000109638.1	Eif6	90.625	32	433	464	968	937	GAGTTCCAGACCAGCCTGGGCTACAAAGTGAG	GAGTTCAAGGCCAGCCTGGTCTACAAAGTGAG	3' UTR
chr1|135301050|135302115|-|Shisa4	1065	ENSMUST00000039160.2	Gpr176	92.593	27	388	414	2257	2231	TAATCCCAGCACTCAGAAGGCTGAGGC	TAATCCCAGCTCTCAGAAGGCAGAGGC	3' UTR
chr1|135301050|135302115|-|Shisa4	1065	ENSMUST00000022585.4	Gpalpp1	89.655	29	372	400	1571	1543	TGGTGGCTCGCACCTGTAATCCCAGCACT	TGGTGGCACTCACCTTTAATCCCAGCACT	3' UTR
chr1|135301050|135302115|-|Shisa4	1065	ENSMUST00000077376.2	2810006K23Rik	90.625	32	433	464	1179	1148	GAGTTCCAGACCAGCCTGGGCTACAAAGTGAG	GAGTTCGAGGCCAGCCTGGTCTACAAAGTGAG	3' UTR
chr1|135301050|135302115|-|Shisa4	1065	ENSMUST00000061444.4	Mrps16	95.238	21	384	404	1006	986	CCTGTAATCCCAGCACTCAGA	CCTGTAATCCTAGCACTCAGA	3' UTR
chr1|135301050|135302115|-|Shisa4	1065	ENSMUST00000036074.14	Gmip	90.323	31	437	467	3503	3473	TCCAGACCAGCCTGGGCTACAAAGTGAGACT	TCCAGACCAGCCAGAGCTACACAGTGAGACT	3' UTR
chr1|135301050|135302115|-|Shisa4	1065	ENSMUST00000019572.8	Zfp874b	87.5	32	433	464	1882	1851	GAGTTCCAGACCAGCCTGGGCTACAAAGTGAG	GAGTTCGAGGCCAGCCTGGTATACAAAGTGAG	3' UTR
chr1|135301050|135302115|-|Shisa4	1065	ENSMUST00000042147.5	Noc4l	95.238	21	382	402	2065	2045	CACCTGTAATCCCAGCACTCA	CACCTTTAATCCCAGCACTCA	3' UTR
chr1|135301050|135302115|-|Shisa4	1065	ENSMUST00000208694.1	Zfp317	95.455	22	443	464	2739	2718	CCAGCCTGGGCTACAAAGTGAG	CCAGCCTGGTCTACAAAGTGAG	3' UTR
chr1|135301050|135302115|-|Shisa4	1065	ENSMUST00000040213.12	Tyw1	93.548	31	384	414	2762	2732	CCTGTAATCCCAGCACTCAGAAGGCTGAGGC	CCTGTAATCCCAGCTCTCAGCAGGCTGAGGC	3' UTR
chr1|135301050|135302115|-|Shisa4	1065	ENSMUST00000040717.6	Kif15	86.047	43	372	414	4694	4652	TGGTGGCTCGCACCTGTAATCCCAGCACTCAGAAGGCTGAGGC	TGGTGGCGCACACCTTTAATCCCAGCACTCGGGAGGCAGAGGC	3' UTR
chr1|135301050|135302115|-|Shisa4	1065	ENSMUST00000021410.9	Ppp2r3c	87.879	33	434	466	2015	1983	AGTTCCAGACCAGCCTGGGCTACAAAGTGAGAC	AGTTCCAGGCCAGTCAGGGCTACATAGTGAGAC	3' UTR
chr1|135301050|135302115|-|Shisa4	1065	ENSMUST00000043767.8	Upf3a	89.655	29	372	400	1747	1719	TGGTGGCTCGCACCTGTAATCCCAGCACT	TGGTGGCGCACACCTTTAATCCCAGCACT	3' UTR
chr1|135301050|135302115|-|Shisa4	1065	ENSMUST00000021356.5	Dnaaf2	93.75	32	433	464	2996	2965	GAGTTCCAGACCAGCCTGGGCTACAAAGTGAG	GAGTTCGAGACCAGCCTGGTCTACAAAGTGAG	3' UTR
chr1|135301050|135302115|-|Shisa4	1065	ENSMUST00000033739.4	Car5b	90.625	32	433	464	1463	1432	GAGTTCCAGACCAGCCTGGGCTACAAAGTGAG	GAGTTCGAGGCCAGCCTGGTCTACAAAGTGAG	3' UTR
chr1|135301050|135302115|-|Shisa4	1065	ENSMUST00000030610.2	Zbtb8a	95.455	22	443	464	2157	2136	CCAGCCTGGGCTACAAAGTGAG	CCAGCCTGGTCTACAAAGTGAG	3' UTR
chr1|135301050|135302115|-|Shisa4	1065	ENSMUST00000203653.2	Wdr19	95.455	22	443	464	4460	4439	CCAGCCTGGGCTACAAAGTGAG	CCAGCCTGGTCTACAAAGTGAG	3' UTR
chr1|135301050|135302115|-|Shisa4	1065	ENSMUST00000026227.2	Twnk	90.625	32	433	464	3014	2983	GAGTTCCAGACCAGCCTGGGCTACAAAGTGAG	GAGTTCGAGGCCAGCCTGGTCTACAAAGTGAG	3' UTR
chr1|135301050|135302115|-|Shisa4	1065	ENSMUST00000034900.7	Ooep	87.5	32	433	464	1074	1043	GAGTTCCAGACCAGCCTGGGCTACAAAGTGAG	GAGTTCGAGGCCAGTCTGGTCTACAAAGTGAG	3' UTR
chr1|135301050|135302115|-|Shisa4	1065	ENSMUST00000170157.7	Slc3a2	90.625	32	433	464	2354	2323	GAGTTCCAGACCAGCCTGGGCTACAAAGTGAG	GAGTTCGAGGCCAGCCTGGTCTACAAAGTGAG	3' UTR
chr1|135301050|135302115|-|Shisa4	1065	ENSMUST00000153820.7	Pml	93.103	29	372	400	2393	2365	TGGTGGCTCGCACCTGTAATCCCAGCACT	TGGTGGCTCACACCTTTAATCCCAGCACT	3' UTR
chr1|135301050|135302115|-|Shisa4	1065	ENSMUST00000198965.4	Rufy3	90.625	32	433	464	2486	2455	GAGTTCCAGACCAGCCTGGGCTACAAAGTGAG	GAGTTCGAGGCCAGCCTGGTCTACAAAGTGAG	3' UTR
chr1|135301050|135302115|-|Shisa4	1065	ENSMUST00000136501.1	Bola3	90	30	428	457	750	721	CTAAAGAGTTCCAGACCAGCCTGGGCTACA	CTAAATAGTTCCAGGCCAGCCAGGGCTACA	3' UTR
chr1|135301050|135302115|-|Shisa4	1065	ENSMUST00000226768.1	Ttc5	87.5	32	433	464	928	897	GAGTTCCAGACCAGCCTGGGCTACAAAGTGAG	GAGTTCGAGGCCAGCCTGGTCTACAGAGTGAG	3' UTR
chr1|135301050|135302115|-|Shisa4	1065	ENSMUST00000100050.3	Klhl41	82.692	52	363	414	2276	2225	AGCCCGGCCTGGTGGCTCGCACCTGTAATCCCAGCACTCAGAAGGCTGAGGC	AGCCGGGCGTGGTGGCGCACGCCTTTAATCCCAGCACTCGGGAGGCAGAGGC	3' UTR
chr1|135301050|135302115|-|Shisa4	1065	ENSMUST00000143713.1	Spn	89.286	28	384	411	1637	1610	CCTGTAATCCCAGCACTCAGAAGGCTGA	CCTGTACTCCCAACACTTAGAAGGCTGA	3' UTR
chr1|135301050|135302115|-|Shisa4	1065	ENSMUST00000067630.12	Dram2	100	16	338	353	1400	1385	CTTTTAAAATAATATG	CTTTTAAAATAATATG	3' UTR
chr1|135301050|135302115|-|Shisa4	1065	ENSMUST00000179114.7	Rabep1	87.5	32	382	413	1254	1223	CACCTGTAATCCCAGCACTCAGAAGGCTGAGG	CACCTTTAATCCCAACACTCAGGAGGCAGAGG	3' UTR
chr1|135301050|135302115|-|Shisa4	1065	ENSMUST00000201489.3	N4bp2	90.625	32	433	464	5935	5904	GAGTTCCAGACCAGCCTGGGCTACAAAGTGAG	GAGTTCGAGGCCAGCCTGGTCTACAAAGTGAG	3' UTR
chr1|135301050|135302115|-|Shisa4	1065	ENSMUST00000082134.5	Rps16	90.625	32	433	464	912	881	GAGTTCCAGACCAGCCTGGGCTACAAAGTGAG	GAGTTCAAGGCCAGCCTGGTCTACAAAGTGAG	3' UTR
chr1|135301050|135302115|-|Shisa4	1065	ENSMUST00000153820.7	Pml	87.5	32	433	464	2338	2307	GAGTTCCAGACCAGCCTGGGCTACAAAGTGAG	GAGTTCAAGGCCAGCCTGGTCTACAGAGTGAG	3' UTR
chr1|135301050|135302115|-|Shisa4	1065	ENSMUST00000100050.3	Klhl41	90.625	32	433	464	2212	2181	GAGTTCCAGACCAGCCTGGGCTACAAAGTGAG	GAGTTCGAGGCCAGCCTGGTCTACAAAGTGAG	3' UTR
chr1|135301050|135302115|-|Shisa4	1065	ENSMUST00000062264.7	Nucks1	90.625	32	433	464	1196	1165	GAGTTCCAGACCAGCCTGGGCTACAAAGTGAG	GAGTTCGAGGCCAGCCTGGTCTACAAAGTGAG	3' UTR
chr1|135301050|135302115|-|Shisa4	1065	ENSMUST00000029741.8	Polr3c	100	16	388	403	2198	2183	TAATCCCAGCACTCAG	TAATCCCAGCACTCAG	3' UTR
chr1|135301050|135302115|-|Shisa4	1065	ENSMUST00000103205.10	Polr1b	92.593	27	388	414	3796	3770	TAATCCCAGCACTCAGAAGGCTGAGGC	TAATCCCAGCACTCAGGAGGCAGAGGC	3' UTR
chr1|135301050|135302115|-|Shisa4	1065	ENSMUST00000054415.11	Zfp668	95	20	445	464	2952	2933	AGCCTGGGCTACAAAGTGAG	AGCCTGGGCTACATAGTGAG	3' UTR
chr1|135301050|135302115|-|Shisa4	1065	ENSMUST00000179114.7	Rabep1	89.286	28	433	460	1208	1181	GAGTTCCAGACCAGCCTGGGCTACAAAG	GAGTTCAAGACCAGCCTGGTGTACAAAG	3' UTR
chr1|135301050|135302115|-|Shisa4	1065	ENSMUST00000038108.11	Ndufc1	93.75	32	433	464	583	552	GAGTTCCAGACCAGCCTGGGCTACAAAGTGAG	GAGTTCGAGACCAGCCTGGTCTACAAAGTGAG	3' UTR
chr1|135301050|135302115|-|Shisa4	1065	ENSMUST00000176652.7	Traf7	88.235	34	433	466	2516	2483	GAGTTCCAGACCAGCCTGGGCTACAAAGTGAGAC	GAGTTCCAGGCCAGCCAGAGCTACATAGTGAGAC	3' UTR
chr1|135301050|135302115|-|Shisa4	1065	ENSMUST00000047404.6	Dync1li1	95.455	22	443	464	1941	1920	CCAGCCTGGGCTACAAAGTGAG	CCAGCCTGGTCTACAAAGTGAG	3' UTR
chr1|135301050|135302115|-|Shisa4	1065	ENSMUST00000022597.14	Naa16	84.615	52	363	414	3046	2995	AGCCCGGCCTGGTGGCTCGCACCTGTAATCCCAGCACTCAGAAGGCTGAGGC	AGCCGGGCGTGGTAGCTCACACCTTTAATCCCAGCACTCGGGAGGCAGAGGC	3' UTR
chr1|135301050|135302115|-|Shisa4	1065	ENSMUST00000056549.8	Zfp235	95.455	22	382	403	2646	2625	CACCTGTAATCCCAGCACTCAG	CACCTTTAATCCCAGCACTCAG	3' UTR
chr1|135301050|135302115|-|Shisa4	1065	ENSMUST00000103205.10	Polr1b	96	25	440	464	3750	3726	AGACCAGCCTGGGCTACAAAGTGAG	AGACCAGCCTGGTCTACAAAGTGAG	3' UTR
chr1|135301050|135302115|-|Shisa4	1065	ENSMUST00000106440.8	Trim65	100	22	434	455	1547	1526	AGTTCCAGACCAGCCTGGGCTA	AGTTCCAGACCAGCCTGGGCTA	3' UTR
chr1|135301050|135302115|-|Shisa4	1065	ENSMUST00000042923.8	Sirt6	95.455	22	434	455	1498	1477	AGTTCCAGACCAGCCTGGGCTA	AGTTCCAGGCCAGCCTGGGCTA	3' UTR
chr1|135301050|135302115|-|Shisa4	1065	ENSMUST00000045971.8	Chrnb1	88.235	34	434	467	1809	1776	AGTTCCAGACCAGCCTGGGCTACAAAGTGAGACT	AGTTCCAGGCTAGCCTGGGCCACAGAGTGAGACT	3' UTR
chr1|135301050|135302115|-|Shisa4	1065	ENSMUST00000042923.8	Sirt6	100	18	433	450	1469	1452	GAGTTCCAGACCAGCCTG	GAGTTCCAGACCAGCCTG	3' UTR
chr1|135301050|135302115|-|Shisa4	1065	ENSMUST00000143713.1	Spn	100	19	382	400	1472	1454	CACCTGTAATCCCAGCACT	CACCTGTAATCCCAGCACT	3' UTR
chr1|135301050|135302115|-|Shisa4	1065	ENSMUST00000022766.7	Tox4	87.5	32	433	464	2365	2334	GAGTTCCAGACCAGCCTGGGCTACAAAGTGAG	GAGTTCGAGGCCAGCCTGGTCTACAAAATGAG	3' UTR
chr1|135301050|135302115|-|Shisa4	1065	ENSMUST00000224918.1	Nsd1	100	16	388	403	802	787	TAATCCCAGCACTCAG	TAATCCCAGCACTCAG	3' UTR
chr1|135301050|135302115|-|Shisa4	1065	ENSMUST00000120157.1	Ppt1	91.667	24	391	414	227	204	TCCCAGCACTCAGAAGGCTGAGGC	TCCCAGCACTCAGGAGGCAGAGGC	3' UTR
chr1|135301050|135302115|-|Shisa4	1065	ENSMUST00000119425.1	Fkbp8	84.615	52	363	414	302	251	AGCCCGGCCTGGTGGCTCGCACCTGTAATCCCAGCACTCAGAAGGCTGAGGC	AGCCAGGCATGGTGGCACACGCCTTTAATCCCAGCACTCAGGAGGCAGAGGC	5' UTR
chr1|135301050|135302115|-|Shisa4	1065	ENSMUST00000177126.7	Tppp3	89.655	29	433	461	619	591	GAGTTCCAGACCAGCCTGGGCTACAAAGT	GAGTTCGAGGCCAGCCTGGTCTACAAAGT	5' UTR
chr1|135301050|135302115|-|Shisa4	1065	ENSMUST00000143424.1	Sirt6	95.652	23	443	465	230	208	CCAGCCTGGGCTACAAAGTGAGA	CCAGCCTGGGCTACAAAGAGAGA	5' UTR
chr1|135301050|135302115|-|Shisa4	1065	ENSMUST00000122348.2	Cdkn1a	82.692	52	363	414	161	110	AGCCCGGCCTGGTGGCTCGCACCTGTAATCCCAGCACTCAGAAGGCTGAGGC	AGCCGGGCGTGGTGGCACACGCCTTTAATCCCAGCACTCGGGAGGCAGAGGC	5' UTR
chr1|135301050|135302115|-|Shisa4	1065	ENSMUST00000122348.2	Cdkn1a	90.625	32	433	464	97	66	GAGTTCCAGACCAGCCTGGGCTACAAAGTGAG	GAGTTCGAGGCCAGCCTGGTCTACAAAGTGAG	5' UTR
chr1|135301050|135302115|-|Shisa4	1065	ENSMUST00000027916.12	Bpnt1	100	17	366	382	87	71	CCGGCCTGGTGGCTCGC	CCGGCCTGGTGGCTCGC	5' UTR
chr1|135301050|135302115|-|Shisa4	1065	ENSMUST00000214986.1	Olfr659	95	20	372	391	510	491	TGGTGGCTCGCACCTGTAAT	TGGTGGCTCACACCTGTAAT	5' UTR
chr1|135301050|135302115|-|Shisa4	1065	ENSMUST00000214054.1	Taf1d	87.5	32	433	464	297	266	GAGTTCCAGACCAGCCTGGGCTACAAAGTGAG	GAGTTCGAGGCCAGCCTGGTCTAAAAAGTGAG	5' UTR
chr1|135301050|135302115|-|Shisa4	1065	ENSMUST00000053646.6	S1pr4	87.5	32	433	464	72	41	GAGTTCCAGACCAGCCTGGGCTACAAAGTGAG	GAGTTCGAGGCCAGCCTGGTCTATAAAGTGAG	5' UTR
chr1|135301050|135302115|-|Shisa4	1065	ENSMUST00000235983.1	Best1	90.625	32	433	464	32	1	GAGTTCCAGACCAGCCTGGGCTACAAAGTGAG	GAGTTCAAGGCCAGCCTGGTCTACAAAGTGAG	5' UTR
chr1|135301050|135302115|-|Shisa4	1065	ENSMUST00000166912.2	Phf11c	95	20	382	401	139	120	CACCTGTAATCCCAGCACTC	CACCTTTAATCCCAGCACTC	5' UTR
chr1|135301050|135302115|-|Shisa4	1065	ENSMUST00000166912.2	Phf11c	90.625	32	433	464	94	63	GAGTTCCAGACCAGCCTGGGCTACAAAGTGAG	GAGTTCGAGGCCAGCCTGGTCTACAAAGTGAG	5' UTR
chr1|135301050|135302115|-|Shisa4	1065	ENSMUST00000057481.6	Nup160	100	17	405	421	491	475	AGGCTGAGGCGGGAAGA	AGGCTGAGGCGGGAAGA	5' UTR
chr1|135301050|135302115|-|Shisa4	1065	ENSMUST00000108435.1	Tlcd2	100	16	97	112	463	448	CCAAATGGTGACAGAG	CCAAATGGTGACAGAG	CDS
chr1|135301050|135302115|-|Shisa4	1065	ENSMUST00000114634.2	Boc	100	17	47	63	3076	3060	TGGCTCCAGTGCCCACC	TGGCTCCAGTGCCCACC	CDS
chr1|135301050|135302115|-|Shisa4	1065	ENSMUST00000176418.7	Bnc2	82.456	57	358	414	433	377	TTGCTAGCCCGGCCTGGTGGCTCGCACCTGTAATCCCAGCACTCAGAAGGCTGAGGC	TTGCAAGCCGGGCGTGGTGGCGCACGCCTTTAATCCCAGCACTCGGGAGGCAGAGGC	CDS
chr1|135301050|135302115|-|Shisa4	1065	ENSMUST00000032891.14	Smg1	95	20	417	436	4488	4469	GAAGATCATCACTAAAGAGT	GAAGAGCATCACTAAAGAGT	CDS
chr1|135512292|135513093|-|Nav1	801	ENSMUST00000053426.14	Pptc7	100	16	85	100	4066	4051	GCGGCAGCGGCAGCGG	GCGGCAGCGGCAGCGG	3' UTR
chr1|135512292|135513093|-|Nav1	801	ENSMUST00000074733.10	Septin11	95.238	21	128	148	3989	3969	GGGAGCCAGCAGAAAGGCAGC	GGGAGCAAGCAGAAAGGCAGC	3' UTR
chr1|135512292|135513093|-|Nav1	801	ENSMUST00000027521.14	Agap1	100	16	630	645	4736	4721	GATGGCAAATCGGATG	GATGGCAAATCGGATG	3' UTR
chr1|135512292|135513093|-|Nav1	801	ENSMUST00000074945.7	Agap1	100	16	630	645	5220	5205	GATGGCAAATCGGATG	GATGGCAAATCGGATG	3' UTR
chr1|135512292|135513093|-|Nav1	801	ENSMUST00000052514.5	Slc38a9	100	16	407	422	2221	2206	TTTGGGCAAACTGGGG	TTTGGGCAAACTGGGG	3' UTR
chr1|135512292|135513093|-|Nav1	801	ENSMUST00000222276.1	Ppp2r5c	95.833	24	82	105	38	15	GCGGCGGCAGCGGCAGCGGCGGCG	GCGGCGGCGGCGGCAGCGGCGGCG	5' UTR
chr1|135512292|135513093|-|Nav1	801	ENSMUST00000222276.1	Ppp2r5c	95.238	21	82	102	32	12	GCGGCGGCAGCGGCAGCGGCG	GCGGCGGCAGCGGCGGCGGCG	5' UTR
chr1|135512292|135513093|-|Nav1	801	ENSMUST00000020288.14	Eif4ebp2	92	25	81	105	83	59	AGCGGCGGCAGCGGCAGCGGCGGCG	AGCGGCGGCGGCGGCGGCGGCGGCG	5' UTR
chr1|135512292|135513093|-|Nav1	801	ENSMUST00000020288.14	Eif4ebp2	91.667	24	82	105	79	56	GCGGCGGCAGCGGCAGCGGCGGCG	GCGGCGGCGGCGGCGGCGGCGGCG	5' UTR
chr1|135512292|135513093|-|Nav1	801	ENSMUST00000020288.14	Eif4ebp2	91.667	24	82	105	76	53	GCGGCGGCAGCGGCAGCGGCGGCG	GCGGCGGCGGCGGCGGCGGCGGCG	5' UTR
chr1|135512292|135513093|-|Nav1	801	ENSMUST00000032216.6	Ptms	92	25	84	108	244	220	GGCGGCAGCGGCAGCGGCGGCGACG	GGCGGCGGCGGCAGCGGCAGCGACG	5' UTR
chr1|135512292|135513093|-|Nav1	801	ENSMUST00000032216.6	Ptms	95.652	23	82	104	240	218	GCGGCGGCAGCGGCAGCGGCGGC	GCGGCGGCAGCGGCAGCGACGGC	5' UTR
chr1|135512292|135513093|-|Nav1	801	ENSMUST00000066882.9	Pfn2	100	18	88	105	550	533	GCAGCGGCAGCGGCGGCG	GCAGCGGCAGCGGCGGCG	5' UTR
chr1|135512292|135513093|-|Nav1	801	ENSMUST00000066882.9	Pfn2	95.238	21	85	105	547	527	GCGGCAGCGGCAGCGGCGGCG	GCGGCAGCGGCGGCGGCGGCG	5' UTR
chr1|135512292|135513093|-|Nav1	801	ENSMUST00000066882.9	Pfn2	92	25	81	105	542	518	AGCGGCGGCAGCGGCAGCGGCGGCG	AGCGGCGGCGGCGGCGGCGGCGGCG	5' UTR
chr1|135512292|135513093|-|Nav1	801	ENSMUST00000095383.5	Tmem263	95.652	23	82	104	199	177	GCGGCGGCAGCGGCAGCGGCGGC	GCGGCGGCGGCGGCAGCGGCGGC	5' UTR
chr1|135512292|135513093|-|Nav1	801	ENSMUST00000031627.8	Pdap1	91.667	24	82	105	249	226	GCGGCGGCAGCGGCAGCGGCGGCG	GCGGCTGCAGCGGCGGCGGCGGCG	5' UTR
chr1|135512292|135513093|-|Nav1	801	ENSMUST00000102742.10	Btf3l4	95.833	24	82	105	30	7	GCGGCGGCAGCGGCAGCGGCGGCG	GCGGCGGCAGCGGCGGCGGCGGCG	5' UTR
chr1|135512292|135513093|-|Nav1	801	ENSMUST00000050918.3	Camk2n1	100	17	91	107	443	427	GCGGCAGCGGCGGCGAC	GCGGCAGCGGCGGCGAC	5' UTR
chr1|135512292|135513093|-|Nav1	801	ENSMUST00000094151.5	Rnf187	95.238	21	97	117	121	101	GCGGCGGCGACGAGGGCGCGG	GCGGCGCCGACGAGGGCGCGG	5' UTR
chr1|135512292|135513093|-|Nav1	801	ENSMUST00000110901.1	Spred1	100	17	88	104	33	17	GCAGCGGCAGCGGCGGC	GCAGCGGCAGCGGCGGC	5' UTR
chr1|135512292|135513093|-|Nav1	801	ENSMUST00000226208.2	Zfand3	95	20	84	103	431	412	GGCGGCAGCGGCAGCGGCGG	GGCGGCGGCGGCAGCGGCGG	5' UTR
chr1|135512292|135513093|-|Nav1	801	ENSMUST00000009003.8	Rala	95	20	82	101	121	102	GCGGCGGCAGCGGCAGCGGC	GCGGCGGCAGCGGCGGCGGC	5' UTR
chr1|135512292|135513093|-|Nav1	801	ENSMUST00000003154.6	Efna2	91.667	24	82	105	108	85	GCGGCGGCAGCGGCAGCGGCGGCG	GCGGCGGCGGCGGCGGCGGCGGCG	5' UTR
chr1|135512292|135513093|-|Nav1	801	ENSMUST00000003154.6	Efna2	87.879	33	82	114	105	73	GCGGCGGCAGCGGCAGCGGCGGCGACGAGGGCG	GCGGCGGCGGCGGCGGCGGCGGCGGCGACGGCG	5' UTR
chr1|135512292|135513093|-|Nav1	801	ENSMUST00000003154.6	Efna2	88.889	36	82	117	102	67	GCGGCGGCAGCGGCAGCGGCGGCGACGAGGGCGCGG	GCGGCGGCGGCGGCGGCGGCGGCGACGGCGGCGCGG	5' UTR
chr1|135512292|135513093|-|Nav1	801	ENSMUST00000032477.5	Necap1	100	16	526	541	93	78	TGGCTCCGCTAGCGCC	TGGCTCCGCTAGCGCC	5' UTR
chr1|135512292|135513093|-|Nav1	801	ENSMUST00000022272.13	Kctd6	91.667	24	82	105	122	99	GCGGCGGCAGCGGCAGCGGCGGCG	GCGGCGGCAGCGGCGGCGGTGGCG	5' UTR
chr1|135512292|135513093|-|Nav1	801	ENSMUST00000193809.1	Tug1	95	20	82	101	244	225	GCGGCGGCAGCGGCAGCGGC	GCGGCGGCGGCGGCAGCGGC	5' UTR
chr1|135512292|135513093|-|Nav1	801	ENSMUST00000193809.1	Tug1	100	19	82	100	238	220	GCGGCGGCAGCGGCAGCGG	GCGGCGGCAGCGGCAGCGG	5' UTR
chr1|135512292|135513093|-|Nav1	801	ENSMUST00000069106.4	Epm2a	100	16	90	105	37	22	AGCGGCAGCGGCGGCG	AGCGGCAGCGGCGGCG	5' UTR
chr1|135512292|135513093|-|Nav1	801	ENSMUST00000041555.9	Mvb12b	91.667	24	82	105	438	415	GCGGCGGCAGCGGCAGCGGCGGCG	GCGGCGGCAGCGACGGCGGCGGCG	5' UTR
chr1|135512292|135513093|-|Nav1	801	ENSMUST00000150779.7	Msi1	92.308	26	80	105	122	97	GAGCGGCGGCAGCGGCAGCGGCGGCG	GAGCGGCGGCGGCGGCGGCGGCGGCG	5' UTR
chr1|135512292|135513093|-|Nav1	801	ENSMUST00000150779.7	Msi1	91.667	24	82	105	117	94	GCGGCGGCAGCGGCAGCGGCGGCG	GCGGCGGCGGCGGCGGCGGCGGCG	5' UTR
chr1|135512292|135513093|-|Nav1	801	ENSMUST00000030578.13	Ptp4a2	91.667	24	82	105	298	275	GCGGCGGCAGCGGCAGCGGCGGCG	GCGGCGGCGGCGGGAGCGGCGGCG	5' UTR
chr1|135512292|135513093|-|Nav1	801	ENSMUST00000030578.13	Ptp4a2	91.667	24	82	105	292	269	GCGGCGGCAGCGGCAGCGGCGGCG	GCGGCGGGAGCGGCGGCGGCGGCG	5' UTR
chr1|135512292|135513093|-|Nav1	801	ENSMUST00000110855.7	Lpgat1	95.833	24	82	105	307	284	GCGGCGGCAGCGGCAGCGGCGGCG	GCGGCGGCGGCGGCAGCGGCGGCG	5' UTR
chr1|135512292|135513093|-|Nav1	801	ENSMUST00000160721.7	Pcdh1	91.667	24	91	114	80	57	GCGGCAGCGGCGGCGACGAGGGCG	GCGGCAGCGGCGGCGGCGACGGCG	5' UTR
chr1|135512292|135513093|-|Nav1	801	ENSMUST00000068697.10	Kcmf1	91.667	24	82	105	196	173	GCGGCGGCAGCGGCAGCGGCGGCG	GCGGCGGCGGCGGCGGCGGCGGCG	5' UTR
chr1|135512292|135513093|-|Nav1	801	ENSMUST00000028829.12	Spred1	100	17	88	104	297	281	GCAGCGGCAGCGGCGGC	GCAGCGGCAGCGGCGGC	5' UTR
chr1|135512292|135513093|-|Nav1	801	ENSMUST00000029344.9	Mfsd1	100	18	84	101	39	22	GGCGGCAGCGGCAGCGGC	GGCGGCAGCGGCAGCGGC	5' UTR
chr1|135512292|135513093|-|Nav1	801	ENSMUST00000027339.13	Smap1	92	25	81	105	44	20	AGCGGCGGCAGCGGCAGCGGCGGCG	AGCGGCGGCAGCGGCGGTGGCGGCG	5' UTR
chr1|135512292|135513093|-|Nav1	801	ENSMUST00000077257.11	Rxra	95	20	86	105	135	116	CGGCAGCGGCAGCGGCGGCG	CGGCGGCGGCAGCGGCGGCG	5' UTR
chr1|135512292|135513093|-|Nav1	801	ENSMUST00000077257.11	Rxra	95.833	24	82	105	133	110	GCGGCGGCAGCGGCAGCGGCGGCG	GCGGCGGCAGCGGCGGCGGCGGCG	5' UTR
chr1|135512292|135513093|-|Nav1	801	ENSMUST00000031530.8	Sppl3	95.652	23	82	104	94	72	GCGGCGGCAGCGGCAGCGGCGGC	GCGGCGGCGGCGGCAGCGGCGGC	5' UTR
chr1|135512292|135513093|-|Nav1	801	ENSMUST00000156570.7	Lpin2	91.667	24	82	105	45	22	GCGGCGGCAGCGGCAGCGGCGGCG	GCGGCGGCGGCAGCAGCGGCGGCG	5' UTR
chr1|135512292|135513093|-|Nav1	801	ENSMUST00000156570.7	Lpin2	91.667	24	82	105	42	19	GCGGCGGCAGCGGCAGCGGCGGCG	GCGGCGGCAGCAGCGGCGGCGGCG	5' UTR
chr1|135512292|135513093|-|Nav1	801	ENSMUST00000031410.13	Mapkapk5	91.667	24	82	105	524	501	GCGGCGGCAGCGGCAGCGGCGGCG	GCGGTGGCGGCGGCAGCGGCGGCG	5' UTR
chr1|135512292|135513093|-|Nav1	801	ENSMUST00000031410.13	Mapkapk5	95	20	82	101	518	499	GCGGCGGCAGCGGCAGCGGC	GCGGCGGCAGCGGCGGCGGC	5' UTR
chr1|135512292|135513093|-|Nav1	801	ENSMUST00000047404.6	Dync1li1	91.667	24	82	105	38	15	GCGGCGGCAGCGGCAGCGGCGGCG	GCGGCGGCGGCGGCAGCAGCGGCG	5' UTR
chr1|135512292|135513093|-|Nav1	801	ENSMUST00000018521.10	Vezf1	95	20	82	101	39	20	GCGGCGGCAGCGGCAGCGGC	GCGGCGGCGGCGGCAGCGGC	5' UTR
chr1|135512292|135513093|-|Nav1	801	ENSMUST00000018521.10	Vezf1	100	23	82	104	33	11	GCGGCGGCAGCGGCAGCGGCGGC	GCGGCGGCAGCGGCAGCGGCGGC	5' UTR
chr1|135512292|135513093|-|Nav1	801	ENSMUST00000136591.7	Dnajc21	95	20	82	101	20	1	GCGGCGGCAGCGGCAGCGGC	GCGGCGGCGGCGGCAGCGGC	5' UTR
chr1|135512292|135513093|-|Nav1	801	ENSMUST00000022875.6	Ank	96	25	81	105	75	51	AGCGGCGGCAGCGGCAGCGGCGGCG	AGCGGCGGCAGCGGCGGCGGCGGCG	5' UTR
chr1|135512292|135513093|-|Nav1	801	ENSMUST00000049032.12	Gmeb2	91.667	24	82	105	53	30	GCGGCGGCAGCGGCAGCGGCGGCG	GCGGCGGCGGCGGCGGCGGCGGCG	5' UTR
chr1|135512292|135513093|-|Nav1	801	ENSMUST00000022875.6	Ank	91.667	24	81	104	66	43	AGCGGCGGCAGCGGCAGCGGCGGC	AGCGGCGGCGGCGGCGGCGGCGGC	5' UTR
chr1|135512292|135513093|-|Nav1	801	ENSMUST00000021447.8	Ppp2r5e	92	25	84	108	189	165	GGCGGCAGCGGCAGCGGCGGCGACG	GGCGGCGGCGGCGGCGGCGGCGACG	5' UTR
chr1|135512292|135513093|-|Nav1	801	ENSMUST00000031695.14	Wasl	95.833	24	82	105	80	57	GCGGCGGCAGCGGCAGCGGCGGCG	GCGGCGGCGGCGGCAGCGGCGGCG	5' UTR
chr1|135512292|135513093|-|Nav1	801	ENSMUST00000031695.14	Wasl	95.652	23	82	104	74	52	GCGGCGGCAGCGGCAGCGGCGGC	GCGGCGGCAGCGGCGGCGGCGGC	5' UTR
chr1|135512292|135513093|-|Nav1	801	ENSMUST00000044564.14	Foxj3	95.833	24	82	105	60	37	GCGGCGGCAGCGGCAGCGGCGGCG	GCGGCGGCGGCGGCAGCGGCGGCG	5' UTR
chr1|135512292|135513093|-|Nav1	801	ENSMUST00000054344.10	Eogt	92	25	80	104	335	311	GAGCGGCGGCAGCGGCAGCGGCGGC	GAGCGGCGGCGGCGGCAGTGGCGGC	5' UTR
chr1|135512292|135513093|-|Nav1	801	ENSMUST00000102911.9	Slc44a1	95	20	86	105	78	59	CGGCAGCGGCAGCGGCGGCG	CGGCGGCGGCAGCGGCGGCG	5' UTR
chr1|135512292|135513093|-|Nav1	801	ENSMUST00000102911.9	Slc44a1	95.833	24	82	105	76	53	GCGGCGGCAGCGGCAGCGGCGGCG	GCGGCGGCAGCGGCGGCGGCGGCG	5' UTR
chr1|135512292|135513093|-|Nav1	801	ENSMUST00000106157.7	Zranb1	92	25	83	107	359	335	CGGCGGCAGCGGCAGCGGCGGCGAC	CGGCGGCCGCGGCGGCGGCGGCGAC	5' UTR
chr1|135512292|135513093|-|Nav1	801	ENSMUST00000105350.2	Mex3d	91.667	24	82	105	54	31	GCGGCGGCAGCGGCAGCGGCGGCG	GCGGCGGCGGCGGCGGCGGCGGCG	5' UTR
chr1|135512292|135513093|-|Nav1	801	ENSMUST00000105350.2	Mex3d	91.667	24	82	105	51	28	GCGGCGGCAGCGGCAGCGGCGGCG	GCGGCGGCGGCGGCGGCGGCGGCG	5' UTR
chr1|135512292|135513093|-|Nav1	801	ENSMUST00000105350.2	Mex3d	91.667	24	82	105	48	25	GCGGCGGCAGCGGCAGCGGCGGCG	GCGGCGGCGGCGGCGGCGGCGGCG	5' UTR
chr1|135512292|135513093|-|Nav1	801	ENSMUST00000002914.9	Chaf1a	91.667	24	82	105	63	40	GCGGCGGCAGCGGCAGCGGCGGCG	GCGGCGGCGGCGGCGGCGGCGGCG	5' UTR
chr1|135512292|135513093|-|Nav1	801	ENSMUST00000002914.9	Chaf1a	91.667	24	82	105	60	37	GCGGCGGCAGCGGCAGCGGCGGCG	GCGGCGGCGGCGGCGGCGGCGGCG	5' UTR
chr1|135512292|135513093|-|Nav1	801	ENSMUST00000002914.9	Chaf1a	91.667	24	82	105	57	34	GCGGCGGCAGCGGCAGCGGCGGCG	GCGGCGGCGGCGGCGGCGGCGGCG	5' UTR
chr1|135512292|135513093|-|Nav1	801	ENSMUST00000002914.9	Chaf1a	91.667	24	82	105	54	31	GCGGCGGCAGCGGCAGCGGCGGCG	GCGGCGGCGGCGGCGGCGGCGGCG	5' UTR
chr1|135512292|135513093|-|Nav1	801	ENSMUST00000002914.9	Chaf1a	91.667	24	82	105	51	28	GCGGCGGCAGCGGCAGCGGCGGCG	GCGGCGGCGGCGGCGGCGGCGGCG	5' UTR
chr1|135512292|135513093|-|Nav1	801	ENSMUST00000119878.7	Dyrk1a	92	25	80	104	107	83	GAGCGGCGGCAGCGGCAGCGGCGGC	GAGCGGCGGCGGCGGCGGCGGCGGC	5' UTR
chr1|135512292|135513093|-|Nav1	801	ENSMUST00000060531.15	Lrrc8d	100	18	91	108	96	79	GCGGCAGCGGCGGCGACG	GCGGCAGCGGCGGCGACG	5' UTR
chr1|135512292|135513093|-|Nav1	801	ENSMUST00000002305.8	Kdm7a	95.833	24	82	105	43	20	GCGGCGGCAGCGGCAGCGGCGGCG	GCGGCGGCAGCAGCAGCGGCGGCG	5' UTR
chr1|135512292|135513093|-|Nav1	801	ENSMUST00000014642.9	Ankrd52	91.667	24	82	105	72	49	GCGGCGGCAGCGGCAGCGGCGGCG	GCGGCAGCGGCGGCAGCGGCGGCG	5' UTR
chr1|135512292|135513093|-|Nav1	801	ENSMUST00000014642.9	Ankrd52	95.833	24	81	104	67	44	AGCGGCGGCAGCGGCAGCGGCGGC	AGCGGCGGCAGCGGCGGCGGCGGC	5' UTR
chr1|135512292|135513093|-|Nav1	801	ENSMUST00000043983.10	Igsf3	100	16	83	98	762	747	CGGCGGCAGCGGCAGC	CGGCGGCAGCGGCAGC	5' UTR
chr1|135512292|135513093|-|Nav1	801	ENSMUST00000228958.1	Tns2	95.833	24	82	105	36	13	GCGGCGGCAGCGGCAGCGGCGGCG	GCGGCGGCGGCGGCAGCGGCGGCG	5' UTR
chr1|135512292|135513093|-|Nav1	801	ENSMUST00000087435.6	Bmpr2	91.667	24	82	105	32	9	GCGGCGGCAGCGGCAGCGGCGGCG	GCGGCGGCGGCGGCGGCGGCGGCG	5' UTR
chr1|135512292|135513093|-|Nav1	801	ENSMUST00000087435.6	Bmpr2	91.667	24	82	105	29	6	GCGGCGGCAGCGGCAGCGGCGGCG	GCGGCGGCGGCGGCGGCGGCGGCG	5' UTR
chr1|135512292|135513093|-|Nav1	801	ENSMUST00000086723.9	Man2a1	95.652	23	83	105	55	33	CGGCGGCAGCGGCAGCGGCGGCG	CGGCGGCGGCGGCAGCGGCGGCG	5' UTR
chr1|135512292|135513093|-|Nav1	801	ENSMUST00000086723.9	Man2a1	95.238	21	82	102	50	30	GCGGCGGCAGCGGCAGCGGCG	GCGGCGGCAGCGGCGGCGGCG	5' UTR
chr1|135512292|135513093|-|Nav1	801	ENSMUST00000180376.7	Fam193a	95	20	84	103	211	192	GGCGGCAGCGGCAGCGGCGG	GGCGGCGGCGGCAGCGGCGG	5' UTR
chr1|135512292|135513093|-|Nav1	801	ENSMUST00000046521.13	Bcl9	95	20	86	105	32	13	CGGCAGCGGCAGCGGCGGCG	CGGCGGCGGCAGCGGCGGCG	5' UTR
chr1|135512292|135513093|-|Nav1	801	ENSMUST00000046521.13	Bcl9	95.833	24	82	105	30	7	GCGGCGGCAGCGGCAGCGGCGGCG	GCGGCGGCAGCGGCGGCGGCGGCG	5' UTR
chr1|135512292|135513093|-|Nav1	801	ENSMUST00000075845.10	Arhgap35	95.238	21	82	102	201	181	GCGGCGGCAGCGGCAGCGGCG	GCGGCGGCGGCGGCAGCGGCG	5' UTR
chr1|135512292|135513093|-|Nav1	801	ENSMUST00000202245.3	Klrg2	100	17	85	101	770	754	GCGGCAGCGGCAGCGGC	GCGGCAGCGGCAGCGGC	CDS
chr1|135512292|135513093|-|Nav1	801	ENSMUST00000008542.11	Elk3	100	16	36	51	1441	1426	ATGCTGGGCAGCAGCG	ATGCTGGGCAGCAGCG	CDS
chr1|135512292|135513093|-|Nav1	801	ENSMUST00000032386.10	Bhlhe41	95.833	24	81	104	1323	1300	AGCGGCGGCAGCGGCAGCGGCGGC	AGCGGCGGCAGCAGCAGCGGCGGC	CDS
chr1|135512292|135513093|-|Nav1	801	ENSMUST00000025430.10	Setbp1	91.667	24	82	105	4915	4892	GCGGCGGCAGCGGCAGCGGCGGCG	GCGGCGGCGGGGGCAGCGGCGGCG	CDS
chr1|135512292|135513093|-|Nav1	801	ENSMUST00000208423.1	Zfp358	92	25	81	105	1656	1632	AGCGGCGGCAGCGGCAGCGGCGGCG	AGCGGCGGCAGCAGCAGCAGCGGCG	CDS
chr1|135512292|135513093|-|Nav1	801	ENSMUST00000208423.1	Zfp358	91.667	24	82	105	1652	1629	GCGGCGGCAGCGGCAGCGGCGGCG	GCGGCAGCAGCAGCAGCGGCGGCG	CDS
chr1|135512292|135513093|-|Nav1	801	ENSMUST00000226246.1	Bmp1	100	16	88	103	231	216	GCAGCGGCAGCGGCGG	GCAGCGGCAGCGGCGG	CDS
chr1|135512292|135513093|-|Nav1	801	ENSMUST00000064196.4	B630019K06Rik	100	17	91	107	644	628	GCGGCAGCGGCGGCGAC	GCGGCAGCGGCGGCGAC	CDS
chr1|135512292|135513093|-|Nav1	801	ENSMUST00000147595.3	Hoxa13	91.667	24	82	105	413	390	GCGGCGGCAGCGGCAGCGGCGGCG	GCGGCGGCGGCGGCAGCAGCGGCG	CDS
chr1|135512292|135513093|-|Nav1	801	ENSMUST00000147595.3	Hoxa13	91.667	24	82	105	410	387	GCGGCGGCAGCGGCAGCGGCGGCG	GCGGCGGCGGCAGCAGCGGCGGCG	CDS
chr1|135512292|135513093|-|Nav1	801	ENSMUST00000147595.3	Hoxa13	91.667	24	82	105	407	384	GCGGCGGCAGCGGCAGCGGCGGCG	GCGGCGGCAGCAGCGGCGGCGGCG	CDS
chr1|135512292|135513093|-|Nav1	801	ENSMUST00000147595.3	Hoxa13	91.667	24	82	105	404	381	GCGGCGGCAGCGGCAGCGGCGGCG	GCGGCAGCAGCGGCGGCGGCGGCG	CDS
chr1|135512292|135513093|-|Nav1	801	ENSMUST00000078528.6	C1qbp	95.238	21	97	117	123	103	GCGGCGGCGACGAGGGCGCGG	GCGGCGGCGCCGAGGGCGCGG	CDS
chr1|135512292|135513093|-|Nav1	801	ENSMUST00000147595.3	Hoxa13	92	25	81	105	396	372	AGCGGCGGCAGCGGCAGCGGCGGCG	AGCGGCGGCGGCGGCGGCGGCGGCG	CDS
chr1|135512292|135513093|-|Nav1	801	ENSMUST00000147595.3	Hoxa13	91.667	24	82	105	392	369	GCGGCGGCAGCGGCAGCGGCGGCG	GCGGCGGCGGCGGCGGCGGCGGCG	CDS
chr1|135512292|135513093|-|Nav1	801	ENSMUST00000057561.8	Wwc2	100	16	694	709	3113	3098	TGCCCTCTGCCAAGGG	TGCCCTCTGCCAAGGG	CDS
chr1|135512292|135513093|-|Nav1	801	ENSMUST00000103212.9	Ube4b	100	16	646	661	3528	3513	ACGAACTGCTTTCCAG	ACGAACTGCTTTCCAG	CDS
chr1|135512292|135513093|-|Nav1	801	ENSMUST00000075299.12	Ppargc1b	100	16	730	745	2199	2184	TCAAGGTGGACCCCGA	TCAAGGTGGACCCCGA	CDS
chr1|135512292|135513093|-|Nav1	801	ENSMUST00000182750.9	Ntn5	100	16	84	99	630	615	GGCGGCAGCGGCAGCG	GGCGGCAGCGGCAGCG	CDS
chr1|135512292|135513093|-|Nav1	801	ENSMUST00000044250.3	Alkbh5	95.238	21	81	101	589	569	AGCGGCGGCAGCGGCAGCGGC	AGCGGCGGCCGCGGCAGCGGC	CDS
chr1|135512292|135513093|-|Nav1	801	ENSMUST00000044250.3	Alkbh5	100	17	85	101	579	563	GCGGCAGCGGCAGCGGC	GCGGCAGCGGCAGCGGC	CDS
chr1|135512292|135513093|-|Nav1	801	ENSMUST00000183984.7	Celf2	95.833	24	82	105	128	105	GCGGCGGCAGCGGCAGCGGCGGCG	GCGGCGGCGGCGGCAGCGGCGGCG	CDS
chr1|135512292|135513093|-|Nav1	801	ENSMUST00000183984.7	Celf2	95.833	24	82	105	122	99	GCGGCGGCAGCGGCAGCGGCGGCG	GCGGCGGCAGCGGCGGCGGCGGCG	CDS
chr1|135512292|135513093|-|Nav1	801	ENSMUST00000055221.8	Kcnk12	95	20	84	103	589	570	GGCGGCAGCGGCAGCGGCGG	GGCGGCGGCGGCAGCGGCGG	CDS
chr1|135512292|135513093|-|Nav1	801	ENSMUST00000048490.12	Larp1b	95	20	84	103	645	626	GGCGGCAGCGGCAGCGGCGG	GGCGGCGGCGGCAGCGGCGG	CDS
chr1|135512292|135513093|-|Nav1	801	ENSMUST00000020208.4	Fgd6	100	18	470	487	3037	3020	TGAGCATTCGCTCTTCCA	TGAGCATTCGCTCTTCCA	CDS
chr1|135512292|135513093|-|Nav1	801	ENSMUST00000038627.8	Zfp91	100	17	89	105	1004	988	CAGCGGCAGCGGCGGCG	CAGCGGCAGCGGCGGCG	CDS
chr1|135512292|135513093|-|Nav1	801	ENSMUST00000038627.8	Zfp91	95.238	21	85	105	1002	982	GCGGCAGCGGCAGCGGCGGCG	GCGGCAGCGGCGGCGGCGGCG	CDS
chr1|135512292|135513093|-|Nav1	801	ENSMUST00000041124.12	Zfp704	95	20	85	104	526	507	GCGGCAGCGGCAGCGGCGGC	GCGGCGGCGGCAGCGGCGGC	CDS
chr1|135512292|135513093|-|Nav1	801	ENSMUST00000106113.1	Foxk2	95.238	21	85	105	529	509	GCGGCAGCGGCAGCGGCGGCG	GCGGCAGCTGCAGCGGCGGCG	CDS
chr1|135512292|135513093|-|Nav1	801	ENSMUST00000105590.7	Esr1	91.667	24	82	105	563	540	GCGGCGGCAGCGGCAGCGGCGGCG	GCGGCGGCGGCGGCGGCGGCGGCG	CDS
chr1|135512292|135513093|-|Nav1	801	ENSMUST00000105590.7	Esr1	91.667	24	82	105	560	537	GCGGCGGCAGCGGCAGCGGCGGCG	GCGGCGGCGGCGGCGGCGGCGGCG	CDS
chr1|135512292|135513093|-|Nav1	801	ENSMUST00000039408.2	Pkp2	100	18	707	724	841	824	GGGCCAGGAGGAGCGGGC	GGGCCAGGAGGAGCGGGC	CDS
chr1|135512292|135513093|-|Nav1	801	ENSMUST00000041115.6	Erich6	100	17	85	101	524	508	GCGGCAGCGGCAGCGGC	GCGGCAGCGGCAGCGGC	CDS
chr1|135512292|135513093|-|Nav1	801	ENSMUST00000029353.8	Kpna4	92	25	81	105	100	76	AGCGGCGGCAGCGGCAGCGGCGGCG	AGCGGCGGCGGCGGCAACGGCGGCG	CDS
chr1|135512292|135513093|-|Nav1	801	ENSMUST00000101388.3	Zxdb	91.667	24	82	105	948	925	GCGGCGGCAGCGGCAGCGGCGGCG	GCGGCGGCGGCGGCGGCGGCGGCG	CDS
chr1|135512292|135513093|-|Nav1	801	ENSMUST00000101388.3	Zxdb	95.455	22	82	103	936	915	GCGGCGGCAGCGGCAGCGGCGG	GCGGCGGCGGCGGCAGCGGCGG	CDS
chr1|135512292|135513093|-|Nav1	801	ENSMUST00000091852.4	Mex3c	91.667	24	82	105	91	68	GCGGCGGCAGCGGCAGCGGCGGCG	GCGGCGGCGGCGGCAGCGGAGGCG	CDS
chr1|135512292|135513093|-|Nav1	801	ENSMUST00000109554.2	Zc3h7b	95	20	186	205	1261	1242	AAGGCGGCAGGAGGCAGTGG	AAGGAGGCAGGAGGCAGTGG	CDS
chr1|135512292|135513093|-|Nav1	801	ENSMUST00000138703.7	Pfkp	100	17	172	188	450	434	TGCCCAAGCGCGCCAAG	TGCCCAAGCGCGCCAAG	CDS
chr1|135512292|135513093|-|Nav1	801	ENSMUST00000109432.3	Fbln1	91.667	24	77	100	183	160	GCTGAGCGGCGGCAGCGGCAGCGG	GCTGAGCAGCAGCAGCGGCAGCGG	CDS
chr1|135512292|135513093|-|Nav1	801	ENSMUST00000057410.13	Fbln1	91.667	24	77	100	239	216	GCTGAGCGGCGGCAGCGGCAGCGG	GCTGAGCAGCAGCAGCGGCAGCGG	CDS
chr1|135512292|135513093|-|Nav1	801	ENSMUST00000239259.1	Nkrf	95	20	84	103	595	576	GGCGGCAGCGGCAGCGGCGG	GGCGGCAGCGGCGGCGGCGG	CDS
chr1|135512292|135513093|-|Nav1	801	ENSMUST00000109867.7	Znrf3	100	18	88	105	278	261	GCAGCGGCAGCGGCGGCG	GCAGCGGCAGCGGCGGCG	CDS
chr1|135512292|135513093|-|Nav1	801	ENSMUST00000109867.7	Znrf3	95.238	21	85	105	275	255	GCGGCAGCGGCAGCGGCGGCG	GCGGCAGCGGCGGCGGCGGCG	CDS
chr1|135512292|135513093|-|Nav1	801	ENSMUST00000138127.7	Zfp318	100	16	97	112	218	203	GCGGCGGCGACGAGGG	GCGGCGGCGACGAGGG	CDS
chr1|135512292|135513093|-|Nav1	801	ENSMUST00000163030.8	Setd1b	95.238	21	81	101	2664	2644	AGCGGCGGCAGCGGCAGCGGC	AGCGGCGGCAGCCGCAGCGGC	CDS
chr1|135512292|135513093|-|Nav1	801	ENSMUST00000046929.6	Usp31	100	17	101	117	150	134	CGGCGACGAGGGCGCGG	CGGCGACGAGGGCGCGG	CDS
chr1|135512292|135513093|-|Nav1	801	ENSMUST00000030971.6	Adgra3	92	25	81	105	266	242	AGCGGCGGCAGCGGCAGCGGCGGCG	AGCGGCAGCAGCAGCAGCGGCGGCG	CDS
chr1|135512292|135513093|-|Nav1	801	ENSMUST00000223490.1	Cdk13	91.667	24	82	105	670	647	GCGGCGGCAGCGGCAGCGGCGGCG	GCGGCGGCGGCGGCTGCGGCGGCG	CDS
chr1|135512292|135513093|-|Nav1	801	ENSMUST00000108661.7	Chd3	91.667	24	82	105	265	242	GCGGCGGCAGCGGCAGCGGCGGCG	GCGGGGGCGGCGGCAGCGGCGGCG	CDS
chr1|135512292|135513093|-|Nav1	801	ENSMUST00000108661.7	Chd3	95.833	24	82	105	259	236	GCGGCGGCAGCGGCAGCGGCGGCG	GCGGCGGCAGCGGCGGCGGCGGCG	CDS
chr1|135512292|135513093|-|Nav1	801	ENSMUST00000113481.8	Zfp318	100	16	97	112	238	223	GCGGCGGCGACGAGGG	GCGGCGGCGACGAGGG	CDS
chr1|151304681|151304762|+|Trmt1l	81	ENSMUST00000171796.7	Kif1a	100	14	30	43	7922	7909	GGCTCCGGTCCCAG	GGCTCCGGTCCCAG	3' UTR
chr1|151304681|151304762|+|Trmt1l	81	ENSMUST00000043338.9	Sft2d2	100	15	1	15	136	122	GTCAGGGTCCCGACC	GTCAGGGTCCCGACC	5' UTR
chr1|151304681|151304762|+|Trmt1l	81	ENSMUST00000100070.4	Samd5	100	14	43	56	114	101	GCTCCGGCCGCAGA	GCTCCGGCCGCAGA	5' UTR
chr1|151304681|151304762|+|Trmt1l	81	ENSMUST00000109825.7	H13	100	14	40	53	68	55	CCAGCTCCGGCCGC	CCAGCTCCGGCCGC	5' UTR
chr1|151304681|151304762|+|Trmt1l	81	ENSMUST00000026899.3	Slc25a10	100	14	32	45	105	92	CTCCGGTCCCAGCT	CTCCGGTCCCAGCT	5' UTR
chr1|151304681|151304762|+|Trmt1l	81	ENSMUST00000125366.7	H13	100	14	40	53	95	82	CCAGCTCCGGCCGC	CCAGCTCCGGCCGC	5' UTR
chr1|151304681|151304762|+|Trmt1l	81	ENSMUST00000105420.2	Adora2a	100	14	40	53	226	213	CCAGCTCCGGCCGC	CCAGCTCCGGCCGC	5' UTR
chr1|151304681|151304762|+|Trmt1l	81	ENSMUST00000113523.8	Tmem63b	100	14	67	80	132	119	GACTCGGCTCCGAC	GACTCGGCTCCGAC	5' UTR
chr1|151304681|151304762|+|Trmt1l	81	ENSMUST00000044260.10	Usp37	100	14	36	49	133	120	GGTCCCAGCTCCGG	GGTCCCAGCTCCGG	5' UTR
chr1|151304681|151304762|+|Trmt1l	81	ENSMUST00000089519.12	Aak1	94.444	18	9	26	160	143	CCCGACCCGGGCCCCGGA	CCCGCCCCGGGCCCCGGA	5' UTR
chr1|151304681|151304762|+|Trmt1l	81	ENSMUST00000023525.8	Gtf2e1	100	14	40	53	1408	1395	CCAGCTCCGGCCGC	CCAGCTCCGGCCGC	CDS
chr1|151304681|151304762|+|Trmt1l	81	ENSMUST00000179531.1	Rnpepl1	94.737	19	60	78	124	106	GGCTCTGGACTCGGCTCCG	GGCTCTGTACTCGGCTCCG	CDS
chr1|151304681|151304762|+|Trmt1l	81	ENSMUST00000107539.7	Cdk12	100	14	34	47	4606	4593	CCGGTCCCAGCTCC	CCGGTCCCAGCTCC	CDS
chr1|151304681|151304762|+|Trmt1l	81	ENSMUST00000087517.9	Dido1	100	14	29	42	7131	7118	CGGCTCCGGTCCCA	CGGCTCCGGTCCCA	CDS
chr1|151304681|151304762|+|Trmt1l	81	ENSMUST00000100417.2	Ezh1	100	14	27	40	1421	1408	TTCGGCTCCGGTCC	TTCGGCTCCGGTCC	CDS
chr1|151304681|151304762|+|Trmt1l	81	ENSMUST00000090806.4	Rai1	100	14	34	47	4729	4716	CCGGTCCCAGCTCC	CCGGTCCCAGCTCC	CDS
chr1|151304681|151304762|+|Trmt1l	81	ENSMUST00000067425.5	Zfp747	100	14	46	59	348	335	CCGGCCGCAGATAC	CCGGCCGCAGATAC	CDS
chr1|151304681|151304762|+|Trmt1l	81	ENSMUST00000086104.5	Prkd2	100	15	12	26	615	601	GACCCGGGCCCCGGA	GACCCGGGCCCCGGA	CDS
chr1|171944492|171944863|+|Copa	200	ENSMUST00000018184.9	Rrp7a	100	16	70	85	3817	3802	CAGAGCTGCAGCTGGA	CAGAGCTGCAGCTGGA	3' UTR
chr1|171944492|171944863|+|Copa	200	ENSMUST00000142742.8	Nos1	100	15	48	62	6700	6686	ACTGAAGGCTGGGGA	ACTGAAGGCTGGGGA	3' UTR
chr1|171944492|171944863|+|Copa	200	ENSMUST00000050876.13	Eif4e2	100	15	136	150	2404	2390	GAAAGGGACAAGAAG	GAAAGGGACAAGAAG	3' UTR
chr1|171944492|171944863|+|Copa	200	ENSMUST00000022378.8	Ero1l	100	15	155	169	2669	2655	AGGTGGCTGGGATGT	AGGTGGCTGGGATGT	3' UTR
chr1|171944492|171944863|+|Copa	200	ENSMUST00000020926.7	Lratd1	100	16	32	47	2178	2163	CATCGACACTGTAGGC	CATCGACACTGTAGGC	3' UTR
chr1|171944492|171944863|+|Copa	200	ENSMUST00000074912.7	Borcs7	100	16	69	84	1239	1224	GCAGAGCTGCAGCTGG	GCAGAGCTGCAGCTGG	3' UTR
chr1|171944492|171944863|+|Copa	200	ENSMUST00000030145.8	Dcaf12	100	15	53	67	2532	2518	AGGCTGGGGAGAGGA	AGGCTGGGGAGAGGA	3' UTR
chr1|171944492|171944863|+|Copa	200	ENSMUST00000113028.1	Dipk2a	100	16	51	66	2120	2105	GAAGGCTGGGGAGAGG	GAAGGCTGGGGAGAGG	3' UTR
chr1|171944492|171944863|+|Copa	200	ENSMUST00000036328.8	Zfhx2	91.667	24	138	161	8454	8431	AAGGGACAAGAAGAAGGAGGTGGC	AAGGGACAGGAAGAAGGGGGTGGC	3' UTR
chr1|171944492|171944863|+|Copa	200	ENSMUST00000046869.10	Fbxw4	100	15	152	166	1872	1858	AGGAGGTGGCTGGGA	AGGAGGTGGCTGGGA	3' UTR
chr1|171944492|171944863|+|Copa	200	ENSMUST00000205361.1	Zscan2	100	15	64	78	260	246	AGGACGCAGAGCTGC	AGGACGCAGAGCTGC	5' UTR
chr1|171944492|171944863|+|Copa	200	ENSMUST00000183573.4	Gm1113	100	15	42	56	2236	2222	GTAGGCACTGAAGGC	GTAGGCACTGAAGGC	CDS
chr1|171944492|171944863|+|Copa	200	ENSMUST00000116615.4	Barx2	91.304	23	72	94	818	796	GAGCTGCAGCTGGATGAAGATGG	GAGCTGCAGCTCGGTGAAGATGG	CDS
chr1|171944492|171944863|+|Copa	200	ENSMUST00000061772.10	Rbm15	100	15	115	129	2946	2932	GTTTGGGAGAGGATG	GTTTGGGAGAGGATG	CDS
chr1|171944492|171944863|+|Copa	200	ENSMUST00000032491.14	Tnfrsf1a	100	15	49	63	1119	1105	CTGAAGGCTGGGGAG	CTGAAGGCTGGGGAG	CDS
chr1|171944492|171944863|+|Copa	200	ENSMUST00000038382.4	Jph1	100	15	51	65	1721	1707	GAAGGCTGGGGAGAG	GAAGGCTGGGGAGAG	CDS
chr1|171944492|171944863|+|Copa	200	ENSMUST00000037709.15	Tm7sf3	100	15	164	178	1124	1110	GGATGTAGAAGAAGA	GGATGTAGAAGAAGA	CDS
chr1|171944492|171944863|+|Copa	200	ENSMUST00000038424.13	Txndc11	100	15	79	93	2243	2229	AGCTGGATGAAGATG	AGCTGGATGAAGATG	CDS
chr1|171944492|171944863|+|Copa	200	ENSMUST00000052457.14	Mtss2	100	15	63	77	1211	1197	GAGGACGCAGAGCTG	GAGGACGCAGAGCTG	CDS
chr1|171944492|171944863|+|Copa	200	ENSMUST00000216063.1	Zfp445	100	15	113	127	1019	1005	AGGTTTGGGAGAGGA	AGGTTTGGGAGAGGA	CDS
chr1|171944492|171944863|+|Copa	200	ENSMUST00000218183.1	Bcl9l	100	16	151	166	1083	1068	AAGGAGGTGGCTGGGA	AAGGAGGTGGCTGGGA	CDS
chr1|171944492|171944863|+|Copa	200	ENSMUST00000090247.6	Trio	100	16	66	81	2062	2047	GACGCAGAGCTGCAGC	GACGCAGAGCTGCAGC	CDS
chr1|171957554|171958151|+|Pex19	597	ENSMUST00000020488.8	D10Wsu102e	86.667	120	352	461	121311	121192	TTAATCCCAGCACTTGGGAGGCAGAGGCAGGCAGATTTCTGGGTTCAAGGCCAGCCTGGTCTACAG----------AGTGAGGTCCAGGACAGCCAGGGCTACACAGAGAAACCCTGTCT	TTAATCCCAGCACTCGGGAGGCAGAGGCAGGGAGATTTCTGAGTTCTAGGCCAACCTGGTCTACAGAGTTAGGGTTAGTGAGTTCCAGGACAGCCAGGGCTACACAGAGAAACCCTGTCT	3' UTR
chr1|171957554|171958151|+|Pex19	597	ENSMUST00000020488.8	D10Wsu102e	86.885	122	349	470	114589	114468	CCTTTAATCCCAGCACTTGGGAGGCAGAGGCAGGCAGATTTCTGGGTTCAAGGCCAGCCTGGTCTACAGAGTGAGGTCCAGGACAGCCAGGGCTACACAGAGAAACCCTGTCTTGAAAACAA	CCTTTAATCCCAGCACCCGGGAGGCAGAGGCAGGCGAATTTCTGAGTTTGAGTCCAGCCTGGTCTACAGAGAGAGTTCCAGGACAGCCAGGACTACACACAGGAACCATGTCTCCAAAACAA	3' UTR
chr1|171957554|171958151|+|Pex19	597	ENSMUST00000148843.9	Hnrnpr	90.728	151	338	488	17413	17265	GGTGGCGCACGCCTTTAATCCCAGCACTTGGGAGGCAGAGGCAGGCAGATTTCTGGGTTCAAGGCCAGCCTGGTCTACAGAGTGAGGTCCAGGACAGCCAGGGCTACACAGAGAAACCCTGTCTTGAAAACAACAACAACAACAACAAAAA	GGTGGCACACGCCTTTAATCCCAGCACGTGGGAGGCAGAGGCCGGTGGATTTCTGAGTTCGAGGCCAGCCTGGTCTACAGAGTGAGTTCCAGGACAGCCAGAGCTACACAGAGAAACCCTGTCTCGAAA--AACAAAAACAAAAACAAAAA	3' UTR
chr1|171957554|171958151|+|Pex19	597	ENSMUST00000042990.6	Serbp1	87.903	124	338	461	14361	14238	GGTGGCGCACGCCTTTAATCCCAGCACTTGGGAGGCAGAGGCAGGCAGATTTCTGGGTTCAAGGCCAGCCTGGTCTACAGAGTGAGGTCCAGGACAGCCAGGGCTACACAGAGAAACCCTGTCT	GGTGGCGCATGCCTTTAATCCCAGCACTCAGGAAGCAGAGGCGGGTGGATTTCTGAGTTTGAAGCCAGCCTGGTCTACAAAGTGAGTTCCGGGACAGCCAGGGCTATACAGAGAAACCCTGTCT	3' UTR
chr1|171957554|171958151|+|Pex19	597	ENSMUST00000028279.9	Strbp	84.034	119	353	467	14837	14719	TAATCCCAGCACTTGGGAGGCAGAGGCAGGCAGATTTCT--GGGTTCAAGGCCAGCCTGGTCTACAGAGT--GAGGTCCAGGACAGCCAGGGCTACACAGAGAAACCCTGTCTTGAAAA	TAATCCCAGCACATGGGAGGCAGGGGCAGGCAGATCTCTATGAGTTTGAGAGCAGCCAGGTCTATATAGATCGAGTTCCAGGACAGCCAGAGATACACAGAGAAACCCTGTCTTGAAAA	3' UTR
chr1|171957554|171958151|+|Pex19	597	ENSMUST00000148843.9	Hnrnpr	90.244	41	92	132	12601	12561	TGGCTCAGCAGTTAAGAACACTGGCTGATCTTCCAGAGGAC	TGGCTCAGCAGTTAAGGGCACTGGCTGCTCTTCCAAAGGAC	3' UTR
chr1|171957554|171958151|+|Pex19	597	ENSMUST00000022597.14	Naa16	93.388	121	338	458	12465	12345	GGTGGCGCACGCCTTTAATCCCAGCACTTGGGAGGCAGAGGCAGGCAGATTTCTGGGTTCAAGGCCAGCCTGGTCTACAGAGTGAGGTCCAGGACAGCCAGGGCTACACAGAGAAACCCTG	GGTGGCGCACGCCTTTAATCCCAGCACTCGGGAGGCAGAGGCAGGTGGATTTCTGAGTTCCAGGCCAGCCTGGTCTACAAAGTGAGTTCCAGGACAGCCAGGGCTATACAGAGAAACCCTG	3' UTR
chr1|171957554|171958151|+|Pex19	597	ENSMUST00000028279.9	Strbp	88.235	68	349	416	11715	11648	CCTTTAATCCCAGCACTTGGGAGGCAGAGGCAGGCAGATTTCTGGGTTCAAGGCCAGCCTGGTCTACA	CCTTTAATCCCAGCACTCGGGAGGCAGAGGCAGGTGGATTTCTGAGTTCCAGGACAGCCAGGGCTACA	3' UTR
chr1|171957554|171958151|+|Pex19	597	ENSMUST00000028279.9	Strbp	97.619	42	420	461	11673	11632	TGAGGTCCAGGACAGCCAGGGCTACACAGAGAAACCCTGTCT	TGAGTTCCAGGACAGCCAGGGCTACACAGAGAAACCCTGTCT	3' UTR
chr1|171957554|171958151|+|Pex19	597	ENSMUST00000022494.9	Ebpl	87.778	90	379	468	9892	9803	CAGGCAGATTTCTGGGTTCAAGGCCAGCCTGGTCTACAGAGTGAGGTCCAGGACAGCCAGGGCTACACAGAGAAACCCTGTCTTGAAAAC	CAGGCAGATACCTGAGTTCAAGGCCAGTCAGGTCTATAGAGTAGGTTCCAGGACAGCCAGGGCTACACAGAGAAGCCCTGTCTGGAAAAC	3' UTR
chr1|171957554|171958151|+|Pex19	597	ENSMUST00000148843.9	Hnrnpr	92.857	28	356	383	11017	10990	TCCCAGCACTTGGGAGGCAGAGGCAGGC	TCCCAGCACTCTGGAGGCAGAGGCAGGC	3' UTR
chr1|171957554|171958151|+|Pex19	597	ENSMUST00000141755.7	Mettl16	97.101	69	399	467	10770	10702	AGGCCAGCCTGGTCTACAGAGTGAGGTCCAGGACAGCCAGGGCTACACAGAGAAACCCTGTCTTGAAAA	AGGCCAGCCTGGTCTACAGAGTGAGTTTCAGGACAGCCAGGGCTACACAGAGAAACCCTGTCTTGAAAA	3' UTR
chr1|171957554|171958151|+|Pex19	597	ENSMUST00000028279.9	Strbp	90.769	130	338	467	11034	10905	GGTGGCGCACGCCTTTAATCCCAGCACTTGGGAGGCAGAGGCAGGCAGATTTCTGGGTTCAAGGCCAGCCTGGTCTACAGAGTGAGGTCCAGGACAGCCAGGGCTACACAGAGAAACCCTGTCTTGAAAA	GGTGGTGCCCGCCTTTAATCCCAGCACTCGGGAGGCAAAGGCAGGCGAATTTCTGAGTTCAAGGGCAGCCTGGTCTACAAAGTGAGTTCCAGGACAGCCAGGGCTACACAGAGAACCCCTGTCTCGAAAA	3' UTR
chr1|171957554|171958151|+|Pex19	597	ENSMUST00000234711.1	BC004004	93.548	124	338	461	9700	9577	GGTGGCGCACGCCTTTAATCCCAGCACTTGGGAGGCAGAGGCAGGCAGATTTCTGGGTTCAAGGCCAGCCTGGTCTACAGAGTGAGGTCCAGGACAGCCAGGGCTACACAGAGAAACCCTGTCT	GGTGGCGCATGCCTTTAATCCCAGCACTCGGGAGGCAGAGACAGGTGGATTTCTGAGTTCAAGGCCAGCCTGGTCTACAAAGTGAGTTCCAGGACAGCCAGGGCTACACAGAGAAACCCTGTCT	3' UTR
chr1|171957554|171958151|+|Pex19	597	ENSMUST00000162226.8	Zbtb37	92.857	28	350	377	10037	10010	CTTTAATCCCAGCACTTGGGAGGCAGAG	CTTTAATCCCAGAATTTGGGAGGCAGAG	3' UTR
chr1|171957554|171958151|+|Pex19	597	ENSMUST00000162226.8	Zbtb37	100	31	427	457	9977	9947	CAGGACAGCCAGGGCTACACAGAGAAACCCT	CAGGACAGCCAGGGCTACACAGAGAAACCCT	3' UTR
chr1|171957554|171958151|+|Pex19	597	ENSMUST00000226342.2	Dgkh	92.683	123	345	467	12057	11935	CACGCCTTTAATCCCAGCACTTGGGAGGCAGAGGCAGGCAGATTTCTGGGTTCAAGGCCAGCCTGGTCTACAGAGTGAGGTCCAGGACAGCCAGGGCTACACAGAGAAACCCTGTCTTGAAAA	CACGCCTTTAATCCCAGCACTCGGGAGGCAGAGGCAGGCGGATTTCTGAGTTCGAGGCCAGTCTGGTCTACAAAGTGAGTTCCAGGACAGCCAGGACTACACAGAGAAACCCTGTCTCGAAAA	3' UTR
chr1|171957554|171958151|+|Pex19	597	ENSMUST00000234711.1	BC004004	91.667	24	399	422	9013	8990	AGGCCAGCCTGGTCTACAGAGTGA	AGGCCAGCCTAGTCTACATAGTGA	3' UTR
chr1|171957554|171958151|+|Pex19	597	ENSMUST00000022597.14	Naa16	90.385	52	397	448	10526	10475	CAAGGCCAGCCTGGTCTACAGAGTGAGGTCCAGGACAGCCAGGGCTACACAG	CAAGGCCAGCCTGGTCTACATGGAGAGTTCCAGGGCAGCCAGGGCTACACAG	3' UTR
chr1|171957554|171958151|+|Pex19	597	ENSMUST00000148843.9	Hnrnpr	86.842	38	338	375	9375	9338	GGTGGCGCACGCCTTTAATCCCAGCACTTGGGAGGCAG	GGTGGCACAAGCTTTTAGTCCCAGCACTTGAGAGGCAG	3' UTR
chr1|171957554|171958151|+|Pex19	597	ENSMUST00000044455.7	Zfp451	85.507	69	91	159	9196	9128	ATGGCTCAGCAGTTAAGAACACTGGCTGATCTTCCAGAGGACTAGGGTTCAATTCCCAGCACCCACATG	ATGGCTCAGTGGTTAAGAATACTGACTGTTCTTCCAGAGGTCCTGAGTTCAATTCCCAGCAACCACATG	3' UTR
chr1|171957554|171958151|+|Pex19	597	ENSMUST00000027494.10	Ppp1r7	90.062	161	329	489	9018	8860	GGTGGTGGCGGTGGCGCACGCCTTTAATCCCAGCACTTGGGAGGCAGAGGCAGGCAGATTTCTGGGTTCAAGGCCAGCCTGGTCTACAGAGTGAGGTCCAGGACAGCCAGGGCTACACAGAGAAACCCTGTCTTGAAAACAACAACAACAACAACAAAAAG	GGTGGTGGTGGTGGTACAAGCCTTTAATCCCAGCACTCGGGAGGCAGAGGCAGGTGGATTTCTGAGTTTGAGGCCAGCCTGGTCTACAGAGTGAGTTCCAGGACAGCCAGGGCTACACAGAGAAACCCTGTCTCGAAA--AACAAAAACAAAAACAAAAAG	3' UTR
chr1|171957554|171958151|+|Pex19	597	ENSMUST00000162226.8	Zbtb37	89.744	39	348	386	8808	8770	GCCTTTAATCCCAGCACTTGGGAGGCAGAGGCAGGCAGA	GCCTTTAATCCCAACACTCAGGAGGCAAAGGCAGGCAGA	3' UTR
chr1|171957554|171958151|+|Pex19	597	ENSMUST00000162226.8	Zbtb37	92.593	27	418	444	8741	8715	AGTGAGGTCCAGGACAGCCAGGGCTAC	AGTGAGTTCTAGGACAGCCAGGGCTAC	3' UTR
chr1|171957554|171958151|+|Pex19	597	ENSMUST00000022597.14	Naa16	91.538	130	338	467	9683	9555	GGTGGCGCACGCCTTTAATCCCAGCACTTGGGAGGCAGAGGCAGGCAGATTTCTGGGTTCAAGGCCAGCCTGGTCTACAGAGTGAGGTCCAGGACAGCCAGGGCTACACAGAGAAACCCTGTCTTGAAAA	GGTGGCGCACGCCTTTAATCC-AGCACTCGGGAGGCAGAGGCAGGTGGATTTCTGAGTTCGAGGGCAGCCTGGTCTACAAAGTGAGTTCCAGGACAGCCAGGACTACACAGAGAAACCCTGTCTCGAAAA	3' UTR
chr1|171957554|171958151|+|Pex19	597	ENSMUST00000236335.1	Glo1	88.235	68	101	168	7317	7250	AGTTAAGAACACTGGCTGATCTTCCAGAGGACTAGGGTTCAATTCCCAGCACCCACATGGCAGCTCAC	AGTTAAGAGCACTGGCTGCTCTTCCAGAGGTCCTGAGTTCAATTCCCAGCAACCACATGGCGGCTCAC	3' UTR
chr1|171957554|171958151|+|Pex19	597	ENSMUST00000162226.8	Zbtb37	90	130	338	467	8374	8245	GGTGGCGCACGCCTTTAATCCCAGCACTTGGGAGGCAGAGGCAGGCAGATTTCTGGGTTCAAGGCCAGCCTGGTCTACAGAGTGAGGTCCAGGACAGCCAGGGCTACACAGAGAAACCCTGTCTTGAAAA	GGTGGCTCACGCCTTTAATCCCAGCACCTGGGAGGCAGAGGCAGGCGGATTTCTGAGTTTGAGGCCAGCCTGGTCTACAGAGTAAGTTCCAGGACAGCCATGGCTGTACAGAGAAACTTTGTCTTGAAAA	3' UTR
chr1|171957554|171958151|+|Pex19	597	ENSMUST00000147875.8	Lyrm9	93.077	130	338	467	6861	6732	GGTGGCGCACGCCTTTAATCCCAGCACTTGGGAGGCAGAGGCAGGCAGATTTCTGGGTTCAAGGCCAGCCTGGTCTACAGAGTGAGGTCCAGGACAGCCAGGGCTACACAGAGAAACCCTGTCTTGAAAA	GGTGGCGCACTCCTTTAATCCCAGCACTTGGGAGGCAGAGATAGGCAGATTTCTGAGTTCGAGGCCAGCCTGGTCTACAAAGTGAGTTCCAGGACAGCCAGGGCTATACAGAGAAACCCTGTCTCGAAAA	3' UTR
chr1|171957554|171958151|+|Pex19	597	ENSMUST00000131309.2	Fzd3	90.323	31	128	158	8809	8779	AGGACTAGGGTTCAATTCCCAGCACCCACAT	AGGACTGGGGTTAGATTCCCAGCACCCACAT	3' UTR
chr1|171957554|171958151|+|Pex19	597	ENSMUST00000053764.6	Foxo1	93.382	136	332	467	8536	8401	GGTGGCGGTGGCGCACGCCTTTAATCCCAGCACTTGGGAGGCAGAGGCAGGCAGATTTCTGGGTTCAAGGCCAGCCTGGTCTACAGAGTGAGGTCCAGGACAGCCAGGGCTACACAGAGAAACCCTGTCTTGAAAA	GGTGGTGGTGGCGCACGCCTTTAATCCCAGAACCTGGGAGGCAGAGGCAGGCAGATTTCTGAGTTCAAGGCCAGCCTGGTCCACAAAGTGAGTTCCAGGACAGTCAGGGCTACACAGAGAAACCCTGTCTCGAAAA	3' UTR
chr1|171957554|171958151|+|Pex19	597	ENSMUST00000044455.7	Zfp451	93.496	123	339	461	7677	7555	GTGGCGCACGCCTTTAATCCCAGCACTTGGGAGGCAGAGGCAGGCAGATTTCTGGGTTCAAGGCCAGCCTGGTCTACAGAGTGAGGTCCAGGACAGCCAGGGCTACACAGAGAAACCCTGTCT	GTGGCGCACGCCTTTCACCCCAGCACTTGGGAGGCAGAGGCAGGCAGATTTCTGAGTTCGAGGTCAGCCTGGTCTACAGAGTGAGTTCCAGGACGGCCAGGGCTGCACAGAGAAACCCTGTCT	3' UTR
chr1|171957554|171958151|+|Pex19	597	ENSMUST00000162226.8	Zbtb37	93.103	29	348	376	7477	7449	GCCTTTAATCCCAGCACTTGGGAGGCAGA	GCCTTTAGTCCCAGCACTTGGAAGGCAGA	3' UTR
chr1|171957554|171958151|+|Pex19	597	ENSMUST00000236335.1	Glo1	91.603	131	338	468	6408	6278	GGTGGCGCACGCCTTTAATCCCAGCACTTGGGAGGCAGAGGCAGGCAGATTTCTGGGTTCAAGGCCAGCCTGGTCTACAGAGTGAGGTCCAGGACAGCCAGGGCTACACAGAGAAACCCTGTCTTGAAAAC	GGTGGTGCATGCCTTTAATCCCAGCACTTGGGAGGCAGAGGCAGGCAGATTTCTGAGTTTGAGGTCAGCCTGGTCTACAAAGTGAGTTCCAGGACATCCAGAGCTATACAGAGAAACCCTGTCTTGAAAAC	3' UTR
chr1|171957554|171958151|+|Pex19	597	ENSMUST00000025243.4	Iws1	90.323	124	338	461	8266	8143	GGTGGCGCACGCCTTTAATCCCAGCACTTGGGAGGCAGAGGCAGGCAGATTTCTGGGTTCAAGGCCAGCCTGGTCTACAGAGTGAGGTCCAGGACAGCCAGGGCTACACAGAGAAACCCTGTCT	GGTGGTGCACACCTTTAATCCCAGCACTCAGGAGCCAGAGGCAGGCGGATTTCTGAGTTCGAGGCCAGCCTGGTCTACAAAGTGAGTTCCAGGACAGCCAGGGCTATAGAGAGAAACCCTGTCT	3' UTR
chr1|171957554|171958151|+|Pex19	597	ENSMUST00000131309.2	Fzd3	88.235	102	366	467	8050	7949	TGGGAGGCAGAGGCAGGCAGATTTCTGGGTTCAAGGCCAGCCTGGTCTACAGAGTGAGGTCCAGGACAGCCAGGGCTACACAGAGAAACCCTGTCTTGAAAA	TGGGAGGCAGAGGCAACCAGATCTCTGAGTTCAAGGTCAGCCTGATCTACAGAGCAAGTTCCAGGACAGCCAGGACTACACAGAGAAACATTGTCTTGAAAA	3' UTR
chr1|171957554|171958151|+|Pex19	597	ENSMUST00000027438.7	Ncl	85.965	114	341	454	7772	7670	GGCGCACGCCTTTAATCCCAGCACTTGGGAGGCAGAGGCAGGCAGATTTCTGGGTTCAAGGCCAGCCTGGTCTACAGAGTGAGGTCCAGGACAGCCAGGGCTACACAGAGAAAC	GGCGCACACCTTTAATCCCAGCACTTGGGAGGCAGAAACAGGCAGATCTCTG-----------AGCCTGGTCTACAGAGTGAGTTCCAGGACAGCCAGGGCTACACAGAGAAAC	3' UTR
chr1|171957554|171958151|+|Pex19	597	ENSMUST00000114598.2	Zfp398	91.071	112	350	461	7177	7066	CTTTAATCCCAGCACTTGGGAGGCAGAGGCAGGCAGATTTCTGGGTTCAAGGCCAGCCTGGTCTACAGAGTGAGGTCCAGGACAGCCAGGGCTACACAGAGAAACCCTGTCT	CTTTAATCCCAGTACTCGGGAGGCAGAGGCAGGTGGATCTCTGAGTTCGAGGCCAGCCTGGTCTACAAAGTGAGTTCCAGGACAGCCAGGGCTATACAGAGAAACCCTGTCT	3' UTR
chr1|171957554|171958151|+|Pex19	597	ENSMUST00000095737.4	Akap6	91.971	137	332	467	12431	12295	GGTGGCGGTGGCGCACGCCTTTAATCCCAGCACTTGGGAGGCAGAGGCAGGCAGATTTCTGGGTTCAAGGCCAGCCTGGTCTAC-AGAGTGAGGTCCAGGACAGCCAGGGCTACACAGAGAAACCCTGTCTTGAAAA	GGTGGTGGTGGCGCACGCCTTTAATCCCAGCACTTGGGAGGCAAAGGCAGGCGGATTTCCGAGTTTGAGGCCAGCCTGGTCTACAAAAGTGAGTTCCAGGACAGCCAGGGCTACACAGAGAAACCCTGTCTCGAAAA	3' UTR
chr1|171957554|171958151|+|Pex19	597	ENSMUST00000038053.13	Lpp	90.625	128	340	467	7582	7455	TGGCGCACGCCTTTAATCCCAGCACTTGGGAGGCAGAGGCAGGCAGATTTCTGGGTTCAAGGCCAGCCTGGTCTACAGAGTGAGGTCCAGGACAGCCAGGGCTACACAGAGAAACCCTGTCTTGAAAA	TGGCACACGCCTTTAATCCCAGTATTTGGGAGGAAGAGGCAGGTGGATTTCTGAGTTCGAGGCCAGCCTGGTCTATAGAGTGAGTTCCAGGACAGCCAAGGCTACACAGAGAAACCCTGTCTCGAAAA	3' UTR
chr1|171957554|171958151|+|Pex19	597	ENSMUST00000027173.14	Wdr12	92.784	97	338	434	6817	6721	GGTGGCGCACGCCTTTAATCCCAGCACTTGGGAGGCAGAGGCAGGCAGATTTCTGGGTTCAAGGCCAGCCTGGTCTACAGAGTGAGGTCCAGGACAG	GGTGGCGCACGTTTTTAATCCCAGCACTTGGGAGGCAGAGGCAGGCAGATTTCTGAGTTCAAGGCCAGCCTTGTCTACAAAGTGAGTTTCAGGACAG	3' UTR
chr1|171957554|171958151|+|Pex19	597	ENSMUST00000075452.6	Chic2	88.235	136	338	467	6187	6054	GGTGGCGCACGCCTTTAATCCCAGCACTTGGGAGGCAGAGGCAG--GCAG----ATTTCTGGGTTCAAGGCCAGCCTGGTCTACAGAGTGAGGTCCAGGACAGCCAGGGCTACACAGAGAAACCCTGTCTTGAAAA	GGTGGCACATGCCTTTAATCCCAGCACTTGGGAGGCAGAGGCAGAGGCAGGTGGATTTCTGAGTTCGAGGCCAGCCTGGTCTACAAAGTGAGTTCCAGGACAGCCAGGGC--CACAGAAAAACCCTGTCTCGAAAA	3' UTR
chr1|171957554|171958151|+|Pex19	597	ENSMUST00000226873.1	Styx	89.691	97	338	434	6219	6123	GGTGGCGCACGCCTTTAATCCCAGCACTTGGGAGGCAGAGGCAGGCAGATTTCTGGGTTCAAGGCCAGCCTGGTCTACAGAGTGAGGTCCAGGACAG	GGTGGCGCACGTCTTTAATCCCAGCACTCGGGAGGCAGAGGCAGGTGGATTTCTGAGTTTGAGGACAGCCTGGTCTACAGAGTGAGTTCGAGGACAG	3' UTR
chr1|171957554|171958151|+|Pex19	597	ENSMUST00000105845.8	Ephb2	90.323	31	347	377	8194	8164	CGCCTTTAATCCCAGCACTTGGGAGGCAGAG	CGCCTGTAATCCCAGCCCTTGGGAGGTAGAG	3' UTR
chr1|171957554|171958151|+|Pex19	597	ENSMUST00000114598.2	Zfp398	82.353	85	350	432	6815	6731	CTTTAATCCCAGCACTTGGGAGGCAGAGGCAGGCAGATTTC--TGGGTTCAAGGCCAGCCTGGTCTACAGAGTGAGGTCCAGGAC	CTTTAATTCCAGCACTTGGAAGGCAGTAGCATTCAGATTTCTGTGTGTTCAAGGCCAACCTGCTCCACAAAATGAGTTCCAGGAC	3' UTR
chr1|171957554|171958151|+|Pex19	597	ENSMUST00000189661.6	Soat1	95	20	137	156	6797	6778	GTTCAATTCCCAGCACCCAC	GTTCAATTCCCAGCAACCAC	3' UTR
chr1|171957554|171958151|+|Pex19	597	ENSMUST00000231221.1	Dlg4	85.897	78	83	160	5867	5790	CTGGAGCCATGGCTCAGCAGTTAAGAACACTGGCTGATCTTCCAGAGGACTAGGGTTCAATTCCCAGCACCCACATGG	CTGGAGCAATGGCTCAGCGGTTAAGAGCACTGACTGTTTTTCCAGAGGTCCTGAGTTCAATTCCCAGCAACCACATGG	3' UTR
chr1|171957554|171958151|+|Pex19	597	ENSMUST00000037480.8	Wipf2	89.474	38	394	431	6580	6543	GTTCAAGGCCAGCCTGGTCTACAGAGTGAGGTCCAGGA	GTTCAAGGCTATCCTGGTCTACACAGTGAGTTCCAGGA	3' UTR
chr1|171957554|171958151|+|Pex19	597	ENSMUST00000029201.13	Pik3ca	91.803	122	340	461	8245	8124	TGGCGCACGCCTTTAATCCCAGCACTTGGGAGGCAGAGGCAGGCAGATTTCTGGGTTCAAGGCCAGCCTGGTCTACAGAGTGAGGTCCAGGACAGCCAGGGCTACACAGAGAAACCCTGTCT	TGGCACACGCCTTTAATCCCGGTACTTGGGAGGCAGAGGCAGGCAGATTTCTGAGTTTGAGGCCAGCCTGGTCTACAGAGTGAGTTCCAGGACAGACAGGGCTATACAGAGAAACCATGTCT	3' UTR
chr1|171957554|171958151|+|Pex19	597	ENSMUST00000114598.2	Zfp398	95.238	21	136	156	6615	6595	GGTTCAATTCCCAGCACCCAC	GGTTCAATTTCCAGCACCCAC	3' UTR
chr1|171957554|171958151|+|Pex19	597	ENSMUST00000147563.8	Zdhhc3	95.238	21	338	358	6007	5987	GGTGGCGCACGCCTTTAATCC	GGTGGCGCACACCTTTAATCC	3' UTR
chr1|171957554|171958151|+|Pex19	597	ENSMUST00000022494.9	Ebpl	90.769	130	332	461	5651	5522	GGTGGCGGTGGCGCACGCCTTTAATCCCAGCACTTGGGAGGCAGAGGCAGGCAGATTTCTGGGTTCAAGGCCAGCCTGGTCTACAGAGTGAGGTCCAGGACAGCCAGGGCTACACAGAGAAACCCTGTCT	GGTGGTGGTGGTGCACGTCTTTAATCCCAGCATTTGGGAGGCAGAGGCAGGCGGATTTCTAAGTTCGAGGCCAGCCTGGTCTACAAAGTGAGTTCCAGGACAGCCAGGGCTATACAGAGAAACGCTGTCT	3' UTR
chr1|171957554|171958151|+|Pex19	597	ENSMUST00000147563.8	Zdhhc3	94.624	93	369	461	5984	5892	GAGGCAGAGGCAGGCAGATTTCTGGGTTCAAGGCCAGCCTGGTCTACAGAGTGAGGTCCAGGACAGCCAGGGCTACACAGAGAAACCCTGTCT	GAGGCAGAGGCAGGCAGATTTCTGAGTTCAAGGCCAGCCTGGTCTACAAAGTGAGTTCCAGGACAGCCAGGGCTCTACAGAGAAACCCTGTCT	3' UTR
chr1|171957554|171958151|+|Pex19	597	ENSMUST00000021135.4	Ncbp3	88.71	124	338	461	6789	6666	GGTGGCGCACGCCTTTAATCCCAGCACTTGGGAGGCAGAGGCAGGCAGATTTCTGGGTTCAAGGCCAGCCTGGTCTACAGAGTGAGGTCCAGGACAGCCAGGGCTACACAGAGAAACCCTGTCT	GGTGGCGCATACCTTTAATCCCAGCACTTGGGAGGCAGAGGCAGATGAATTTCTGAGTTCTAGGCCAGCCTGGTGTACAAACTGAGTTCCAGGACAGCCAAGGCTACCCAGAGAAACCCTGTCT	3' UTR
chr1|171957554|171958151|+|Pex19	597	ENSMUST00000231221.1	Dlg4	93.548	124	338	461	5653	5530	GGTGGCGCACGCCTTTAATCCCAGCACTTGGGAGGCAGAGGCAGGCAGATTTCTGGGTTCAAGGCCAGCCTGGTCTACAGAGTGAGGTCCAGGACAGCCAGGGCTACACAGAGAAACCCTGTCT	GGTGGTGCACGCCTTTAATCCCAGCACTTGGGAGGCAGAGGCAGGTGGATTTCTGAGTTCGAGGCCAGCCTGGTCTACAGAGTGAGTTCCAGGGCAGCCAAGGCTACACAGAGAAACCCTGTCT	3' UTR
chr1|171957554|171958151|+|Pex19	597	ENSMUST00000078717.6	Lrrc58	94.262	122	338	459	5939	5818	GGTGGCGCACGCCTTTAATCCCAGCACTTGGGAGGCAGAGGCAGGCAGATTTCTGGGTTCAAGGCCAGCCTGGTCTACAGAGTGAGGTCCAGGACAGCCAGGGCTACACAGAGAAACCCTGT	GGTGGCGCACGCCTTTAATCCCAGCACTTGGGAGGCAGAGGCAGGTGGATCTCTGAGTTCGAGGCCAGCCTGGTCTACAGAGTGAGTTCCAGGACAGCCAGGACTACACAGAGAAACCCTGT	3' UTR
chr1|171957554|171958151|+|Pex19	597	ENSMUST00000022494.9	Ebpl	95	20	196	215	5241	5222	CTTCTGACATTTTCACACAT	CTTCTGACTTTTTCACACAT	3' UTR
chr1|171957554|171958151|+|Pex19	597	ENSMUST00000037480.8	Wipf2	94.615	130	338	467	6282	6153	GGTGGCGCACGCCTTTAATCCCAGCACTTGGGAGGCAGAGGCAGGCAGATTTCTGGGTTCAAGGCCAGCCTGGTCTACAGAGTGAGGTCCAGGACAGCCAGGGCTACACAGAGAAACCCTGTCTTGAAAA	GGTGGTGCACGCCTTTAATCCCAGCACTTGGGAGGCAGAGGCAGGCGGATTTCTGAGTTCGAGGCCAGCCTGGTCTACAGAGTGAGTTCCAGGATAGCCAGAGCTACACAGAGAAACCCTGTCTTGAAAA	3' UTR
chr1|171957554|171958151|+|Pex19	597	ENSMUST00000020608.2	Ppp2ca	93.548	31	338	368	5818	5788	GGTGGCGCACGCCTTTAATCCCAGCACTTGG	GGTGGCCCACACCTTTAATCCCAGCACTTGG	3' UTR
chr1|171957554|171958151|+|Pex19	597	ENSMUST00000023270.13	Cep97	89.583	96	348	442	7201	7106	GCCTTTAATCCCAGCACTTGGGAGGCAGAGGCAGGCAGATT-TCTGGGTTCAAGGCCAGCCTGGTCTACAGAGTGAGGTCCAGGACAGCCAGGGCT	GCCTTTAATCCCAGCACTTGGGAGGAAGAGGCAAACACAATCTCTGAGTTCTAGGCCAGCCTGGTCTACAGAGTGAGTTCCAGGACAACCAGGGCT	3' UTR
chr1|171957554|171958151|+|Pex19	597	ENSMUST00000105845.8	Ephb2	88.8	125	339	461	7711	7587	GTGGCGCACGCCTTTAATCCCAGCACTTGGGAGGCAGAGGCAGGCAGATTTCTGGG--TTCAAGGCCAGCCTGGTCTACAGAGTGAGGTCCAGGACAGCCAGGGCTACACAGAGAAACCCTGTCT	GTGGCGCACCCCTTTAACCCCAGCACCTAGAAGGCAGAGGGAGGTGGATCTCTGTGAGTTCAAGGCCAGCCTGGTCTACAGAGTGAGTTCCAGAACAGCCAGGGCTACACAGAGAAACCCTGTCT	3' UTR
chr1|171957554|171958151|+|Pex19	597	ENSMUST00000141755.7	Mettl16	91.667	24	137	160	6222	6199	GTTCAATTCCCAGCACCCACATGG	GTTCAAATCCCAGCAACCACATGG	3' UTR
chr1|171957554|171958151|+|Pex19	597	ENSMUST00000028981.8	Mapre1	95	20	391	410	5328	5309	TGGGTTCAAGGCCAGCCTGG	TGGGTTCAAGGCCAGTCTGG	3' UTR
chr1|171957554|171958151|+|Pex19	597	ENSMUST00000185633.6	Xrn1	87.121	132	338	467	9714	9583	GGTGGCGCACGCCTTTAATCCCAGCACTTGGGAGGCAGAGGCAGGCAGATTTCTGGG--TTCAAGGCCAGCCTGGTCTACAGAGTGAGGTCCAGGACAGCCAGGGCTACACAGAGAAACCCTGTCTTGAAAA	GGTGGCACACACCTTTAATTCTAACACTTGGGAGGCAGAAGCAGGAGGATCTCTGAGAGTTCGAGGCCAGCCTGGTCTACAGAGTGAGTTCCAGGACAGCCAGGGCTATACAGAGAAACCCTGCTTTGAAAA	3' UTR
chr1|171957554|171958151|+|Pex19	597	ENSMUST00000107894.7	Dgke	91.87	123	338	459	7233	7111	GGTGGCGCACGCCTTTAATCCCAGCACTTGGGAGGCAGAGGCAGGCAGATTTCTGGGTTCAAGGCCAGCCTGGTCTACAGAGTGAGGTCCAGGACAGCC-AGGGCTACACAGAGAAACCCTGT	GGTGGCGCACGCCTTTAATCCCAGCACTTGGGAGGCAGAGGCAGGTGGATTTCTGTGTTCGAGGCCAGCCTGGTCTACAAAGTGAATTCTAGGACAGCCTGGGGCTACACAGAGAAACCCTGT	3' UTR
chr1|171957554|171958151|+|Pex19	597	ENSMUST00000027173.14	Wdr12	95.833	24	431	454	5966	5943	ACAGCCAGGGCTACACAGAGAAAC	ACAGCCAGGGCTACAGAGAGAAAC	3' UTR
chr1|171957554|171958151|+|Pex19	597	ENSMUST00000023270.13	Cep97	92.241	116	352	467	6996	6881	TTAATCCCAGCACTTGGGAGGCAGAGGCAGGCAGATTTCTGGGTTCAAGGCCAGCCTGGTCTACAGAGTGAGGTCCAGGACAGCCAGGGCTACACAGAGAAACCCTGTCTTGAAAA	TTAATCCCAGCACTTGGGAGTCAGAGGCAAGCAGATTTCTGAGTTCGAGGCCAGCCTGGTCTACAAAGTGAGTTCCAGGACAGCCAGGACTATACAGAGAAACCCTGTCTCGAAAA	3' UTR
chr1|171957554|171958151|+|Pex19	597	ENSMUST00000107894.7	Dgke	87.5	40	91	130	6979	6940	ATGGCTCAGCAGTTAAGAACACTGGCTGATCTTCCAGAGG	ATGGCTCAGTGGTGAAGAGCACTGGCTGTTCTTCCAGAGG	3' UTR
chr1|171957554|171958151|+|Pex19	597	ENSMUST00000135469.7	Map3k20	92.308	130	338	467	5778	5649	GGTGGCGCACGCCTTTAATCCCAGCACTTGGGAGGCAGAGGCAGGCAGATTTCTGGGTTCAAGGCCAGCCTGGTCTACAGAGTGAGGTCCAGGACAGCCAGGGCTACACAGAGAAACCCTGTCTTGAAAA	GGTGGCGCACACATTTAATCCCAGCACTTGGGAAGCAGGGGCACACAGATCTCTGAGTTCGAGGCCAGCCTGGTCTACAGAGTGAGTTCCAGGACAGCCAGGGCTACACAGAGAAACCCTGTCTTGAAAA	3' UTR
chr1|171957554|171958151|+|Pex19	597	ENSMUST00000231221.1	Dlg4	85.833	120	351	470	5078	4959	TTTAATCCCAGCACTTGGGAGGCAGAGGCAGGCAGATTTCTGGGTTCAAGGCCAGCCTGGTCTACAGAGTGAGGTCCAGGACAGCCAGGGCTACACAGAGAAACCCTGTCTTGAAAACAA	TTTAGTCCCAGCACTCTGGAGACAGAGACAGAAAGATCTCTGAGTTCAAGGCCAGCCTGGTTTACAGAGCAAGTGCCAGGACAGCCAGGGCTACACAGAGAAACCTTGTCTCAAAAACAA	3' UTR
chr1|171957554|171958151|+|Pex19	597	ENSMUST00000165117.7	Cdk6	90.476	63	394	456	5458	5396	GTTCAAGGCCAGCCTGGTCTACAGAGTGAGGTCCAGGACAGCCAGGGCTACACAGAGAAACCC	GTTCAAGGCCAGCCTGGTCTACACACTGAGTTCCAGGATAGCCAGGGCTTCACAGAGAGACCC	3' UTR
chr1|171957554|171958151|+|Pex19	597	ENSMUST00000052969.14	Ston2	92.308	130	338	467	7399	7270	GGTGGCGCACGCCTTTAATCCCAGCACTTGGGAGGCAGAGGCAGGCAGATTTCTGGGTTCAAGGCCAGCCTGGTCTACAGAGTGAGGTCCAGGACAGCCAGGGCTACACAGAGAAACCCTGTCTTGAAAA	GGTGGCACACGCCTTTAATCCCAGCACTCGGGAGGCAGAGACAGGCAGATTTCTGAGTTTGAGGCCAGCCTGGTCTACAAAGTGAGTTCCAGGACAGCCAGGGCCATACAGAGAAACCCTGTCTTGAAAA	3' UTR
chr1|171957554|171958151|+|Pex19	597	ENSMUST00000021135.4	Ncbp3	87.273	55	338	392	6042	5988	GGTGGCGCACGCCTTTAATCCCAGCACTTGGGAGGCAGAGGCAGGCAGATTTCTG	GGTGGTGCATGCCTTTAATCCCAGCACTCAGGAGGCAGTAGCAGGCAGATCTCTG	3' UTR
chr1|171957554|171958151|+|Pex19	597	ENSMUST00000021135.4	Ncbp3	96.552	29	425	453	5966	5938	TCCAGGACAGCCAGGGCTACACAGAGAAA	TCCAGAACAGCCAGGGCTACACAGAGAAA	3' UTR
chr1|171957554|171958151|+|Pex19	597	ENSMUST00000020608.2	Ppp2ca	91.129	124	338	461	5334	5211	GGTGGCGCACGCCTTTAATCCCAGCACTTGGGAGGCAGAGGCAGGCAGATTTCTGGGTTCAAGGCCAGCCTGGTCTACAGAGTGAGGTCCAGGACAGCCAGGGCTACACAGAGAAACCCTGTCT	GGTGGTGCACGCCTTCAATCCCAGCACTCGGGAGGCAGAGACAGGCGGATTTCTGAGTTTGAGGCCAGCCTGGTCTACAAAGTGAGCTCCAGGACAGCCAGGGCTATACAGAGAAACCCTGTCT	3' UTR
chr1|171957554|171958151|+|Pex19	597	ENSMUST00000236335.1	Glo1	81.429	70	91	160	4642	4573	ATGGCTCAGCAGTTAAGAACACTGGCTGATCTTCCAGAGGACTAGGGTTCAATTCCCAGCACCCACATGG	ATGGCTCAGTGGGTAAGAGCACTGACTGCTCTTCCAAAGGTCATGAGTTCAAATCCCAGCAACCACATGG	3' UTR
chr1|171957554|171958151|+|Pex19	597	ENSMUST00000089874.8	Mcc	90	130	338	467	6982	6855	GGTGGCGCACGCCTTTAATCCCAGCACTTGGGAGGCAGAGGCAGGCAGATTTCTGGGTTCAAGGCCAGCCTGGTCTACAGAGTGAGGTCCAGGACAGCCAGGGCTACACAGAGAAACCCTGTCTTGAAAA	GGTGGCGCACACTTTTAATTCCAGCACTTGGGAGGCAGAGGCAGGCGGATTTCTGAGTTCGAGGCCAACCTGGTCTACAAAGTGAATTCCAGGACAGCCAGGGCT--ACAGAGAAACCCTGTCTCGAAAA	3' UTR
chr1|171957554|171958151|+|Pex19	597	ENSMUST00000027438.7	Ncl	96.875	32	137	168	6154	6123	GTTCAATTCCCAGCACCCACATGGCAGCTCAC	GTTCAATTCCCAGCACCCACATAGCAGCTCAC	3' UTR
chr1|171957554|171958151|+|Pex19	597	ENSMUST00000029440.9	Olfml3	100	22	138	159	5053	5032	TTCAATTCCCAGCACCCACATG	TTCAATTCCCAGCACCCACATG	3' UTR
chr1|171957554|171958151|+|Pex19	597	ENSMUST00000020608.2	Ppp2ca	89.286	28	349	376	5059	5032	CCTTTAATCCCAGCACTTGGGAGGCAGA	CCTTTAATTCCAGCAACTGGGAGGCAGA	3' UTR
chr1|171957554|171958151|+|Pex19	597	ENSMUST00000020608.2	Ppp2ca	100	21	394	414	5026	5006	GTTCAAGGCCAGCCTGGTCTA	GTTCAAGGCCAGCCTGGTCTA	3' UTR
chr1|171957554|171958151|+|Pex19	597	ENSMUST00000033873.8	Erlin2	92.5	120	342	461	4833	4714	GCGCACGCCTTTAATCCCAGCACTTGGGAGGCAGAGGCAGGCAGATTTCTGGGTTCAAGGCCAGCCTGGTCTACAGAGTGAGGTCCAGGACAGCCAGGGCTACACAGAGAAACCCTGTCT	GCGCACGCCTTTAATCCCAGCACTCGGGAGGCAGAGGCAGGAGGATTTCTGAGTTCAAAACCAGCCTGGTCTACAGAGTGAGTTCCAGGACAGCCAGGGCTATACACAGAAACCCTGTCT	3' UTR
chr1|171957554|171958151|+|Pex19	597	ENSMUST00000149359.1	Mrtfb	93.846	130	338	467	7137	7008	GGTGGCGCACGCCTTTAATCCCAGCACTTGGGAGGCAGAGGCAGGCAGATTTCTGGGTTCAAGGCCAGCCTGGTCTACAGAGTGAGGTCCAGGACAGCCAGGGCTACACAGAGAAACCCTGTCTTGAAAA	GGTGGCGCACACCTTTAATCCCAGCACTCGGGAGGCAGAGGCAGGCGGATTTCTGAGTTTGAGGCCAGCCTGGTCTACAAAGTGAGTTCCAGGACAGCCAGGGCTACACAGAGAAACCCTGTCTTGAAAA	3' UTR
chr1|171957554|171958151|+|Pex19	597	ENSMUST00000105608.8	Slc35e2	91.935	124	338	461	5343	5220	GGTGGCGCACGCCTTTAATCCCAGCACTTGGGAGGCAGAGGCAGGCAGATTTCTGGGTTCAAGGCCAGCCTGGTCTACAGAGTGAGGTCCAGGACAGCCAGGGCTACACAGAGAAACCCTGTCT	GGTGGCGCACGCCTTTAATCCTAGCACTCGGGAGACAGAGGCAGGTGGATTTCTGAGTTCGAGGCCAGCCTGGTCTACAAAGTGAGTTCCAGGACAGCCATGGCTACACAGAGAAACCCTGTCT	3' UTR
chr1|171957554|171958151|+|Pex19	597	ENSMUST00000027438.7	Ncl	85	40	91	130	5838	5799	ATGGCTCAGCAGTTAAGAACACTGGCTGATCTTCCAGAGG	ATGGCTCAGTAGTTCAGAGCACTGACTGCTCTTTCAGAGG	3' UTR
chr1|171957554|171958151|+|Pex19	597	ENSMUST00000105275.8	Osbpl8	93.382	136	338	473	6791	6656	GGTGGCGCACGCCTTTAATCCCAGCACTTGGGAGGCAGAGGCAGGCAGATTTCTGGGTTCAAGGCCAGCCTGGTCTACAGAGTGAGGTCCAGGACAGCCAGGGCTACACAGAGAAACCCTGTCTTGAAAACAACAA	GGTGGCACACACCTTTAATCCCAGCACTCGGGAGGCAGAGGCAGGCGGATTTCTGAGTTCAAGGCCAGCCTGGTCTACAGAATGAGTTCCAGGACAGCCAGGGCTACACAGAGAAACCCTGTCTCGAAAAAAACAA	3' UTR
chr1|171957554|171958151|+|Pex19	597	ENSMUST00000033873.8	Erlin2	87.879	33	91	123	4612	4580	ATGGCTCAGCAGTTAAGAACACTGGCTGATCTT	ATGGCTCAGAGGTTAAGAGCACTGGCTGCTCTT	3' UTR
chr1|171957554|171958151|+|Pex19	597	ENSMUST00000049813.5	Yod1	91.129	124	338	461	4726	4607	GGTGGCGCACGCCTTTAATCCCAGCACTTGGGAGGCAGAGGCAGGCAGATTTCTGGGTTCAAGGCCAGCCTGGTCTACAGAGTGAGGTCCAGGACAGCCAGGGCTACACAGAGAAACCCTGTCT	GGTGGCACACGCCTTTAATCCTAGCACTCAGGAGGCAGAGGCAGGCAGATTTCTGAGTTCGAGGCCAGCCTGGTCTACAGAGT----TCCAGGACAGCCAGAGCTACACAGAGAAACCCTGTCT	3' UTR
chr1|171957554|171958151|+|Pex19	597	ENSMUST00000231221.1	Dlg4	100	22	349	370	4286	4265	CCTTTAATCCCAGCACTTGGGA	CCTTTAATCCCAGCACTTGGGA	3' UTR
chr1|171957554|171958151|+|Pex19	597	ENSMUST00000023270.13	Cep97	81.944	72	348	419	6097	6026	GCCTTTAATCCCAGCACTTGGGAGGCAGAGGCAGGCAGATTTCTGGGTTCAAGGCCAGCCTGGTCTACAGAG	GCCTTTAATTCGAGCACTCGTTAGGCAAAGGCAGGAGGATCTCTGAGTTAGAGGCTAGCCTGGTCTACAGAG	3' UTR
chr1|171957554|171958151|+|Pex19	597	ENSMUST00000099195.9	Pde7a	89.542	153	336	488	5268	5122	GCGGTGGCGCACGCCTTTAATCCCAGCACTTGGGAGGCAGAGGCAGGCAGATTTCTGGGTTCAAGGCCAGCCTGGTCTACAGAGTGAGGTCCAGGACAGCCAGGGCTACACAGAGAAACCCTGTCTTGAAAACAACAACAACAACAACAAAAA	GCGGTGGCGCACACCTTTTATCCCAGCACTTGGGAGGCAGAGGCAGGTGTATTTCTGAGTTCGAGGCCAGCCTGGTCTACAGAGT----TCCAGGACAGCCAGGGACACACAGAGAAACCCTGTCTTGAAAA-AACAA-AACAAAAACAAAAA	3' UTR
chr1|171957554|171958151|+|Pex19	597	ENSMUST00000231221.1	Dlg4	89.394	66	398	463	4233	4168	AAGGCCAGCCTGGTCTACAGAGTGAGGTCCAGGACAGCCAGGGCTACACAGAGAAACCCTGTCTTG	AAGGCCAGCCTGGTCTACAGAGTGAGTTTCAGGACAGCCAGGACTATGCAGAGTAACCCTGACTTG	3' UTR
chr1|171957554|171958151|+|Pex19	597	ENSMUST00000021135.4	Ncbp3	82.069	145	338	476	5406	5263	GGTGGCGCACGCCTTTAATCCCAGCACTTGGGAGGCAGAGGCAGGCAGATTTCTGGG--TTCAAGGCCAGCCTGGTCTACAGAGTGAGGTCCAGGACAGCCAGGGCT----ACACAGAGAAACCCTGTCTTGAAAACAACAACAA	GGTGGTGCACCCCTTTAATCCCAGCACTTGGCTAGCAGAGGCAGGAGGGTCTCTGTGAGTTCGAGGCCAGCCTGGTCTACAAATTGAG-TCCAGGACAGACAGAGCTTGTTACACAGGGAAACCCTGTCTCAAAAACAAAAACAA	3' UTR
chr1|171957554|171958151|+|Pex19	597	ENSMUST00000090246.4	Sgms2	93.548	93	369	461	5062	4970	GAGGCAGAGGCAGGCAGATTTCTGGGTTCAAGGCCAGCCTGGTCTACAGAGTGAGGTCCAGGACAGCCAGGGCTACACAGAGAAACCCTGTCT	GAGGCAGAGGCAGGCGGATTTCTGAGTTCAAGGCCAGCCTGGTCTACTGCGTGAGTTCCAGGACAGCCAGGGCTACACAAAGAAACCCTGTCT	3' UTR
chr1|171957554|171958151|+|Pex19	597	ENSMUST00000003121.8	Rab8a	90.769	130	338	467	4169	4040	GGTGGCGCACGCCTTTAATCCCAGCACTTGGGAGGCAGAGGCAGGCAGATTTCTGGGTTCAAGGCCAGCCTGGTCTACAGAGTGAGGTCCAGGACAGCCAGGGCTACACAGAGAAACCCTGTCTTGAAAA	GGTGGCACACACTTTTAATCCCAGCACTTGGGAAGCAGAGGCAGGCGAATTTCTGAGTTCGAGGCCAGCCTGGTCTACAGAGTGAGTTCCAGGACAGCCAGGGCTATATAGAGAAACCCTGTCTCGAAAA	3' UTR
chr1|171957554|171958151|+|Pex19	597	ENSMUST00000224721.1	Fam149b	94.355	124	338	461	4460	4337	GGTGGCGCACGCCTTTAATCCCAGCACTTGGGAGGCAGAGGCAGGCAGATTTCTGGGTTCAAGGCCAGCCTGGTCTACAGAGTGAGGTCCAGGACAGCCAGGGCTACACAGAGAAACCCTGTCT	GGTGGCGCACGCCTTTAATCCCAGCACTTGGGAGGCAGAGGCAGGCGGATTTCTGAGTTCGAGGCCAGCCTGGTCTACAAAGTGAATTCCAGGACAGCCAGAGCTACACAGAGAAACCCTGTCT	3' UTR
chr1|171957554|171958151|+|Pex19	597	ENSMUST00000039725.11	Exo1	87.143	70	91	160	6162	6093	ATGGCTCAGCAGTTAAGAACACTGGCTGATCTTCCAGAGGACTAGGGTTCAATTCCCAGCACCCACATGG	ATGGCTCTGCAGTTAAGAGCACTGACTGCTCTTCCAGAGGTCCTGAGTTCAATTCCCAGCAACCACATGG	3' UTR
chr1|171957554|171958151|+|Pex19	597	ENSMUST00000034204.10	Nudt21	95.238	21	148	168	4051	4031	AGCACCCACATGGCAGCTCAC	AGCACCCACTTGGCAGCTCAC	3' UTR
chr1|171957554|171958151|+|Pex19	597	ENSMUST00000029453.12	Vangl1	92.241	116	352	467	5167	5052	TTAATCCCAGCACTTGGGAGGCAGAGGCAGGCAGATTTCTGGGTTCAAGGCCAGCCTGGTCTACAGAGTGAGGTCCAGGACAGCCAGGGCTACACAGAGAAACCCTGTCTTGAAAA	TTAATCCCAGCACTCGGGAGGCAGAGGCAGGCGGATTTCTGAGTTCGAGGCCAGCCTGGTCTACAAAGTGAGTTCAAGGACAGCCAGGGCTATACAGAGAAACTCTGTCTTGAAAA	3' UTR
chr1|171957554|171958151|+|Pex19	597	ENSMUST00000029440.9	Olfml3	87.681	138	332	467	4595	4458	GGTGGCGGTGGCGCACGCCTTT--AATCCCAGCACTTGGGAGGCAGAGGCAGGCAGATTTCTGGGTTCAAGGCCAGCCTGGTCTACAGAGTGAGGTCCAGGACAGCCAGGGCTACACAGAGAAACCCTGTCTTGAAAA	GGTGGTGGTGGTGCACGCCTTTTTAATCCCAGCACCATGGAGGCAGAGGCAGGTGGATTTCTGAGTTCGAGACCAGCCTGGTTTACAAAGTGAGTTCCAGGACAGCCAGGGCTACACAGAGAAATCCTGTCTAGAAAA	3' UTR
chr1|171957554|171958151|+|Pex19	597	ENSMUST00000110766.7	Fbxl18	89.815	108	338	443	5707	5600	GGTGGCGCACGCCTTTAATCCCAGCACTTGGGAGGCAGAGGCAGGCAGATTTCT--GGGTTCAAGGCCAGCCTGGTCTACAGAGTGAGGTCCAGGACAGCCAGGGCTA	GGTGGCGCACGCCTTTAATCCTAGCACTCGGAAGGCAGAGGCAGACGGATCTCTTTGAGTTCAAGGCCAGCCTGGTCTACACAGTGAGTTCCAGGACAGCCAGGGCTA	3' UTR
chr1|171957554|171958151|+|Pex19	597	ENSMUST00000133154.6	Fnip2	93.548	124	338	461	6874	6751	GGTGGCGCACGCCTTTAATCCCAGCACTTGGGAGGCAGAGGCAGGCAGATTTCTGGGTTCAAGGCCAGCCTGGTCTACAGAGTGAGGTCCAGGACAGCCAGGGCTACACAGAGAAACCCTGTCT	GGTGGCGCACGCCTTTAATCCCAGCACTCGGGAGGCAGAGGCAGGGGGATTTCTGAGTTTGAGGCCAGCCTGGTCTACAAAGTGAGTTCCAGGACAGCCAGGGCTACACAGAGAAACCCTGTCT	3' UTR
chr1|171957554|171958151|+|Pex19	597	ENSMUST00000096433.9	Deptor	89.076	119	349	467	4635	4520	CCTTTAATCCCAGCACTTGGGAGGCAGAGGCAGGCAGATTTCTGGGTTCAAGGCCAGCCTGGTCTACAGAGTGAGGTCCAGGACAGCCAGGGCTACACAGAGAAACCCTGTCTTGAAAA	CCTTTAATCCCAGCACTCGGGAGGCAGAGGCTGGCGGATTTCTGAGTTCGAGGCCAG-CTGGTCTACAAAGTGAGTTCCAGGACAGCCAGGGTT--ACAGAGAAACCATGTCTCGAAAA	3' UTR
chr1|171957554|171958151|+|Pex19	597	ENSMUST00000107894.7	Dgke	91.667	24	137	160	5924	5901	GTTCAATTCCCAGCACCCACATGG	GTTCAATTCCCAGCAACCCCATGG	3' UTR
chr1|171957554|171958151|+|Pex19	597	ENSMUST00000022063.13	Ccdc127	91.87	123	342	464	4119	3997	GCGCACGCCTTTAATCCCAGCACTTGGGAGGCAGAGGCAGGCAGATTTCTGGGTTCAAGGCCAGCCTGGTCTACAGAGTGAGGTCCAGGACAGCCAGGGCTACACAGAGAAACCCTGTCTTGA	GCGCACGCCTTTAATCCCAGCACTCGGGAGGCAGGGGCAGGTGGATTTCTGAGTTTGAGGCCAGCCTGGTCTACAAAGTGAGTTCTAGGACAGCCAGGGCTACACAGAGAAACCCTGTCTTGA	3' UTR
chr1|171957554|171958151|+|Pex19	597	ENSMUST00000034689.7	Pin1	89.916	119	342	454	3754	3636	GCGCACGCCTTTAATCCCAGCACTTGGGAGGCAGAGGCAG------GCAGATTTCTGGGTTCAAGGCCAGCCTGGTCTACAGAGTGAGGTCCAGGACAGCCAGGGCTACACAGAGAAAC	GCGCACGCCTTTAATCCCAGCACTTGGGAGGCAGAGGCAGTGGCAGGCAGATTCCTGAGTTCGAGGCCAGCCTGGTCTACAAAGTGAGTTCCAGGACAGCCAGAGCTACACAGAGAAAC	3' UTR
chr1|171957554|171958151|+|Pex19	597	ENSMUST00000189661.6	Soat1	90.909	33	344	376	4940	4908	GCACGCCTTTAATCCCAGCACTTGGGAGGCAGA	GCACCCCTTTAAACCCTGCACTTGGGAGGCAGA	3' UTR
chr1|171957554|171958151|+|Pex19	597	ENSMUST00000023220.9	Slc52a2	90.769	130	338	467	5006	4877	GGTGGCGCACGCCTTTAATCCCAGCACTTGGGAGGCAGAGGCAGGCAGATTTCTGGGTTCAAGGCCAGCCTGGTCTACAGAGTGAGGTCCAGGACAGCCAGGGCTACACAGAGAAACCCTGTCTTGAAAA	GGTGGCACCCGCCTTTGATCCCAGCACTTGGGAGGCAGAGGCAGGCGGATTTCTGAGTTCGAGACCAGCCTGGTCTACAGAGTAACTTCCAGGACAGCCAGGGCTACACAGAGAATCCTTGTCTTGAAAA	3' UTR
chr1|171957554|171958151|+|Pex19	597	ENSMUST00000022597.14	Naa16	85.507	69	91	159	5892	5824	ATGGCTCAGCAGTTAAGAACACTGGCTGATCTTCCAGAGGACTAGGGTTCAATTCCCAGCACCCACATG	ATGGCTCAGCGGTTAAGAACACTGACTGCTCTTCCAGAGGTCCTCAGTTCAAATCCCAGCAACCACATG	3' UTR
chr1|171957554|171958151|+|Pex19	597	ENSMUST00000021135.4	Ncbp3	93.103	29	349	377	5031	5003	CCTTTAATCCCAGCACTTGGGAGGCAGAG	CCTTTAATCCCAGCACCTGGGAAGCAGAG	3' UTR
chr1|171957554|171958151|+|Pex19	597	ENSMUST00000029371.2	Smad9	91.406	128	338	465	4738	4611	GGTGGCGCACGCCTTTAATCCCAGCACTTGGGAGGCAGAGGCAGGCAGATTTCTGGGTTCAAGGCCAGCCTGGTCTACAGAGTGAGGTCCAGGACAGCCAGGGCTACACAGAGAAACCCTGTCTTGAA	GGTGGTGCACGCCTTTAATCCCAGCACTCGGGAGGCAGAGGCAAGCAGATTTCTGAGTTTGAGGCCAGCCTGTTCTACAAAGCGAGTTCCAGGACAGCCAGGGCTATACAGAGAAACCCTGTCTTGAA	3' UTR
chr1|171957554|171958151|+|Pex19	597	ENSMUST00000039725.11	Exo1	91.275	149	340	488	5978	5832	TGGCGCACGCCTTTAATCCCAGCACTTGGGAGGCAGAGGCAGGCAGATTTCTGGGTTCAAGGCCAGCCTGGTCTACAGAGTGAGGTCCAGGACAGCCAGGGCTACACAGAGAAACCCTGTCTTGAAAACAACAACAACAACAACAAAAA	TGGCGCACGCCTTTAATCCCAGCACTCGGGAGGCAGAGGCAGGTGGATTTCTGAGTTCGAGGCCAGCCTGGTCTACAAAGTGAGTTCCAGGACAGCCAGGGCTTTACAGAGAAACCCTGTCTCGAAAA-AACAAAAACAA-AACAAAAA	3' UTR
chr1|171957554|171958151|+|Pex19	597	ENSMUST00000234711.1	BC004004	95.455	22	355	376	4184	4163	ATCCCAGCACTTGGGAGGCAGA	ATCCCAGGACTTGGGAGGCAGA	3' UTR
chr1|171957554|171958151|+|Pex19	597	ENSMUST00000003705.11	Aven	93.077	130	338	467	4097	3969	GGTGGCGCACGCCTTTAATCCCAGCACTTGGGAGGCAGAGGCAGGCAGATTTCTGGGTTCAAGGCCAGCCTGGTCTACAGAGTGAGGTCCAGGACAGCCAGGGCTACACAGAGAAACCCTGTCTTGAAAA	GGTGGCGCACACCTTTAATCCCAGCACTCGGGAGGCAGAGGCAGGCGGATTTCTGAGTTCGAGGCCAGCCTGGTCTACAAAGTGAGTTCCAGGACAGCCA-GGCTACACGGAGAAACCCTGTCTTGAAAA	3' UTR
chr1|171957554|171958151|+|Pex19	597	ENSMUST00000028981.8	Mapre1	93.548	124	338	461	3982	3859	GGTGGCGCACGCCTTTAATCCCAGCACTTGGGAGGCAGAGGCAGGCAGATTTCTGGGTTCAAGGCCAGCCTGGTCTACAGAGTGAGGTCCAGGACAGCCAGGGCTACACAGAGAAACCCTGTCT	GGTGGCGCACGCCTTTAATCCCAGCCCTTGGGAGGCAGAGGCAGGTGGATTTCTAAGTTCGAGGCCAGCCTGGTCTACAGAGTGAGTTCCAGGACAGCCAGGGCTATACAGAGAAACCCTGTCT	3' UTR
chr1|171957554|171958151|+|Pex19	597	ENSMUST00000180430.1	Ksr2	91.597	119	349	467	6701	6583	CCTTTAATCCCAGCACTTGGGAGGCAGAGGCAGGCAGATTTCTGGGTTCAAGGCCAGCCTGGTCTACAGAGTGAGGTCCAGGACAGCCAGGGCTACACAGAGAAACCCTGTCTTGAAAA	CCTTTAATCCCAGCACTTGGGAGGCAGAGGCAGGTGAATTTCTGAGTTTGAGGCCAGCCTGGTCTACAGAATGAGTTCCAGGACAGCCAGGGCTATACAGAAAAACCCTGTCTTGAAAA	3' UTR
chr1|171957554|171958151|+|Pex19	597	ENSMUST00000105608.8	Slc35e2	83.636	55	113	167	4646	4592	TGGCTGATCTTCCAGAGGACTAGGGTTCAATTCCCAGCACCCACATGGCAGCTCA	TGGCTGATCTTCAAGACGACCCGAATTCAATTCCCAGGAGCAACATGGCAGCTCA	3' UTR
chr1|171957554|171958151|+|Pex19	597	ENSMUST00000037913.8	Rmi2	90.476	42	91	132	3409	3368	ATGGCTCAGCAGTTAAGAACACTGGCTGATCTTCCAGAGGAC	ATGGCTCAGCAATTAAGAGCACTTGCTGCTCTTCCAGAGGAC	3' UTR
chr1|171957554|171958151|+|Pex19	597	ENSMUST00000141755.7	Mettl16	88.462	52	394	445	4729	4678	GTTCAAGGCCAGCCTGGTCTACAGAGTGAGGTCCAGGACAGCCAGGGCTACA	GTTCAAGGCCAGCCTAGTCTACAGAGTGAGTTTCAGGAGAGTCAAGGCTACA	3' UTR
chr1|171957554|171958151|+|Pex19	597	ENSMUST00000234711.1	BC004004	100	23	425	447	4115	4093	TCCAGGACAGCCAGGGCTACACA	TCCAGGACAGCCAGGGCTACACA	3' UTR
chr1|171957554|171958151|+|Pex19	597	ENSMUST00000035648.5	Atg12	91.935	124	338	461	3421	3298	GGTGGCGCACGCCTTTAATCCCAGCACTTGGGAGGCAGAGGCAGGCAGATTTCTGGGTTCAAGGCCAGCCTGGTCTACAGAGTGAGGTCCAGGACAGCCAGGGCTACACAGAGAAACCCTGTCT	GGTGGCCCACGCCTTTAGTCCCAGCACTTGGGAGGCAGAGGCAGGCGGATTTCTGAGTTCGAGGCCAGCCTGGTCTACAAGGTGAGTTCTAGGACAGCCAGGGCTACACAGAAAAACCCTGTCT	3' UTR
chr1|171957554|171958151|+|Pex19	597	ENSMUST00000231221.1	Dlg4	92	25	136	160	3700	3676	GGTTCAATTCCCAGCACCCACATGG	GGTTCAGTTGCCAGCACCCACATGG	3' UTR
chr1|171957554|171958151|+|Pex19	597	ENSMUST00000162997.2	Gan	96.774	124	338	461	4720	4597	GGTGGCGCACGCCTTTAATCCCAGCACTTGGGAGGCAGAGGCAGGCAGATTTCTGGGTTCAAGGCCAGCCTGGTCTACAGAGTGAGGTCCAGGACAGCCAGGGCTACACAGAGAAACCCTGTCT	GGTGGCGCACGCCTTTAATCCCAGCACTTGGGAGGCAGAGGCAGGCAGATTTCTGAGTTCAAGGCCAGCCTGGTCTACAAAGTGAGTACCAGGACAGCCAGGGCTACACAGAGAAACCCTGTCT	3' UTR
chr1|171957554|171958151|+|Pex19	597	ENSMUST00000165117.7	Cdk6	86.957	69	399	467	4159	4091	AGGCCAGCCTGGTCTACAGAGTGAGGTCCAGGACAGCCAGGGCTACACAGAGAAACCCTGTCTTGAAAA	AGGCTAGCCTGGTCTACAGAGCAAGTTCTAGGACAGCCAGGGCCACATAGAGAAACCCTGCCTAGAAAA	3' UTR
chr1|171957554|171958151|+|Pex19	597	ENSMUST00000019276.11	BC005537	87.705	122	338	457	5310	5191	GGTGGCGCACGCCTTTAATCCCAGCACTTGGGAGGCAGAGGCAGGCAGATTTCTGGGTTCAAGGCCAGCCTGGTCTACAGAGT--GAGGTCCAGGACAGCCAGGGCTACACAGAGAAACCCT	GGTGGCACACGCTTTTAATCCCAGCATTCAGGAGGCAGA--CAGGTGGATTTCTGAGTTCAAGGCCAGCCTGGTCTACAAAGTTTGAGTTCCAGGACAGCCAGGGCTATACAGAGAAACCCT	3' UTR
chr1|171957554|171958151|+|Pex19	597	ENSMUST00000049393.14	Zfp113	89.888	89	354	442	4327	4239	AATCCCAGCACTTGGGAGGCAGAGGCAGGCAGATTTCTGGGTTCAAGGCCAGCCTGGTCTACAGAGTGAGGTCCAGGACAGCCAGGGCT	AATCCCAGCACTCAGGAGGCAGAGGCAGGCAGACCTCTGAGTTCAAGACCAGCCTGGTCTACAAAGTGAGTTCTAGGACAGCCAGGGCT	3' UTR
chr1|171957554|171958151|+|Pex19	597	ENSMUST00000096433.9	Deptor	86.923	130	338	467	4244	4115	GGTGGCGCACGCCTTTAATCCCAGCACTTGGGAGGCAGAGGCAGGCAGATTTCTGGGTTCAAGGCCAGCCTGGTCTACAGAGTGAGGTCCAGGACAGCCAGGGCTACACAGAGAAACCCTGTCTTGAAAA	GGTGGTGCACACCTTCAATCCCAGCACTTGGGAGGCAGAGGCAGGTGGAATTCTGAGTTTGATGCCAACTTGGTCTACTGAGTGAGTTCCAGGACAGCCAGGGATATACAGAGAAACCCTGTCTCGAAAA	3' UTR
chr1|171957554|171958151|+|Pex19	597	ENSMUST00000231360.1	Senp5	90.769	130	338	467	5397	5270	GGTGGCGCACGCCTTTAATCCCAGCACTTGGGAGGCAGAGGCAGGCAGATTTCTGGGTTCAAGGCCAGCCTGGTCTACAGAGTGAGGTCCAGGACAGCCAGGGCTACACAGAGAAACCCTGTCTTGAAAA	GGTGGTGCACGCCTTTAATCCCAGCACTCGGGAGACAGAGGCAGGTGGATTTCTGAGTTTGAGGCCAGCCTGGTCTGCAGAGTGAGTTCCAGGACAGCCAGGGCT--ACAGAGAAACCCTGTCTTGAAAA	3' UTR
chr1|171957554|171958151|+|Pex19	597	ENSMUST00000022450.5	Tasor	93.548	124	338	461	7538	7415	GGTGGCGCACGCCTTTAATCCCAGCACTTGGGAGGCAGAGGCAGGCAGATTTCTGGGTTCAAGGCCAGCCTGGTCTACAGAGTGAGGTCCAGGACAGCCAGGGCTACACAGAGAAACCCTGTCT	GGTGGCGCACACCTTTAATCCCAGCACTTGGGAGGCAGAGGCAGGTGGATTTCTGAGTTCGAGGCCAGCCTGATCTACAAAGTGAGTTCCAGGACAGCCAGGGCTACACAGAGAAACCCTGTCT	3' UTR
chr1|171957554|171958151|+|Pex19	597	ENSMUST00000028844.10	Sppl2a	88.496	113	356	467	4576	4464	TCCCAGCACTTGGGAGGCAGAGGCAGGCAGATTTCTGGGTTCAAGGCCAGCCTGGTCTACAGAGTGAGGTCCAGGACAGCCAGGGCTACACAGAGAAACC-CTGTCTTGAAAA	TCCCAGCACTCGGGAGGCAGAGGCAGGCAGATCTCTGCATTAGAAGCCCATCTGGTCTACAGAGTGAGCTCCAGGACAGCCAGGGCTACACAGAGAGACCTCTGTCTTGAAAA	3' UTR
chr1|171957554|171958151|+|Pex19	597	ENSMUST00000105608.8	Slc35e2	93.846	130	338	467	4491	4362	GGTGGCGCACGCCTTTAATCCCAGCACTTGGGAGGCAGAGGCAGGCAGATTTCTGGGTTCAAGGCCAGCCTGGTCTACAGAGTGAGGTCCAGGACAGCCAGGGCTACACAGAGAAACCCTGTCTTGAAAA	GGTGGCGCACGCCTTTAATCCCAGCACTTGGGAGGCAGAGACAGGCGGATTTCTGAGTTCGAGGCCAGCCTGGTCTACAAAGTGAGTTCCAGGACAGCCAGGACTATACAGAGAAACCCTGTCTTGAAAA	3' UTR
chr1|171957554|171958151|+|Pex19	597	ENSMUST00000231221.1	Dlg4	94.545	55	338	392	3495	3441	GGTGGCGCACGCCTTTAATCCCAGCACTTGGGAGGCAGAGGCAGGCAGATTTCTG	GGTGGCGCACGCCTTTAATCCCAGCACTCAGGAGGCAGAGGCAGGCGGATTTCTG	3' UTR
[truncated: 43,964 more rows]
