# Supplementary material for: Global identification of mRNA-interacting circular RNAs by CLiPPR-Seq
Source: Nucleic Acids Res. Author manuscript; Available in PMC 2024 Apr 15. (PMC11014417; doi:10.1093/nar/gkae058)
Supplement: Table S8 [file EMS194846-supplement-Table_S8.xlsx]

## Sheet: Primer_List with sequence
Primer name	Sequence (5' to 3')	Remarks		RT-PCR/qPCR cycling condition
Gapdh-F	AACTTTGGCATTGTGGAAGG			Step	Temperature	time
Gapdh-R	GGATGCAGGGATGATGTTCT			1. Initial Denaturation	95 °C	2 min
Actb-F	TGTTACCAACTGGGACGACA			2. Denaturation	95 °C	2 S
Actb-R	GGGGTGTTGAAGGTCTCAAA			3. Annealing & extention	60 °C	20S
18s-Mmu rRNA-F	GTAACCCGTTGAACCCCATT			4. Go to step 2 for 39 times
18s-Mmu rRNA-R	CCATCCAATCGGTAGTAGCG
H2ac21_F1	GAGCTCAACAAGTTACTAGGGGG
H2ac21_R1	CCAGGCTTATGACTTTCCGTT
circZfp609_F	AGGAAGGGGAGAATGAGTGC
circZfp609_R	CCCCCAGCTTTCCTATTTTC
circAsph_F	GGCGATGGAGACTTTGATGT
circAsph_R	GCAATGCAATGACCATGAAC
circCdyl_F	TCCACTAGTGCCTCAGGTTTC
circCdyl_R	TTTCCACCGCACCAGATATT
circAcbd3-F	GCAGTTATATCAAGTCCAGCTTGC
circAcbd3-R	AGGGGACGTGTCTGGGTTAT
circTnrc6a-F	GGCCTTCTTTTGAGCAGCTT
circTnrc6a-R	AGCCAATCAGAAAGCAGTGC
circMtcl1-F	GACAACGAAACGCTCCGG
circMtcl1-R	CCGTCCTCCTCCAGATAGCT
circGse1-F	CGCTCCATCCTCCAGCTTT
circGse1-R	GTCGCCGTGGAAAGCATC
circEp400-F	AGAGGAGGAGGAGGAAGAGG
circEp400-R	AGACCTCTGCAGCTGATGTT
Rps6kc1-F	CATCCCCGCCCTGTACAAC
Rps6kc1-R	AGGGACAGAAGGTCACTGTCA
2310039H08Rik-F	GAAACGCCACATCACTGCG
2310039H08Rik-R	GATCGCTCCTCGATGGTCGG
Cemip-F	CCCTTGGAGCTTCATCACTGT
Cemip-R	TCACCATGCTCTGTCTGGAAC
Wdr82-F	GCTGTGACACTCGAAGCTTC
Wdr82-R	AATGGGACCAGTGTGTTTGC
Usp20-F	TTACGTTGGCTGTGGAGAGT
Usp20-R	AAAGACTTCACGCTCACAGG
Arhgef33-F	CAAGAGCTGCCGATGTTCAA
Arhgef33-R	TGGGCTTTCTTGGCTTTGAC
Hpca-F	CCTTCATGCACAAGGAACCC
Hpca-R	CCGGTTTCAAAAGGTCCCCT
Arfgap1-F1	AGGCAGGACTTGAGTTGGTG
Arfgap1-R1	GCTAGGGCTGCAGAGACAAT
H2-D1-F2	GCTGGTTATAAAGTCCACGCA
H2-D1-R2	CAGAGATGTACCGGGGCTC
Trib2 F	CTCAAGACCCAGTTGTGCAG
Trib2 R	CCTCCTCCGATGAAGCAAGA
Firefly Luciferase-F	TCGTGCCAGAGTCTTTCGAC
Firefly Luciferase-R	ACGCTCAGAATAGCGGTGTC
Renilla Luciferase-F	GAGAAGGGCGAGGTTAGACG
Renilla Luciferase-R	TGGAAAAGAACCCAGGGTCG
18S-Hsa rRNA-F	AAACGGCTACCACATCCAAG
18S-Hsa rRNA-R	CCTCCAATGGATCCTCGTTA
GAPDH-F	TGCACCACCAACTGCTTAGC
GAPDH-R	GGCATGGACTGTGGTCATGAG
ACTB-F	CATGTACGTTGCTATCCAGGC
ACTB-R	CTCCTTAATGTCACGCACGAT
HIST2H2AB_F	GTTCTTGCCAGGCTTGTGACTC
HIST2H2AB_R	ACTAGCCGTGAGGAATGACGAAG
circGSE1-F	CCATCCTCCAGCTTTGCCG
circGSE1-R	GTGAGGGGGTTGACGGTG
circCDYL-F	GGAGCAGGCCCAGGATAC
circCDYL-R	ATAGCCTTTCCACCGAACCA
circASPH-F	GAGATTTTGATGTGGATGATGC
circASPH-R	GAAGTTCCTGAGAGTCCGCC
circAcbd3 LNA	+G+C+C+ATCTTTTACTGTTGTT+G+T+G+C	The +A, +G, +C, +T represents Locked Nucleic Acid (LNA)
circMtcl1a LNA	+A+G+C+TCGTCCTCCCT+C+A+G+T	The +A, +G, +C, +T represents Locked Nucleic Acid (LNA)
Ctrl LNA	+A*+A*+C*G*A*A*C*G*A*C*G*A*A*+T*+C*+G	The * represents Phosphorothioate linkages; The +A, +G, +C, +T represents Locked Nucleic Acid (LNA)
circMtcl1-bio-ASO	CTCATCCAGCTCGTCCTCCCTCAGTCTCTC-[BtnTg]
circAcbd3-bio-ASO	GGCTTTGCCATCTTTTACTGTTGTTGTGCAAGC-[BtnTg]
Ctrl-bio-ASO	TGCGTAACGAACGACGAATCGTCGCAGATC-[BtnTg]
Control- Rps6kc1-XhoI-F	TCGAGAACGCCTTTCCTGAGTGCGGTACTGAAGGATTCTCCAGTGACAGGC
Control- Rps6kc1-NotI-R	GGCCGCCTGTCACTGGAGAATCCTTCAGTACCGCACTCAGGAAAGGCGTTC
Mutant- Rps6kc1-XhoI-F	TCGAGCTGTCACTGGAGAATCCTTCAGTACCGCACTCAGGAAAGGCGTTGC
Mutant- Rps6kc1-NotI-R	GGCCGCAACGCCTTTCCTGAGTGCGGTACTGAAGGATTCTCCAGTGACAGC
Control-2310039H08Rik-XhoI-F	TCGAGCCTGGCGGAGCTCCTGCACCTGGTACAGAAGGC
Control-2310039H08Rik-NotI-R	GGCCGCCTTCTGTACCAGGTGCAGGAGCTCCGCCAGGC
Mutant-2310039H08Rik-XhoI-F	TCGAGCTTCTGTACCAGGTGCAGGAGCTCCGCCAGGGC
Mutant-2310039H08Rik-NotI-R	GGCCGCCCTGGCGGAGCTCCTGCACCTGGTACAGAAGC
